# Supplementary material for: Long-lived central memory γδ T cells confer protection against murine cytomegalovirus reinfection
Source: PLoS Pathog. 2024 Jul 8;20(7):e1010785. doi: 10.1371/journal.ppat.1010785 (PMC11257398; doi:10.1371/journal.ppat.1010785)
Supplement: S1 Data — (XLSX) [file ppat.1010785.s012.xlsx]

## Sheet: Tab A
Fig 1A
LUNG	% naive C	% naive Inf	% TCM C	% TCM Inf	% TEM C	% TEM Inf		LIVER	% naive C	% naive Inf	% TCM C	% TCM Inf	% TEM C	% TEM Inf		BLOOD	% naive C	% naive Inf	% TCM C	% TCM Inf	% TEM C	% TEM Inf
Mouse 1	6.86	5.29	42.3	21.2	50.7	73.1		Mouse 1	9.12	3.48	15	13.9	76.8	82.4		Mouse 1	9.72	3.83	55.6	44.1	34.1	51.4
Mouse 2	3.28	3.3	44.5	18	52.5	78.4		Mouse 2	6.24	2	27.5	6.23	66	91.8		Mouse 2	2.23	2.25	53	17.5	32.9	79.7
Mouse 3	7.46	1.65	54.9	9.49	37.7	88.9		Mouse 3	5.04	1.76	13.7	8.94	80.4	88.8		Mouse 3	4.23	7.65	30.2	20.1	65.7	71.8
Mouse 4	4.77	2.51	39.8	14.4	55.6	82		Mouse 4	4.83	2.19	11.7	12.7	82.6	85.2		Mouse 4	10.8	8.78	56.5	26.9	32.8	63.9
Mouse 5	5.97	3.7	49.5	3.9	44.6	92		Mouse 5	4.55	4.23	13.8	5.74	81.4	89.6		Mouse 5	10	2.61	41.5	10.3	48.5	86.8
																Mouse 6	4.06	5	35.7	17.1	60.8	77.7
																Mouse 7	8.37	32.7	44.2	18.2	47.5	48.7
																Mouse 8	7.06	20.4	55.6	9.91	36.8	69.2
																Mouse 9	5.02	2.67	33.3	18.4	61.7	78.6
Fig 1B up
LUNG	TEM NI % Cx3CR1+ KLRG1+	TEM I % Cx3CR1+ KLRG1+	TEM NI % Cx3CR1- KLRG1-	TEM I % Cx3CR1- KLRG1-		LIVER	TEM NI % Cx3CR1+ KLRG1+	TEM I % Cx3CR1+ KLRG1+	TEM NI % Cx3CR1- KLRG1-	TEM I % Cx3CR1- KLRG1-		BLOOD	TEM NI % Cx3CR1+ KLRG1+	TEM I % Cx3CR1+ KLRG1+	TEM NI % Cx3CR1- KLRG1-	TEM I % Cx3CR1- KLRG1-
Mouse 1	39.4	75	48.4	20.6		Mouse 1	13.2	53.6	72	31.4		Mouse 1	14.3	78	75.2	9.45
Mouse 2	51	55.8	34.3	17.2		Mouse 2	0.09	57.2	95.1	30.6		Mouse 2	9.27	72.2	65.4	17.5
Mouse 3	13.6	51.9	76.3	43		Mouse 3	8.51	28.1	78.4	54.7		Mouse 3	14.7	71.6	60.9	12.1
Mouse 4	13.8	69	72	22		Mouse 4	4.85	44.1	75.8	41.8		Mouse 4	42	70.3	47.1	16.3
Mouse 5	1.93	77.3	71.9	16.3		Mouse 5	5.77	40.6	62.3	49.1		Mouse 5	17.6	54.1	52.5	36
Mouse 6		77.7		16.1								Mouse 6	85.5	85.3	8.67	10.9
												Mouse 7	63.7	59.4	27.2	30.5
												Mouse 8		78.4		12.7
LUNG	TCM NI % Cx3CR1+ KLRG1+	TCM I % Cx3CR1+ KLRG1+	TCM NI % Cx3CR1- KLRG1-	TCM I % Cx3CR1- KLRG1-		LIVER	TCM NI % Cx3CR1+ KLRG1+	TCM I % Cx3CR1+ KLRG1+	TCM NI % Cx3CR1- KLRG1-	TCM I % Cx3CR1- KLRG1-		BLOOD	TCM NI % Cx3CR1+ KLRG1+	TCM I % Cx3CR1+ KLRG1+	TCM NI % Cx3CR1- KLRG1-	TCM I % Cx3CR1- KLRG1-
Mouse 1	3.4	22.1	91.2	75.8		Mouse 1	2.02	22.2	86.9	66.7		Mouse 1	0.76	0.59	84	98
Mouse 2	8.16	10.6	83.9	29.1		Mouse 2	0.58	35.4	89.5	58.3		Mouse 2	22.2	3.37	52.8	89.6
Mouse 3	0	3.96	95.3	89.1		Mouse 3	1.31	8.57	89.5	71.4		Mouse 3	0	0.41	86.1	99.6
Mouse 4	0.5	40.3	95.2	47.4		Mouse 4	0	34.3	85.7	58.3		Mouse 4	0	0.43	98.4	97.6
Mouse 5	1.54	24.3	81.6	65.5		Mouse 5	0.91	25	82.2	70.5		Mouse 5	0	1.52	89.7	78.3
Mouse 6		8.4		86.3								Mouse 6	4.11	2.42	74	87.1
												Mouse 7	48.3	2.15	38.1	77.1
												Mouse 8	0	6.25	86.7	37.5
Fig 1C
LUNG	%GzA TEM NI Cx3CR1+ KLRG1+	% GzA TEM I Cx3CR1+ KLRG1+	% GzA TEM NI Cx3CR1- KLRG1-	% GzA TEM I Cx3CR1- KLRG1-		LIVER	%GzA TEM NI Cx3CR1+ KLRG1+	% GzA TEM I Cx3CR1+ KLRG1+	% GzA TEM NI Cx3CR1- KLRG1-	% GzA TEM I Cx3CR1- KLRG1-
Mouse 1	61.5	65.7	0.9	0.43		Mouse 1	51.2	54.9	12	31.4
Mouse 2	48	68.5	4.25	0.42		Mouse 2	0	50	8.61	30.6
Mouse 3	40.5	87.2	0	0.51		Mouse 3	36.3	64.7	4.37	54.7
Mouse 4	37.2	73.8	0	5.51		Mouse 4	25	66.7	4	41.8
Mouse 5	17	77.1	5.84	3.01		Mouse 5	8.82	50.8	8.37	49.1
Mouse 6		60.9		0.15

## Sheet: Tab B
Fig 2D
IV+ TEM	% KLRG1+Cx3CR1+ UNI	% KLRG1+Cx3CR1+ INF	% KLRG1-Cx3CR1-PD1- UNI	% KLRG1-Cx3CR1-PD1- INF	% KLRG1-Cx3CR1-PD1+ UNI	% KLRG1-Cx3CR1-PD1+ INF
LUNG Mouse 1	62	77.2	12	11.9	13.2	4.69
LUNG Mouse 2	50.8	80.7	16.4	7.54	23	5.03
LUNG Mouse 3	58.4	82.5	11.7	3.82	20	5.09
LUNG Mouse 4	73	77.7	6.03	8.11	10.8	4.66
LUNG Mouse 5	40.9	88.2	26.9	3.05	17.6	4.09
LIVER Mouse 1	17.6	39.7	49.3	43.8	15.9	5.47
LIVER Mouse 2	15.7	39.3	50.7	44.8	19	4.43
LIVER Mouse 3	41.8	58.3	31.5	22.2	13	5.17
LIVER Mouse 4	48.8	55.1	27.3	28.5	9.36	3.96
LIVER Mouse 5	16.5	46.3	52.8	27.1	13.7	8.35
IV- TEM	% KLRG1+Cx3CR1+ UNI	% KLRG1+Cx3CR1+ INF	% KLRG1-Cx3CR1-PD1- UNI	% KLRG1-Cx3CR1-PD1- INF	% KLRG1-Cx3CR1-PD1+ UNI	% KLRG1-Cx3CR1-PD1+ INF
LUNG Mouse 1	4.36	11.7	19.2	21.6	60.5	54.5
LUNG Mouse 2	1.3	5.86	14.6	23.7	76.2	57.2
LUNG Mouse 3	3.47	9.57	26.6	21.2	61.9	47
LUNG Mouse 4	3.82	6.07	19.9	16.7	63.6	60
LUNG Mouse 5	3.98	13.2	22.9	12.9	59.4	47.7
LIVER Mouse 1	6.59	24.1	60.3	55.9	15.4	6.41
LIVER Mouse 2	4.32	25.7	59	54.1	23.3	6.94
LIVER Mouse 3	11.6	18.9	55	47.9	20.3	10.5
LIVER Mouse 4	10.8	27.4	56.6	42	13.3	8.95
LIVER Mouse 5	6	26.2	58.5	38	25.5	10.8

## Sheet: Tab C
Fig 3A
		Lung			Liver				Blood
Number of TCM	FTY untreated	FTY treated		Number of TCM	FTY untreated	FTY treated		Number of TCM	FTY untreated	FTY treated
Mouse 1	53966	991.68		Mouse 1	11403	2629.4		Mouse 1	223.953	9.82086
Mouse 2	11746	3559.9		Mouse 2	27884	2092.7		Mouse 2	760.122	39.4841
Mouse 3	31104	2616.8		Mouse 3	10130	5531.5		Mouse 3	436.077	10.1062
Mouse 4	13446	3473		Mouse 4	24836	1775.7		Mouse 4	203.842	47.7222
Mouse 5	54262	2280.6		Mouse 5	16991	4878.18		Mouse 5	804.551	26.6685
Mouse 6	113060	21974.2		Mouse 6	37846.2	4891.44		Mouse 6	674.225	8.85045
Mouse 7	116684	12311.7		Mouse 7	19015	6614.29		Mouse 7	367.087	42.5432
Mouse 8	106496	16830.4		Mouse 8	39938.4	2327.2		Mouse 8	305.754	3.54412
Mouse 9	62411	11266.4		Mouse 9	19302.7	6750.04		Mouse 9	136.63	16.7738
Mouse 10		16094.5						Mouse 10		10.5887
Number of TEM	FTY untreated	FTY treated		Number of TEM	FTY untreated	FTY treated		Number of TEM	FTY untreated	FTY treated
Mouse 1	652625	92152		Mouse 1	1000000	418591		Mouse 1	4367.56	184.712
Mouse 2	576589	347534		Mouse 2	1000000	390113		Mouse 2	4917.4	1905.79
Mouse 3	739414	258273		Mouse 3	677677	770508		Mouse 3	3900.81	564.217
Mouse 4	278843	79395		Mouse 4	1000000	608653		Mouse 4	2401.28	205.77
Mouse 5	369250	261735		Mouse 5	519672	696378		Mouse 5	3323.51	1716.89
Mouse 6	584869	960870		Mouse 6	669474	708539		Mouse 6	2760.93	824.623
Mouse 7	2204827	663464		Mouse 7	801166	594680		Mouse 7	8358.97	1068.15
Mouse 8	817738	728311		Mouse 8	532307	821168		Mouse 8	2856.94	261.513
Mouse 9	668744	992470		Mouse 9	442252	767621		Mouse 9	2406.16	720.474
Mouse 10		530727						Mouse 10		552.777
Fig 3B
	Lung				Liver
Viral loads	FTY Untreated	FTY Treated		Viral loads	FTY Untreated	FTY Treated
Mouse 1	3252.22	7339.04		Mouse 1	4.01155	10132.8
Mouse 2	32.6237	2.4829		Mouse 2	54.2739	4019.79
Mouse 3	7.05747	14.6223		Mouse 3	7.85002	1192.7
Mouse 4	16.2729	2319.69		Mouse 4	45.1533	318.821
Mouse 5	2.4392	38.5052		Mouse 5	2.54608	4.99609
Mouse 6	10.8556	63.9774		Mouse 6	1	319.507
Mouse 7	1	207.03		Mouse 7	62.0175	95.6685
Mouse 8	104.853	1642.35		Mouse 8	45.7573	184.205
Mouse 9	55.8493	19477.6		Mouse 9	43.5576	13.9936
Mouse 10		1		Mouse 10		4.94041

## Sheet: Tab D
Fig 4A
Days					γd Naive (number / 25 µl)					Days					γd TCM (number / 25 µl)					Days				γd TEM (number / 25 µl)
1-infection	Mouse 1	Mouse 2	Mouse 3	Mouse 4	Mouse 5	Mouse 6	Mouse 7	Mouse 8	Mouse 9	1-infection	Mouse 1	Mouse 2	Mouse 3	Mouse 4	Mouse 5	Mouse 6	Mouse 7	Mouse 8	Mouse 9	1-infection	Mouse 1	Mouse 2	Mouse 3	Mouse 4	Mouse 5	Mouse 6	Mouse 7	Mouse 8	Mouse 9
0	193	79	198	317	225	51	250	159	168	0	1104	1876	1417	1658	933	448	1319	1253	1115	0	676	1164	3080	962	1091	763	1420	830	2063
1	188	56	102	177						1	2661	580	557	983						1	1247	560	2479	507
3					68	13	199	83	51	3					290	92	319	688	256	3					162	376	478	778	476
7	182	77	125	181	168	31	128	149	111	7	570	342	426	669	355	214	373	1524	447	7	310	246	1738	738	491	503	595	1184	1028
14	184	131	68	83	113	64	167	169	49	14	538	385	299	563	332	317	602	1187	272	14	763	1091	1456	561	940	1576	1633	979	1274
21	329	61	112	312	223	60	120	146	128	21	1813	552	703	2113	819	474	722	1279	821	21	1256	541	4373	2053	1443	1679	1575	1308	3088
58	56	26	55	58	131	9	30	4	25	58	494	347	588	547	445	170	257	300	486	58	564	1830	2331	1057	2266	862	975	1106	2564
2-infection										2-infection										2-infection
0	117	39	101	263	80	66	342	455	58	0	1346	304	265	806	315	226	190	221	399	0	1570	1382	948	1914	2665	1027	509	1544	1706
1	38	100	268	35						1	559	113	537	217						1	859	407	1792	596
3					656	177	163	206	302	3					233	584	139	152	609	3					2368	2537	391	2006	3218
7	44		119	196	121	6	11	79	10	7	899		782	1013	526	212	68	217	365	7	1527		2420	2892	6330	1165	487	3098	2514
14	50		171	10	7	4	2	8	35	14	325		507	101	83	73	34	438	144	14	827		2550	495	1356	718	223	5336	1600
21	4		85	283	158	350		23	81	21	53		120	284	223	352		27	170	21	260		1078	2007	2004	2484		827	1721
Fig 4B
						LUNG γδ TEM											LIVER γδ TEM
			1- Infection					2- Infection						1- Infection					2- Infection
Days	Mouse 1	Mouse 2	Mouse 3	Mouse 4	Mouse 5	Mouse 6	Mouse 7	Mouse 8	Mouse 9	Mouse 10	Days	Mouse 1	Mouse 2	Mouse 3	Mouse 4	Mouse 5	Mouse 6	Mouse 7	Mouse 8	Mouse 9	Mouse 10
0	347000	374000	211000	201000	215000	737000	227000	594000	310000		0	299000		396000	390000	261000	591000	852000	303000	308000
1	315000	177000	296000	279000	714000	1640000	676000	991000	697000	1030000	1	1280000	427000	540000	881000	474000	6030000	439000	1770000	1240000	2210000
3	123000	661000	298000	181000		345000	877000	946000	817000	813000	3	332000	124000	580000	542000		523000	410000	1420000
7	199000	372000	382000	162000	368000		1210000	2170000	2080000	1300000	7	1720000	2060000	1060000	644000		1070000	295000	360000	564000	1170000
14	1180000	588000	276000	545000	645000	530000	1300000	1010000	571000		14	321000	366000	839000	207000	393000	638000	3480000	1910000	2710000

## Sheet: Tab E
Fig 5B right
	Isotype	anti-TCR (GL3)
	% IFNγ+	% IFNγ+
Mouse 1	61	50.5
Mouse 2	30	65
Mouse 3	32	43.1
Mouse 4	43.2	40
Mouse 5	45.2	44.2
Mouse 6	46.2	37.1
Fig 5C
	Isotype control (MCMV copies/µg DNA)								anti-TCR (GL3) (MCMV copies/µg DNA)
	Mouse 1	Mouse 2	Mouse 3	Mouse 4	Mouse 5	Mouse 6	Mouse 7	Mouse 8		Mouse 9	Mouse 10	Mouse 11	Mouse 12	Mouse 13	Mouse 14	Mouse 15	Mouse 16
Lung	147	240	169	485	347	71.7425	57.678	1008.06	Lung	24400	130000	85800	241000	15	16184.6	4479.5	11212.8
Liver	275	312	125		146	303.115	17091.1	168.903	Liver	24200	91700	67000	131000	1130.74	80.5394	9523.12	2008.59
Spleen	646	655	803	850	868	34.3077	151.095	213.515	Spleen	67000	39600	62200	299000		13768	930.125	7293.35
Fig 5D
				Isotype control (MCMV copies/µg DNA)								anti-TCR (GL3) (MCMV copies/µg DNA)
day 7	Mouse 1	Mouse 2	Mouse 3	Mouse 4	Mouse 5	Mouse 6	Mouse 7	Mouse 8		Mouse 9	Mouse 10	Mouse 11	Mouse 12	Mouse 13	Mouse 14	Mouse 15	Mouse 16
Lung	215000	24000	61500	14425	19670	52127.5	5495	4197.5	Lung	330	225	204.75	6125	1266.5	39355	109065	18125
Liver	455000	2455000	2675000	4675000	49676.6	37248.7	12632.6	1521.32	Liver	0	19.25	1237.5	982500	703.075	22546.6	90159.4	44837.2
Spleen	2650000	510000	1140000	427500	21273.9	20994.6	9643.09	8393.96	Spleen	7325	2775	10675	209000	16884.3	13181.3	343706	48293.7
				Isotype control (MCMV copies/µg DNA)								anti-TCR (GL3) (MCMV copies/µg DNA)
day 14	Mouse 17	Mouse 18	Mouse 19	Mouse 20	Mouse 21	Mouse 22	Mouse 23	Mouse 24		Mouse 25	Mouse 26	Mouse 27	Mouse 28	Mouse 29	Mouse 30	Mouse 31	Mouse 32
Lung	2430	6250	7800	6150	2672.5	2957.5	3185	3577.5	Lung	390000	637.5	3225	17250	57440	445262	376105	88955
Liver	5550	5750	112750	66000	2058.29	2909.12	430.884	91.0293	Liver	1460000	2725	0	1030000	17237.4	95588.6	23999.9	8627.98
Spleen	133500	54250	4475	4000	2580.3	5975.08	1649.05	585.019	Spleen	1920	2950	1027500	2270000	87654.5	272047	46620.8	22613.9
day 21				Isotype control (MCMV copies/µg DNA)								anti-TCR (GL3) (MCMV copies/µg DNA)
	Mouse 33	Mouse 34	Mouse 35	Mouse 36	Mouse 37	Mouse 38	Mouse 39	Mouse 40		Mouse 41	Mouse 42	Mouse 43	Mouse 44	Mouse 45	Mouse 46	Mouse 47	Mouse 48
Lung	153	401	180	52.5	188.75	6870	727.5	3627.5	Lung	10050	990	1170	1930	2599	54097.5	3787.5	1230
Liver	38.5	0	2435	26.25	457.135	347.344	198.989	220.404	Liver	6725	332.5	1285	15825	4486.12	14346.1	921.15	790.625
Spleen	280	100.25	18325	2062.5	492.906	209.765	421.818	2065.21	Spleen	199000	65000	18075	201750	5249.32	198761	4053.35	231.2

## Sheet: Tab F
Fig 6A			% overlapping repertoire										% overlapping repertoire
BLOOD	d0 C	d0 Inf	d14 C	d14 Inf	d80 C	d80 Inf	d7R C	d7R Inf		ORGANS	Lung C	Lung Inf	Liver C	Liver Inf	Spleen CI	Spleen Inf
	1.58	6.3	2.49	0.45	4.28	7.21	4.46	9.51			23.15	28.66	18.72	27.57	24.59	3.4
	1.51	1.29	8.31	0.14	8.14	1.66	11.39	2.86			23.58	25.27	28.92	7.24	11.37	6.19
	7.47	1.1	3.17	0.05	5.01	3.42	16.61	0.01			16.1	3.95	27.18	7.45	34.7	5.9
		3.08		0.04		2.85		0.13				5.45		5.93		3.79
		7.59		0.51		2.42		0.13				30.31		22.19		7.72
		4.12		4.06		5.56		0.02				8.74		18.1		7.05
		13.23		1.43		1.76		4.31				10.19		14.84		3.8
		0.76		0.15		1.62		0.03				7.57		13.08		9.72
		3.38		0.48		1.16		0.52				9.91		10.78		6.59
		1.66		2.58		3.36		0.08				8.08		20.91		5.89
Fig 6B
				% CGSDIGGSSWDTRQMFF												% CALWEPHIGGIRATDKLVF
		Uninfected mice						Infected mice						Uninfected mice						Infected mice
	Mouse 1	Mouse 2	Mouse 3			Mouse 1	Mouse 2	Mouse 3	Mouse 4	Mouse 5			Mouse 1	Mouse 2	Mouse 3			Mouse 1	Mouse 2	Mouse 3	Mouse 4	Mouse 5
d0	0.333127	6.41961	3.61467		d0	0.53	40.16	1.37	0.42	3.75		d0	0	0.004	2.114		d0	0.457	0	0.115	0	3.932
d21	12.9956		10.8458		d21	0.17	0.75	4.88	1.37	0.3		d21	0		5.431		d21	0.538	0	6.252	0.295	2.566
d80	9.72532	1.73899	6.63947		d80	3.25	14.18	0.73	2.04	0.21		d80	0	0.007	3.861		d80	0.083	0	0.005	0	1.513
d7R	7.44482	1.95612	10.9141		d7R	0.01	9.8	0	0	1.26		d7R	0	0	1.909		d7R	0	0	2.138	0	0.123
Lung	20.9791	9.49844	17.6102		Lung	5.03	22.61	14.91	1.46	1.58		Lung	0	0.13	3.353		Lung	0.103	0.211	2.445	0.785	2.867
Liver	26.3291	10.9369	0.205825		Liver	2.4	23.55	9.66	9.54	5.23		Liver	0.536	0.16	2.168		Liver	0.213	0.316	2.68	1.098	2.798
Spleen	7.03205	4.53568	6.14462		Spleen	1.42	4.12	7.37	5.77	1.41		Spleen	0	0.685	8.069		Spleen	0.391	0.454	2.935	0.02	0.787

## Sheet: Tab G
Fig 7B: viral loads/µg DNA
			Control CD3 ε-/- mice
	Mouse 1	Mouse 2	Mouse 3	Mouse 4	Mouse 5
Lung	12324.1	10756.4	19603.9	40601.8	2416.34
Liver	1045.4	687.307	48.9199	10196.2	50.4221
Spleen	11096.8	8556.18	1263.47	87430.2	827.528
				CD3 ε-/- mice + d92 γd
	Mouse 1	Mouse 2	Mouse 3	Mouse 4	Mouse 5	Mouse 6	Mouse 7	Mouse 8
Lung	5.50757	16.8839	12.054	5.93679	49.9574	32.2825	509.478	508.766
Liver	2	7.38463	9.69584	2.96677	2.10541	2	6.55152	2
Spleen	2	21.9035	16.7328	2	11.6978	14.0747	11.8988	10.6662
Fig 7C: viral loads/µg DNA
					Control CD3 ε-/- mice
	Mouse 1	Mouse 2	Mouse 3	Mouse 4	Mouse 5	Mouse 6	Mouse 7	Mouse 8	Mouse 9	Mouse 10	Mouse 11
Lung	71908.1	690376	545901	323457	1366556	19908360	2970846	74031	21087.8	3099220	1825291
Liver	99042.9	36179.2	237090	62043.8	174029	566082	73221.2	4311.06	78276.5	98515.1	34852.1
Spleen	749902	244283	2360908	44005.5	583410	934906	41837980	106165	477143	142244	8963.17
							CD3 ε-/- mice + naive γδ
	Mouse 1	Mouse 2	Mouse 3	Mouse 4	Mouse 5	Mouse 6	Mouse 7	Mouse 8	Mouse 9	Mouse 10	Mouse 11	Mouse 12
Lung	1015974	547138	776700	962260	842864	208525	515597	728113	72371.7	1527665	106933	0
Liver	124001	121360	136109	25366.3	72927	464023	168182	172721	8965.95	198813	195689	646.118
Spleen	751670	286769	394595	19947.8	186682	371220	161605	28317.2	17559.8	100647	507549	510.218
			CD3 ε-/- mice + d92 γδ
	Mouse 1	Mouse 2	Mouse 3	Mouse 4	Mouse 5
Lung	1462.51	756.255	384.008	10835.2	414841
Liver	1286.99	968.556	22.6224	656.332	100017
Spleen	2286.56	1742.22	228.399	18359.2	0
	Fig 7C: AST (U/L)				Fig 7C: ALT (U/L)				Fig 7C: γδ numbers/25µl
CD3 ε-/- +	naive γd	induced γd		CD3 ε-/- +	naive γδ	induced γδ		CD3 ε-/- +	naive γd	induced γd
Mouse 1	105.183	43.381		Mouse 1	75.211	18.79		Mouse 1	16.7661	273.411
Mouse 2	108.954	62.977		Mouse 2	46.443	20.328		Mouse 2	36.242	202.596
Mouse 3	160.005	82.718		Mouse 3	52.332	22.673		Mouse 3	129.609	172.684
Mouse 4	195.951	44.341		Mouse 4	52.646	17.771		Mouse 4	32.2411	120.319
Mouse 5	2036.91	51.619		Mouse 5	1670.99	18.172		Mouse 5	37.3231	205.411

## Sheet: Tab H
Fig 8A: viral loads
			CD3ε-/-control
Lung	Mouse 1	Mouse 2	Mouse 3	Mouse 4	Mouse 5
	1702128	2392696	2697612	94777.8	2199496
			γd TCM
	Mouse 1	Mouse 2	Mouse 3	Mouse 4	Mouse 5
	218.995	194.194	5.07745	549.275	7381.3							CD3ε-/-control
			γd TEM KLRG1-						Spleen	Mouse 1	Mouse 2	Mouse 3	Mouse 4	Mouse 5
	Mouse 1	Mouse 2	Mouse 3	Mouse 4	Mouse 5	Mouse 6	Mouse 7			503717	457720	214084	530594	9109.34
	3800.51	52853.5	952612	1822788	826408	319029	294635					γd TCM
			γd TEM KLRG1+							Mouse 1	Mouse 2	Mouse 3	Mouse 4	Mouse 5
	Mouse 1	Mouse 2	Mouse 3	Mouse 4	Mouse 5	Mouse 6	Mouse 7			139.91	301.901	7.67672	13.218	368.034
	413960	1943680	189073	102620	816251	798160	578990					γd TEM KLRG1-
										Mouse 1	Mouse 2	Mouse 3	Mouse 4	Mouse 5	Mouse 6	Mouse 7
			CD3ε-/-control							1299.78	64418.9	149290	811900	87705.1	38761.2	13558.9
Liver	Mouse 1	Mouse 2	Mouse 3	Mouse 4	Mouse 5							γd TEM KLRG1+
	60002.8	2408718	700973	184586	31931.9					Mouse 1	Mouse 2	Mouse 3	Mouse 4	Mouse 5	Mouse 6
			γd TCM							51011.8	87688.3	58465660	23495.7	62028.7	592510
	Mouse 1	Mouse 2	Mouse 3	Mouse 4	Mouse 5
	32.1008	408.843	117.201	161.737	572.465
			γd TEM KLRG1-
	Mouse 1	Mouse 2	Mouse 3	Mouse 4	Mouse 5	Mouse 6	Mouse 7
	572.465	693.792	35201.8	78624.5	5315.07	155061	13783.9
			γd TEM KLRG1+
	Mouse 1	Mouse 2	Mouse 3	Mouse 4	Mouse 5	Mouse 6	Mouse 7
	86322.8	286200	25215.7	62934.4	27282.3	90948	175218
Fig 8B: AST						Fig 8B: ALT
	CD3ε-/-control	γd TCM	γd TEM KLRG1-	γd TEM KLRG1+			CD3ε-/-control	γd TCM	γd TEM KLRG1-	γd TEM KLRG1+
Mouse 1	951	58.358	81.436	67.221		Mouse 1	438.93	21.853	62.534	51.289
Mouse 2	673.12	66.107	264.72	168.56		Mouse 2	408	47.614	253.005	141.535
Mouse 3	390.39	42.631	517.727	194.354		Mouse 3	240.63	22.82	251.333	164.365
Mouse 4	580.37	51.615	513.57			Mouse 4	418.29	31.879	225.591
Mouse 5	2141.12	61.499	124.994			Mouse 5	1079.49	24.868	65.565
Mouse 6	406.811	85.047	132.634			Mouse 6	337.272	38.16	56.141
Mouse 7	478.241					Mouse 7	321.146
Mouse 8	300.629					Mouse 8	200.075
Mouse 9	455.806					Mouse 9	162.642
Mouse 10	343.79					Mouse 10	144.866
Fig 8C
LUNG	TCM %	KLRG1-Cx3CR1-	KLRG1+CX3CR1-	KLRG1+CX3CR1+	KLRG1-CX3CR1+
	Mouse 1	18.35	0.16	0.45	0.42
	Mouse 2	24.36	0.75	2.97	0.69
	Mouse 3	29.17	1.19	0.63	0.39
	Mouse 4	11.87	0.7	2.4	0.32		Fig 8C
	Mouse 5	14.78	0.54	0.32	0.36		SPLEEN	TCM %	KLRG1-Cx3CR1-	KLRG1+CX3CR1-	KLRG1+CX3CR1+	KLRG1-CX3CR1+
	TEM %	KLRG1-Cx3CR1-	KLRG1+CX3CR1-	KLRG1+CX3CR1+	KLRG1-CX3CR1+			Mouse 1	40.23	0.32	0.38	0.69
	Mouse 1	13.87	2.88	56.11	4.64			Mouse 2	23.01	0.2	0.4	0.7
	Mouse 2	21	6.24	36.88	3.19			Mouse 3	6.67	0.21	0.83	1.35
	Mouse 3	26.44	10.32	25.54	1.46			Mouse 4	34.8	0.68	0.34	0.59
	Mouse 4	19.78	8.04	46.1	4.86			Mouse 5	100	0	0	0
	Mouse 5	19.41	4.31	54.05	2.5			TEM %	KLRG1-Cx3CR1-	KLRG1+CX3CR1-	KLRG1+CX3CR1+	KLRG1-CX3CR1+
								Mouse 1	38.64	2.4	7.61	3.86
LIVER	TCM %	KLRG1-Cx3CR1-	KLRG1+CX3CR1-	KLRG1+CX3CR1+	KLRG1-CX3CR1+			Mouse 2	53.9	3.9	8.29	3.01
	Mouse 1	10.91	0.11	0.23	0.15			Mouse 3	41.9	1.35	8.68	32.37
	Mouse 2	5.56	0.13	0.52	0.26			Mouse 4	44.6	2.03	9.44	2.87
	Mouse 3	20.91	0.22	0.21	0.27			Mouse 5	0	0	0	0
	Mouse 4	8.2	0.05	0.16	0.24
	Mouse 5	9.42	0.4	1.05	0.32
	TEM %	KLRG1-Cx3CR1-	KLRG1+CX3CR1-	KLRG1+CX3CR1+	KLRG1-CX3CR1+
	Mouse 1	42.33	18.9	23.52	2.32
	Mouse 2	76.19	7.59	6.78	1.31
	Mouse 3	47.92	8.93	18.24	1.21
	Mouse 4	50.74	8.14	28.74	2.21
	Mouse 5	42.14	18.15	21.33	4.43
