# Supplementary material for: Long-lived central memory γδ T cells confer protection against murine cytomegalovirus reinfection
Source: PLoS Pathog. 2024 Jul 8;20(7):e1010785. doi: 10.1371/journal.ppat.1010785 (PMC11257398; doi:10.1371/journal.ppat.1010785)
Supplement: S2 Data — (XLSX) [file ppat.1010785.s013.xlsx]

## Sheet: Tab A
S2A Fig: Lung
Genes	Ccr2	Ccr7	Cd244	Cdkn1a	Cmklr1	Csf1	Cx3cr1	Entpd1	Gzma	Gzmb	Klrc1	Klrc2	Prf1	Slamf7
Folf change	2.3836	-2.06063	2.30667	-2.64683	2.7037	3.57143	3.01351	3.00459	3.82673	2.33509	2.08013	2	2.2202	2.78045
S2A Fig: Liver
Genes	Ccr2	Ccr7	Cd244	Cdkn1a	Cmklr1	Csf1	Cx3cr1	Entpd1	Gzma	Gzmb	Klrc1	Klrc2	Prf1	Slamf7
Folf change	2.41822	-2.50048	2.09737	-10.5762	2.09804	4.7619	2.39655	2.55807	3.10709	2.00822	2.02055	3.05405	2.92351	2.05108
S2B Fig
	Ccr2	Ccr7	Cd244	Cdkn1a	Cmklr1	Csf1	Cx3cr1	Entpd1	Gzma	Gzmb	Klrc1	Klrc2	Prf1	Slamf7
LIVER
d0	911	2603	380	1597	51	63	406	353	5547	1825	5013	74	536	1664
d14	1772	2184	497	1282	110	144	1075	586	19129	2730	7030	88	986	2249
d92	2203	1041	797	151	107	300	973	903	17235	3665	10129	226	1567	3413
d7R	3755	819	1015	246	220	284	1987	957	37967	4712	15226	207	1636	3413
LUNG
d0	683	5166	75	2001	54	63	518	218	7445	758	6502	87	604	583
d14	1248	3159	96	1502	92	118	1074	620	18327	1457	7735	114	827	1024
d92	1628	2507	173	756	146	225	1561	655	28490	1770	13525	174	1341	1621
d7R	3565	2870	325	906	501	457	4793	1097	76112	3929	25697	382	2470	2788

## Sheet: Tab B
S3A Fig
number of γd TEM/25µL of blood
	days	Mouse 1	Mouse 2	Mouse 3	Mouse 4	Mouse 5	Mouse 6	Mouse 7	Mouse 8	Mouse 9
1-Infection	0	676	1164	3080	962	1091	763	1420	830	2063
	1	1247	560	2479	507
	3					162	376	478	778	476
	7	310	246	1738	738	491	503	595	1184	1028
	14	763	1091	1456	561	940	1576	1633	979	1274
	21	1256	541	4373	2053	1443	1679	1575	1308	3088
2-Infection	0	1570	1382	948	1914	2665	1027	509	1544	1706
	1	859	407	1792	596
	3					2368	2537	391	2006	3218
	7	1527		2420	2892	6330	1165	487	3098	2514
	14	827		2550	495	1356	718	223	5336	1600
	21	260		1078	2007	2004	2484		827	1721
number of γd TEM KLRG1+/25µL of blood
	days	Mouse 1	Mouse 2	Mouse 3	Mouse 4	Mouse 5	Mouse 6	Mouse 7	Mouse 8	Mouse 9
1-Infection	0	116	101	2065	271	563	600	276	210	1031
	1	219	104	1806	188
	3					76	306	97	168	166
	7	98	61	1194	230	228	402	176	304	492
	14	263	677	954	292	595	1229	1268	256	912
	21	586	364	3246	1263	1026	1415	1085	543	2255
2-Infection	0	1084	1157	612	1380	2092	715	312	1098	1176
	1	733	298	1236	470
	3					1866	1805	251	1711	2443
	7	1346		1737	2480	5363	1004	412	2798	1950
	14	721		2050	447	1085	636	167	4798	1258
	21	227		780	1749	1450	2165		731	1089

## Sheet: Tab C
S4A Fig				number of γdTEM KLRG1+ /25µL of blood
	days	Mouse 1	Mouse 2	Mouse 3	Mouse 4	Mouse 5	Mouse 6	Mouse 7	Mouse 8	Mouse 9
1-Infection	0	116	101	2065	271	563	600	276	210	1031
	1	219	104	1806	188
	3					76	306	97	168	166
	7	98	61	1194	230	228	402	176	304	492
	14	263	677	954	292	595	1229	1268	256	912
	21	586	364	3246	1263	1026	1415	1085	543	2255
	58	418	1581	1922	839	1808	765	860	943	2262
2- Infection	0	1084	1157	612	1380	2092	715	312	1098	1176
	1	733	298	1236	470
	3					1866	1805	251	1711	2443
	7	1346		1737	2480	5363	1004	412	2798	1950
	14	721		2050	447	1085	636	167	4798	1258
	21	227		780	1749	1450	2165		731	1089
S4B Fig	number of γd TEM KLRG1+ in LUNG								number of γd TEM KLRG1+ in LIVER
		Mouse 1	Mouse 2	Mouse 3	Mouse 4	Mouse 5			days	Mouse 1	Mouse 2	Mouse 3	Mouse 4	Mouse 5
1-Infection	0	88200	105000	44300	50000	54500			0	38200		43000	33500	30600
	1	115000	20700	61200	60800	408000			1	219000	31900	82100	82700	104000
	3	13200	219000	80000	36800				3	42400	17900	63000	46600
	7	98400	107000	121000	102000	189000			7	113000	447000	164000	97700
	14	819000	237000	77000	231000	248000			14	42600	26100	134000	53100	64100
		Mouse 6	Mouse 7	Mouse 8	Mouse 9	Mouse 10				Mouse 6	Mouse 7	Mouse 8	Mouse 9	Mouse 10
2- Infection	0	593000	117000	504000	265000				0	201000	177000	47300	78600
	1	1180000	439000	758000	406000	699000			1	2550000	151000	456000	400000	753000
	3	235000	598000	694000	579000	574000			3	186000	78500	632000
	7		1070000	1710000	1810000	1060000			7	520000	119000	210000	268000	676000
	14	376000	994000	781000	444000				14	331000	1530000	1070000	1590000

## Sheet: Tab D
S5A Fig Top		TRDV1			TRDV2-2			TRDV4			TRDV5			TRAV15-1-DV6-1			TRAV15D-1-DV6D-1 TRAV15N-1			TRAV15-2-DV6-2 TRAV15D-2-DV6D-2 TRAV15N-2			TRAV13-4-DV7			TRAV14D-3-DV8
	Uninfected	Mouse 1	Mouse 2	Mouse 3	Mouse 1	Mouse 2	Mouse 3	Mouse 1	Mouse 2	Mouse 3	Mouse 1	Mouse 2	Mouse 3	Mouse 1	Mouse 2	Mouse 3	Mouse 1	Mouse 2	Mouse 3	Mouse 1	Mouse 2	Mouse 3	Mouse 1	Mouse 2	Mouse 3	Mouse 1	Mouse 2	Mouse 3
	NI_D0	0.0715191	0.0519163	0.334646	0.658088	0.104706	0.18641	0.00333127	0.0641961	0.0397961	0.0656525	0.10794	0.0930893	0.031308	0.443954	0.111394	0.0168332	0.000830311	0.0108903	0.105628	0.151029	0.0782599	0.00557177	0.000175	0.00451833	0.00571917	0.041734	0.0029543
	NI_D21	0.0620669		0.190613	0.440096		0.154544	0.134805		0.129469	0.0601661		0.0384313	0.0823168		0.203182	0.0139639		0.0134824	0.0860585		0.150669	0.0118237		0.00126004	0.0246052		0.0206962
	NI_D80	0.0519577	0.0636088	0.0995098	0.354957	0.162422	0.258768	0.0972905	0.0217697	0.0758209	0.102352	0.0793539	0.0550438	0.0922287	0.0711857	0.220224	0.00435462	0.0247265	0.00751793	0.0194655	0.425266	0.202589	0.0337576	0.0182215	0	0.0661009	0.0170018	0.0527242
	NI_D7R	0.222222	0.0482239	0.00853839	0.215386	0.138219	0.258603	0.365099	0.0195612	0.11013	0.0272761	0.0854581	0.0639984	0.0154066	0.080038	0.195296	0.101384	0.0253888	0.0106137	0.0156447	0.432385	0.254788	0.0131959	0.0299667	0.00357743	0.0164949	0.0202676	0.0309517
	NI_LU	0.0464615	0.0521064	0.070551	0.315628	0.117418	0.166891	0.222943	0.0987108	0.215432	0.076869	0.078716	0.0539478	0.114895	0.0666617	0.160831	0.0022902	0.0139676	0.0433529	0.0639555	0.418564	0.221261	0.0244892	0.0184817	0.0021779	0.0585588	0.0207325	0.0322329
	NI_LV	0.0239721	0.0371656	0.0384306	0.123391	0.137422	0.13472	0.274516	0.116219	0.250942	0.0785858	0.0851324	0.0750635	0.12598	0.0843742	0.191948	0.0197336	0.0286125	0.0153281	0.0880245	0.354736	0.138347	0.0349963	0.0182769	0.031145	0.135905	0.00702342	0.0510779
	NI_SP	0.0881558	0.0344741	0.119408	0.236896	0.118531	0.155337	0.0751326	0.0468147	0.0699381	0.0700737	0.0650016	0.0543125	0.177994	0.106397	0.155776	0.0273699	0.0117663	0.0141715	0.116412	0.479368	0.327	0.0212565	0.0172003	0.0137187	0.108683	0.0151975	0.0183008
				TRDV1					TRDV2-2					TRDV4					TRDV5					TRAV15-1-DV6-1					TRAV15D-1-DV6D-1 TRAV15N-1					TRAV15-2-DV6-2 TRAV15D-2-DV6D-2 TRAV15N-2					TRAV13-4-DV7					TRAV14D-3-DV8
	Infected	Mouse 1	Mouse 2	Mouse 3	Mouse 4	Mouse 5	Mouse 1	Mouse 2	Mouse 3	Mouse 4	Mouse 5	Mouse 1	Mouse 2	Mouse 3	Mouse 4	Mouse 5	Mouse 1	Mouse 2	Mouse 3	Mouse 4	Mouse 5	Mouse 1	Mouse 2	Mouse 3	Mouse 4	Mouse 5	Mouse 1	Mouse 2	Mouse 3	Mouse 4	Mouse 5	Mouse 1	Mouse 2	Mouse 3	Mouse 4	Mouse 5	Mouse 1	Mouse 2	Mouse 3	Mouse 4	Mouse 5	Mouse 1	Mouse 2	Mouse 3	Mouse 4	Mouse 5
	CI_D0	0.285205	0.0767454	0.26921	0.188668	0.191391	0.323926	0.407436	0.418469	0.324833	0.291108	0.00740182	0.401586	0.013729	0.00422751	0.056896	0.0841524	0.0250173	0.00623213	0.097434	0.0343312	0.0261001	0.00669694	0.136997	0.0877577	0.127346	0.0167611	0.00084674	0.000311606	0.00335516	0.00640453	0.0933486	0.0474944	0.0806144	0.104413	0.102472	0.0011011	0	0.00247452	0.0130583	0.0329908	0.0596631	0.00477253	0.00159469	0.0225064	0.0745457
	CI_D21	0.211326	0.0278047	0.214585	0.105182	0.157265	0.445664	0.261962	0.157091	0.256364	0.202094	0.00165834	0.0075978	0.0501477	0.0164385	0.00388309	0.0494841	0.0549224	0.0858503	0.11052	0.162535	0.0621161	0.0585192	0.129391	0.0970944	0.128939	0.0185488	0.0155593	0.0329941	0.0186829	0	0.0707149	0.24612	0.203997	0.219362	0.16732	0.0155802	0.0236825	0.0035087	0.0139111	0.011788	0.0141675	0.00565794	0.0379801	0.0418141	0.033457
	CI_D80	0.152967	0.104732	0.15869	0.0575546	0.106978	0.383217	0.282582	0.110965	0.252833	0.170703	0.0324945	0.145061	0.0073212	0.0241203	0.00213401	0.0665023	0.109251	0.0534885	0.119989	0.146847	0.0236524	0.0665006	0.0102715	0.134415	0.130868	0.0105424	0.0154722	0.00445282	0.0869026	0.0659287	0.136014	0.152117	0.25351	0.202872	0.191957	0.107091	0.00687142	0	0.0169074	0.0265797	0.000425	0.0236119	0.200432	0.0293646	0.0341962
	CI_D7R	0.0984622	0.00482617	0.0518941	0.0883238	0.14154	0.580634	0.138685	0.178265	0.282021	0.214933	0.000104	0.0980068	0	0	0.0132436	0.0463637	0.0229609	0.110944	0.0996473	0.159402	0.0518441	0.0458173	0.269241	0.0701414	0.0687593	0.0128801	0	0.0843332	3.2353e-05	0.06	0.0347901	0.146122	0.139441	0.30297	0.178102	0.100428	8.36e-05	0.0383528	0	0.017429	0.0286391	4.18e-05	0.0635927	3.24e-05	0.0147085
	CI_LU	0.0776705	0.0372507	0.0546647	0.0866562	0.107794	0.476378	0.124303	0.171885	0.249784	0.165716	0.0528572	0.241581	0.155939	0.0200347	0.0162908	0.0734817	0.0630603	0.198604	0.147599	0.154877	0.029604	0.146149	0.0846571	0.0982425	0.12372	0.0121978	0.0954809	0.0310534	0.0634605	0.0933651	0.0756437	0.15948	0.157434	0.2176	0.171032	0.138352	0.0114045	0.00608216	0.00465522	0.0254765	0.024543	0.0166494	0.0741814	0.05015	0.0170814
	CI_LV	0.027502	0.0178316	0.0279989	0.0629528	0.0911874	0.320598	0.11187	0.232715	0.164148	0.164078	0.0279566	0.255525	0.100902	0.116119	0.0563605	0.0717411	0.0891969	0.175952	0.145034	0.130022	0.0844352	0.0767148	0.0851195	0.101803	0.10483	0.0938237	0.0162046	0.0331569	0.0922191	0.106024	0.0704507	0.221372	0.163353	0.183965	0.141922	0.187611	0.0166341	0.00538013	0.0115308	0.0121235	0.0678701	0.00352727	0.0574538	0.0292663	0.0390092
	CI_SP	0.0974985	0.0467364	0.0838115	0.105487	0.0729542	0.369348	0.154304	0.123493	0.29211	0.251181	0.0158008	0.0445265	0.077754	0.0633356	0.0157859	0.0567646	0.0410524	0.111331	0.093129	0.095089	0.0769344	0.045527	0.0837997	0.0604492	0.0777805	0.0170327	0.14896	0.014919	0.029362	0.0316293	0.177422	0.419539	0.375034	0.216764	0.303437	0.111952	0.0138307	0.0243721	0.0204705	0.0140335	0.0303369	0.0137977	0.0285603	0.0272884	0.0177394
S5A Fig middle
			CDR3 lenght uninfected mice									CDR3 lenght infected mice
	NI_D0	NI_D21	NI_D80	NI_D7R	NI_LU	NI_LV	NI_SP			CI_D0	CI_D21	CI_D80	CI_D7R	CI_LU	CI_LV	CI_SP
Mouse 1	47.7686	49.2608	50.8205	54.0392	52.4979	52.7721	53.993		Mouse 1	51.2341	56.1016	57.8067	57.1944	57.5532	56.5073	57.2459
Mouse 2	54.9303		59.12	59.6401	58.996	58.2271	58.814		Mouse 2	48.3062	50.0998	53.2519	49.9379	55.6331	56.0143	57.4198
Mouse 3	52.4462	54.4078	54.7729	54.6159	54.7776	53.7963	56.321		Mouse 3	51.8149	53.1399	56.0542	55.1782	57.6446	56.142	56.0164
									Mouse 4	53.4319	54.1447	55.3822	55.8672	56.0541	54.6942	55.4577
									Mouse 5	54.6095	54.3265	56.0367	56.3209	57.6878	56.314	58.172
S5A Fig down
			N additions uninfected mice								N additions infected mice
	NI_D0	NI_D21	NI_D80	NI_D7R	NI_LU	NI_LV	NI_SP			CI_D0	CI_D21	CI_D80	CI_D7R	CI_LU	CI_LV	CI_SP
Mouse 1	3.94139	3.61334	5.49624	6.70228	4.64867	5.01514	5.28722		Mouse 1	6.74348	9.86225	10.9285	11.4745	11.4199	11.1539	9.57471
Mouse 2	5.44666		10.4092	9.9125	9.19882	8.00086	7.31119		Mouse 2	2.12624	4.73788	5.47321	3.97263	5.20714	4.98413	4.99453
Mouse 3	5.55222	6.12613	5.75549	5.70037	5.42945	5.61522	7.05124		Mouse 3	5.40969	6.18986	8.16841	7.07379	7.35105	7.0148	4.93907
									Mouse 4	6.95526	7.84409	7.28326	8.97763	7.68596	6.83647	7.84168
									Mouse 5	7.33959	8.0553	8.53544	8.89608	9.45022	8.78242	9.99987
S5B Fig : D50
	D0					D21					D80					D7R					Lung					Liver					Spleen
Non-inf	Mouse 1	Mouse 2	Mouse 3			Mouse 1	Mouse 2	Mouse 3			Mouse 1	Mouse 2	Mouse 3			Mouse 1	Mouse 2	Mouse 3			Mouse 1	Mouse 2	Mouse 3			Mouse 1	Mouse 2	Mouse 3			Mouse 1	Mouse 2	Mouse 3
	1.4	4.1	7.6			2		4.5			7.7	3.1	6.4			7.4	4	4.3			3	1.3	1.4			3.3	1.5	1			1.2	0.4	0.3
CMV-inf	Mouse 1	Mouse 2	Mouse 3	Mouse 4	Mouse 5	Mouse 1	Mouse 2	Mouse 3	Mouse 4	Mouse 5	Mouse 1	Mouse 2	Mouse 3	Mouse 4	Mouse 5	Mouse 1	Mouse 2	Mouse 3	Mouse 4	Mouse 5	Mouse 1	Mouse 2	Mouse 3	Mouse 4	Mouse 5	Mouse 1	Mouse 2	Mouse 3	Mouse 4	Mouse 5	Mouse 1	Mouse 2	Mouse 3	Mouse 4	Mouse 5
	6.5	3.8	4.7	9.8	11.5	5.2	5	5.4	7.4	11.8	3.5	4.7	5.2	5.8	11	4.6	10.8	11.4	13.2	5.2	0.3	2.5	0.6	6.5	7.4	0.5	1.3	1	2.7	4	0.3	0.5	0.4	0.7	0.3

## Sheet: Tab E
S7 Fig
D7R overlap
Infected	CI_D0	CI_D21	CI_D80	CI_LU	CI_LV	CI_SP
Mouse 1	0.0971442	0.546653	0.62287	0.723078	0.688137	0.718973
Mouse 2	0.156903	0.346712	0.371093	0.335095	0.382647	0.36587
Mouse 3	0.149469	0.571563	0.38387	0.803051	0.7539	0.792638
Mouse 4	0.176874	0.394933	0.394464	0.401647	0.459413	0.401598
Mouse 5	0.0694918	0.3087	0.559327	0.525889	0.597997	0.701689

## Sheet: Tab F
S8 Fig
% of γd T cells
	Naive C	Naive Inf		TCM C	TCM Inf		TEM C	TEM Inf
Mouse 1	4.53	5.42		16.2	9.38		72.3	78.9
Mouse 2	13.7	7.13		45.8	11.8		30	74.8
Mouse 3	2.38	5.4		10.4	6.5		85.6	82.3
Mouse 4	7.44	12		10.1	15.9		75	63.7
Mouse 5	5.78	6.88		3.94	9.93		86.6	77.3
Mouse 6	3.57	11.6		3.46	20.1		88.5	61
Mouse 7	10.7			17.8			61.1

## Sheet: Tab G
S9 Fig
TCRa-/- mice										γδ -bearing CD3e-/- mice
			LUNG											LUNG
TCM	Mouse 1	Mouse 2	Mouse 3	Mouse 4	Mouse 5	Mouse 6				TCM	Mouse 1	Mouse 2	Mouse 3	Mouse 4	Mouse 5	Mouse 6	Mouse 7	Mouse 8
KLRG1-CX3CR1+	0.05	0.07	1.21	0.19	0.42	0.37				KLRG1-CX3CR1+	0.39	0.36	0.54	0.33	0.17	0.26	0.21	0.26
KLRG1+CX3CR1+	2.34	1.36	0.69	2.14	1.1	0.65				KLRG1+CX3CR1+	0.48	1.33	0.61	0.7	0.65	0.26	0.34	0.95
KLRG1+CX3CR1-	0.17	7.64	0	0.46	0.04	0.04				KLRG1+CX3CR1-	0.2	0.29	0.09	0.11	0.09	0.13	0.08	0.23
KLRG1-CX3CR1-	8.03	3.72	15.5	2.51	2.97	6.65				KLRG1-CX3CR1-	15.22	3.39	7.38	1.84	3.82	0.91	6.66	1.4
TEM										TEM
KLRG1-CX3CR1+	2.19	1.39	3.1	5.58	3.84	2.52				KLRG1-CX3CR1+	3.74	4.26	3.6	3.29	5.02	3.34	1.88	3.26
KLRG1+CX3CR1+	63.83	45.64	40.59	62.38	69.65	68.07				KLRG1+CX3CR1+	31.7	45.92	44.63	54.19	63.2	29.11	54.82	39.01
KLRG1+CX3CR1-	1.54	20.7	0.86	2.62	2.01	2.89				KLRG1+CX3CR1-	9.09	8.06	7.27	9.38	4.23	8.6	4.81	11.02
KLRG1-CX3CR1-	17.53	14.07	33.63	19.89	14.69	14.1				KLRG1-CX3CR1-	29.41	28.56	26.98	25.21	17.53	51.89	25.11	37.02
			LIVER											LIVER
TCM	Mouse 1	Mouse 2	Mouse 3	Mouse 4	Mouse 5					TCM	Mouse 1	Mouse 2	Mouse 3	Mouse 4	Mouse 5	Mouse 6	Mouse 7
KLRG1-CX3CR1+	0.13	0.05	0.42	0.12	0.03					KLRG1-CX3CR1+	0.18	0.17	0.55	0.3	0.14	0.96	0.39
KLRG1+CX3CR1+	0.44	0.78	0.32	0.71	0.73					KLRG1+CX3CR1+	0.21	0.87	0.59	0.88	0.36	0.9	1.52
KLRG1+CX3CR1-	0.09	0.09	0.32	0.04	0.1					KLRG1+CX3CR1-	0.14	0	0.27	0.58	0.17	0.34	0.74
KLRG1-CX3CR1-	1.32	1.28	2.64	1.21	2.07					KLRG1-CX3CR1-	5.1	1.39	1.5	2.34	4.74	2.4	2.33
TEM										TEM
KLRG1-CX3CR1+	2.9	3.21	5.61	6.68	5.03					KLRG1-CX3CR1+	2.42	2.61	4.65	3.46	1.54	7.52	3.04
KLRG1+CX3CR1+	51.19	54.68	25.51	41.28	38.29					KLRG1+CX3CR1+	14.24	15.82	29.9	40.43	44.55	36.55	36.03
KLRG1+CX3CR1-	11.46	8.44	10.08	6.51	4.66					KLRG1+CX3CR1-	30.38	37.26	15	16.61	13.85	10.51	20.84
KLRG1-CX3CR1-	29.99	29.25	49.67	39.12	46.3					KLRG1-CX3CR1-	43.72	36.25	42.41	31.84	31.07	35.29	28.43
			SPLEEN											SPLEEN
TCM	Mouse 1	Mouse 2	Mouse 3	Mouse 4	Mouse 5					TCM	Mouse 1	Mouse 2	Mouse 3	Mouse 4	Mouse 5	Mouse 6	Mouse 7	Mouse 8
KLRG1-CX3CR1+	2.82	3.69	7.18	1.34	1					KLRG1-CX3CR1+	1.52	0.78	1.19	1.48	2.71	0.34	1.01	0.46
KLRG1+CX3CR1+	1.23	0.66	1.48	0.78	1.52					KLRG1+CX3CR1+	0.56	0.6	0.22	0.89	0.96	0.23	0.52	0.4
KLRG1+CX3CR1-	0.14	0.33	0.62	0.22	0.12					KLRG1+CX3CR1-	0.4	0.63	0.15	1.29	0.66	0.13	0.54	0.14
KLRG1-CX3CR1-	15.52	32.3	15.73	16.15	18.16					KLRG1-CX3CR1-	20.52	18.09	31.93	7.83	14.48	8.4	3.39	2.24
TEM										TEM
KLRG1-CX3CR1+	3.02	2.11	8.92	4.35	3.81					KLRG1-CX3CR1+	3.53	6.15	2.75	4.76	7.1	2.12	8.21	3.5
KLRG1+CX3CR1+	17.71	5.14	6.61	14.48	23.3					KLRG1+CX3CR1+	8.49	10.1	6.97	15.19	17.84	18.68	14.47	9.01
KLRG1+CX3CR1-	3.55	2.7	3.02	2.87	3.89					KLRG1+CX3CR1-	6.14	7.16	3.93	29.88	12.6	5.79	9.06	7.77
KLRG1-CX3CR1-	26.62	35.94	31.56	48.58	30.78					KLRG1-CX3CR1-	51.43	49.78	44.45	33.2	36.11	58.24	57.1	71.99

## Sheet: Tab H
	% of gd T cells in blood lymphocytes
S10A Fig
	TCM	TEM
Mouse 1	0.055	0.007
Mouse 2	0.049	0.004
Mouse 3	0.045	0.003
Mouse 4	0.028	0.007
Mouse 5	0.033	0.005
Mouse 6	0.032	0.008
Mouse 7	0.106	0.02
Mouse 8	0.056	0.007
Mouse 9	0.02	0.004
Mouse 10	0.046	0.023
Mouse 11	0.02	0.027
Mouse 12	0.017	0.007
Mouse 13	0.025
S10B Fig
% of viability			% of proliferation
0	IL15		TCM	TEM
14.3	29.7		61.7	3.31
	34.8		55.4	3.58
	35.2		71.1	4.61
