# Supplementary material for: Long-lived central memory γδ T cells confer protection against murine cytomegalovirus reinfection
Source: PLoS Pathog. 2024 Jul 8;20(7):e1010785. doi: 10.1371/journal.ppat.1010785 (PMC11257398; doi:10.1371/journal.ppat.1010785)
Supplement: S1 Table — Table summarizing the clustering of CDR3aa across the Levenshtein distance. This table describes for each CDR3aa, the mouse identifier, the cluster identifier, the number of connections (degree) and the total size of the cluster as well as information about the groups. (XLSX) [file ppat.1010785.s014.xlsx]

## Sheet: Feuil1
Mouse_ID	cdr3aa	cluster_id	degree	cluster_size	group	Status
M01	CALMERESDKLVF	1	0	1	D7R_D0	CI
M01	CALMERRDKRRATDKLVF	2	0	1	D7R_D0	CI
M01	CALMERVAWGRDTDKLVF	3	0	1	D7R_D0	CI
M01	CALSELVAPEGYEPDKLVF	4	0	1	D7R_D0	CI
M01	CALWEPYIGGIRTTDKLVF	5	0	1	D7R_D0	CI
M01	CALMERESDKLVF	1	1	2	D7R_D21	CI
M01	CALMERESEKLVF	1	1	2	D7R_D21	CI
M01	CALMERETEGYPSTDKLVF	2	0	1	D7R_D21	CI
M01	CALSELKVAHIGGIRAGDKLVF	3	0	1	D7R_D21	CI
M01	CALSELLLAPFPAATDKLVF	4	0	1	D7R_D21	CI
M01	CALSELVAPEGYEPDKLVF	5	0	1	D7R_D21	CI
M01	CALSELVASRYRRDTSSATDKLVF	6	0	1	D7R_D21	CI
M01	CALSERGPIYRRDTDKLVF	7	0	1	D7R_D21	CI
M01	CALWEPPYRRDTPADKLVF	8	0	1	D7R_D21	CI
M01	CALWEPYIGGIRTTDKLVF	9	0	1	D7R_D21	CI
M01	CAMREDVASHRRDTSRDKLVF	10	0	1	D7R_D21	CI
M01	CASGGSEGYGGDKLVF	11	0	1	D7R_D21	CI
M01	CAASAGIRATDKLVF	1	1	2	liver_D0	CI
M01	CAASHGTDKLVF	2	0	1	liver_D0	CI
M01	CALIELGGIRATDKLVF	3	1	12	liver_D0	CI
M01	CALMEGGIRATDKLVF	3	2	12	liver_D0	CI
M01	CALMEGPGIRATDKLVF	3	1	12	liver_D0	CI
M01	CALMEGPGRRDTSPSTDKLVF	4	0	1	liver_D0	CI
M01	CALMELIGGIRDTDKLVF	5	0	1	liver_D0	CI
M01	CALMELSEGATDKLVF	6	1	2	liver_D0	CI
M01	CALMELSEGSTDKLVF	6	1	2	liver_D0	CI
M01	CALMEPISEGYELSDKLVF	7	1	2	liver_D0	CI
M01	CALMEPSEGYELSDKLVF	7	1	2	liver_D0	CI
M01	CALMERAGRRDTSFGDKLVF	8	0	1	liver_D0	CI
M01	CALMERDGGIRATDKLVF	3	1	12	liver_D0	CI
M01	CALMEREADKLVF	9	1	3	liver_D0	CI
M01	CALMERESDKLVF	9	2	3	liver_D0	CI
M01	CALMERETDKLVF	9	1	3	liver_D0	CI
M01	CALMERGCGGIRAPDKLVF	10	1	2	liver_D0	CI
M01	CALMERGGGIRAPDKLVF	10	1	2	liver_D0	CI
M01	CALMERGGIRATDKLVF	3	2	12	liver_D0	CI
M01	CALMERGGSATDKLVF	11	1	2	liver_D0	CI
M01	CALMERGGSTTDKLVF	11	1	2	liver_D0	CI
M01	CALMERGIRATDKLVF	3	3	12	liver_D0	CI
M01	CALMERGRDTDKLVF	12	1	2	liver_D0	CI
M01	CALMERGRRDTDKLVF	12	1	2	liver_D0	CI
M01	CALMERNDKLVF	13	1	3	liver_D0	CI
M01	CALMERPRRDTHKLVF	14	0	1	liver_D0	CI
M01	CALMERRDKLVF	13	2	3	liver_D0	CI
M01	CALMERRGKLVF	13	1	3	liver_D0	CI
M01	CALMERVAWGRDTDKLVF	15	0	1	liver_D0	CI
M01	CALMESEGCATDKLVF	16	1	2	liver_D0	CI
M01	CALMESGISEGYEPDKLVF	17	1	2	liver_D0	CI
M01	CALMESGISEGYETDKLVF	17	1	2	liver_D0	CI
M01	CALMGISEGYPDKLVF	18	0	1	liver_D0	CI
M01	CALMVFEGPDKLVF	19	0	1	liver_D0	CI
M01	CALRGRRIGGIRAPDKLVF	20	0	1	liver_D0	CI
M01	CALSELGGIRATDKLVF	3	3	12	liver_D0	CI
M01	CALSELMTATDKLVF	21	0	1	liver_D0	CI
M01	CALSELVAPEGYEPDKLVF	22	0	1	liver_D0	CI
M01	CALSELYIGGIRAPDKLVF	23	0	1	liver_D0	CI
M01	CALSEPCVDIGGIATDKLVF	24	0	1	liver_D0	CI
M01	CALSEPGAYPRRDRTDKLVF	25	0	1	liver_D0	CI
M01	CALSEPTWHIPIGGIRAPDKLVF	26	0	1	liver_D0	CI
M01	CALSEQGGIRATDKLVF	3	1	12	liver_D0	CI
M01	CALWEHIGGIRATDKLVF	32	1	8	liver_D0	CI
M01	CALWELAGIRATDKLVF	3	1	12	liver_D0	CI
M01	CALWELARRDATDKLVF	27	1	2	liver_D0	CI
M01	CALWELGGIRATDKLVF	3	2	12	liver_D0	CI
M01	CALWELIGGIRATDKLVF	32	1	8	liver_D0	CI
M01	CALWELRGIRATDKLVF	3	3	12	liver_D0	CI
M01	CALWELRRDATDKLVF	27	1	2	liver_D0	CI
M01	CALWELTWHIRATDKLVF	30	1	2	liver_D0	CI
M01	CALWELVGISEGTTDKLVF	28	0	1	liver_D0	CI
M01	CALWELYIGGIRATDKLVF	32	1	8	liver_D0	CI
M01	CALWELYVAPGGIRDDKLVF	29	0	1	liver_D0	CI
M01	CALWEPTWHIRATDKLVF	30	1	2	liver_D0	CI
M01	CALWEPTWHPSEGYSFTDKLVF	31	0	1	liver_D0	CI
M01	CALWEPYIGGIRATDKLVF	32	2	8	liver_D0	CI
M01	CALWEPYIGGIRTATDKLVF	32	1	8	liver_D0	CI
M01	CALWEPYIGGIRTTDKLVF	32	2	8	liver_D0	CI
M01	CALWERGIRATDKLVF	3	2	12	liver_D0	CI
M01	CALWERGTPISEGSTDKLVF	33	0	1	liver_D0	CI
M01	CALWEYIGGIRATDKLVF	32	5	8	liver_D0	CI
M01	CALWLYIGGIRATDKLVF	32	1	8	liver_D0	CI
M01	CAMESEGCATDKLVF	16	1	2	liver_D0	CI
M01	CARPSTDKLVF	34	0	1	liver_D0	CI
M01	CASGSHIGGIRATDKLVF	35	1	2	liver_D0	CI
M01	CASGSLIGGIRATDKLVF	35	1	2	liver_D0	CI
M01	CASGYICGIGGIRATDKLVF	36	1	2	liver_D0	CI
M01	CASGYICGIGGIRVTDKLVF	36	1	2	liver_D0	CI
M01	CASGYIDKLVF	37	1	3	liver_D0	CI
M01	CASGYMTDKLVF	37	1	3	liver_D0	CI
M01	CASGYTDKLVF	37	2	3	liver_D0	CI
M01	CASGYTLIGGIRATDKLVF	38	1	3	liver_D0	CI
M01	CASGYTLIGGIRVTDKLVF	38	2	3	liver_D0	CI
M01	CASGYTLIGGIRVTDKLVL	38	1	3	liver_D0	CI
M01	CGGKAGGIRATDKLVF	39	1	4	liver_D0	CI
M01	CGGKAPEGYEATDKLVF	40	1	2	liver_D0	CI
M01	CGGKAPEGYELTDKLVF	40	1	2	liver_D0	CI
M01	CGGKAPGGIRATDKLVF	39	1	4	liver_D0	CI
M01	CGGKASEGYADKLVF	41	1	2	liver_D0	CI
M01	CGGKASEGYATDKLVF	41	1	2	liver_D0	CI
M01	CGGKPGGIRATDKLVF	39	3	4	liver_D0	CI
M01	CGGKVGGIRATDKLVF	39	1	4	liver_D0	CI
M01	CGGPYRRDTRATDKLVF	42	0	1	liver_D0	CI
M01	CGGRGWHMREGYELTDKLVF	43	0	1	liver_D0	CI
M01	CGSDIGGSSWDTRQMFF	44	0	1	liver_D0	CI
M01	CTASAGIRATDKLVF	1	1	2	liver_D0	CI
M01	CAAKATDKLVF	1	1	9	liver_D21	CI
M01	CAALATDKLVF	1	2	9	liver_D21	CI
M01	CAASAGIRATDKLVF	3	1	2	liver_D21	CI
M01	CAASAGTDKLVF	1	2	9	liver_D21	CI
M01	CAASATDKLVF	1	4	9	liver_D21	CI
M01	CAASESEAYIGGIITDKLVF	2	0	1	liver_D21	CI
M01	CAASGGIRATDKLVF	3	1	2	liver_D21	CI
M01	CAASHGTDKLVF	1	1	9	liver_D21	CI
M01	CAASLATDKLVF	1	1	9	liver_D21	CI
M01	CAASPKYRRVPSDKLVF	4	0	1	liver_D21	CI
M01	CAASPTDKLVF	1	1	9	liver_D21	CI
M01	CAASSGHISEVLPSADKLVF	5	0	1	liver_D21	CI
M01	CAASTDKLVF	1	1	9	liver_D21	CI
M01	CAASVWHKLVF	6	0	1	liver_D21	CI
M01	CAASYTDKLVF	1	3	9	liver_D21	CI
M01	CAAVTDKLVF	81	1	2	liver_D21	CI
M01	CAIDRPDKLVF	7	1	2	liver_D21	CI
M01	CAIDRTDKLVF	7	1	2	liver_D21	CI
M01	CAIERGKLVF	8	0	1	liver_D21	CI
M01	CALMDIGGIGATDKLVF	9	1	2	liver_D21	CI
M01	CALMDIGGIRATDKLVF	9	1	2	liver_D21	CI
M01	CALMEGGAEGYDSDKLVF	10	0	1	liver_D21	CI
M01	CALMEGGIRATDKLVF	11	2	33	liver_D21	CI
M01	CALMEGPGIRATDKLVF	11	1	33	liver_D21	CI
M01	CALMEGPGRRDTSPSTDKLVF	12	0	1	liver_D21	CI
M01	CALMEISEGATDKLVF	13	1	2	liver_D21	CI
M01	CALMELIGGIRDTDKLVF	14	0	1	liver_D21	CI
M01	CALMELIGGITDKLVF	26	1	2	liver_D21	CI
M01	CALMELRGIYRRDTDKLVF	15	0	1	liver_D21	CI
M01	CALMELSEGATDKLVF	13	1	2	liver_D21	CI
M01	CALMENRRDATDKLVF	16	1	2	liver_D21	CI
M01	CALMEPDIGGIRATDKLVF	11	1	33	liver_D21	CI
M01	CALMEPNRRDATDKLVF	16	1	2	liver_D21	CI
M01	CALMEPYIGGIRATDKLVF	11	3	33	liver_D21	CI
M01	CALMEPYIGGIRTATDKLVF	11	1	33	liver_D21	CI
M01	CALMERAADKLVF	17	2	9	liver_D21	CI
M01	CALMERAGGIRATDKLVF	11	3	33	liver_D21	CI
M01	CALMERAGRRDTSFGDKLVF	18	0	1	liver_D21	CI
M01	CALMERAPDKLVF	17	1	9	liver_D21	CI
M01	CALMERAVGGIRATDKLVF	11	1	33	liver_D21	CI
M01	CALMERCTDKLVF	17	1	9	liver_D21	CI
M01	CALMERDGGIRATDKLVF	11	1	33	liver_D21	CI
M01	CALMEREADKLVF	17	2	9	liver_D21	CI
M01	CALMEREEDGGIRETDKLVF	19	0	1	liver_D21	CI
M01	CALMERESDKLVF	17	3	9	liver_D21	CI
M01	CALMERESEKLVF	17	1	9	liver_D21	CI
M01	CALMERETDKLVF	17	2	9	liver_D21	CI
M01	CALMERETEGYPSTDKLVF	20	0	1	liver_D21	CI
M01	CALMERGDIGGIRAPDKLVF	21	1	6	liver_D21	CI
M01	CALMERGDIGGIRATDKLVF	21	3	6	liver_D21	CI
M01	CALMERGGCATDKLVF	22	1	3	liver_D21	CI
M01	CALMERGGDATDKLVF	22	1	3	liver_D21	CI
M01	CALMERGGGGIRADKLVF	23	2	3	liver_D21	CI
M01	CALMERGGGGIRAFDKLVF	23	1	3	liver_D21	CI
M01	CALMERGGGIRADKLVF	23	1	3	liver_D21	CI
M01	CALMERGGIRATDKLVF	11	2	33	liver_D21	CI
M01	CALMERGGSATDKLVF	22	2	3	liver_D21	CI
M01	CALMERGICGGIRATDKLVF	21	1	6	liver_D21	CI
M01	CALMERGIGGIRATDKLVF	21	3	6	liver_D21	CI
M01	CALMERGIIGGIRATDKLVF	21	3	6	liver_D21	CI
M01	CALMERGIRATDKLVF	11	3	33	liver_D21	CI
M01	CALMERGNIGGIRATDKLVF	21	3	6	liver_D21	CI
M01	CALMERGRRDSTDKLVF	24	1	2	liver_D21	CI
M01	CALMERGRRDTDKLVF	24	1	2	liver_D21	CI
M01	CALMERGRRDTSFPLRYPATDKLVF	25	0	1	liver_D21	CI
M01	CALMERGTDKLVF	17	1	9	liver_D21	CI
M01	CALMERIGGITDKLVF	26	1	2	liver_D21	CI
M01	CALMERRDKLVF	27	1	2	liver_D21	CI
M01	CALMERRGKLVF	27	1	2	liver_D21	CI
M01	CALMERVTDKLVF	17	3	9	liver_D21	CI
M01	CALMESEGCATDKLVF	28	1	2	liver_D21	CI
M01	CALMEYGISGSTDKLVF	29	0	1	liver_D21	CI
M01	CALMVFEGPDKLVF	30	0	1	liver_D21	CI
M01	CALRGRRIGGIRAPDKLVF	31	0	1	liver_D21	CI
M01	CALSDIGGIRAPDKLVF	32	0	1	liver_D21	CI
M01	CALSELIVAYIGGIRATDKLVF	33	0	1	liver_D21	CI
M01	CALSELKHTYRRATTDKLVF	34	1	2	liver_D21	CI
M01	CALSELKVAHIGGIRAGDKLVF	35	0	1	liver_D21	CI
M01	CALSELLAYRRRDTSCPDKLVF	36	0	1	liver_D21	CI
M01	CALSELLLAPFPAATDKLVF	37	0	1	liver_D21	CI
M01	CALSELMGRGISEGYEADKLVF	38	0	1	liver_D21	CI
M01	CALSELTHIGGIRATDKLVF	39	2	3	liver_D21	CI
M01	CALSELTHIGGIRPATDKLVF	39	1	3	liver_D21	CI
M01	CALSELVAPEGYEPDKLVF	40	0	1	liver_D21	CI
M01	CALSELVASRYRRDTSSATDKLVF	41	0	1	liver_D21	CI
M01	CALSELWHIGGIRATDKLVF	39	1	3	liver_D21	CI
M01	CALSELWSGGIRAPDKLVF	42	3	4	liver_D21	CI
M01	CALSELWSGGIRATDKLVF	42	1	4	liver_D21	CI
M01	CALSEPCVDIGGIATDKLVF	43	0	1	liver_D21	CI
M01	CALSEPGAYPRRDRTDKLVF	44	0	1	liver_D21	CI
M01	CALSEPISEGYVESTDKLVF	45	1	2	liver_D21	CI
M01	CALSERGPIYRRDTDKLVF	46	0	1	liver_D21	CI
M01	CALSETGIEAIGGIRAWTDKLVF	47	0	1	liver_D21	CI
M01	CALSKLWSGGIRAPDKLVF	42	1	4	liver_D21	CI
M01	CALWEHIGGIRATDKLVF	11	2	33	liver_D21	CI
M01	CALWELAGAYIELETDKLVF	48	0	1	liver_D21	CI
M01	CALWELAGEGYGATDKLVF	51	1	2	liver_D21	CI
M01	CALWELAGGIRATDKLVF	11	1	33	liver_D21	CI
M01	CALWELAGIRATDKLVF	11	1	33	liver_D21	CI
M01	CALWELAGMRDTSSTDKLVF	49	0	1	liver_D21	CI
M01	CALWELAPGISEGYATDKLVF	50	0	1	liver_D21	CI
M01	CALWELASEGYGATDKLVF	51	1	2	liver_D21	CI
M01	CALWELDGHIGGIRATDKLVF	52	1	3	liver_D21	CI
M01	CALWELDIGGIRAADKLVF	63	1	2	liver_D21	CI
M01	CALWELEDGGIATDKLVF	53	1	2	liver_D21	CI
M01	CALWELEDGGIRATDKLVF	53	1	2	liver_D21	CI
M01	CALWELEGEGYELGDKLVF	54	1	2	liver_D21	CI
M01	CALWELEGGIRATDKLVF	11	1	33	liver_D21	CI
M01	CALWELEHIGGIRATDKLVF	52	1	3	liver_D21	CI
M01	CALWELESEGYELGDKLVF	54	1	2	liver_D21	CI
M01	CALWELGEGYEADKLVF	55	0	1	liver_D21	CI
M01	CALWELGGGIRATDKLVF	11	6	33	liver_D21	CI
M01	CALWELGGIRATDKLVF	11	2	33	liver_D21	CI
M01	CALWELGGISEGYEADKLFF	56	1	2	liver_D21	CI
M01	CALWELGGISEGYEADKLVF	56	1	2	liver_D21	CI
M01	CALWELGGIYPYRRATDKLVF	57	0	1	liver_D21	CI
M01	CALWELGHGGIRATDKLVF	11	1	33	liver_D21	CI
M01	CALWELGHIGGIRATDKLVF	52	2	3	liver_D21	CI
M01	CALWELGLHSTDKLVF	58	0	1	liver_D21	CI
M01	CALWELGTWGMPISEGYPASDKLVF	59	1	2	liver_D21	CI
M01	CALWELGTWGVPISEGYPASDKLVF	59	1	2	liver_D21	CI
M01	CALWELHIGGIRAPDKLVF	11	1	33	liver_D21	CI
M01	CALWELIGGIRATDKLVF	11	3	33	liver_D21	CI
M01	CALWELKISEGYELTDKLVF	60	0	1	liver_D21	CI
M01	CALWELRGIRATDKLVF	11	3	33	liver_D21	CI
M01	CALWELRGIYRRDATDKLVF	67	1	2	liver_D21	CI
M01	CALWELVGGIRATDKLVF	11	1	33	liver_D21	CI
M01	CALWELVGISEGTTDKLVF	61	0	1	liver_D21	CI
M01	CALWELVIGGIRATDKLVF	11	1	33	liver_D21	CI
M01	CALWELVWHIGGIRAVADKLVF	62	0	1	liver_D21	CI
M01	CALWELYIGGIRASDKLVF	11	1	33	liver_D21	CI
M01	CALWELYIGGIRATDKLVF	11	5	33	liver_D21	CI
M01	CALWEPDIGGIRAADKLVF	63	1	2	liver_D21	CI
M01	CALWEPDTDKLVF	64	1	4	liver_D21	CI
M01	CALWEPHIGGIRAPDKLVF	11	3	33	liver_D21	CI
M01	CALWEPHIGGIRATDKLVF	11	3	33	liver_D21	CI
M01	CALWEPISEGYVESTDKLVF	45	1	2	liver_D21	CI
M01	CALWEPNIGGIRAPDKLVF	11	1	33	liver_D21	CI
M01	CALWEPPIVSHIGGIRAITDKLVF	65	1	2	liver_D21	CI
M01	CALWEPPIVSHIGGIRATDKLVF	65	1	2	liver_D21	CI
M01	CALWEPPYRRDTPADKLVF	66	0	1	liver_D21	CI
M01	CALWEPRGIYRRDATDKLVF	67	1	2	liver_D21	CI
M01	CALWEPSTDKLVF	64	2	4	liver_D21	CI
M01	CALWEPSYVAPNIGGIHDKLVF	68	0	1	liver_D21	CI
M01	CALWEPWTDKLVF	64	2	4	liver_D21	CI
M01	CALWEPYIGGIRATDKLVF	11	4	33	liver_D21	CI
M01	CALWEPYIGGIRTATDKLVF	11	1	33	liver_D21	CI
M01	CALWEPYIGGIRTTDKLVF	11	2	33	liver_D21	CI
M01	CALWERGIRATDKLVF	11	2	33	liver_D21	CI
M01	CALWERGTPISEGSTDKLVF	69	0	1	liver_D21	CI
M01	CALWERRGIYRRDPTDKLVF	70	1	2	liver_D21	CI
M01	CALWERRGIYRWDPTDKLVF	70	1	2	liver_D21	CI
M01	CALWERTWPRIGGIRARTDKLVF	71	0	1	liver_D21	CI
M01	CALWERTWPYIGGIRTATDKLVF	72	0	1	liver_D21	CI
M01	CALWESIGGIRATDKLVF	11	2	33	liver_D21	CI
M01	CALWEVHIGGIRRPDKLVF	73	0	1	liver_D21	CI
M01	CALWEYRRDPTDKLVF	74	1	2	liver_D21	CI
M01	CALWEYRRDTTDKLVF	74	1	2	liver_D21	CI
M01	CALWLYIGGIRATDKLVF	11	1	33	liver_D21	CI
M01	CALWSPSTDKLVF	64	1	4	liver_D21	CI
M01	CAMAEGYELGPDKLVF	75	0	1	liver_D21	CI
M01	CAMESEGCATDKLVF	28	1	2	liver_D21	CI
M01	CAMREDVASHRRDTSRDKLVF	76	0	1	liver_D21	CI
M01	CAMREGRGTWGIRAPDKLVF	77	0	1	liver_D21	CI
M01	CAMREGRRDATDKLVF	78	3	4	liver_D21	CI
M01	CAMREGRRDATDKPVF	78	1	4	liver_D21	CI
M01	CAMREGRRDTDKLVF	78	1	4	liver_D21	CI
M01	CAMREVRRDATDKLVF	78	1	4	liver_D21	CI
M01	CAMREYVAPYIGGITTDKLVF	79	0	1	liver_D21	CI
M01	CAMVNGGMTSDKLVF	80	0	1	liver_D21	CI
M01	CAMVTDKLVF	81	1	2	liver_D21	CI
M01	CAPSELKHTYRRATTDKLVF	34	1	2	liver_D21	CI
M01	CAPTDKLVF	82	0	1	liver_D21	CI
M01	CARPSTDKLVF	83	0	1	liver_D21	CI
M01	CASGFHPDKLVF	84	0	1	liver_D21	CI
M01	CASGGSEGYGGDKLVF	85	1	2	liver_D21	CI
M01	CASGGSEGYGGTDKLVF	85	1	2	liver_D21	CI
M01	CASGPPHVAYIWPSSTDKLVF	86	0	1	liver_D21	CI
M01	CASGSNLSEGYEATDKLVF	87	0	1	liver_D21	CI
M01	CASGSPEDTRTDKLVF	88	0	1	liver_D21	CI
M01	CASGSTLYRRDTSCGDKLVF	89	0	1	liver_D21	CI
M01	CASGYICGIGGIRATDKLVF	90	1	2	liver_D21	CI
M01	CASGYICGIGGIRVTDKLVF	90	1	2	liver_D21	CI
M01	CASGYILWRIGGIRATDKLVF	91	0	1	liver_D21	CI
M01	CASGYMGALISEGYGGTDKLVF	92	0	1	liver_D21	CI
M01	CASGYMTDKLVF	93	1	2	liver_D21	CI
M01	CASGYPYGGCSFGGIRAGKLVF	94	0	1	liver_D21	CI
M01	CASGYRRDTDKLVF	95	1	2	liver_D21	CI
M01	CASGYRRDTTDKLVF	95	1	2	liver_D21	CI
M01	CASGYTDKLVF	93	1	2	liver_D21	CI
M01	CASGYTLIGGIRATDKLVF	96	1	2	liver_D21	CI
M01	CASGYTLIGGIRVTDKLVF	96	1	2	liver_D21	CI
M01	CASGYVAYRGGFATDKLVF	97	0	1	liver_D21	CI
M01	CAVRTWHAHIGGRATDKLVF	98	0	1	liver_D21	CI
M01	CAVSEWHIRGIRATDKLVF	99	0	1	liver_D21	CI
M01	CGGKAADKLVF	100	1	6	liver_D21	CI
M01	CGGKADKLVF	100	1	6	liver_D21	CI
M01	CGGKAGTDKLVF	100	2	6	liver_D21	CI
M01	CGGKATDKLVF	100	3	6	liver_D21	CI
M01	CGGKEAGGIRASDKLVF	101	1	2	liver_D21	CI
M01	CGGKEGGGIRASDKLVF	101	1	2	liver_D21	CI
M01	CGGKEGGGIRATDKLVF	103	1	2	liver_D21	CI
M01	CGGKGHTDKLVF	100	1	6	liver_D21	CI
M01	CGGKGTDKLVF	100	2	6	liver_D21	CI
M01	CGGKLEGYELSDKLVF	102	1	2	liver_D21	CI
M01	CGGKLSEGYELSDKLVF	102	1	2	liver_D21	CI
M01	CGGKVGGGIRATDKLVF	103	1	2	liver_D21	CI
M01	CGGNGATDKLVF	104	1	2	liver_D21	CI
M01	CGGNRATDKLVF	104	1	2	liver_D21	CI
M01	CGGSSEGATDKLVF	105	0	1	liver_D21	CI
M01	CGSDIGGIRAITDKLVF	106	1	3	liver_D21	CI
M01	CGSDIGGIRATDKLVF	106	2	3	liver_D21	CI
M01	CGSDIGGSSWDTRQMFF	107	0	1	liver_D21	CI
M01	CGSDIGIRATDKLVF	106	1	3	liver_D21	CI
M01	CTLSELWSGGIRAPDKLVF	42	1	4	liver_D21	CI
M01	CAAEWCYIGGATDKLVF	1	0	1	lung_D0	CI
M01	CAASAGIRATDKLVF	2	0	1	lung_D0	CI
M01	CAASHGTDKLVF	3	0	1	lung_D0	CI
M01	CALMEGGIRATDKLVF	4	2	3	lung_D0	CI
M01	CALMEGPGIRATDKLVF	4	1	3	lung_D0	CI
M01	CALMELIGGIRDTDKLVF	5	0	1	lung_D0	CI
M01	CALMERAGGIRATDKLVF	7	1	3	lung_D0	CI
M01	CALMERAGRRDTSFGDKLVF	6	0	1	lung_D0	CI
M01	CALMERDGGIRATDKLVF	7	2	3	lung_D0	CI
M01	CALMERDIGGIRATDKLVF	7	1	3	lung_D0	CI
M01	CALMERDKLVF	9	1	2	lung_D0	CI
M01	CALMERESDKLVF	8	0	1	lung_D0	CI
M01	CALMERGIRATDKLVF	4	1	3	lung_D0	CI
M01	CALMERNDKLVF	9	1	2	lung_D0	CI
M01	CALMERPRRDTHKLVF	10	0	1	lung_D0	CI
M01	CALMERVAWGRDTDKLVF	11	0	1	lung_D0	CI
M01	CALMVFEGPDKLVF	12	0	1	lung_D0	CI
M01	CALRGRRIGGIRAPDKLVF	13	0	1	lung_D0	CI
M01	CALSELVAPEGYEPDKLVF	14	0	1	lung_D0	CI
M01	CALSEPGAYPRRDRTDKLVF	15	0	1	lung_D0	CI
M01	CALWELVGISEGTTDKLVF	16	0	1	lung_D0	CI
M01	CALWEPYIGGIRATDKLVF	17	2	5	lung_D0	CI
M01	CALWEPYIGGIRTDKLVF	17	1	5	lung_D0	CI
M01	CALWEPYIGGIRTTDKLVF	17	2	5	lung_D0	CI
M01	CALWERGTPISEGSTDKLVF	18	0	1	lung_D0	CI
M01	CALWEYIGGIRATDKLVF	17	2	5	lung_D0	CI
M01	CALWLYIGGIRATDKLVF	17	1	5	lung_D0	CI
M01	CASGRTDKLVF	20	1	3	lung_D0	CI
M01	CASGYICGIGGIRATDKLVF	19	1	2	lung_D0	CI
M01	CASGYICGIGGIRVTDKLVF	19	1	2	lung_D0	CI
M01	CASGYMTDKLVF	20	1	3	lung_D0	CI
M01	CASGYTDKLVF	20	2	3	lung_D0	CI
M01	CASGYTLIGGIRVTDKLVF	21	1	2	lung_D0	CI
M01	CASGYTLIGGIRVTDKLVL	21	1	2	lung_D0	CI
M01	CGGKAGGIRATDKLVF	22	2	4	lung_D0	CI
M01	CGGKAPGGIRATDKLVF	22	2	4	lung_D0	CI
M01	CGGKAPGGIVATDKLVF	22	1	4	lung_D0	CI
M01	CGGKVGGIRATDKLVF	22	1	4	lung_D0	CI
M01	CGSDIGGSSWDTRQMFF	23	0	1	lung_D0	CI
M01	CAASAGIRATDKLVF	2	1	2	lung_D21	CI
M01	CAASAGTDKLVF	1	1	2	lung_D21	CI
M01	CAASGGIRATDKLVF	2	1	2	lung_D21	CI
M01	CAASHGTDKLVF	1	1	2	lung_D21	CI
M01	CAASVWHKLVF	3	0	1	lung_D21	CI
M01	CALMEGGIRATDKLVF	4	2	3	lung_D21	CI
M01	CALMEGPGIRATDKLVF	4	1	3	lung_D21	CI
M01	CALMELIGGIRDTDKLVF	5	0	1	lung_D21	CI
M01	CALMEPYIGGIRATDKLVF	6	1	9	lung_D21	CI
M01	CALMERAADKLVF	7	1	3	lung_D21	CI
M01	CALMERAGGIRATDKLVF	8	1	2	lung_D21	CI
M01	CALMERAGGIRETDKLVF	8	1	2	lung_D21	CI
M01	CALMERAGRRDTSFGDKLVF	9	0	1	lung_D21	CI
M01	CALMERATDKLVF	7	2	3	lung_D21	CI
M01	CALMERDIGGIRATDKLVF	13	1	5	lung_D21	CI
M01	CALMEREEDGGIRETDKLVF	10	0	1	lung_D21	CI
M01	CALMERESDKLVF	11	1	2	lung_D21	CI
M01	CALMERESEKLVF	11	1	2	lung_D21	CI
M01	CALMERETEGYPSTDKLVF	12	0	1	lung_D21	CI
M01	CALMERGAIGGIRATDKLVF	13	3	5	lung_D21	CI
M01	CALMERGDIGGIRATDKLVF	13	2	5	lung_D21	CI
M01	CALMERGGGGIRADKLVF	14	1	2	lung_D21	CI
M01	CALMERGGGGIRPDKLVF	14	1	2	lung_D21	CI
M01	CALMERGIIGGIRATDKLVF	13	1	5	lung_D21	CI
M01	CALMERGIRATDKLVF	4	1	3	lung_D21	CI
M01	CALMERGNIGGIRATDKLVF	13	1	5	lung_D21	CI
M01	CALMERVTDKLVF	7	1	3	lung_D21	CI
M01	CALMVFEGPDKLVF	15	0	1	lung_D21	CI
M01	CALRGRRIGGIRAPDKLVF	16	0	1	lung_D21	CI
M01	CALSEAYFISEGDKLVF	17	0	1	lung_D21	CI
M01	CALSELAHLLEGYDPSATDKLVF	18	0	1	lung_D21	CI
M01	CALSELKHTYRRATTDKLVF	19	0	1	lung_D21	CI
M01	CALSELKVAHIGGIRAGDKLVF	20	0	1	lung_D21	CI
M01	CALSELMGRGISEGYEADKLVF	21	0	1	lung_D21	CI
M01	CALSELVAPEGYEPDKLVF	22	0	1	lung_D21	CI
M01	CALSELVASRYRRDTSSATDKLVF	23	1	2	lung_D21	CI
M01	CALSEPGAYPRRDRTDKLVF	24	0	1	lung_D21	CI
M01	CALSEPISEGYVESTDKLVF	25	1	2	lung_D21	CI
M01	CALSEQGPIYRRDTDKLVF	26	1	2	lung_D21	CI
M01	CALSERGPIYRRDTDKLVF	26	1	2	lung_D21	CI
M01	CALWELAGAYIELETDKLVF	27	0	1	lung_D21	CI
M01	CALWELEGGGIRATDKLVF	29	1	2	lung_D21	CI
M01	CALWELGEGYEADKLVF	28	0	1	lung_D21	CI
M01	CALWELGGGIRATDKLVF	29	1	2	lung_D21	CI
M01	CALWELGGISEGYEADKLVF	30	0	1	lung_D21	CI
M01	CALWELGGIYPYRRATDKLVF	31	0	1	lung_D21	CI
M01	CALWELSEGYATDKLVF	37	1	2	lung_D21	CI
M01	CALWELVASRYRRDTSSATDKLVF	23	1	2	lung_D21	CI
M01	CALWELVGISEGTTDKLVF	32	0	1	lung_D21	CI
M01	CALWELYIGGIRATDKLVF	6	2	9	lung_D21	CI
M01	CALWEPHIGGIRAGDKLVF	6	2	9	lung_D21	CI
M01	CALWEPHIGGIRAPDKLVF	6	2	9	lung_D21	CI
M01	CALWEPHIGGIRATDKLVF	6	3	9	lung_D21	CI
M01	CALWEPISEGYVESTDKLVF	25	1	2	lung_D21	CI
M01	CALWEPPIVSHIGGIRAITDKLVF	33	0	1	lung_D21	CI
M01	CALWEPPYRRDTPADKLVF	34	0	1	lung_D21	CI
M01	CALWEPYIGGIRATDKLVF	6	4	9	lung_D21	CI
M01	CALWEPYIGGIRTDKLVF	6	1	9	lung_D21	CI
M01	CALWEPYIGGIRTTDKLVF	6	2	9	lung_D21	CI
M01	CALWERGTPISEGSTDKLVF	35	0	1	lung_D21	CI
M01	CALWERTWPRIGGIRARTDKLVF	36	1	2	lung_D21	CI
M01	CALWERTWPRIGGIRATDKLVF	36	1	2	lung_D21	CI
M01	CALWESSEGYATDKLVF	37	1	2	lung_D21	CI
M01	CALWEVHIGGIRRPDKLVF	38	0	1	lung_D21	CI
M01	CALWEYRRDTTDKLVF	39	0	1	lung_D21	CI
M01	CALWLYIGGIRATDKLVF	6	1	9	lung_D21	CI
M01	CAMREDVASHRRDTSRDKLVF	40	0	1	lung_D21	CI
M01	CAMREYVAPYIGGITTDKLVF	41	0	1	lung_D21	CI
M01	CASGGSEGYGGDKLVF	42	0	1	lung_D21	CI
M01	CASGPPHVAYIWPSSTDKLVF	43	0	1	lung_D21	CI
M01	CASGRTDKLVF	49	1	3	lung_D21	CI
M01	CASGSNLSEGYEATDKLVF	44	0	1	lung_D21	CI
M01	CASGYHRATDKLVF	45	1	6	lung_D21	CI
M01	CASGYICGIGGIRATDKLVF	46	1	2	lung_D21	CI
M01	CASGYICGIGGIRVTDKLVF	46	1	2	lung_D21	CI
M01	CASGYILWRIGGIRATDKLVF	47	2	3	lung_D21	CI
M01	CASGYILWRIGGIRGATDKLVF	47	1	3	lung_D21	CI
M01	CASGYILWRIGGIRSATDKLVF	47	1	3	lung_D21	CI
M01	CASGYMAYRRDTTDKLVF	48	0	1	lung_D21	CI
M01	CASGYMTDKLVF	49	1	3	lung_D21	CI
M01	CASGYRRAATDKLVF	45	1	6	lung_D21	CI
M01	CASGYRRATDKLVF	45	3	6	lung_D21	CI
M01	CASGYRRDPTDKLVF	45	1	6	lung_D21	CI
M01	CASGYRRDTDKLVF	45	3	6	lung_D21	CI
M01	CASGYRRDTTDKLVF	45	1	6	lung_D21	CI
M01	CASGYTDKLVF	49	2	3	lung_D21	CI
M01	CASGYTLIGGIRVTDKLVF	50	0	1	lung_D21	CI
M01	CASGYVAYRGGFATDKLVF	51	0	1	lung_D21	CI
M01	CGGKAADKLVF	52	1	4	lung_D21	CI
M01	CGGKAATDKLVF	52	2	4	lung_D21	CI
M01	CGGKAFGGIRATDKLVF	53	2	3	lung_D21	CI
M01	CGGKAGGIRATDKLVF	53	1	3	lung_D21	CI
M01	CGGKAGTDKLVF	52	2	4	lung_D21	CI
M01	CGGKAPGGIRATDKLVF	53	1	3	lung_D21	CI
M01	CGGKASTDKLVF	52	1	4	lung_D21	CI
M01	CGGKGHTDKLVF	54	1	2	lung_D21	CI
M01	CGGKGQTDKLVF	54	1	2	lung_D21	CI
M01	CGSDIGGIRATDKLVF	55	0	1	lung_D21	CI
M01	CGSDIGGSSWDTRQMFF	56	0	1	lung_D21	CI
M01	CAAEWCYIGGATDKLVF	1	0	1	Spleen_D0	CI
M01	CAAIEGGGIRACTDKLVF	2	0	1	Spleen_D0	CI
M01	CAASAGIRATDKLVF	3	0	1	Spleen_D0	CI
M01	CAASHGTDKLVF	4	1	2	Spleen_D0	CI
M01	CAASRGTDKLVF	4	1	2	Spleen_D0	CI
M01	CALMEGISEGYETDKLVF	22	1	2	Spleen_D0	CI
M01	CALMEGPGIRATDKLVF	5	0	1	Spleen_D0	CI
M01	CALMEGPGRRDTSPSTDKLVF	6	0	1	Spleen_D0	CI
M01	CALMELGGIRATDKLVF	28	1	8	Spleen_D0	CI
M01	CALMELIGGIRDTDKLVF	7	0	1	Spleen_D0	CI
M01	CALMELSEGATDKLVF	8	1	2	Spleen_D0	CI
M01	CALMELSEGSTDKLVF	8	1	2	Spleen_D0	CI
M01	CALMERACIISEGQATDKLVF	9	0	1	Spleen_D0	CI
M01	CALMERADKLVF	17	1	3	Spleen_D0	CI
M01	CALMERAGGIRATDKLVF	12	1	22	Spleen_D0	CI
M01	CALMERAGSTDKLVF	10	1	2	Spleen_D0	CI
M01	CALMERALYRRDIATDKLVF	11	0	1	Spleen_D0	CI
M01	CALMERARRDTDKLVF	12	1	22	Spleen_D0	CI
M01	CALMERASDKLVF	13	1	4	Spleen_D0	CI
M01	CALMERCSDKLVF	13	1	4	Spleen_D0	CI
M01	CALMERDGGIRAPDKLVF	12	1	22	Spleen_D0	CI
M01	CALMERDGGIRASTDKLVF	12	1	22	Spleen_D0	CI
M01	CALMERDGGIRATDKLVF	12	8	22	Spleen_D0	CI
M01	CALMERDGGIRVTDKLVF	12	1	22	Spleen_D0	CI
M01	CALMERDLGGIRATDKLVF	12	1	22	Spleen_D0	CI
M01	CALMERDRRDTDKLVF	12	1	22	Spleen_D0	CI
M01	CALMEREADKLVF	13	1	4	Spleen_D0	CI
M01	CALMERESDKLVF	13	3	4	Spleen_D0	CI
M01	CALMERGCGGIRAPDKLVF	14	1	2	Spleen_D0	CI
M01	CALMERGGIATDKLVF	15	1	2	Spleen_D0	CI
M01	CALMERGGIRATDKLVF	12	2	22	Spleen_D0	CI
M01	CALMERGGRRDTDKLVF	12	1	22	Spleen_D0	CI
M01	CALMERGGSATDKLVF	15	1	2	Spleen_D0	CI
M01	CALMERGICGGIRAPDKLVF	14	1	2	Spleen_D0	CI
M01	CALMERGIRARTDKLVF	12	1	22	Spleen_D0	CI
M01	CALMERGIRATDKLVF	12	6	22	Spleen_D0	CI
M01	CALMERGRATDKLVF	12	1	22	Spleen_D0	CI
M01	CALMERGRRATDKLVF	12	2	22	Spleen_D0	CI
M01	CALMERGRRDTDKLVF	12	6	22	Spleen_D0	CI
M01	CALMERGRRDTGDKLVF	12	1	22	Spleen_D0	CI
M01	CALMERGSTDKLVF	10	1	2	Spleen_D0	CI
M01	CALMERKAYDNIGGIRATDKLVF	16	0	1	Spleen_D0	CI
M01	CALMERNDKLVF	17	2	3	Spleen_D0	CI
M01	CALMERNGGIRATDKLVF	12	1	22	Spleen_D0	CI
M01	CALMERPDKLVF	17	1	3	Spleen_D0	CI
M01	CALMERPRRDTHKLVF	18	0	1	Spleen_D0	CI
M01	CALMERRILISEGYEITDKLVF	19	0	1	Spleen_D0	CI
M01	CALMERRRDTDKLVF	12	1	22	Spleen_D0	CI
M01	CALMERSGIRATDKLVF	12	1	22	Spleen_D0	CI
M01	CALMERVAWGRDTDKLVF	20	0	1	Spleen_D0	CI
M01	CALMERVAYRRDTGATDKLVF	21	0	1	Spleen_D0	CI
M01	CALMERVDGGIRATDKLVF	12	2	22	Spleen_D0	CI
M01	CALMERVYDGGIRATDKLVF	12	1	22	Spleen_D0	CI
M01	CALMESGISEGYETDKLVF	22	1	2	Spleen_D0	CI
M01	CALMSLAATDKLVF	23	0	1	Spleen_D0	CI
M01	CALMVFEGPDKLVF	24	0	1	Spleen_D0	CI
M01	CALMVGGGIRATDKLVF	25	0	1	Spleen_D0	CI
M01	CALRGRRIGGIRAPDKLVF	26	0	1	Spleen_D0	CI
M01	CALSELCETDKLVF	27	1	3	Spleen_D0	CI
M01	CALSELCSTDKLVF	27	2	3	Spleen_D0	CI
M01	CALSELGGGIRATDKLVF	28	1	8	Spleen_D0	CI
M01	CALSELGGIRATDKLVF	28	4	8	Spleen_D0	CI
M01	CALSELGGPNRRDTRSTDKLVF	29	0	1	Spleen_D0	CI
M01	CALSELIGGIRAPDKLVF	33	1	3	Spleen_D0	CI
M01	CALSELIGGIRATDKLVF	28	1	8	Spleen_D0	CI
M01	CALSELMTATDKLVF	30	0	1	Spleen_D0	CI
M01	CALSELNSTDKLVF	27	1	3	Spleen_D0	CI
M01	CALSELRIPISEGYELGDKLVF	31	0	1	Spleen_D0	CI
M01	CALSELVAPEGYEPDKLVF	32	2	3	Spleen_D0	CI
M01	CALSELVAPEGYEPPDKLVF	32	1	3	Spleen_D0	CI
M01	CALSELYIGGIRAPDKLVF	33	2	3	Spleen_D0	CI
M01	CALSEPGAYPRRDRTDKLVF	34	0	1	Spleen_D0	CI
M01	CALWECGTPISEGSTDKLVF	38	1	2	Spleen_D0	CI
M01	CALWEIGGIRATDKLVF	39	1	5	Spleen_D0	CI
M01	CALWELAGIRATDKLVF	28	1	8	Spleen_D0	CI
M01	CALWELGGIRATDKLVF	28	2	8	Spleen_D0	CI
M01	CALWELGIRATDKLVF	28	1	8	Spleen_D0	CI
M01	CALWELIGGIRATDKLVF	39	1	5	Spleen_D0	CI
M01	CALWELRGIRATDKLVF	28	3	8	Spleen_D0	CI
M01	CALWELTWHIRATDKLVF	36	1	2	Spleen_D0	CI
M01	CALWELVAPEGYEPDKLVF	32	1	3	Spleen_D0	CI
M01	CALWELVGISEGTTDKLVF	35	1	2	Spleen_D0	CI
M01	CALWELVGISEGYTTDKLVF	35	1	2	Spleen_D0	CI
M01	CALWELYIGGIRAPDKLVF	33	1	3	Spleen_D0	CI
M01	CALWELYIGGIRATDKLVF	39	1	5	Spleen_D0	CI
M01	CALWENIGGIRATDKLVF	39	1	5	Spleen_D0	CI
M01	CALWEPTWHIRATDKLVF	36	1	2	Spleen_D0	CI
M01	CALWEPYIGGIRTITDKLVF	37	1	2	Spleen_D0	CI
M01	CALWEPYIGGIRTTDKLVF	37	1	2	Spleen_D0	CI
M01	CALWERGTPISEGSTDKLVF	38	1	2	Spleen_D0	CI
M01	CALWEYIGGIRATDKLVF	39	4	5	Spleen_D0	CI
M01	CAMEGGRATDKLVF	40	0	1	Spleen_D0	CI
M01	CAMERGIRATDKLVF	12	1	22	Spleen_D0	CI
M01	CARPSTDKLVF	41	0	1	Spleen_D0	CI
M01	CASGCTDKLVF	45	1	8	Spleen_D0	CI
M01	CASGQTDKLVF	45	1	8	Spleen_D0	CI
M01	CASGSFIGGIRATDKLVF	42	1	3	Spleen_D0	CI
M01	CASGSLIGGIRATDKLVF	42	2	3	Spleen_D0	CI
M01	CASGSSCLSEGYGGDKLVF	43	0	1	Spleen_D0	CI
M01	CASGSSIGGIRATDKLVF	42	1	3	Spleen_D0	CI
M01	CASGTDKLVF	45	1	8	Spleen_D0	CI
M01	CASGYICGIGGIRATDKLVF	44	1	2	Spleen_D0	CI
M01	CASGYICGIGGIRVTDKLVF	44	1	2	Spleen_D0	CI
M01	CASGYIDKLVF	45	2	8	Spleen_D0	CI
M01	CASGYITDKLVF	45	2	8	Spleen_D0	CI
M01	CASGYMTDKLVF	45	1	8	Spleen_D0	CI
M01	CASGYPDKLVF	45	2	8	Spleen_D0	CI
M01	CASGYTDKLVF	45	6	8	Spleen_D0	CI
M01	CASGYTLIGGIRVTDKLVF	46	1	2	Spleen_D0	CI
M01	CASGYTLIGGIRVTDKLVL	46	1	2	Spleen_D0	CI
M01	CASGYVAYAGGIRAADKLVF	47	1	2	Spleen_D0	CI
M01	CASGYVAYLGGIRAADKLVF	47	1	2	Spleen_D0	CI
M01	CATDRWHIGHATDKLVF	48	0	1	Spleen_D0	CI
M01	CGGDIGGIRATDKLVF	49	1	2	Spleen_D0	CI
M01	CGGDVIGGIRATDKLVF	49	1	2	Spleen_D0	CI
M01	CGGGYRRDTRATDKLVF	55	1	2	Spleen_D0	CI
M01	CGGISPADKLVF	50	1	2	Spleen_D0	CI
M01	CGGISPDKLVF	50	1	2	Spleen_D0	CI
M01	CGGKAAGGIRATDKLVF	52	2	18	Spleen_D0	CI
M01	CGGKAGDTSSTDKLVF	51	1	2	Spleen_D0	CI
M01	CGGKAGGGIRATDKLVF	52	2	18	Spleen_D0	CI
M01	CGGKAGGIRATDKLVF	52	10	18	Spleen_D0	CI
M01	CGGKALGGIRATDKLVF	52	2	18	Spleen_D0	CI
M01	CGGKAPEGYEATDKLVF	53	1	2	Spleen_D0	CI
M01	CGGKAPEGYERATDKLVF	53	1	2	Spleen_D0	CI
M01	CGGKAPGGIRAPDKLVF	52	2	18	Spleen_D0	CI
M01	CGGKAPGGIRATDKLVF	52	7	18	Spleen_D0	CI
M01	CGGKAPGGIVATDKLVF	52	1	18	Spleen_D0	CI
M01	CGGKARDTSSTDKLVF	51	1	2	Spleen_D0	CI
M01	CGGKARGGIRATDKLVF	52	2	18	Spleen_D0	CI
M01	CGGKDGGIRATDKLVF	52	2	18	Spleen_D0	CI
M01	CGGKEAGGIRATDKLVF	52	1	18	Spleen_D0	CI
M01	CGGKGGIRATDKLVF	52	2	18	Spleen_D0	CI
M01	CGGKLVGGIRATDKLVF	52	1	18	Spleen_D0	CI
M01	CGGKMAGGIRATDKLVF	52	1	18	Spleen_D0	CI
M01	CGGKPGGIRAPDKLVF	52	1	18	Spleen_D0	CI
M01	CGGKVGGILATDKLVF	52	1	18	Spleen_D0	CI
M01	CGGKVGGIRATDKLVF	52	6	18	Spleen_D0	CI
M01	CGGKVPGGIRAPDKLVF	52	2	18	Spleen_D0	CI
M01	CGGKVRGIRATDKLVF	52	1	18	Spleen_D0	CI
M01	CGGKVVAPIGGIRATDKLVF	54	1	2	Spleen_D0	CI
M01	CGGKVVAPYGGIRATDKLVF	54	1	2	Spleen_D0	CI
M01	CGGPYRRDTRATDKLVF	55	1	2	Spleen_D0	CI
M01	CGGRGWHMREGYELTDKLVF	56	0	1	Spleen_D0	CI
M01	CGSDIGGSSWDTRQMFF	57	0	1	Spleen_D0	CI
M01	CAAAATDKLVF	3	2	19	Spleen_D21	CI
M01	CAAATDKLVF	3	2	19	Spleen_D21	CI
M01	CAAERPDKLVF	1	1	2	Spleen_D21	CI
M01	CAAERSDKLVF	2	1	2	Spleen_D21	CI
M01	CAAIATDKLVF	3	1	19	Spleen_D21	CI
M01	CAALATDKLVF	3	7	19	Spleen_D21	CI
M01	CAALTTDKLVF	3	1	19	Spleen_D21	CI
M01	CAAPDKLVF	4	2	6	Spleen_D21	CI
M01	CAARGATDKLVF	5	1	3	Spleen_D21	CI
M01	CAARGRATDKLVF	5	2	3	Spleen_D21	CI
M01	CAASAATDKLVF	3	2	19	Spleen_D21	CI
M01	CAASAEGGGIRATDKLVF	6	1	2	Spleen_D21	CI
M01	CAASAGGGIRATDKLVF	6	1	2	Spleen_D21	CI
M01	CAASAGIRATDKLVF	10	1	10	Spleen_D21	CI
M01	CAASAGTDKLVF	3	5	19	Spleen_D21	CI
M01	CAASALTDKLVF	3	1	19	Spleen_D21	CI
M01	CAASARGICSDKLVF	7	1	2	Spleen_D21	CI
M01	CAASARGIRSDKLVF	7	1	2	Spleen_D21	CI
M01	CAASATDKLVF	3	4	19	Spleen_D21	CI
M01	CAASDGLVF	4	1	6	Spleen_D21	CI
M01	CAASDKLVF	4	3	6	Spleen_D21	CI
M01	CAASEGYRRDTRDKLVF	8	0	1	Spleen_D21	CI
M01	CAASESEAYIGGIITDKLVF	9	0	1	Spleen_D21	CI
M01	CAASGGIRATDKLVF	10	5	10	Spleen_D21	CI
M01	CAASHGTDKLVF	3	2	19	Spleen_D21	CI
M01	CAASIGGIRATDKLVF	10	2	10	Spleen_D21	CI
M01	CAASKLVF	4	1	6	Spleen_D21	CI
M01	CAASLATDKLVF	3	4	19	Spleen_D21	CI
M01	CAASNGGIRATDKLVF	10	1	10	Spleen_D21	CI
M01	CAASPTDKLVF	3	1	19	Spleen_D21	CI
M01	CAASRATDKLVF	3	1	19	Spleen_D21	CI
M01	CAASRGGIRATDKLVF	10	1	10	Spleen_D21	CI
M01	CAASRGTDKLVF	3	2	19	Spleen_D21	CI
M01	CAASRPDKLVF	1	1	2	Spleen_D21	CI
M01	CAASSGHISEVLPSADKLVF	11	0	1	Spleen_D21	CI
M01	CAASVATDKLVF	3	1	19	Spleen_D21	CI
M01	CAASVGGIRATDKLVF	10	1	10	Spleen_D21	CI
M01	CAASVWHKLVF	12	0	1	Spleen_D21	CI
M01	CAASYTDKLVF	3	2	19	Spleen_D21	CI
M01	CAATATDKLVF	3	1	19	Spleen_D21	CI
M01	CAATDKLVF	4	2	6	Spleen_D21	CI
M01	CAAVATDKLVF	3	1	19	Spleen_D21	CI
M01	CALIGGIRATDKLVF	10	1	10	Spleen_D21	CI
M01	CALMDIGGIGATDKLVF	13	1	2	Spleen_D21	CI
M01	CALMDIGGIRATDKLVF	13	1	2	Spleen_D21	CI
M01	CALMEATDKLVF	37	1	3	Spleen_D21	CI
M01	CALMEGGAEGYDSDKLVF	14	0	1	Spleen_D21	CI
M01	CALMEGGDTTDKLVF	15	0	1	Spleen_D21	CI
M01	CALMEGGIPSIGGHPGKLVF	16	0	1	Spleen_D21	CI
M01	CALMEGPGIRATDKLVF	17	0	1	Spleen_D21	CI
M01	CALMEGPGRRDTSPSTDKLVF	18	0	1	Spleen_D21	CI
M01	CALMEISEGATDKLVF	19	1	2	Spleen_D21	CI
M01	CALMELIGGIRDTDKLVF	20	0	1	Spleen_D21	CI
M01	CALMELIGGITDKLVF	35	1	2	Spleen_D21	CI
M01	CALMELRGIYRRDTDKLVF	21	0	1	Spleen_D21	CI
M01	CALMELSEGATDKLVF	19	1	2	Spleen_D21	CI
M01	CALMEPIGGIRATDKLVF	22	1	4	Spleen_D21	CI
M01	CALMEPNIGGIRATDKLVF	22	1	4	Spleen_D21	CI
M01	CALMEPYIGGIRAPTDKLVF	22	1	4	Spleen_D21	CI
M01	CALMEPYIGGIRATDKLVF	22	3	4	Spleen_D21	CI
M01	CALMERAADKLVF	23	4	13	Spleen_D21	CI
M01	CALMERADKLVF	23	1	13	Spleen_D21	CI
M01	CALMERAGGIRADKLVF	24	1	17	Spleen_D21	CI
M01	CALMERAGGIRALTDKLVF	24	1	17	Spleen_D21	CI
M01	CALMERAGGIRATDKLVF	24	8	17	Spleen_D21	CI
M01	CALMERAIGGIRATDKLVF	24	1	17	Spleen_D21	CI
M01	CALMERARGIRATDKLVF	24	1	17	Spleen_D21	CI
M01	CALMERASDKLVF	23	2	13	Spleen_D21	CI
M01	CALMERATDKLVF	23	2	13	Spleen_D21	CI
M01	CALMERCSDKLVF	23	1	13	Spleen_D21	CI
M01	CALMERCTDKLVF	23	1	13	Spleen_D21	CI
M01	CALMERDGGIRATDKLVF	24	1	17	Spleen_D21	CI
M01	CALMERDTDKLVF	23	1	13	Spleen_D21	CI
M01	CALMEREADKLVF	23	2	13	Spleen_D21	CI
M01	CALMEREEDGGIRETDKLVF	25	0	1	Spleen_D21	CI
M01	CALMEREGGGIRDDKLVF	26	1	2	Spleen_D21	CI
M01	CALMEREIGGIRDDKLVF	26	1	2	Spleen_D21	CI
M01	CALMERESDKLVF	23	4	13	Spleen_D21	CI
M01	CALMERESEKLVF	23	1	13	Spleen_D21	CI
M01	CALMERETEGYPSTDKLVF	27	0	1	Spleen_D21	CI
M01	CALMERGAGGIRATDKLVF	24	1	17	Spleen_D21	CI
M01	CALMERGDIGGIRATDKLVF	28	2	5	Spleen_D21	CI
M01	CALMERGFYRRDTSPTDKLVF	29	0	1	Spleen_D21	CI
M01	CALMERGGCATDKLVF	30	1	3	Spleen_D21	CI
M01	CALMERGGDATDKLVF	30	1	3	Spleen_D21	CI
M01	CALMERGGGGIRADKLVF	31	1	2	Spleen_D21	CI
M01	CALMERGGGIRADKLVF	31	1	2	Spleen_D21	CI
M01	CALMERGGIATDKLVF	30	2	3	Spleen_D21	CI
M01	CALMERGGIRATDKLVF	24	2	17	Spleen_D21	CI
M01	CALMERGGRDTRTDKLVF	32	0	1	Spleen_D21	CI
M01	CALMERGHIGGIRATDKLVF	28	3	5	Spleen_D21	CI
M01	CALMERGIIGGIRATDKLVF	28	2	5	Spleen_D21	CI
M01	CALMERGIRARTDKLVF	24	1	17	Spleen_D21	CI
M01	CALMERGIRATDKLVF	24	6	17	Spleen_D21	CI
M01	CALMERGNIGGIRATDKLVF	28	4	5	Spleen_D21	CI
M01	CALMERGPIYRRDTDKLVF	60	1	2	Spleen_D21	CI
M01	CALMERGRAPDKLVF	24	1	17	Spleen_D21	CI
M01	CALMERGRATDKLVF	24	2	17	Spleen_D21	CI
M01	CALMERGRRATDKLVF	24	1	17	Spleen_D21	CI
M01	CALMERGRRDSTDKLVF	33	1	2	Spleen_D21	CI
M01	CALMERGRRDTDKLVF	33	1	2	Spleen_D21	CI
M01	CALMERGRRDTSSTDKLVF	34	2	3	Spleen_D21	CI
M01	CALMERGRRDTSSTDKLVL	34	1	3	Spleen_D21	CI
M01	CALMERGRRDTSWTDKLVF	34	1	3	Spleen_D21	CI
M01	CALMERGTDKLVF	23	1	13	Spleen_D21	CI
M01	CALMERIGGITDKLVF	35	1	2	Spleen_D21	CI
M01	CALMERNGGIRATDKLVF	24	1	17	Spleen_D21	CI
M01	CALMERNIGGIRATDKLVF	28	1	5	Spleen_D21	CI
M01	CALMERSGIRATDKLVF	24	1	17	Spleen_D21	CI
M01	CALMERVALHRRDTSSYPSGDKLVF	36	1	2	Spleen_D21	CI
M01	CALMERVALHRRDTSSYPSGDKLVL	36	1	2	Spleen_D21	CI
M01	CALMERVGTDKLVF	23	1	13	Spleen_D21	CI
M01	CALMERVTDKLVF	23	5	13	Spleen_D21	CI
M01	CALMETDKLVF	37	1	3	Spleen_D21	CI
M01	CALMETTDKLVF	37	2	3	Spleen_D21	CI
M01	CALMEYGISGSTDKLVF	38	0	1	Spleen_D21	CI
M01	CALMVFEGPDKLVF	39	0	1	Spleen_D21	CI
M01	CALMVGGGIRATDKLVF	40	0	1	Spleen_D21	CI
M01	CALMVHIGGIRATDKLVF	41	1	3	Spleen_D21	CI
M01	CALPIGGIRATDKLVF	10	1	10	Spleen_D21	CI
M01	CALRGRRIGGIRAPDKLVF	42	0	1	Spleen_D21	CI
M01	CALSAGGIRATDKLVF	10	1	10	Spleen_D21	CI
M01	CALSEHTYIGGIQTDKLVF	43	0	1	Spleen_D21	CI
M01	CALSELAHIGGIRATDKLVF	44	1	35	Spleen_D21	CI
M01	CALSELGGGIRATDKLVF	44	2	35	Spleen_D21	CI
M01	CALSELGHIGGIRATDKLVF	44	2	35	Spleen_D21	CI
M01	CALSELGIGGIRATDKLVF	44	3	35	Spleen_D21	CI
M01	CALSELGPPSEGYEPPDKLVF	45	1	2	Spleen_D21	CI
M01	CALSELGPPSEGYESPDKLVF	45	1	2	Spleen_D21	CI
M01	CALSELIGGIRAPDKLVF	44	1	35	Spleen_D21	CI
M01	CALSELIGGIRASDKLVF	44	2	35	Spleen_D21	CI
M01	CALSELIGGIRATDKLVF	44	3	35	Spleen_D21	CI
M01	CALSELITDKLVF	47	1	2	Spleen_D21	CI
M01	CALSELKHTYRRATTDKLVF	46	0	1	Spleen_D21	CI
M01	CALSELKTDKLVF	47	1	2	Spleen_D21	CI
M01	CALSELKVAHIGGIRAGDKLVF	48	1	2	Spleen_D21	CI
M01	CALSELKVAHIGGIRATDKLVF	48	1	2	Spleen_D21	CI
M01	CALSELLIGGIRATDKLVF	44	1	35	Spleen_D21	CI
M01	CALSELMGRGISEGYEADKLVF	49	0	1	Spleen_D21	CI
M01	CALSELQYRRGTDKLVF	50	0	1	Spleen_D21	CI
M01	CALSELRHIGGIRATDKLVF	44	1	35	Spleen_D21	CI
M01	CALSELRIPISEGYELGDKLVF	51	0	1	Spleen_D21	CI
M01	CALSELTHIGGIRATDKLVF	44	4	35	Spleen_D21	CI
M01	CALSELTHIGGIRPATDKLVF	44	1	35	Spleen_D21	CI
M01	CALSELVAPEGYEPDKLVF	52	2	3	Spleen_D21	CI
M01	CALSELVAPEGYEPPDKLVF	52	1	3	Spleen_D21	CI
M01	CALSELVASRYRRDTSSATDKLVF	53	0	1	Spleen_D21	CI
M01	CALSELVAYRRDTRATDKLVF	58	1	2	Spleen_D21	CI
M01	CALSELWSGGIRAPDKLVF	54	1	2	Spleen_D21	CI
M01	CALSEPGAYPRRDRTDKLVF	55	0	1	Spleen_D21	CI
M01	CALSEPISEGYVESTDKLVF	56	1	2	Spleen_D21	CI
M01	CALSEPNRRDTSSTDKLVF	57	1	2	Spleen_D21	CI
M01	CALSEPVAYRRDTRATDKLVF	58	1	2	Spleen_D21	CI
M01	CALSEPWSGGIRAPDKLVF	54	1	2	Spleen_D21	CI
M01	CALSEPYRRDTSSTDKLVF	57	1	2	Spleen_D21	CI
M01	CALSEQRTDKLVF	59	0	1	Spleen_D21	CI
M01	CALSERGPIYRRDTDKLVF	60	1	2	Spleen_D21	CI
M01	CALSETGIEAIGGIRAWTDKLVF	61	0	1	Spleen_D21	CI
M01	CALSIGGIRATDKLVF	10	4	10	Spleen_D21	CI
M01	CALSVHVASPYRRDTSSPATDKLVF	62	0	1	Spleen_D21	CI
M01	CALVAYGGITDKLVF	63	0	1	Spleen_D21	CI
M01	CALWECGTPISEGSTDKLVF	80	1	2	Spleen_D21	CI
M01	CALWEFNIGGIRATDKLVF	44	2	35	Spleen_D21	CI
M01	CALWEIGGIRATDKLVF	44	1	35	Spleen_D21	CI
M01	CALWELAGAYIELETDKLVF	64	0	1	Spleen_D21	CI
M01	CALWELAGGIRATDKLVF	44	1	35	Spleen_D21	CI
M01	CALWELAGIRATDKLVF	44	1	35	Spleen_D21	CI
M01	CALWELAGIRGDKLVF	65	1	2	Spleen_D21	CI
M01	CALWELARGIRGDKLVF	65	1	2	Spleen_D21	CI
M01	CALWELEHIGGIRATDKLVF	66	1	2	Spleen_D21	CI
M01	CALWELFGGIRATDKLVF	44	1	35	Spleen_D21	CI
M01	CALWELGEGYEADKLVF	67	0	1	Spleen_D21	CI
M01	CALWELGGGIRATDKLVF	44	7	35	Spleen_D21	CI
M01	CALWELGGGISEGPANDKLVF	68	1	2	Spleen_D21	CI
M01	CALWELGGGISEGPATDKLVF	68	1	2	Spleen_D21	CI
M01	CALWELGGIRATDKLVF	44	2	35	Spleen_D21	CI
M01	CALWELGGISEGYEADKLVF	69	0	1	Spleen_D21	CI
M01	CALWELGGIYPYRRATDKLVF	70	0	1	Spleen_D21	CI
M01	CALWELGIRATDKLVF	44	1	35	Spleen_D21	CI
M01	CALWELGTWGMPISEGYPASDKLVF	71	0	1	Spleen_D21	CI
M01	CALWELHIGGIRAPDKLVF	44	1	35	Spleen_D21	CI
M01	CALWELIGGIRATDKLVF	44	3	35	Spleen_D21	CI
M01	CALWELKISEGYELTDKLVF	72	0	1	Spleen_D21	CI
M01	CALWELLGGIRATDKLVF	44	1	35	Spleen_D21	CI
M01	CALWELRGIRATDKLVF	44	3	35	Spleen_D21	CI
M01	CALWELVAPEGYEPDKLVF	52	1	3	Spleen_D21	CI
M01	CALWELVGGIRATDKLVF	44	1	35	Spleen_D21	CI
M01	CALWELVGISEGTTDKLVF	73	1	2	Spleen_D21	CI
M01	CALWELVGISEGYTTDKLVF	73	1	2	Spleen_D21	CI
M01	CALWELVIGGIRATDKLVF	44	1	35	Spleen_D21	CI
M01	CALWELWHIGGIRATDKLVF	66	1	2	Spleen_D21	CI
M01	CALWELYIGGIRAPDKLVF	44	1	35	Spleen_D21	CI
M01	CALWELYIGGIRATDKLVF	44	4	35	Spleen_D21	CI
M01	CALWELYRRDTTDKLVF	85	1	2	Spleen_D21	CI
M01	CALWENIGGIRATDKLVF	44	2	35	Spleen_D21	CI
M01	CALWEPATDKLVF	74	2	5	Spleen_D21	CI
M01	CALWEPDTDKLVF	74	2	5	Spleen_D21	CI
M01	CALWEPHIGGIRAPDKLVF	44	4	35	Spleen_D21	CI
M01	CALWEPHIGGIRATDKLVF	44	2	35	Spleen_D21	CI
M01	CALWEPISEGYVESTDKLVF	56	1	2	Spleen_D21	CI
M01	CALWEPNIGGIRAPDKLVF	44	1	35	Spleen_D21	CI
M01	CALWEPNIGGIRATDKLVF	44	2	35	Spleen_D21	CI
M01	CALWEPPIVSHIGGIRAITDKLVF	75	0	1	Spleen_D21	CI
M01	CALWEPPYRRDTPADKLVF	76	0	1	Spleen_D21	CI
M01	CALWEPSTDKLVF	74	3	5	Spleen_D21	CI
M01	CALWEPSYVAPNIGGIHDKLVF	77	1	2	Spleen_D21	CI
M01	CALWEPSYVAPNIGGIHGKLVF	77	1	2	Spleen_D21	CI
M01	CALWEPTDKLVF	74	2	5	Spleen_D21	CI
M01	CALWEPTWHMDGGIRAPDKLVF	78	0	1	Spleen_D21	CI
M01	CALWEPYIGGIRAPDKLVF	44	1	35	Spleen_D21	CI
M01	CALWEPYIGGIRTITDKLVF	79	1	2	Spleen_D21	CI
M01	CALWEPYIGGIRTTDKLVF	79	1	2	Spleen_D21	CI
M01	CALWERGTPISEGSTDKLVF	80	1	2	Spleen_D21	CI
M01	CALWERTWPRIGGIRARTDKLVF	81	0	1	Spleen_D21	CI
M01	CALWERTWPYIGGIRTATDKLVF	82	0	1	Spleen_D21	CI
M01	CALWESIGGIRATDKLVF	44	4	35	Spleen_D21	CI
M01	CALWESSEGYATDKLVF	83	1	2	Spleen_D21	CI
M01	CALWEVHIGGIRRPDKLVF	84	0	1	Spleen_D21	CI
M01	CALWEYIGGIRATDKLVF	44	2	35	Spleen_D21	CI
M01	CALWEYRRDTTDKLVF	85	1	2	Spleen_D21	CI
M01	CALWSPSTDKLVF	74	1	5	Spleen_D21	CI
M01	CAMDIGGILTDKLVF	86	0	1	Spleen_D21	CI
M01	CAMERGIRATDKLVF	24	2	17	Spleen_D21	CI
M01	CAMERSDKLVF	2	1	2	Spleen_D21	CI
M01	CAMETDKLVF	92	1	2	Spleen_D21	CI
M01	CAMRDRRDATDKLVF	87	1	2	Spleen_D21	CI
M01	CAMREDPDKLVF	88	0	1	Spleen_D21	CI
M01	CAMREDVASHRRDTSRDKLVF	89	0	1	Spleen_D21	CI
M01	CAMREYVAPYIGGITTDKLVF	90	0	1	Spleen_D21	CI
M01	CAMRGRATDKLVF	5	1	3	Spleen_D21	CI
M01	CAMRHIGGIRATDKLVF	41	1	3	Spleen_D21	CI
M01	CAMRRGIRATDKLVF	24	1	17	Spleen_D21	CI
M01	CAMRYRRDATDKLVF	87	1	2	Spleen_D21	CI
M01	CAMVHIGGIRATDKLVF	41	2	3	Spleen_D21	CI
M01	CAMVNGGMTSDKLVF	91	0	1	Spleen_D21	CI
M01	CAMVTDKLVF	92	1	2	Spleen_D21	CI
M01	CAPTDKLVF	4	1	6	Spleen_D21	CI
M01	CAPWESSEGYATDKLVF	83	1	2	Spleen_D21	CI
M01	CARPSTDKLVF	93	0	1	Spleen_D21	CI
M01	CASGCTDKLVF	95	1	9	Spleen_D21	CI
M01	CASGGSEGYGGDKLVF	94	0	1	Spleen_D21	CI
M01	CASGHIGGIRAPDKLVF	96	2	6	Spleen_D21	CI
M01	CASGLDKLVF	95	1	9	Spleen_D21	CI
M01	CASGNIGGIRAPDKLVF	96	2	6	Spleen_D21	CI
M01	CASGPCADKLVF	97	0	1	Spleen_D21	CI
M01	CASGPPHVAYIWPSSTDKLVF	98	0	1	Spleen_D21	CI
M01	CASGPRRATDKLVF	110	1	7	Spleen_D21	CI
M01	CASGPWHMIGGIRALDKLVF	99	1	2	Spleen_D21	CI
M01	CASGPWHMIGGIRAPDKLVF	99	1	2	Spleen_D21	CI
M01	CASGQTDKLVF	95	1	9	Spleen_D21	CI
M01	CASGSNLSEGYEATDKLVF	100	0	1	Spleen_D21	CI
M01	CASGSPEDTRTDKLVF	101	0	1	Spleen_D21	CI
M01	CASGSSCLSEGYGGDKLVF	102	0	1	Spleen_D21	CI
M01	CASGSYRRDTDKLVF	110	1	7	Spleen_D21	CI
M01	CASGTCGPIGGIATDKLVF	103	0	1	Spleen_D21	CI
M01	CASGTDKLVF	95	2	9	Spleen_D21	CI
M01	CASGTVAYLGGIRAADKLVF	104	1	3	Spleen_D21	CI
M01	CASGYDGGIRAPDKLVF	96	1	6	Spleen_D21	CI
M01	CASGYICGIGGIRATDKLVF	105	1	2	Spleen_D21	CI
M01	CASGYICGIGGIRVTDKLVF	105	1	2	Spleen_D21	CI
M01	CASGYIGGIRAGPDKLVF	96	1	6	Spleen_D21	CI
M01	CASGYIGGIRAPDKLVF	96	5	6	Spleen_D21	CI
M01	CASGYIGGIRATDKLVF	96	1	6	Spleen_D21	CI
M01	CASGYILWRIGGIRATDKLVF	106	0	1	Spleen_D21	CI
M01	CASGYITDKLVF	95	2	9	Spleen_D21	CI
M01	CASGYKGFLATDKLVF	107	0	1	Spleen_D21	CI
M01	CASGYMAYRRDATDKLVF	108	1	2	Spleen_D21	CI
M01	CASGYMAYRRDTTDKLVF	108	1	2	Spleen_D21	CI
M01	CASGYMDTSCSDKLVF	109	1	2	Spleen_D21	CI
M01	CASGYMDTSSDKLVF	109	1	2	Spleen_D21	CI
M01	CASGYMPDKLVF	95	1	9	Spleen_D21	CI
M01	CASGYMTDKLVF	95	3	9	Spleen_D21	CI
M01	CASGYNRRATDKLVF	110	1	7	Spleen_D21	CI
M01	CASGYPDKLVF	95	1	9	Spleen_D21	CI
M01	CASGYRRATDKLVF	110	3	7	Spleen_D21	CI
M01	CASGYRRDTDKLVF	110	4	7	Spleen_D21	CI
M01	CASGYRRDTTDKLVF	110	1	7	Spleen_D21	CI
M01	CASGYRVQISEGYESTDKLVF	111	0	1	Spleen_D21	CI
M01	CASGYTDKLVF	95	6	9	Spleen_D21	CI
M01	CASGYTLIGGIRVTDKLVF	112	0	1	Spleen_D21	CI
M01	CASGYVAYAGGIRAADKLVF	104	1	3	Spleen_D21	CI
M01	CASGYVAYLGGIRAADKLVF	104	2	3	Spleen_D21	CI
M01	CASGYVAYRGGFATDKLVF	113	0	1	Spleen_D21	CI
M01	CASGYYRRDTDKLVF	110	1	7	Spleen_D21	CI
M01	CATAATDKLVF	3	2	19	Spleen_D21	CI
M01	CAVRTWHAHIGGRATDKLVF	114	0	1	Spleen_D21	CI
M01	CAVSEWHIRGIRATDKLVF	115	0	1	Spleen_D21	CI
M01	CGGDIGGIRATDKLVF	132	1	3	Spleen_D21	CI
M01	CGGDVAYPGGIRATDKLVF	127	1	2	Spleen_D21	CI
M01	CGGKAADKLVF	116	5	16	Spleen_D21	CI
M01	CGGKAAGGIRATDKLVF	117	1	10	Spleen_D21	CI
M01	CGGKADGADKLVF	116	1	16	Spleen_D21	CI
M01	CGGKADKLVF	116	2	16	Spleen_D21	CI
M01	CGGKAFGGIRATDKLVF	117	6	10	Spleen_D21	CI
M01	CGGKAFGGIRETDKLVF	117	1	10	Spleen_D21	CI
M01	CGGKAGADKLVF	116	3	16	Spleen_D21	CI
M01	CGGKAGATDKLVF	116	1	16	Spleen_D21	CI
M01	CGGKAGGGIRATDKLVF	117	2	10	Spleen_D21	CI
M01	CGGKAGGIRATDKLVF	117	1	10	Spleen_D21	CI
M01	CGGKAGTDKLVF	116	8	16	Spleen_D21	CI
M01	CGGKAGTTDKLVF	116	1	16	Spleen_D21	CI
M01	CGGKAISEGYELPDKLVF	121	1	2	Spleen_D21	CI
M01	CGGKAITDKLVF	116	1	16	Spleen_D21	CI
M01	CGGKALGGIRATDKLVF	117	1	10	Spleen_D21	CI
M01	CGGKALSEGYELSDKLVF	125	1	3	Spleen_D21	CI
M01	CGGKAPDKLVF	116	2	16	Spleen_D21	CI
M01	CGGKAPYRRDTGATDKLVF	118	1	2	Spleen_D21	CI
M01	CGGKAPYRRDTGEATDKLVF	118	1	2	Spleen_D21	CI
M01	CGGKARADKLVF	116	1	16	Spleen_D21	CI
M01	CGGKARALHIGGIGISTDKLVF	119	0	1	Spleen_D21	CI
M01	CGGKARGGIRATDKLVF	117	1	10	Spleen_D21	CI
M01	CGGKARGGTDKLVF	120	1	2	Spleen_D21	CI
M01	CGGKARGYTDKLVF	120	1	2	Spleen_D21	CI
M01	CGGKASEGYELPDKLVF	121	1	2	Spleen_D21	CI
M01	CGGKATADKLVF	116	1	16	Spleen_D21	CI
M01	CGGKATDKLVF	116	3	16	Spleen_D21	CI
M01	CGGKEAGGIRASDKLVF	122	1	2	Spleen_D21	CI
M01	CGGKEAGGIRATDKLVF	122	1	2	Spleen_D21	CI
M01	CGGKEGGGIRATDKLVF	117	1	10	Spleen_D21	CI
M01	CGGKESVAPISEGYETDKLVF	123	1	2	Spleen_D21	CI
M01	CGGKESVAPISEGYETTDKLVF	123	1	2	Spleen_D21	CI
M01	CGGKGHTDKLVF	116	1	16	Spleen_D21	CI
M01	CGGKGTDKLVF	116	2	16	Spleen_D21	CI
M01	CGGKLEGYELSDKLVF	124	1	2	Spleen_D21	CI
M01	CGGKLSEGYELSDKLVF	125	2	3	Spleen_D21	CI
M01	CGGKPEGYELPTDKLVF	126	1	2	Spleen_D21	CI
M01	CGGKPEGYELPYDKLVF	126	1	2	Spleen_D21	CI
M01	CGGKPEGYELSDKLVF	124	1	2	Spleen_D21	CI
M01	CGGKPGGGIRATDKLVF	117	1	10	Spleen_D21	CI
M01	CGGKPGTDKLVF	116	1	16	Spleen_D21	CI
M01	CGGKVAYPGGIRATDKLVF	127	1	2	Spleen_D21	CI
M01	CGGKVGGGIRATDKLVF	117	3	10	Spleen_D21	CI
M01	CGGKVGGIRAGPDKLVF	128	0	1	Spleen_D21	CI
M01	CGGKVGTDKLVF	116	1	16	Spleen_D21	CI
M01	CGGLLSEGYELSDKLVF	125	1	3	Spleen_D21	CI
M01	CGGNGATDKLVF	129	1	2	Spleen_D21	CI
M01	CGGNLATDKLVF	129	1	2	Spleen_D21	CI
M01	CGGSDIGGIRATDKLVF	132	1	3	Spleen_D21	CI
M01	CGGSSEGATDKLVF	130	0	1	Spleen_D21	CI
M01	CGGTGVSEGPDKLVF	131	0	1	Spleen_D21	CI
M01	CGSDIGGIRATDKLVF	132	2	3	Spleen_D21	CI
M01	CGSDIGGSSWDTRQMFF	133	0	1	Spleen_D21	CI
M02	CAAGGIRATDKLVF	1	1	2	D7R_D0	CI
M02	CAASAGYKLVF	2	0	1	D7R_D0	CI
M02	CAATDKLVF	3	1	2	D7R_D0	CI
M02	CAATTDKLVF	3	1	2	D7R_D0	CI
M02	CALIELDVASEGYELKADKLVF	4	1	2	D7R_D0	CI
M02	CALMELDVASEGYELKADKLVF	4	1	2	D7R_D0	CI
M02	CALMELGGIRATDKLVF	5	3	11	D7R_D0	CI
M02	CALMELIGGIRATDKLVF	5	1	11	D7R_D0	CI
M02	CALMERAHDKLVF	6	1	2	D7R_D0	CI
M02	CALMERATDKLVF	6	1	2	D7R_D0	CI
M02	CALMERDGGIRATDKLVF	5	1	11	D7R_D0	CI
M02	CALMERDRRDTSATDKLVF	7	1	2	D7R_D0	CI
M02	CALMERGGGGIRATDKLVF	5	1	11	D7R_D0	CI
M02	CALMERGGGIRATDKLVF	5	5	11	D7R_D0	CI
M02	CALMERGGIRATDKLVF	5	2	11	D7R_D0	CI
M02	CALMERGIGGIRAPDKLVF	5	1	11	D7R_D0	CI
M02	CALMERGIGGIRATDKLVF	5	2	11	D7R_D0	CI
M02	CALMERRRRDTSATDKLVF	7	1	2	D7R_D0	CI
M02	CALMERRYRRDTTDKLVF	8	1	2	D7R_D0	CI
M02	CALMERVGGIRATDKLVF	5	1	11	D7R_D0	CI
M02	CALMERVGPSEGYPLTDKLVF	9	1	2	D7R_D0	CI
M02	CALMERVGSSEGYPLTDKLVF	9	1	2	D7R_D0	CI
M02	CALMERVWPNGGYWTDKLVF	10	0	1	D7R_D0	CI
M02	CALMERYRRDTTDKLVF	8	1	2	D7R_D0	CI
M02	CALSEISEGSSATDKLVF	11	0	1	D7R_D0	CI
M02	CALSELGISEGYGSSTDKLVF	12	0	1	D7R_D0	CI
M02	CALSELIGGIRATDKLVF	13	1	3	D7R_D0	CI
M02	CALSELILGGIRATDKLVF	13	1	3	D7R_D0	CI
M02	CALSELITGGIRATDKLVF	13	2	3	D7R_D0	CI
M02	CALSELRDIGGIRATDKLVF	14	1	2	D7R_D0	CI
M02	CALSELRPIGGIRATDKLVF	14	1	2	D7R_D0	CI
M02	CALWELGGIRATDKLVF	5	2	11	D7R_D0	CI
M02	CALWEPGGIRATDKLVF	5	1	11	D7R_D0	CI
M02	CALWEPHIGGIRATDKLVF	15	1	2	D7R_D0	CI
M02	CALWEPNIGGIRATDKLVF	15	1	2	D7R_D0	CI
M02	CALWERVLISEGPSTDKLVF	16	0	1	D7R_D0	CI
M02	CAMGGIRATDKLVF	1	1	2	D7R_D0	CI
M02	CAPDKLVF	18	1	2	D7R_D0	CI
M02	CATDAISEGYERPDKLVF	17	0	1	D7R_D0	CI
M02	CATDKLVF	18	1	2	D7R_D0	CI
M02	CGGDIGGIRATDKLVF	19	3	4	D7R_D0	CI
M02	CGGIGGIRATDKLVF	19	1	4	D7R_D0	CI
M02	CGGKDGGGIRATDKLVF	20	1	3	D7R_D0	CI
M02	CGGKGGGGIRATDKLVF	20	1	3	D7R_D0	CI
M02	CGGKGHIGGIRAPDKLVF	21	1	2	D7R_D0	CI
M02	CGGKGHIGGIRATDKLVF	21	1	2	D7R_D0	CI
M02	CGGKIGGIADKLVF	22	1	2	D7R_D0	CI
M02	CGGKIGGINADKLVF	22	1	2	D7R_D0	CI
M02	CGGKPIGGNPATDKLVF	23	1	2	D7R_D0	CI
M02	CGGKPIGGPATDKLVF	23	1	2	D7R_D0	CI
M02	CGGKVGGGIRATDKLVF	20	2	3	D7R_D0	CI
M02	CGLDIGGIRATDKLVF	19	1	4	D7R_D0	CI
M02	CGSDIGGIRATDKLVF	19	1	4	D7R_D0	CI
M02	CGSDIGGSSWDTRQMFF	24	0	1	D7R_D0	CI
M02	CAAHKLVF	1	1	2	D7R_D21	CI
M02	CAAKLVF	1	1	2	D7R_D21	CI
M02	CAASAGYKLVF	2	0	1	D7R_D21	CI
M02	CALEVPRRASTDKLVF	3	0	1	D7R_D21	CI
M02	CALIELDVASEGYELKADKLVF	4	1	2	D7R_D21	CI
M02	CALMELDVASEGYELKADKLVF	4	1	2	D7R_D21	CI
M02	CALMELIGGIRATDKLVF	5	1	13	D7R_D21	CI
M02	CALMEPDIGGIRATDKLVF	5	2	13	D7R_D21	CI
M02	CALMEPLIGGIRATDKLVF	5	2	13	D7R_D21	CI
M02	CALMERAHIGGIRATDKLVF	6	1	3	D7R_D21	CI
M02	CALMERALIGGIRATDKLVF	6	2	3	D7R_D21	CI
M02	CALMERANIGGIRATDKLVF	6	1	3	D7R_D21	CI
M02	CALMERDGGIRATDKLVF	5	4	13	D7R_D21	CI
M02	CALMERDIGGIRATDKLVF	5	3	13	D7R_D21	CI
M02	CALMERGGGGIRAPDKLVF	5	1	13	D7R_D21	CI
M02	CALMERGGGGIRATDKLVF	5	2	13	D7R_D21	CI
M02	CALMERGGGIRATDKLVF	5	5	13	D7R_D21	CI
M02	CALMERGGIRATDKLVF	5	4	13	D7R_D21	CI
M02	CALMERGIGGIRATDKLVF	5	2	13	D7R_D21	CI
M02	CALMERGIRATDKLVF	5	1	13	D7R_D21	CI
M02	CALMERRRDTDKLVF	7	0	1	D7R_D21	CI
M02	CALMERRYRRDTTDKLVF	8	1	2	D7R_D21	CI
M02	CALMERVDGGIRATDKLVF	5	2	13	D7R_D21	CI
M02	CALMERVGGIRATDKLVF	5	3	13	D7R_D21	CI
M02	CALMERYRRDTTDKLVF	8	1	2	D7R_D21	CI
M02	CALMGLWHTPGGIRATDKLVF	9	0	1	D7R_D21	CI
M02	CALSEISEGSSATDKLVF	10	0	1	D7R_D21	CI
M02	CALSELGISEGYGSSTDKLVF	11	0	1	D7R_D21	CI
M02	CALSELIGGIRATDKLVF	16	1	2	D7R_D21	CI
M02	CALSELKLLHIGGIRATDKLVF	12	1	3	D7R_D21	CI
M02	CALSELKWLHIGGIRATDKLVF	12	2	3	D7R_D21	CI
M02	CALSELKWLHIGGTRATDKLVF	12	1	3	D7R_D21	CI
M02	CALSELMARGIRATDKLVF	13	0	1	D7R_D21	CI
M02	CALSELRDGGIRATDKLVF	14	1	2	D7R_D21	CI
M02	CALSELRGGGIRATDKLVF	14	1	2	D7R_D21	CI
M02	CALSELSISGDIGGPPFATDKLVF	15	0	1	D7R_D21	CI
M02	CALSELTGGIRATDKLVF	16	1	2	D7R_D21	CI
M02	CALSERVAFIGGIRATDKLVF	17	0	1	D7R_D21	CI
M02	CALWELGGIRATDKLVF	18	0	1	D7R_D21	CI
M02	CALWELSPRGAHIGGIRASDKLVF	19	0	1	D7R_D21	CI
M02	CALWELVAYLPHRRDTDKLVF	20	0	1	D7R_D21	CI
M02	CALWEPHIGGIRADKLVF	21	1	2	D7R_D21	CI
M02	CALWEPHIGGIRATDKLVF	21	1	2	D7R_D21	CI
M02	CALWEPPPICGGIRATDKLVF	22	0	1	D7R_D21	CI
M02	CALWESISEGYALITDKLVF	23	0	1	D7R_D21	CI
M02	CANYIGGSATDKLVF	24	0	1	D7R_D21	CI
M02	CAPDKLVF	36	1	2	D7R_D21	CI
M02	CASGKAYRRDTTSATDKLVF	25	0	1	D7R_D21	CI
M02	CASGLTWHNRRDTSPTDKLVF	26	0	1	D7R_D21	CI
M02	CASGLTWHSRRDTSWTDKLVF	27	0	1	D7R_D21	CI
M02	CASGPHVAYFGGIRAATDKLVF	28	1	2	D7R_D21	CI
M02	CASGPHVAYFGGIRSATDKLVF	28	1	2	D7R_D21	CI
M02	CASGYISEGYPATDKLVF	29	1	2	D7R_D21	CI
M02	CASGYISEGYSATDKLVF	29	1	2	D7R_D21	CI
M02	CASGYLAIPRGGGITKATDKLVF	30	0	1	D7R_D21	CI
M02	CASGYMGGKLYRRDTSSPDKLVF	31	0	1	D7R_D21	CI
M02	CASGYMSIGGIRVTDKLVF	32	0	1	D7R_D21	CI
M02	CASGYMWHIGGIRGDKLVF	33	0	1	D7R_D21	CI
M02	CASGYRHNIGGIRFPATDKLVF	34	0	1	D7R_D21	CI
M02	CASGYYGIRIGGIRATDKLVF	35	1	2	D7R_D21	CI
M02	CASWYYGIRIGGIRATDKLVF	35	1	2	D7R_D21	CI
M02	CATDKLVF	36	1	2	D7R_D21	CI
M02	CATVYRRGHTDKLVF	37	0	1	D7R_D21	CI
M02	CAVSATDKLVF	38	1	2	D7R_D21	CI
M02	CAVSPTDKLVF	38	1	2	D7R_D21	CI
M02	CGGIGGIRATDKLVF	41	1	2	D7R_D21	CI
M02	CGGKAPDKLVF	39	1	2	D7R_D21	CI
M02	CGGKDPDKLVF	39	1	2	D7R_D21	CI
M02	CGGKEGGGIRATDKLVF	40	1	2	D7R_D21	CI
M02	CGGKVGGGIRATDKLVF	40	1	2	D7R_D21	CI
M02	CGGTIGGIRATDKLVF	41	1	2	D7R_D21	CI
M02	CGSDIGGSSWDTRQMFF	42	0	1	D7R_D21	CI
M02	CAAATDKLVF	3	3	14	liver_D0	CI
M02	CAARTDKLVF	3	3	14	liver_D0	CI
M02	CAASAADKLVF	3	1	14	liver_D0	CI
M02	CAASAGPIGGIRTDKLVF	1	1	2	liver_D0	CI
M02	CAASAGPIGGITDKLVF	1	1	2	liver_D0	CI
M02	CAASAGYKLVF	2	0	1	liver_D0	CI
M02	CAASAPDKLVF	3	1	14	liver_D0	CI
M02	CAASATDKLVF	3	7	14	liver_D0	CI
M02	CAASETDKLVF	3	2	14	liver_D0	CI
M02	CAASFRRHIYFGGIREADKLVF	4	1	2	liver_D0	CI
M02	CAASFRRHIYFGGIREDDKLVF	4	1	2	liver_D0	CI
M02	CAASLADKLVF	3	1	14	liver_D0	CI
M02	CAASLATDKLVF	3	2	14	liver_D0	CI
M02	CAASLTDKLVF	3	3	14	liver_D0	CI
M02	CAASPFGGIRATDKLVF	5	1	2	liver_D0	CI
M02	CAASPFIGGIRATDKLVF	5	1	2	liver_D0	CI
M02	CAASRDKLVF	3	2	14	liver_D0	CI
M02	CAASRTDKLVF	3	6	14	liver_D0	CI
M02	CAASTDKLVF	3	5	14	liver_D0	CI
M02	CAATDKLVF	3	4	14	liver_D0	CI
M02	CAATTDKLVF	3	4	14	liver_D0	CI
M02	CAIVGLHRRDTSATDKLVF	6	0	1	liver_D0	CI
M02	CALGYRDRGLIRATDKLVF	7	0	1	liver_D0	CI
M02	CALIELDVASEGYELKADKLVF	8	1	2	liver_D0	CI
M02	CALMELDVASEGYELKADKLVF	8	1	2	liver_D0	CI
M02	CALMELGGIRATDKLVF	9	3	13	liver_D0	CI
M02	CALMELRYRRDTSSTDKLVF	10	0	1	liver_D0	CI
M02	CALMELWHFRRDTDKLVF	11	0	1	liver_D0	CI
M02	CALMELYRRDTDKLVF	12	0	1	liver_D0	CI
M02	CALMEPGGIRATDKLVF	9	2	13	liver_D0	CI
M02	CALMEPNIGGIRATDKLVF	25	1	10	liver_D0	CI
M02	CALMERAGAYRRDTDKLVF	13	0	1	liver_D0	CI
M02	CALMERAGGIRATDKLVF	9	1	13	liver_D0	CI
M02	CALMERAHDKLVF	14	1	2	liver_D0	CI
M02	CALMERATDKLVF	14	1	2	liver_D0	CI
M02	CALMERDGGIRATDKLVF	9	1	13	liver_D0	CI
M02	CALMERGGGGIRAPDKLVF	15	1	2	liver_D0	CI
M02	CALMERGGGIRATDKLVF	9	6	13	liver_D0	CI
M02	CALMERGGIRATDKLVF	9	2	13	liver_D0	CI
M02	CALMERGIGGIRAPDKLVF	15	1	2	liver_D0	CI
M02	CALMERGVGGIRATDKLVF	9	1	13	liver_D0	CI
M02	CALMERTGGIRATDKLVF	9	1	13	liver_D0	CI
M02	CALMERTWLPRRRDTSFTDKLVF	16	0	1	liver_D0	CI
M02	CALMERVWPNGGYWTDKLVF	17	0	1	liver_D0	CI
M02	CALMESGGGIRATDKLVF	9	1	13	liver_D0	CI
M02	CALSEISEGSSATDKLVF	18	0	1	liver_D0	CI
M02	CALSELGISEGYGSSTDKLVF	19	1	2	liver_D0	CI
M02	CALSELIGGIRATDKLVF	21	1	2	liver_D0	CI
M02	CALSELIGIPEGYELGKLVF	20	0	1	liver_D0	CI
M02	CALSELITGGIRATDKLVF	21	1	2	liver_D0	CI
M02	CALSELRDIGGIRATDKLVF	22	1	2	liver_D0	CI
M02	CALSELRPIGGIRATDKLVF	22	1	2	liver_D0	CI
M02	CALWEHIGGIRATDKLVF	25	1	10	liver_D0	CI
M02	CALWELGGIRATDKLVF	9	3	13	liver_D0	CI
M02	CALWELGISEGYGSSTDKLVF	19	1	2	liver_D0	CI
M02	CALWELIGGIRATDKLVF	9	1	13	liver_D0	CI
M02	CALWELISEGYELPDKLVF	23	1	2	liver_D0	CI
M02	CALWELISEGYELTDKLVF	23	1	2	liver_D0	CI
M02	CALWELSEGYESDKLVF	24	0	1	liver_D0	CI
M02	CALWELVGGIRATDKLVF	9	1	13	liver_D0	CI
M02	CALWEPDIGGIRATDKLVF	25	2	10	liver_D0	CI
M02	CALWEPGGIRATDKLVF	9	1	13	liver_D0	CI
M02	CALWEPHIGGIRAETDKLVF	25	1	10	liver_D0	CI
M02	CALWEPHIGGIRASDKLVF	25	1	10	liver_D0	CI
M02	CALWEPHIGGIRASTDKLVF	25	1	10	liver_D0	CI
M02	CALWEPHIGGIRATDKLVF	25	6	10	liver_D0	CI
M02	CALWEPNIGGIRATDKLVF	25	5	10	liver_D0	CI
M02	CALWEPNIGGIRTTDKLVF	25	1	10	liver_D0	CI
M02	CALWEPNIGGIWATDKLVF	25	1	10	liver_D0	CI
M02	CALWEPYIGGIRAADKLVF	26	1	3	liver_D0	CI
M02	CALWERVLISEGPSTDKLVF	27	1	2	liver_D0	CI
M02	CALWERVLTSEGPSTDKLVF	27	1	2	liver_D0	CI
M02	CALWEYIGGIRAADKLVF	26	2	3	liver_D0	CI
M02	CALWEYIGGIRATDKLVF	26	1	3	liver_D0	CI
M02	CAMGIGGIRATDKLVF	28	2	4	liver_D0	CI
M02	CAMLIGGIRATDKLVF	28	1	4	liver_D0	CI
M02	CAMRATDKLVF	29	0	1	liver_D0	CI
M02	CASGIGGILATDKLVF	28	1	4	liver_D0	CI
M02	CASGIGGIRATDKLVF	28	2	4	liver_D0	CI
M02	CATDAISEGYERPDKLVF	30	0	1	liver_D0	CI
M02	CATSGIWPRATDKLVF	31	0	1	liver_D0	CI
M02	CGGDIGGIRATDKLVF	32	3	4	liver_D0	CI
M02	CGGIGGIRATDKLVF	32	1	4	liver_D0	CI
M02	CGGKAHIGGIRAPDKLVF	34	1	2	liver_D0	CI
M02	CGGKGGGGIRATDKLVF	33	1	2	liver_D0	CI
M02	CGGKGHIGGIRAPDKLVF	34	1	2	liver_D0	CI
M02	CGGKGRGGIRATDKLVF	33	1	2	liver_D0	CI
M02	CGGSIGGIRATDKLVF	32	1	4	liver_D0	CI
M02	CGSDIGGIRATDKLVF	32	1	4	liver_D0	CI
M02	CGSDIGGSSWDTRQMFF	35	0	1	liver_D0	CI
M02	CAAESRGTDKLVF	1	1	2	liver_D21	CI
M02	CAAESRGTDKLVL	1	1	2	liver_D21	CI
M02	CAAPSTDKLVF	2	1	2	liver_D21	CI
M02	CAARTDKLVF	3	1	2	liver_D21	CI
M02	CAARYDKLVF	3	1	2	liver_D21	CI
M02	CAASAADKLVF	6	1	2	liver_D21	CI
M02	CAASAGPIGGIRTDKLVF	4	1	2	liver_D21	CI
M02	CAASAGPIGGITDKLVF	4	1	2	liver_D21	CI
M02	CAASAGYKLVF	5	0	1	liver_D21	CI
M02	CAASAPDKLVF	6	1	2	liver_D21	CI
M02	CAASFRRHIYFGGIREADKLVF	7	1	2	liver_D21	CI
M02	CAASFRRHIYFGGIREDDKLVF	7	1	2	liver_D21	CI
M02	CAASGGISGGIPVF	8	0	1	liver_D21	CI
M02	CAASTDKLVF	2	1	2	liver_D21	CI
M02	CALEVPRRASTDKLVF	9	0	1	liver_D21	CI
M02	CALIELDVASEGYELKADKLVF	10	1	2	liver_D21	CI
M02	CALMELDVASEGYELKADKLVF	10	1	2	liver_D21	CI
M02	CALMELGGIRATDKLVF	11	2	20	liver_D21	CI
M02	CALMEPDIGGIRATDKLVF	11	2	20	liver_D21	CI
M02	CALMEPGGIRATDKLVF	11	1	20	liver_D21	CI
M02	CALMEPLIGGIRATDKLVF	11	2	20	liver_D21	CI
M02	CALMEPNIGGIRATDKLVF	11	1	20	liver_D21	CI
M02	CALMERAGGIRATDKLVF	11	3	20	liver_D21	CI
M02	CALMERALIGGIRATDKLVF	12	2	3	liver_D21	CI
M02	CALMERARIGGIRATDKLVF	12	1	3	liver_D21	CI
M02	CALMERAYIGGIRATDKLVF	12	1	3	liver_D21	CI
M02	CALMERDGGIRATDKLVF	11	4	20	liver_D21	CI
M02	CALMERDIGGIRATDKLVF	11	3	20	liver_D21	CI
M02	CALMERDISEGYELFTDKLVF	13	0	1	liver_D21	CI
M02	CALMEREAGGIRATDKLVF	11	1	20	liver_D21	CI
M02	CALMERGADKLVF	15	1	2	liver_D21	CI
M02	CALMERGGATDKLVF	16	1	2	liver_D21	CI
M02	CALMERGGGGIRAPDKLVF	14	0	1	liver_D21	CI
M02	CALMERGGGIRATDKLVF	11	6	20	liver_D21	CI
M02	CALMERGGIRATDKLVF	11	7	20	liver_D21	CI
M02	CALMERGIRATDKLVF	11	1	20	liver_D21	CI
M02	CALMERGPDKLVF	15	1	2	liver_D21	CI
M02	CALMERGSATDKLVF	16	1	2	liver_D21	CI
M02	CALMERGVGGIRATDKLVF	11	1	20	liver_D21	CI
M02	CALMERRDIGGIRATDKLVF	11	1	20	liver_D21	CI
M02	CALMERRRDTDKLVF	17	1	2	liver_D21	CI
M02	CALMERTGGIRATDKLVF	11	2	20	liver_D21	CI
M02	CALMERVDGGIRATDKLVF	11	1	20	liver_D21	CI
M02	CALMESGGGIRATDKLVF	11	1	20	liver_D21	CI
M02	CALMGIYSHIGGIPFTDKLVF	18	0	1	liver_D21	CI
M02	CALMGLWHTPGGIRATDKLVF	19	0	1	liver_D21	CI
M02	CALNPPRDDKLVF	20	0	1	liver_D21	CI
M02	CALSEISEGSSATDKLVF	21	0	1	liver_D21	CI
M02	CALSELDIGGIRAADKLVF	23	1	2	liver_D21	CI
M02	CALSELGISEGYGSSTDKLVF	22	1	2	liver_D21	CI
M02	CALSELIDIGGIRAADKLVF	23	1	2	liver_D21	CI
M02	CALSELIGGIRATDKLVF	27	1	2	liver_D21	CI
M02	CALSELKLLHIGGIRATDKLVF	24	1	3	liver_D21	CI
M02	CALSELKWLHIGGIRATDKLVF	24	2	3	liver_D21	CI
M02	CALSELKWLHIGGTRATDKLVF	24	1	3	liver_D21	CI
M02	CALSELMARGIRASDKLVF	25	1	2	liver_D21	CI
M02	CALSELMARGIRATDKLVF	25	1	2	liver_D21	CI
M02	CALSELSISGDIGGPPFATDKLVF	26	0	1	liver_D21	CI
M02	CALSELTGGIRATDKLVF	27	1	2	liver_D21	CI
M02	CALSERGGGPTDKLVF	28	1	2	liver_D21	CI
M02	CALSERGGGTDKLVF	28	1	2	liver_D21	CI
M02	CALSERRRDTDKLVF	17	1	2	liver_D21	CI
M02	CALSERVAFIGGIRATDKLVF	29	0	1	liver_D21	CI
M02	CALSVRGPYRRDTDKLVF	30	0	1	liver_D21	CI
M02	CALWEHIGGIRATDKLVF	35	1	8	liver_D21	CI
M02	CALWELATDKLVF	31	1	3	liver_D21	CI
M02	CALWELDTDKLVF	31	2	3	liver_D21	CI
M02	CALWELGGIRATDKLVF	11	3	20	liver_D21	CI
M02	CALWELGISEGYGSSTDKLVF	22	1	2	liver_D21	CI
M02	CALWELGTDKLVF	31	1	3	liver_D21	CI
M02	CALWELIGGIRATDKLVF	11	1	20	liver_D21	CI
M02	CALWELRGTPIGGIPLTDKLVF	32	0	1	liver_D21	CI
M02	CALWELSPRGAHIGGIRASDKLVF	33	0	1	liver_D21	CI
M02	CALWELVGGIRATDKLVF	11	1	20	liver_D21	CI
M02	CALWELYIGGIRAPDKLVF	34	0	1	liver_D21	CI
M02	CALWEPDIGGIRATDKLVF	35	1	8	liver_D21	CI
M02	CALWEPHIGGIRADKLVF	35	2	8	liver_D21	CI
M02	CALWEPHIGGIRAETDKLVF	35	1	8	liver_D21	CI
M02	CALWEPHIGGIRASDKLVF	35	2	8	liver_D21	CI
M02	CALWEPHIGGIRASTDKLVF	35	1	8	liver_D21	CI
M02	CALWEPHIGGIRATDKLVF	35	7	8	liver_D21	CI
M02	CALWEPNIGGIRATDKLVF	35	1	8	liver_D21	CI
M02	CALWEPPPICGGIRADKLVF	36	1	2	liver_D21	CI
M02	CALWEPPPICGGIRATDKLVF	36	1	2	liver_D21	CI
M02	CALWESISEGYALITDKLVF	37	0	1	liver_D21	CI
M02	CAMRVHVAPYIGGITTDKLVF	38	0	1	liver_D21	CI
M02	CANYIGGSATDKLVF	39	0	1	liver_D21	CI
M02	CASGAATDKLVF	40	1	2	liver_D21	CI
M02	CASGKAYRRDTTSATDKLVF	41	0	1	liver_D21	CI
M02	CASGLTWHNRRDTSPTDKLVF	42	0	1	liver_D21	CI
M02	CASGLTWHSRRDTSWTDKLVF	43	0	1	liver_D21	CI
M02	CASGPATDKLVF	40	1	2	liver_D21	CI
M02	CASGPHVAYFGGIRSATDKLVF	44	0	1	liver_D21	CI
M02	CASGYILAIPLIGGIRATDKLVF	45	0	1	liver_D21	CI
M02	CASGYLAIPRGGGITKATDKLVF	46	0	1	liver_D21	CI
M02	CASGYMGGKLYRRDTSSPDKLVF	47	0	1	liver_D21	CI
M02	CASGYMSIGGIRVTDKLVF	48	0	1	liver_D21	CI
M02	CASGYMTDKLVF	50	1	2	liver_D21	CI
M02	CASGYMWHIGGIRGDKLVF	49	0	1	liver_D21	CI
M02	CASGYPTDKLVF	50	1	2	liver_D21	CI
M02	CASGYRHNIGGIRFPATDKLVF	51	0	1	liver_D21	CI
M02	CASGYRRDTATDKLVF	52	1	2	liver_D21	CI
M02	CASGYRRDTTDKLVF	52	1	2	liver_D21	CI
M02	CASGYYGIRIGGIRATDKLVF	53	1	2	liver_D21	CI
M02	CASWYYGIRIGGIRATDKLVF	53	1	2	liver_D21	CI
M02	CATVYRRGHTDKLVF	54	0	1	liver_D21	CI
M02	CAVPATDKLVF	55	1	2	liver_D21	CI
M02	CAVSATDKLVF	55	1	2	liver_D21	CI
M02	CGGGSEGYESDKLVF	56	0	1	liver_D21	CI
M02	CGGIGGIRATDKLVF	60	1	3	liver_D21	CI
M02	CGGKAPDKLVF	57	1	2	liver_D21	CI
M02	CGGKDADKLVF	59	1	2	liver_D21	CI
M02	CGGKEAPDKLVF	57	1	2	liver_D21	CI
M02	CGGKEGGGIRATDKLVF	58	2	4	liver_D21	CI
M02	CGGKEGGIRATDKLVF	58	2	4	liver_D21	CI
M02	CGGKESGGIRATDKLVF	58	1	4	liver_D21	CI
M02	CGGKGADKLVF	59	1	2	liver_D21	CI
M02	CGGKWGGIRATDKLVF	58	1	4	liver_D21	CI
M02	CGGSIGGIRATDKLVF	60	1	3	liver_D21	CI
M02	CGGTIGGIRATDKLVF	60	2	3	liver_D21	CI
M02	CGSDIGGSSWDTRQMFF	61	0	1	liver_D21	CI
M02	CAASAGPIGGITDKLVF	1	0	1	lung_D0	CI
M02	CAASATDKLVF	2	1	2	lung_D0	CI
M02	CAASFRRHIYFGGIREADKLVF	3	0	1	lung_D0	CI
M02	CALIELDVASEGYELKADKLVF	4	1	2	lung_D0	CI
M02	CALMELDVASEGYELKADKLVF	4	1	2	lung_D0	CI
M02	CALMELRYRRDTSSTDKLVF	5	0	1	lung_D0	CI
M02	CALMELYRRDTDKLVF	6	1	2	lung_D0	CI
M02	CALMERARATDKLVF	7	0	1	lung_D0	CI
M02	CALMERGGSSTDKLVF	8	1	2	lung_D0	CI
M02	CALMERGRSSTDKLVF	8	1	2	lung_D0	CI
M02	CALMERLYRRDTDKLVF	6	1	2	lung_D0	CI
M02	CALSATDKLVF	2	1	2	lung_D0	CI
M02	CALSEISEGSSATDKLVF	9	0	1	lung_D0	CI
M02	CALSELGILEGYGSSTDKLVF	10	1	2	lung_D0	CI
M02	CALSELGISEGYGSSTDKLVF	10	1	2	lung_D0	CI
M02	CALSELIGGIRATDKLVF	12	1	2	lung_D0	CI
M02	CALSELIGIPEGYELGKLVF	11	0	1	lung_D0	CI
M02	CALSELITGGIRATDKLVF	12	1	2	lung_D0	CI
M02	CALSELRDIGGIRATDKLVF	13	1	2	lung_D0	CI
M02	CALSELRPIGGIRATDKLVF	13	1	2	lung_D0	CI
M02	CALWELGGIRATDKLVF	14	2	3	lung_D0	CI
M02	CALWELIGGIRATDKLVF	14	1	3	lung_D0	CI
M02	CALWELRGIRATDKLVF	14	1	3	lung_D0	CI
M02	CALWEPHIGGIRASDKLVF	15	1	4	lung_D0	CI
M02	CALWEPHIGGIRATDKLVF	15	3	4	lung_D0	CI
M02	CALWEPNIGGIRATDKLVF	15	1	4	lung_D0	CI
M02	CALWERHIGGIRATDKLVF	15	1	4	lung_D0	CI
M02	CALWERVLISEGPSTDKLVF	16	0	1	lung_D0	CI
M02	CATSGIWPRATDKLVF	17	0	1	lung_D0	CI
M02	CGGDIGGIRATDKLVF	18	2	3	lung_D0	CI
M02	CGGIGGIRATDKLVF	18	1	3	lung_D0	CI
M02	CGGKAPGGIRATDKLVF	19	0	1	lung_D0	CI
M02	CGGKDGGGIRATDKLVF	20	1	2	lung_D0	CI
M02	CGGKDGGIRATDKLVF	20	1	2	lung_D0	CI
M02	CGGKGGATDKLVF	21	1	2	lung_D0	CI
M02	CGGKVGATDKLVF	21	1	2	lung_D0	CI
M02	CGSDIGGIRATDKLVF	18	1	3	lung_D0	CI
M02	CGSDIGGSSWDTRQMFF	22	0	1	lung_D0	CI
M02	CAAESRGTDKLVF	1	0	1	lung_D21	CI
M02	CAASAGPIGGITDKLVF	2	0	1	lung_D21	CI
M02	CAASFRRHIYFGGIREADKLVF	3	0	1	lung_D21	CI
M02	CALEVPRRASTDKLVF	4	1	2	lung_D21	CI
M02	CALIELDVASEGYELKADKLVF	5	1	2	lung_D21	CI
M02	CALMELDVASEGYELKADKLVF	5	1	2	lung_D21	CI
M02	CALMEPISEGYELSDKLVF	24	1	2	lung_D21	CI
M02	CALMERARATDKLVF	6	0	1	lung_D21	CI
M02	CALMERDIGGIRACDKLVF	7	1	2	lung_D21	CI
M02	CALMERDIGGIRATDKLVF	7	1	2	lung_D21	CI
M02	CALMERHRRDTDKLVF	8	2	4	lung_D21	CI
M02	CALMERRRDTDKLVF	8	2	4	lung_D21	CI
M02	CALMERRRDTPDKLVF	8	1	4	lung_D21	CI
M02	CALMEWHRRDTDKLVF	8	1	4	lung_D21	CI
M02	CALMGIYSHIGGIPFTDKLVF	9	0	1	lung_D21	CI
M02	CALQVPRRASTDKLVF	4	1	2	lung_D21	CI
M02	CALSATDKLVF	35	1	2	lung_D21	CI
M02	CALSDRAYLPHRRDTDKLVF	10	0	1	lung_D21	CI
M02	CALSEISEGSSATDKLVF	11	0	1	lung_D21	CI
M02	CALSELDIGGIRAADKLVF	13	1	2	lung_D21	CI
M02	CALSELGILEGYGSSTDKLVF	12	1	2	lung_D21	CI
M02	CALSELGISEGYGSSTDKLVF	12	1	2	lung_D21	CI
M02	CALSELIDIGGIRAADKLVF	13	1	2	lung_D21	CI
M02	CALSELIGGIRATDKLVF	17	1	2	lung_D21	CI
M02	CALSELKLLHIGGIRATDKLVF	14	1	3	lung_D21	CI
M02	CALSELKWLHIGGIRATDKLVF	14	2	3	lung_D21	CI
M02	CALSELKWLHIGGTRATDKLVF	14	1	3	lung_D21	CI
M02	CALSELMARGIRASDKLVF	15	1	2	lung_D21	CI
M02	CALSELMARGIRATDKLVF	15	1	2	lung_D21	CI
M02	CALSELSISGDIGGPPFATDKLVF	16	0	1	lung_D21	CI
M02	CALSELTGGIRATDKLVF	17	1	2	lung_D21	CI
M02	CALSERVAFIGGIRATDKLVF	18	0	1	lung_D21	CI
M02	CALWELDTDKLVF	19	1	2	lung_D21	CI
M02	CALWELGGIRATDKLVF	20	2	3	lung_D21	CI
M02	CALWELGTDKLVF	19	1	2	lung_D21	CI
M02	CALWELIGGIRATDKLVF	20	1	3	lung_D21	CI
M02	CALWELRGIRATDKLVF	20	1	3	lung_D21	CI
M02	CALWELSPHGAHIGGIRASDKLVF	21	1	3	lung_D21	CI
M02	CALWELSPRGAHIGGIRADKLVF	21	1	3	lung_D21	CI
M02	CALWELSPRGAHIGGIRASDKLVF	21	2	3	lung_D21	CI
M02	CALWELYIGGIRAPDKLVF	22	0	1	lung_D21	CI
M02	CALWEPHIGGIRADKLVF	23	2	4	lung_D21	CI
M02	CALWEPHIGGIRASDKLVF	23	2	4	lung_D21	CI
M02	CALWEPHIGGIRATDKLVF	23	3	4	lung_D21	CI
M02	CALWEPISEGYELSDKLVF	24	1	2	lung_D21	CI
M02	CALWEPPPICGGIRASDKLVF	25	1	2	lung_D21	CI
M02	CALWEPPPICGGIRATDKLVF	25	1	2	lung_D21	CI
M02	CALWERHIGGIRATDKLVF	23	1	4	lung_D21	CI
M02	CALWESISEGYALITDKLVF	26	0	1	lung_D21	CI
M02	CASGKAYRRDTTSATDKLVF	27	0	1	lung_D21	CI
M02	CASGLTWHNRRDTSPTDKLVF	28	0	1	lung_D21	CI
M02	CASGLTWHSRRDTSWTDKLVF	29	0	1	lung_D21	CI
M02	CASGYMGGKLYRRDTSSPDKLVF	30	0	1	lung_D21	CI
M02	CASGYMSIGGIRVTDKLVF	31	0	1	lung_D21	CI
M02	CASGYMWHIGGIRGDKLVF	32	0	1	lung_D21	CI
M02	CASGYRHNIGGIRFPATDKLVF	33	0	1	lung_D21	CI
M02	CASGYYGIRIGGIRATDKLVF	34	1	2	lung_D21	CI
M02	CASWYYGIRIGGIRATDKLVF	34	1	2	lung_D21	CI
M02	CAVSATDKLVF	35	1	2	lung_D21	CI
M02	CGGIGGIRATDKLVF	38	1	2	lung_D21	CI
M02	CGGKAPDKLVF	36	1	2	lung_D21	CI
M02	CGGKATDKLVF	36	1	2	lung_D21	CI
M02	CGGKDGGIRATDKLVF	37	1	2	lung_D21	CI
M02	CGGKWGGIRATDKLVF	37	1	2	lung_D21	CI
M02	CGGTIGGIRATDKLVF	38	1	2	lung_D21	CI
M02	CGSDIGGSSWDTRQMFF	39	0	1	lung_D21	CI
M02	CAAAATDKLVF	4	1	32	Spleen_D0	CI
M02	CAAARDKLVF	4	1	32	Spleen_D0	CI
M02	CAAATDKLVF	4	3	32	Spleen_D0	CI
M02	CAAEATDKLVF	4	1	32	Spleen_D0	CI
M02	CAAGGIRATDKLVF	1	6	7	Spleen_D0	CI
M02	CAALATDKLVF	4	2	32	Spleen_D0	CI
M02	CAALGGIRATDKLVF	1	1	7	Spleen_D0	CI
M02	CAAPATDKLVF	4	1	32	Spleen_D0	CI
M02	CAAPTDKLVF	4	2	32	Spleen_D0	CI
M02	CAARATDKLVF	4	2	32	Spleen_D0	CI
M02	CAARTDKLVF	4	3	32	Spleen_D0	CI
M02	CAASAGPIGGITDKLVF	2	0	1	Spleen_D0	CI
M02	CAASAGYKLVF	3	0	1	Spleen_D0	CI
M02	CAASAPDKLVF	4	1	32	Spleen_D0	CI
M02	CAASATDKLVF	4	16	32	Spleen_D0	CI
M02	CAASDTDKLVF	4	2	32	Spleen_D0	CI
M02	CAASFRRHIYFGGIREADKLVF	5	0	1	Spleen_D0	CI
M02	CAASLATDKLVF	4	3	32	Spleen_D0	CI
M02	CAASPATDKLVF	4	3	32	Spleen_D0	CI
M02	CAASRDKLVF	4	2	32	Spleen_D0	CI
M02	CAASRPTDKLVF	4	1	32	Spleen_D0	CI
M02	CAASRTDKLVF	4	7	32	Spleen_D0	CI
M02	CAASSATDKLVF	4	3	32	Spleen_D0	CI
M02	CAASSTDKLVF	4	3	32	Spleen_D0	CI
M02	CAASTDKLVF	4	5	32	Spleen_D0	CI
M02	CAASVTDKLVF	4	2	32	Spleen_D0	CI
M02	CAATDKLVF	4	11	32	Spleen_D0	CI
M02	CAATHKLVF	4	1	32	Spleen_D0	CI
M02	CAATTDKLVF	4	7	32	Spleen_D0	CI
M02	CAIAGGIRATDKLVF	1	1	7	Spleen_D0	CI
M02	CAIGGIRATDKLVF	1	1	7	Spleen_D0	CI
M02	CALGYRDRGLIRATDKLVF	6	0	1	Spleen_D0	CI
M02	CALIELDVASEGYELKADKLVF	7	1	4	Spleen_D0	CI
M02	CALMEIGGIRATDKLVF	9	1	42	Spleen_D0	CI
M02	CALMELAYRRDTSDKLVF	8	1	2	Spleen_D0	CI
M02	CALMELAYRRDTSSDKLVF	8	1	2	Spleen_D0	CI
M02	CALMELDVASEGYELADKLVF	7	1	4	Spleen_D0	CI
M02	CALMELDVASEGYELKADKLVF	7	3	4	Spleen_D0	CI
M02	CALMELGGIPATDKLVF	9	1	42	Spleen_D0	CI
M02	CALMELGGIRATDKLVF	9	6	42	Spleen_D0	CI
M02	CALMELIGGIRATDKLVF	9	1	42	Spleen_D0	CI
M02	CALMELNVASEGYELKADKLVF	7	1	4	Spleen_D0	CI
M02	CALMELRYRRDTSSTDKLVF	10	0	1	Spleen_D0	CI
M02	CALMELWHFRRDTDKLVF	11	0	1	Spleen_D0	CI
M02	CALMELYRRDATDKLVF	12	1	6	Spleen_D0	CI
M02	CALMELYRRDSDKLVF	12	1	6	Spleen_D0	CI
M02	CALMELYRRDTDKLVF	12	5	6	Spleen_D0	CI
M02	CALMELYRRDTTDKLVF	12	1	6	Spleen_D0	CI
M02	CALMEPNIGGIRATDKLVF	9	1	42	Spleen_D0	CI
M02	CALMERACSRRDTTDKLVF	13	0	1	Spleen_D0	CI
M02	CALMERAGATDKLVF	17	1	2	Spleen_D0	CI
M02	CALMERAGAYRRDTDKLVF	14	1	2	Spleen_D0	CI
M02	CALMERAGAYRRDTNKLVF	14	1	2	Spleen_D0	CI
M02	CALMERAGGGIRATDKLVF	9	1	42	Spleen_D0	CI
M02	CALMERAGGIRATDKLVF	9	1	42	Spleen_D0	CI
M02	CALMERAHDKLVF	15	1	2	Spleen_D0	CI
M02	CALMERAPEGYELDKLVF	16	1	2	Spleen_D0	CI
M02	CALMERAPEGYEPDKLVF	16	1	2	Spleen_D0	CI
M02	CALMERARATDKLVF	17	1	2	Spleen_D0	CI
M02	CALMERATDKLVF	15	1	2	Spleen_D0	CI
M02	CALMERAYRRAPATDKLVF	18	0	1	Spleen_D0	CI
M02	CALMERDGGIRATDKLVF	9	1	42	Spleen_D0	CI
M02	CALMEREIGGIRAPDKLVF	9	1	42	Spleen_D0	CI
M02	CALMERGGGIRASDKLVF	9	1	42	Spleen_D0	CI
M02	CALMERGGGIRATDKLVF	9	12	42	Spleen_D0	CI
M02	CALMERGGIRATDKLVF	9	2	42	Spleen_D0	CI
M02	CALMERGGSATDKLVF	19	1	3	Spleen_D0	CI
M02	CALMERGGSSTDKLVF	19	2	3	Spleen_D0	CI
M02	CALMERGIGGIRAPDKLVF	9	3	42	Spleen_D0	CI
M02	CALMERGIGGIRAPSDKLVF	9	1	42	Spleen_D0	CI
M02	CALMERGIGGIRATDKLVF	9	2	42	Spleen_D0	CI
M02	CALMERGIRATDKLVF	20	1	2	Spleen_D0	CI
M02	CALMERGIRATGKLVF	20	1	2	Spleen_D0	CI
M02	CALMERGPGGIRATDKLVF	9	1	42	Spleen_D0	CI
M02	CALMERGPGIRATDKLVF	9	1	42	Spleen_D0	CI
M02	CALMERGRRDTNATDKLVF	21	1	2	Spleen_D0	CI
M02	CALMERGRRDTTATDKLVF	21	1	2	Spleen_D0	CI
M02	CALMERGRSSTDKLVF	19	1	3	Spleen_D0	CI
M02	CALMERIGGIRATDKLVF	9	1	42	Spleen_D0	CI
M02	CALMERKRGIYRRAPTDKLVF	22	1	2	Spleen_D0	CI
M02	CALMERKRGIYRRATTDKLVF	22	1	2	Spleen_D0	CI
M02	CALMERPGGIRATDKLVF	9	1	42	Spleen_D0	CI
M02	CALMERRGGIRATDKLVF	9	1	42	Spleen_D0	CI
M02	CALMERRRRDTSATDKLVF	23	1	2	Spleen_D0	CI
M02	CALMERRRRDTSCTDKLVF	23	1	2	Spleen_D0	CI
M02	CALMERRYRRDTTDKLVF	24	1	2	Spleen_D0	CI
M02	CALMERSEGSTDKLVF	25	3	4	Spleen_D0	CI
M02	CALMERSEGTTDKLVF	25	1	4	Spleen_D0	CI
M02	CALMERSEGYTDKLVF	25	1	4	Spleen_D0	CI
M02	CALMERTWLPRRRDTSFTDKLVF	26	0	1	Spleen_D0	CI
M02	CALMERVAYRGIATDKLVF	27	0	1	Spleen_D0	CI
M02	CALMERVGGIRATDKLVF	9	1	42	Spleen_D0	CI
M02	CALMERVSEGSTDKLVF	25	1	4	Spleen_D0	CI
M02	CALMERVWPNGGYWTDKLVF	28	0	1	Spleen_D0	CI
M02	CALMERYRRDTTDKLVF	24	1	2	Spleen_D0	CI
M02	CALMEYRRDTDKLVF	12	1	6	Spleen_D0	CI
M02	CALMVLYRRDTDKLVF	12	1	6	Spleen_D0	CI
M02	CALSEISEGSSADKLVF	29	1	3	Spleen_D0	CI
M02	CALSEISEGSSATDKLF	29	1	3	Spleen_D0	CI
M02	CALSEISEGSSATDKLVF	29	2	3	Spleen_D0	CI
M02	CALSELGGIRATDKLVF	9	2	42	Spleen_D0	CI
M02	CALSELGISEGYGSSTDKLVF	30	1	2	Spleen_D0	CI
M02	CALSELGISEGYGTSTDKLVF	30	1	2	Spleen_D0	CI
M02	CALSELIGGIRATDKLVF	32	1	3	Spleen_D0	CI
M02	CALSELIGIPEGYELGKLVF	31	1	2	Spleen_D0	CI
M02	CALSELIGIPEGYELGRLVF	31	1	2	Spleen_D0	CI
M02	CALSELILGGIRATDKLVF	32	1	3	Spleen_D0	CI
M02	CALSELITGGIRATDKLVF	32	2	3	Spleen_D0	CI
M02	CALSELRDIGGIRATDKLVF	33	1	2	Spleen_D0	CI
M02	CALSELRPIGGIRATDKLVF	33	1	2	Spleen_D0	CI
M02	CALWEERGSYRRDTSWGDKLVF	34	0	1	Spleen_D0	CI
M02	CALWELAGGIRATDKLVF	9	1	42	Spleen_D0	CI
M02	CALWELAGIRATDKLVF	9	1	42	Spleen_D0	CI
M02	CALWELGGGIRATDKLVF	9	1	42	Spleen_D0	CI
M02	CALWELGGIRATDKLVF	9	8	42	Spleen_D0	CI
M02	CALWELHIGGIRATDKLVF	9	2	42	Spleen_D0	CI
M02	CALWELHIGGIREATDKLVF	9	2	42	Spleen_D0	CI
M02	CALWELIGGIRATDKLVF	9	1	42	Spleen_D0	CI
M02	CALWELSEGYELSDKLVF	35	1	2	Spleen_D0	CI
M02	CALWELSEGYESDKLVF	35	1	2	Spleen_D0	CI
M02	CALWELVGGIRATDKLVF	9	1	42	Spleen_D0	CI
M02	CALWELWHIGGIREATDKLVF	9	1	42	Spleen_D0	CI
M02	CALWELYIGGIPATDKLVF	36	2	3	Spleen_D0	CI
M02	CALWELYIGGIRATDKLVF	36	1	3	Spleen_D0	CI
M02	CALWELYIGGIRPATDKLVF	36	1	3	Spleen_D0	CI
M02	CALWEPGGIRATDKLVF	9	3	42	Spleen_D0	CI
M02	CALWEPGGVRATDKLVF	9	1	42	Spleen_D0	CI
M02	CALWEPHIGGIRAATDKLVF	9	1	42	Spleen_D0	CI
M02	CALWEPHIGGIRASDKLVF	9	1	42	Spleen_D0	CI
M02	CALWEPHIGGIRASTDKLVF	9	1	42	Spleen_D0	CI
M02	CALWEPHIGGIRATDKLVF	9	9	42	Spleen_D0	CI
M02	CALWEPHIGGIRNATDKLVF	9	1	42	Spleen_D0	CI
M02	CALWEPHIGGIRSTDKLVF	9	1	42	Spleen_D0	CI
M02	CALWEPHIGGIRTTDKLVF	9	1	42	Spleen_D0	CI
M02	CALWEPIGGIRATDKLVF	9	3	42	Spleen_D0	CI
M02	CALWEPNIGGIRATDKLVF	9	3	42	Spleen_D0	CI
M02	CALWEPYIGGIRAADKLVF	37	1	3	Spleen_D0	CI
M02	CALWERTGQRDTSADKLVF	38	0	1	Spleen_D0	CI
M02	CALWERVLISEGPSTDKLVF	39	0	1	Spleen_D0	CI
M02	CALWEYIGGIRAADKLVF	37	2	3	Spleen_D0	CI
M02	CALWEYIGGIRATDKLVF	37	1	3	Spleen_D0	CI
M02	CAMELVAYRRDTSFADKLVF	40	0	1	Spleen_D0	CI
M02	CAMERGIYSRRESDKLVF	41	0	1	Spleen_D0	CI
M02	CAMGGIRATDKLVF	1	1	7	Spleen_D0	CI
M02	CAMNRGNIGGIRATDKLVF	42	1	2	Spleen_D0	CI
M02	CAMRATDKLVF	4	1	32	Spleen_D0	CI
M02	CAMREGGGGIRATDKLVF	44	1	2	Spleen_D0	CI
M02	CAMREGGIATDKLVF	43	1	2	Spleen_D0	CI
M02	CAMREGGIRATDKLVF	43	1	2	Spleen_D0	CI
M02	CAMREGRGGGIRATDKLVF	44	1	2	Spleen_D0	CI
M02	CAMRERSEGYELPDKLVF	45	0	1	Spleen_D0	CI
M02	CAMRGNIGGIRATDKLVF	42	1	2	Spleen_D0	CI
M02	CANATDKLVF	4	1	32	Spleen_D0	CI
M02	CASAASPDKLVF	46	0	1	Spleen_D0	CI
M02	CASASATDKLVF	4	1	32	Spleen_D0	CI
M02	CASGCIGGIRDKLVF	50	1	4	Spleen_D0	CI
M02	CASGGIRATDKLVF	1	1	7	Spleen_D0	CI
M02	CASGIGGILATDKLVF	47	1	2	Spleen_D0	CI
M02	CASGIGGILSTDKLVF	47	1	2	Spleen_D0	CI
M02	CASGYCISEGYADKLVF	48	1	2	Spleen_D0	CI
M02	CASGYCISEGYATDKLVF	48	1	2	Spleen_D0	CI
M02	CASGYIDCTTDKLVF	49	0	1	Spleen_D0	CI
M02	CASGYIGGIRDKLVF	50	3	4	Spleen_D0	CI
M02	CASGYIGGIRPDKLVF	50	1	4	Spleen_D0	CI
M02	CASGYIGGITDKLVF	50	1	4	Spleen_D0	CI
M02	CASGYNRRDTSSTDKLVF	51	1	2	Spleen_D0	CI
M02	CASGYNRRDTSSTDKLVS	51	1	2	Spleen_D0	CI
M02	CASTTDKLVF	4	1	32	Spleen_D0	CI
M02	CATAGGIRATDKLVF	1	1	7	Spleen_D0	CI
M02	CATATDKLVF	4	1	32	Spleen_D0	CI
M02	CATDAISEGYERPDKLVF	52	0	1	Spleen_D0	CI
M02	CATDKLVF	4	2	32	Spleen_D0	CI
M02	CATSGIWPRATDKLVF	53	0	1	Spleen_D0	CI
M02	CATTDKLVF	4	3	32	Spleen_D0	CI
M02	CAVATDKLVF	4	1	32	Spleen_D0	CI
M02	CGGDIGGIRATDKLVF	54	6	17	Spleen_D0	CI
M02	CGGIGGIRATDKLVF	54	1	17	Spleen_D0	CI
M02	CGGKAEGYELTDKLVF	64	1	3	Spleen_D0	CI
M02	CGGKAGATDKLVF	58	1	6	Spleen_D0	CI
M02	CGGKAGGIRATDKLVF	56	1	3	Spleen_D0	CI
M02	CGGKAPEGYEKADKLVF	55	1	2	Spleen_D0	CI
M02	CGGKAPEGYELADKLVF	55	1	2	Spleen_D0	CI
M02	CGGKAPGGIRATDKLVF	56	2	3	Spleen_D0	CI
M02	CGGKARITDKLVF	57	1	2	Spleen_D0	CI
M02	CGGKARSTDKLVF	57	1	2	Spleen_D0	CI
M02	CGGKASGGIRATDKLVF	56	1	3	Spleen_D0	CI
M02	CGGKDAGGIRATDKLVF	54	1	17	Spleen_D0	CI
M02	CGGKDGGGIRATDKLVF	54	5	17	Spleen_D0	CI
M02	CGGKDIGGIRATDKLVF	54	2	17	Spleen_D0	CI
M02	CGGKEGTEGYEATDKLVF	61	1	2	Spleen_D0	CI
M02	CGGKGAGGIRATDKLVF	54	1	17	Spleen_D0	CI
M02	CGGKGATDKLVF	58	1	6	Spleen_D0	CI
M02	CGGKGGATDKLVF	58	5	6	Spleen_D0	CI
M02	CGGKGGDATDKLVF	58	1	6	Spleen_D0	CI
M02	CGGKGGGGIRADKLVF	54	1	17	Spleen_D0	CI
M02	CGGKGGGGIRATDKLVF	54	8	17	Spleen_D0	CI
M02	CGGKGGGGIRHTDKLVF	54	1	17	Spleen_D0	CI
M02	CGGKGGGITDKLVF	59	1	2	Spleen_D0	CI
M02	CGGKGGGITTDKLVF	59	1	2	Spleen_D0	CI
M02	CGGKGGTDKLVF	58	1	6	Spleen_D0	CI
M02	CGGKGHIGGIRAPDKLVF	60	2	3	Spleen_D0	CI
M02	CGGKGHIGGIRASDKLVF	60	1	3	Spleen_D0	CI
M02	CGGKGHIGGIRVPDKLVF	60	1	3	Spleen_D0	CI
M02	CGGKGIGATDKLVF	58	1	6	Spleen_D0	CI
M02	CGGKGRGGIRATDKLVF	54	1	17	Spleen_D0	CI
M02	CGGKGTEGYEATDKLVF	61	1	2	Spleen_D0	CI
M02	CGGKGVGGIRATDKLVF	54	1	17	Spleen_D0	CI
M02	CGGKIGGINADKLVF	62	1	2	Spleen_D0	CI
M02	CGGKIGGIRADKLVF	62	1	2	Spleen_D0	CI
M02	CGGKIGGIRAGSTDKLVF	63	1	2	Spleen_D0	CI
M02	CGGKIGGIRAPSTDKLVF	63	1	2	Spleen_D0	CI
M02	CGGKKGGGIRATDKLVF	54	2	17	Spleen_D0	CI
M02	CGGKREGYELTDKLVF	64	2	3	Spleen_D0	CI
M02	CGGKRILATDKLVF	65	1	2	Spleen_D0	CI
M02	CGGKRIRATDKLVF	65	1	2	Spleen_D0	CI
M02	CGGKVGGAATDKLVF	66	1	2	Spleen_D0	CI
M02	CGGKVGGASTDKLVF	66	1	2	Spleen_D0	CI
M02	CGGKVGGGIRATDKLVF	54	2	17	Spleen_D0	CI
M02	CGGKVRRDTSPDKLVF	67	1	2	Spleen_D0	CI
M02	CGGKVYRRDTSPDKLVF	67	1	2	Spleen_D0	CI
M02	CGGMIGGIRATDKLVF	54	1	17	Spleen_D0	CI
M02	CGGNIGGIRATDKLVF	54	1	17	Spleen_D0	CI
M02	CGGREGYELTDKLVF	64	1	3	Spleen_D0	CI
M02	CGGSIGGIRATDKLVF	54	1	17	Spleen_D0	CI
M02	CGSDIGGIRATDKLVF	54	1	17	Spleen_D0	CI
M02	CGSDIGGSSWDTRQMFF	68	0	1	Spleen_D0	CI
M02	CAAESRGTDKLVF	1	0	1	Spleen_D21	CI
M02	CAAHKLVF	2	3	4	Spleen_D21	CI
M02	CAANKLVF	2	1	4	Spleen_D21	CI
M02	CAAPATDKLVF	3	1	6	Spleen_D21	CI
M02	CAAPPTDKLVF	3	1	6	Spleen_D21	CI
M02	CAAPSTDKLVF	3	5	6	Spleen_D21	CI
M02	CAAPTDKLVF	3	1	6	Spleen_D21	CI
M02	CAARKLVF	2	1	4	Spleen_D21	CI
M02	CAARTDKLVF	4	1	2	Spleen_D21	CI
M02	CAARYDKLVF	4	1	2	Spleen_D21	CI
M02	CAASAGPIGGITDKLVF	5	0	1	Spleen_D21	CI
M02	CAASAGYKLVF	6	0	1	Spleen_D21	CI
M02	CAASAPDKLVF	7	1	5	Spleen_D21	CI
M02	CAASATDKLVF	7	2	5	Spleen_D21	CI
M02	CAASFRRHIYFGGIREADKLVF	8	0	1	Spleen_D21	CI
M02	CAASGGISGGILVF	9	1	2	Spleen_D21	CI
M02	CAASGGISGGIPVF	9	1	2	Spleen_D21	CI
M02	CAASRRIGGIPPSDKLVF	10	0	1	Spleen_D21	CI
M02	CAASSTDKLVF	3	1	6	Spleen_D21	CI
M02	CAASTDKLVF	3	1	6	Spleen_D21	CI
M02	CAATDKLVF	11	2	5	Spleen_D21	CI
M02	CAATHKLVF	2	1	4	Spleen_D21	CI
M02	CAETDKLVF	11	3	5	Spleen_D21	CI
M02	CALEVPRRASTDKLVF	12	0	1	Spleen_D21	CI
M02	CALIELDVASEGYELKADKLVF	13	1	4	Spleen_D21	CI
M02	CALMEDIGGIRATDKLVF	14	1	57	Spleen_D21	CI
M02	CALMEIGGIRAPDKLVF	14	1	57	Spleen_D21	CI
M02	CALMEIGGIRATDKLVF	14	2	57	Spleen_D21	CI
M02	CALMEISEGYATDKLVF	16	2	5	Spleen_D21	CI
M02	CALMELDVASEGYELADKLVF	13	1	4	Spleen_D21	CI
M02	CALMELDVASEGYELKADKLVF	13	3	4	Spleen_D21	CI
M02	CALMELGGIRATDKLVF	14	2	57	Spleen_D21	CI
M02	CALMELIGGIRATDKLVF	14	1	57	Spleen_D21	CI
M02	CALMELNVASEGYELKADKLVF	13	1	4	Spleen_D21	CI
M02	CALMELRGICPIGGIRTDKLVF	15	0	1	Spleen_D21	CI
M02	CALMELSEGYATDKLVF	16	2	5	Spleen_D21	CI
M02	CALMEPDIGGIRATDKLVF	14	2	57	Spleen_D21	CI
M02	CALMEPLIGGIRATDKLVF	14	3	57	Spleen_D21	CI
M02	CALMEPNIGGIRATDKLVF	14	1	57	Spleen_D21	CI
M02	CALMEPSEGYATDKLVF	16	2	5	Spleen_D21	CI
M02	CALMEQSEGCATDKLVF	16	1	5	Spleen_D21	CI
M02	CALMEQSEGYATDKLVF	16	3	5	Spleen_D21	CI
M02	CALMERAGATDKLVF	17	1	2	Spleen_D21	CI
M02	CALMERAGGGIRATDKLVF	14	1	57	Spleen_D21	CI
M02	CALMERAGGIRATDKLVF	14	3	57	Spleen_D21	CI
M02	CALMERAHIGGIRATDKLVF	14	1	57	Spleen_D21	CI
M02	CALMERAIGGIRATDKLVF	14	2	57	Spleen_D21	CI
M02	CALMERALIGGIRATDKLVF	14	5	57	Spleen_D21	CI
M02	CALMERANIGGIRATDKLVF	14	1	57	Spleen_D21	CI
M02	CALMERARATDKLVF	17	1	2	Spleen_D21	CI
M02	CALMERARIGGIRATDKLVF	14	1	57	Spleen_D21	CI
M02	CALMERAYIGGIRATDKLVF	14	1	57	Spleen_D21	CI
M02	CALMERDGGIRATDKLVF	14	4	57	Spleen_D21	CI
M02	CALMERDIGGIPATDKLVF	14	1	57	Spleen_D21	CI
M02	CALMERDIGGIRATDKLVF	14	9	57	Spleen_D21	CI
M02	CALMERDIGGIRPATDKLVF	14	1	57	Spleen_D21	CI
M02	CALMERDISEGYELFTDKLVF	18	0	1	Spleen_D21	CI
M02	CALMEREAGGIRATDKLVF	14	1	57	Spleen_D21	CI
M02	CALMEREGIRATDKLVF	14	2	57	Spleen_D21	CI
M02	CALMERGGATDKLVF	14	1	57	Spleen_D21	CI
M02	CALMERGGGGIRAPDKLVF	19	1	2	Spleen_D21	CI
M02	CALMERGGGIRASDKLVF	14	1	57	Spleen_D21	CI
M02	CALMERGGGIRATDKLVF	14	12	57	Spleen_D21	CI
M02	CALMERGGIPATDKLVF	14	1	57	Spleen_D21	CI
M02	CALMERGGIRATDKLVF	14	13	57	Spleen_D21	CI
M02	CALMERGGSATDKLVF	14	1	57	Spleen_D21	CI
M02	CALMERGIATDKLVF	14	2	57	Spleen_D21	CI
M02	CALMERGIGGIRAPDKLVF	19	1	2	Spleen_D21	CI
M02	CALMERGIGGIRATDKLVF	14	2	57	Spleen_D21	CI
M02	CALMERGIRATDKLVF	14	5	57	Spleen_D21	CI
M02	CALMERGIRATDKPVF	14	1	57	Spleen_D21	CI
M02	CALMERGIRPATDKLVF	14	1	57	Spleen_D21	CI
M02	CALMERGLATDKLVF	14	1	57	Spleen_D21	CI
M02	CALMERGPDKLVF	20	1	2	Spleen_D21	CI
M02	CALMERGPGGIRATDKLVF	14	1	57	Spleen_D21	CI
M02	CALMERGPGIRATDKLVF	14	2	57	Spleen_D21	CI
M02	CALMERGRRDTDKLVF	21	1	5	Spleen_D21	CI
M02	CALMERGSATDKLVF	14	4	57	Spleen_D21	CI
M02	CALMERHIGGIRATDKLVF	14	1	57	Spleen_D21	CI
M02	CALMERIGGIRATDKLVF	14	3	57	Spleen_D21	CI
M02	CALMERPDKLVF	20	1	2	Spleen_D21	CI
M02	CALMERPGGIRATDKLVF	14	2	57	Spleen_D21	CI
M02	CALMERRGGIRATDKLVF	14	2	57	Spleen_D21	CI
M02	CALMERRRDTDKLVF	21	4	5	Spleen_D21	CI
M02	CALMERRRDTTDKLVF	21	1	5	Spleen_D21	CI
M02	CALMERRYRRDTTDKLVF	22	1	2	Spleen_D21	CI
M02	CALMERVCGGIRATDKLVF	14	1	57	Spleen_D21	CI
M02	CALMERVDGGIRAPDKLVF	14	1	57	Spleen_D21	CI
M02	CALMERVDGGIRATDKLVF	14	4	57	Spleen_D21	CI
M02	CALMERVGGIRATDKLVF	14	3	57	Spleen_D21	CI
M02	CALMERVRRDTDKLVF	21	1	5	Spleen_D21	CI
M02	CALMERYRRDTTDKLVF	22	1	2	Spleen_D21	CI
M02	CALMETWPRRDTSSPDKLVF	23	0	1	Spleen_D21	CI
M02	CALMEWHRRDTDKLVF	24	0	1	Spleen_D21	CI
M02	CALMEWLSDKLVF	25	0	1	Spleen_D21	CI
M02	CALMEYRRDTDKLVF	21	1	5	Spleen_D21	CI
M02	CALMGIYSHIGGIPFTDKLVF	26	0	1	Spleen_D21	CI
M02	CALMGLWHTPGGIRATDKLVF	27	0	1	Spleen_D21	CI
M02	CALNPPRDDKLVF	28	0	1	Spleen_D21	CI
M02	CALSEISEGSSADKLVF	29	1	3	Spleen_D21	CI
M02	CALSEISEGSSATDKLF	29	1	3	Spleen_D21	CI
M02	CALSEISEGSSATDKLVF	29	2	3	Spleen_D21	CI
M02	CALSELDIGGIRAADKLVF	33	1	2	Spleen_D21	CI
M02	CALSELGGGIRATDKLVF	14	2	57	Spleen_D21	CI
M02	CALSELGGIRATDKLVF	14	2	57	Spleen_D21	CI
M02	CALSELGHIGGIRVSDKLVF	30	0	1	Spleen_D21	CI
M02	CALSELGISEGYGSSTDKLVF	31	1	2	Spleen_D21	CI
M02	CALSELGISEGYGTSTDKLVF	31	1	2	Spleen_D21	CI
M02	CALSELHVGGIYSTDKLVF	32	0	1	Spleen_D21	CI
M02	CALSELIDIGGIRAADKLVF	33	1	2	Spleen_D21	CI
M02	CALSELIGGIRATDKLVF	14	1	57	Spleen_D21	CI
M02	CALSELIRGRRTKLVF	34	0	1	Spleen_D21	CI
M02	CALSELKLLHIGGIRATDKLVF	35	1	4	Spleen_D21	CI
M02	CALSELKWLHIGGIRATDKLVF	35	3	4	Spleen_D21	CI
M02	CALSELKWLHIGGTRATDKLVF	35	1	4	Spleen_D21	CI
M02	CALSELKWLHIRGIRATDKLVF	35	1	4	Spleen_D21	CI
M02	CALSELMARGIRASDKLVF	36	1	2	Spleen_D21	CI
M02	CALSELMARGIRATDKLVF	36	1	2	Spleen_D21	CI
M02	CALSELPWHMGRDTATDKLVF	37	0	1	Spleen_D21	CI
M02	CALSELRGGGIRATDKLVF	14	1	57	Spleen_D21	CI
M02	CALSELSGGIRATDKLVF	14	1	57	Spleen_D21	CI
M02	CALSELSISGDIGGPPFATDKLVF	38	1	2	Spleen_D21	CI
M02	CALSELTGGIRATDKLVF	14	4	57	Spleen_D21	CI
M02	CALSERVAFIGGIRATDKLVF	39	0	1	Spleen_D21	CI
M02	CALSVRGPYRRDTDKLVF	40	0	1	Spleen_D21	CI
M02	CALWEERGSYRRDTSWGDKLVF	41	0	1	Spleen_D21	CI
M02	CALWELADKLVF	45	1	3	Spleen_D21	CI
M02	CALWELAGGIRATDKLVF	14	1	57	Spleen_D21	CI
M02	CALWELAGIRATDKLVF	14	1	57	Spleen_D21	CI
M02	CALWELAHIGGIRAPDKLVF	43	1	2	Spleen_D21	CI
M02	CALWELATDKLVF	42	1	3	Spleen_D21	CI
M02	CALWELDDKLVF	42	1	3	Spleen_D21	CI
M02	CALWELDTDKLVF	42	2	3	Spleen_D21	CI
M02	CALWELEAYLPHRRDTDKLVF	49	1	2	Spleen_D21	CI
M02	CALWELGGGIRATDKLVF	14	1	57	Spleen_D21	CI
M02	CALWELGGIRATDKLVF	14	7	57	Spleen_D21	CI
M02	CALWELGHIGGIRAPDKLVF	43	1	2	Spleen_D21	CI
M02	CALWELHIGGIRATDKLVF	44	2	14	Spleen_D21	CI
M02	CALWELHIGGIREATDKLVF	44	2	14	Spleen_D21	CI
M02	CALWELIGGIRAPDKLVF	50	1	3	Spleen_D21	CI
M02	CALWELIGGIRATDKLVF	14	1	57	Spleen_D21	CI
M02	CALWELRADKLVF	45	2	3	Spleen_D21	CI
M02	CALWELRGTPIGGIPLTDKLVF	46	0	1	Spleen_D21	CI
M02	CALWELSISGDIGGPPFATDKLVF	38	1	2	Spleen_D21	CI
M02	CALWELSPRGAHIGGIRASDKLVF	47	0	1	Spleen_D21	CI
M02	CALWELVADATDKLVF	48	0	1	Spleen_D21	CI
M02	CALWELVAYLPHRRDTDKLVF	49	1	2	Spleen_D21	CI
M02	CALWELVGGIRATDKLVF	14	1	57	Spleen_D21	CI
M02	CALWELWHIGGIREATDKLVF	44	1	14	Spleen_D21	CI
M02	CALWELYIGGIRAPDKLVF	50	2	3	Spleen_D21	CI
M02	CALWELYIGGIRATDKLVF	50	1	3	Spleen_D21	CI
M02	CALWEPHIGGIRAATDKLVF	44	1	14	Spleen_D21	CI
M02	CALWEPHIGGIRADKLVF	44	2	14	Spleen_D21	CI
M02	CALWEPHIGGIRASDKLVF	44	2	14	Spleen_D21	CI
M02	CALWEPHIGGIRASTDKLVF	44	1	14	Spleen_D21	CI
M02	CALWEPHIGGIRATDKLVF	44	9	14	Spleen_D21	CI
M02	CALWEPHIGGIRNATDKLVF	44	1	14	Spleen_D21	CI
M02	CALWEPHIGGIRSTDKLVF	44	1	14	Spleen_D21	CI
M02	CALWEPHIGGIRTTDKLVF	44	1	14	Spleen_D21	CI
M02	CALWEPIGGIATDKLVF	44	1	14	Spleen_D21	CI
M02	CALWEPIGGIRADKLVF	44	1	14	Spleen_D21	CI
M02	CALWEPIGGIRATDKLVF	44	3	14	Spleen_D21	CI
M02	CALWEPISEGYELGDKLVF	51	1	3	Spleen_D21	CI
M02	CALWEPISEGYELSDKLVF	51	2	3	Spleen_D21	CI
M02	CALWEPISEGYELTDKLVF	51	1	3	Spleen_D21	CI
M02	CALWEPPPICGGIRATDKLVF	52	1	2	Spleen_D21	CI
M02	CALWEPPPMCGGIRATDKLVF	52	1	2	Spleen_D21	CI
M02	CALWEPRADKLVF	45	1	3	Spleen_D21	CI
M02	CALWERTGQRDTSADKLVF	53	0	1	Spleen_D21	CI
M02	CALWESISEGYALITDKLVF	54	0	1	Spleen_D21	CI
M02	CAMERGILVGGIREGTDKLVF	55	0	1	Spleen_D21	CI
M02	CAMERGIYSRRESDKLVF	56	0	1	Spleen_D21	CI
M02	CAMETDKLVF	11	1	5	Spleen_D21	CI
M02	CAMRVHVAPYIGGITTDKLVF	57	0	1	Spleen_D21	CI
M02	CANYIGGSATDKLVF	58	0	1	Spleen_D21	CI
M02	CASGAATDKLVF	59	1	2	Spleen_D21	CI
M02	CASGDAATDKLVF	59	1	2	Spleen_D21	CI
M02	CASGKAYRRDTTSATDKLVF	60	0	1	Spleen_D21	CI
M02	CASGLTWHNRRDTSPTDKLVF	61	1	3	Spleen_D21	CI
M02	CASGLTWHNRRDTSWTDKLVF	61	2	3	Spleen_D21	CI
M02	CASGLTWHSRRDTSWTDKLVF	61	1	3	Spleen_D21	CI
M02	CASGPHVAYFGGIRSATDKLVF	62	0	1	Spleen_D21	CI
M02	CASGSEAVPDKLVF	63	0	1	Spleen_D21	CI
M02	CASGSRGPISEGCPATDKLVF	64	0	1	Spleen_D21	CI
M02	CASGYLAIPRGGGITKATDKLVF	65	0	1	Spleen_D21	CI
M02	CASGYMGGKLYRRDTSSPDKLVF	66	0	1	Spleen_D21	CI
M02	CASGYMSIGGIRVTDKLVF	67	0	1	Spleen_D21	CI
M02	CASGYMWHIGGIRGDKLVF	68	0	1	Spleen_D21	CI
M02	CASGYPEGCATDKLVF	69	0	1	Spleen_D21	CI
M02	CASGYPGGISTDKLVF	70	0	1	Spleen_D21	CI
M02	CASGYRHNIGGIRFPATDKLVF	71	0	1	Spleen_D21	CI
M02	CASGYRRDATDKLVF	72	1	4	Spleen_D21	CI
M02	CASGYRRDTATDKLVF	72	3	4	Spleen_D21	CI
M02	CASGYRRDTRTDKLVF	72	1	4	Spleen_D21	CI
M02	CASGYRRDTTDKLVF	72	1	4	Spleen_D21	CI
M02	CASGYSGIWGGGTATDKLVF	73	0	1	Spleen_D21	CI
M02	CASGYYGIRIGGIRATDKLVF	74	1	2	Spleen_D21	CI
M02	CASSRGGIFPTDKLVF	75	0	1	Spleen_D21	CI
M02	CASWYYGIRIGGIRATDKLVF	74	1	2	Spleen_D21	CI
M02	CATDKLVF	11	2	5	Spleen_D21	CI
M02	CATTDKLVF	11	2	5	Spleen_D21	CI
M02	CATVYRRGHTDKLVF	76	0	1	Spleen_D21	CI
M02	CAVATDKLVF	7	1	5	Spleen_D21	CI
M02	CAVPATDKLVF	7	1	5	Spleen_D21	CI
M02	CAVSATDKLVF	7	3	5	Spleen_D21	CI
M02	CGGDIGGIRATDKLVF	85	1	7	Spleen_D21	CI
M02	CGGIGGIRATDKLVF	85	1	7	Spleen_D21	CI
M02	CGGKAEGYELTDKLVF	77	1	2	Spleen_D21	CI
M02	CGGKAEGYESTDKLVF	77	1	2	Spleen_D21	CI
M02	CGGKAGGIRANDKLVF	78	1	6	Spleen_D21	CI
M02	CGGKAGGIRATDKLVF	78	2	6	Spleen_D21	CI
M02	CGGKAGRRDTSPATDKLVF	80	1	4	Spleen_D21	CI
M02	CGGKAPDKLVF	79	3	4	Spleen_D21	CI
M02	CGGKARPDKLVF	79	1	4	Spleen_D21	CI
M02	CGGKARRDTSPATDKLVF	80	3	4	Spleen_D21	CI
M02	CGGKARRDTSSPTDKLVF	81	1	2	Spleen_D21	CI
M02	CGGKARRDTSSTDKLVF	81	1	2	Spleen_D21	CI
M02	CGGKASDKLVF	79	1	4	Spleen_D21	CI
M02	CGGKASRRDTSPATDKLVF	80	1	4	Spleen_D21	CI
M02	CGGKATDKLVF	79	1	4	Spleen_D21	CI
M02	CGGKCRRDTSDKLVF	82	1	5	Spleen_D21	CI
M02	CGGKDRRDTDKLVF	82	1	5	Spleen_D21	CI
M02	CGGKDRRDTSDKLVF	82	4	5	Spleen_D21	CI
M02	CGGKDRRDTSPDKLVF	82	1	5	Spleen_D21	CI
M02	CGGKEGDGGIRATDKLVF	83	1	8	Spleen_D21	CI
M02	CGGKEGGGIRADKLVF	83	2	8	Spleen_D21	CI
M02	CGGKEGGGIRAIDKLVF	83	1	8	Spleen_D21	CI
M02	CGGKEGGGIRATDKLVF	83	6	8	Spleen_D21	CI
M02	CGGKEGTGGIRATDKLVF	83	1	8	Spleen_D21	CI
M02	CGGKFGGIRATDKLVF	78	1	6	Spleen_D21	CI
M02	CGGKGADKLVF	84	4	5	Spleen_D21	CI
M02	CGGKGATDKLVF	84	1	5	Spleen_D21	CI
M02	CGGKGGDKLVF	84	1	5	Spleen_D21	CI
M02	CGGKGGGGIRATDKLVF	83	1	8	Spleen_D21	CI
M02	CGGKGTDKLVF	84	1	5	Spleen_D21	CI
M02	CGGKKGGGIRATDKLVF	83	1	8	Spleen_D21	CI
M02	CGGKLADKLVF	84	1	5	Spleen_D21	CI
M02	CGGKLGGIRATDKLVF	78	1	6	Spleen_D21	CI
M02	CGGKRRDTSPATDKLVF	80	1	4	Spleen_D21	CI
M02	CGGKVGGGIRATDKLVF	83	1	8	Spleen_D21	CI
M02	CGGKVRRDTSDKLVF	82	1	5	Spleen_D21	CI
M02	CGGKWDGGIRATDKLVF	78	1	6	Spleen_D21	CI
M02	CGGKWGGIRATDKLVF	78	4	6	Spleen_D21	CI
M02	CGGMIGGIRATDKLVF	85	1	7	Spleen_D21	CI
M02	CGGNIGGIRATDKLVF	85	1	7	Spleen_D21	CI
M02	CGGSIGGIRATDKLVF	85	1	7	Spleen_D21	CI
M02	CGGTIGGIRAADKLVF	85	1	7	Spleen_D21	CI
M02	CGGTIGGIRATDKLVF	85	6	7	Spleen_D21	CI
M02	CGSDIGGSSWDTRQMFF	86	0	1	Spleen_D21	CI
M37	CAASGRTDKLVF	1	0	1	D7R_D0	CI
M37	CALMELGDKLVF	3	1	2	D7R_D0	CI
M37	CALMEQRGIWRRQGGDKLVF	4	1	2	D7R_D0	CI
M37	CALMERATDKLVF	2	1	4	D7R_D0	CI
M37	CALMERGATDKLVF	2	2	4	D7R_D0	CI
M37	CALMERGDKLVF	3	1	2	D7R_D0	CI
M37	CALMERGGATDKLVF	2	1	4	D7R_D0	CI
M37	CALMERGGTDKLVF	2	2	4	D7R_D0	CI
M37	CALMERRGIWRRQGGDKLVF	4	1	2	D7R_D0	CI
M37	CALSSCATDKLVF	5	0	1	D7R_D0	CI
M37	CATDKLVF	6	0	1	D7R_D0	CI
M37	CGGGLRGPPYRRDTDKLVF	7	0	1	D7R_D0	CI
M37	CGGKEGISEGYDTDKLVF	8	1	2	D7R_D0	CI
M37	CGGKGISEGYDTDKLVF	8	1	2	D7R_D0	CI
M37	CGSDIGGSSWDTRQMFF	9	0	1	D7R_D0	CI
M37	CAASGGTDKLVF	1	1	3	D7R_D21	CI
M37	CAASGRTDKLVF	1	2	3	D7R_D21	CI
M37	CAASRTDKLVF	1	1	3	D7R_D21	CI
M37	CALMELGDKLVF	2	0	1	D7R_D21	CI
M37	CALMELGGIGATDKLVF	3	1	2	D7R_D21	CI
M37	CALMELGGIRATDKLVF	3	1	2	D7R_D21	CI
M37	CALMELGGISTDKLVF	4	0	1	D7R_D21	CI
M37	CALMERAIGGIRARNKLVF	5	0	1	D7R_D21	CI
M37	CALMERARRDTSCTDKLVF	6	0	1	D7R_D21	CI
M37	CALMERDGGIRATADKLVF	7	1	2	D7R_D21	CI
M37	CALMERDGGIRATDKLVF	7	1	2	D7R_D21	CI
M37	CALMEREAFWGGELSATDKLVF	8	1	2	D7R_D21	CI
M37	CALMEREAFWNGLSSCATDKLVF	9	0	1	D7R_D21	CI
M37	CALMERETFWGGELSATDKLVF	8	1	2	D7R_D21	CI
M37	CALMERGATDKLVF	10	1	2	D7R_D21	CI
M37	CALMERGLTDKLVF	10	1	2	D7R_D21	CI
M37	CALTDKLVF	11	1	2	D7R_D21	CI
M37	CALWEPSEGYELADKLVF	12	0	1	D7R_D21	CI
M37	CAMAEGTHPTDKLVF	13	0	1	D7R_D21	CI
M37	CASGRYTAPPGIRATDKLVF	14	0	1	D7R_D21	CI
M37	CATDKLVF	11	1	2	D7R_D21	CI
M37	CGGGLRGPPYRRDTDKLVF	15	0	1	D7R_D21	CI
M37	CGSDIGGSSWDTRQMFF	16	0	1	D7R_D21	CI
M37	CAADTWHKYRRDSHKLVF	1	0	1	liver_D0	CI
M37	CAAGTDKLVF	5	1	2	liver_D0	CI
M37	CAARPIGGTTDKLVF	2	0	1	liver_D0	CI
M37	CAARSSWDTRQMFF	4	1	2	liver_D0	CI
M37	CAASGRTDKLVF	3	0	1	liver_D0	CI
M37	CAASSWDTRQMFF	4	1	2	liver_D0	CI
M37	CAASTDKLVF	5	1	2	liver_D0	CI
M37	CALMEINIGGIRATDKLVF	6	1	2	liver_D0	CI
M37	CALMELGGSATDKLVF	7	0	1	liver_D0	CI
M37	CALMELISEGYATDKLVF	8	2	4	liver_D0	CI
M37	CALMELNIGGIRATDKLVF	6	1	2	liver_D0	CI
M37	CALMELRAYIYRRGTDKLVF	9	0	1	liver_D0	CI
M37	CALMELTWHIGGATDKLVF	10	0	1	liver_D0	CI
M37	CALMELYRRDTDKLVF	11	2	4	liver_D0	CI
M37	CALMELYRRDTNTDKLVF	11	1	4	liver_D0	CI
M37	CALMELYRRDTSDKLVF	11	1	4	liver_D0	CI
M37	CALMELYRRDTTDKLVF	11	2	4	liver_D0	CI
M37	CALMEPHIGGIRATDKLVF	28	1	15	liver_D0	CI
M37	CALMEPISEGYATDKLVF	8	2	4	liver_D0	CI
M37	CALMEPISEGYEATDKLVF	8	1	4	liver_D0	CI
M37	CALMERAGIRATDKLVF	12	2	5	liver_D0	CI
M37	CALMERAGIRGATDKLVF	12	1	5	liver_D0	CI
M37	CALMERAPDKLVF	14	1	5	liver_D0	CI
M37	CALMERARRDTATDKLVF	13	1	2	liver_D0	CI
M37	CALMERARRDTPATDKLVF	13	1	2	liver_D0	CI
M37	CALMERATDKLVF	14	3	5	liver_D0	CI
M37	CALMERDGGIRATDKLVF	17	1	4	liver_D0	CI
M37	CALMERDIGGIRATDKLVF	17	1	4	liver_D0	CI
M37	CALMEREKDTENKLVF	15	0	1	liver_D0	CI
M37	CALMERGATDKLVF	14	2	5	liver_D0	CI
M37	CALMERGGTDKLVF	14	1	5	liver_D0	CI
M37	CALMERGIGEGYATDKLVF	16	0	1	liver_D0	CI
M37	CALMERGIRATDKLVF	12	3	5	liver_D0	CI
M37	CALMERGRIRATDKLVF	12	2	5	liver_D0	CI
M37	CALMERGVIRATDKLVF	12	2	5	liver_D0	CI
M37	CALMERIGGIRATDKLVF	17	3	4	liver_D0	CI
M37	CALMERRGIWRRQGGDKLVF	18	0	1	liver_D0	CI
M37	CALMERVAYIGGTDKLVF	19	0	1	liver_D0	CI
M37	CALMERVGGIRATDKLVF	17	1	4	liver_D0	CI
M37	CALMERVTDKLVF	14	1	5	liver_D0	CI
M37	CALRITDKLVF	20	0	1	liver_D0	CI
M37	CALSELIGGIRATDKLVF	21	1	2	liver_D0	CI
M37	CALSELISEGYATDKLVF	8	1	4	liver_D0	CI
M37	CALSELIVGGIRATDKLVF	21	1	2	liver_D0	CI
M37	CALSELMAYRRDTTDKLVF	23	1	2	liver_D0	CI
M37	CALSELRHIGGIRATDKLVF	22	1	2	liver_D0	CI
M37	CALSELVAYRRDTTDKLVF	23	1	2	liver_D0	CI
M37	CALSELWHIGGIRATDKLVF	22	1	2	liver_D0	CI
M37	CALSEPWHRRGPTDKLVF	24	0	1	liver_D0	CI
M37	CALWEHIGGIRATDKLVF	28	1	15	liver_D0	CI
M37	CALWELAGRRDTPDKLVF	25	1	2	liver_D0	CI
M37	CALWELAGRRDTTDKLVF	25	1	2	liver_D0	CI
M37	CALWELERGRGINIGGIWTDKLVF	26	0	1	liver_D0	CI
M37	CALWELHIGGIRAPDKLVF	28	1	15	liver_D0	CI
M37	CALWELHIGGIRATDKLVF	28	1	15	liver_D0	CI
M37	CALWELLGPLSEGYELADKLVF	27	0	1	liver_D0	CI
M37	CALWELYIGGIRATDKLVF	28	1	15	liver_D0	CI
M37	CALWEPHIGGIRAADKLVF	28	2	15	liver_D0	CI
M37	CALWEPHIGGIRAGTDKLVF	28	1	15	liver_D0	CI
M37	CALWEPHIGGIRAPDKLVF	28	4	15	liver_D0	CI
M37	CALWEPHIGGIRATDKLVF	28	10	15	liver_D0	CI
M37	CALWEPIIGGIRATDKLVF	28	2	15	liver_D0	CI
M37	CALWEPNIGGIRATDKLVF	28	2	15	liver_D0	CI
M37	CALWEPYIGGIRAPDKLVF	28	2	15	liver_D0	CI
M37	CALWEPYIGGIRATDKLVF	28	6	15	liver_D0	CI
M37	CALWERHIGGIRATDKLVF	28	1	15	liver_D0	CI
M37	CALWEYIGGIRATDKLVF	28	1	15	liver_D0	CI
M37	CAMREIGGIRATDKLVF	29	1	2	liver_D0	CI
M37	CAMREYIGGIRATDKLVF	29	1	2	liver_D0	CI
M37	CASEYRRDTDKLVF	31	1	4	liver_D0	CI
M37	CASGFGGIRATDKLVF	30	1	2	liver_D0	CI
M37	CASGSYRRDTDKLVF	31	1	4	liver_D0	CI
M37	CASGYFGGIRATDKLVF	30	1	2	liver_D0	CI
M37	CASGYRRDLTDKLVF	31	1	4	liver_D0	CI
M37	CASGYRRDTDKLVF	31	3	4	liver_D0	CI
M37	CGGGLRGPPYRRDTDKLVF	32	0	1	liver_D0	CI
M37	CGGKAPDKLVF	33	1	3	liver_D0	CI
M37	CGGKATDKLVF	33	2	3	liver_D0	CI
M37	CGGKGATDKLVF	33	1	3	liver_D0	CI
M37	CGGKVGPRGIRAQVDKLVF	34	0	1	liver_D0	CI
M37	CGGRDTDKLVF	35	0	1	liver_D0	CI
M37	CGSDIGGIATDKLVF	36	1	2	liver_D0	CI
M37	CGSDIGGIRATDKLVF	36	1	2	liver_D0	CI
M37	CGSDIGGSSWDTRQMFF	37	0	1	liver_D0	CI
M37	CAADTWHKYRRDSHKLVF	1	0	1	liver_D21	CI
M37	CAAGTDKLVF	9	1	2	liver_D21	CI
M37	CAALSEGYMTDKLVF	2	0	1	liver_D21	CI
M37	CAARPIGGTTDKLVF	3	0	1	liver_D21	CI
M37	CAARSSWDTRQMFF	4	0	1	liver_D21	CI
M37	CAASAGGIRAIDKLVF	5	0	1	liver_D21	CI
M37	CAASGGGIGGIRATDKLVF	6	1	2	liver_D21	CI
M37	CAASGGIGGIRATDKLVF	6	1	2	liver_D21	CI
M37	CAASGGTDKLVF	7	1	3	liver_D21	CI
M37	CAASGPEGYGRLVF	8	1	2	liver_D21	CI
M37	CAASGPEGYGRLVL	8	1	2	liver_D21	CI
M37	CAASGRTDKLVF	7	2	3	liver_D21	CI
M37	CAASRTDKLVF	7	1	3	liver_D21	CI
M37	CAASTDKLVF	9	1	2	liver_D21	CI
M37	CALMDIGGIRATDKLVF	10	1	2	liver_D21	CI
M37	CALMEFGGIRATDKLVF	11	2	36	liver_D21	CI
M37	CALMEIGGIATDKLVF	11	1	36	liver_D21	CI
[truncated: 3,390 more rows]
