# Supplementary material for: Long-lived central memory γδ T cells confer protection against murine cytomegalovirus reinfection
Source: PLoS Pathog. 2024 Jul 8;20(7):e1010785. doi: 10.1371/journal.ppat.1010785 (PMC11257398; doi:10.1371/journal.ppat.1010785)
Supplement: S2 Table — List of the 10 genes significantly up regulated by cluster, compared with the others for gene expression (GEX) and chromatin accessibility (ATAC). (XLSX) [file ppat.1010785.s015.xlsx]

## Sheet: GEX
Cluster_id	seqnames	idx	start	end	name	strand	Log2FC	FDR	MeanDiff
C1	chr17	908	39846957	39846958	Gm42418	3	2.73691	1.49095e-103	254.857
C1	chr14	255	24490680	24490767	Rps24	3	1.71179	3.84372e-32	52.3492
C1	chr3	627	90213646	90213651	Rps27	3	1.64012	7.8199e-32	50.0852
C1	chr7	2047	118115255	118116188	Rps15a	3	1.73756	2.28378e-31	44.9583
C1	chr3	208	37419895	37420312	Spata5	3	0.177855	2.81277e-30	0.341402
C1	chr7	1050	45128625	45128761	Rpl13a	3	1.34937	2.29291e-27	43.4736
C1	chrX	1085	167208826	167209315	Tmsb4x	3	1.16422	2.44772e-27	49.9287
C1	chr17	909	39848034	39848035	AY036118	3	1.79191	2.35137e-26	48.2959
C1	chr5	167	23710424	23712667	AI506816	3	0.0238984	7.26484e-25	0.0740513
C1	chr11	1178	83530517	83530518	Ccl5	3	1.12309	2.77871e-23	56.5357
C2	chr7	1280	67952826	67952827	Igf1r	3	5.807	1.75339e-82	12.2757
C2	chr1	246	40225079	40266586	Il1r1	3	4.83296	5.43586e-67	8.40885
C2	chr7	2367	134225096	134225097	Adam12	3	5.59191	8.4156e-65	7.78308
C2	chr14	1142	63417036	63417037	Blk	3	6.81575	4.48848e-64	5.25427
C2	chr6	643	67491854	67491855	Il23r	3	3.63879	5.23218e-64	9.34228
C2	chr3	1200	122728946	122729570	Pde5a	3	5.09627	1.445e-62	8.32757
C2	chr7	2435	140218266	140218511	Cd163l1	3	5.55382	1.16972e-56	21.9175
C2	chr16	609	56477882	56477900	Abi3bp	3	5.8783	1.15416e-53	8.46608
C2	chr6	454	48841511	48841583	Tmem176a	3	3.69508	2.43308e-52	5.03157
C2	chr6	453	48840979	48841374	Tmem176b	3	4.02381	2.35335e-51	4.59773
C3	chr3	1483	153725173	153725174	St6galnac3	3	2.09817	6.9831e-73	16.9214
C3	chr1	1310	160351570	160792946	Rabgap1l	3	1.66707	1.26017e-68	20.4296
C3	chr2	1702	135741829	135805548	Plcb4	3	3.33552	1.08055e-63	5.50821
C3	chr2	821	76836813	76982547	Ttn	3	2.0708	1.86354e-49	5.92138
C3	chr6	1609	134035699	134035700	Etv6	3	1.80988	1.0361e-47	9.13282
C3	chr9	668	48835944	48836222	Zbtb16	3	2.64192	1.11673e-45	4.85205
C3	chr1	499	69684156	69687245	Ikzf2	3	1.7027	1.94318e-44	12.0655
C3	chr7	1174	48959096	49246844	Nav2	3	2.86663	3.09219e-42	4.45277
C3	chr2	119	17391007	17731043	Nebl	3	2.24296	1.23351e-35	4.08156
C3	chr9	980	68653785	69289682	Rora	3	1.41833	7.05801e-33	4.6095
C4	chr4	27	6990798	6990799	Tox	3	1.7874	1.26082e-55	18.449
C4	chr10	317	39369763	39511739	Fyn	3	0.996662	8.72615e-39	15.4731
C4	chr18	718	79109390	79109391	Setbp1	3	1.82194	3.48496e-31	6.86285
C4	chr12	540	73584796	73584797	Prkch	3	0.87272	3.44734e-24	10.4226
C4	chr13	594	45964956	45964977	Atxn1	3	1.01363	3.79782e-21	6.03955
C4	chr5	871	99243239	99729062	Rasgef1b	3	1.63465	5.07759e-20	4.19325
C4	chr2	614	57113071	57124003	Nr4a2	3	1.83854	1.92167e-19	3.5436
C4	chr9	1635	118478211	118478344	Eomes	3	1.76899	2.31593e-19	2.57736
C4	chr8	1351	115707095	115707794	Maf	3	1.37946	1.0294e-17	3.37897
C4	chr5	1496	135465926	135545115	Hip1	3	1.4251	1.62994e-17	3.72466
C5	chr6	1165	99028257	99520997	Foxp1	3	1.0142	6.81614e-28	9.46961
C5	chr17	908	39846957	39846958	Gm42418	3	0.310617	2.15404e-26	9.40862
C5	chr17	1079	51810918	51833290	Satb1	3	1.19891	8.23815e-20	4.92693
C5	chr1	890	106713178	106714274	Bcl2	3	0.978039	1.71659e-19	8.25914
C5	chr16	539	44332990	44333196	Sidt1	3	1.02414	2.66584e-18	6.67019
C5	chr1	1218	152090124	152090125	1700025G04Rik	3	1.41608	6.21986e-16	2.42961
C5	chrX	404	59134435	59568071	Fgf13	3	1.01588	1.4127e-15	3.8089
C5	chr18	487	56400336	56432132	Gramd3	3	0.995343	2.1213e-15	4.88195
C5	chr2	566	43748823	43748870	Arhgap15	3	0.473713	6.3118e-15	10.1545
C5	chr13	300	24327403	24415122	Cmah	3	1.01526	2.07331e-13	2.19042
C6	chr2	569	45110287	45117395	Zeb2	3	3.39003	1.41848e-108	17.9813
C6	chr13	1372	113100970	113100981	Gzma	3	2.69548	3.96761e-84	17.9161
C6	chr11	1178	83530517	83530518	Ccl5	3	1.22443	5.17419e-79	49.9669
C6	chr11	978	74590185	74610915	Rap1gap2	3	2.39882	4.0951e-55	5.74686
C6	chr19	264	8989283	8989295	Ahnak	3	1.50599	4.0951e-55	11.5835
C6	chr15	602	78926724	78926725	Lgals1	3	1.81645	7.3305e-50	7.71393
C6	chr11	1184	83662583	83662584	Ccl4	3	2.19415	1.81558e-42	8.36708
C6	chr1	250	40515361	40515362	Il18rap	3	2.11863	3.62828e-42	5.43682
C6	chr7	948	43437072	43437130	Nkg7	3	1.02722	4.24739e-37	8.30803
C6	chr6	1371	122282881	122282882	Klrg1	3	3.50541	1.02786e-34	2.30459
C7	chr6	523	54039572	54272908	Chn2	3	2.88999	5.5116e-61	5.86928
C7	chr14	1095	60086833	60197179	Atp8a2	3	3.50043	3.87255e-40	4.45192
C7	chr11	2062	121039417	121039418	Cd7	3	2.39863	7.63018e-38	4.99264
C7	chr14	239	22019711	22019848	Lrmda	3	3.74154	6.24337e-34	3.32152
C7	chr18	810	89177027	89197595	Cd226	3	1.90157	3.57764e-31	4.87343
C7	chr18	60	11839219	11839274	Cables1	3	3.07229	1.36347e-28	1.99871
C7	chr1	1379	164935526	164935527	Xcl1	3	1.60465	2.55868e-27	2.42115
C7	chr3	1123	109340652	109573907	Vav3	3	2.02101	1.30161e-24	3.01403
C7	chr3	857	96814520	96829351	Cd160	3	2.281	9.28754e-24	1.82286
C7	chr13	151	20794112	20794135	Aoah	3	5.75262	2.10946e-22	1.4959
C8	chr9	1674	120127688	120127844	Rpsa	3	0.783634	1.27849e-43	16.6213
C8	chr8	1473	123102349	123102350	Rpl13	3	0.725828	1.87009e-39	14.6398
C8	chr8	743	70897282	70897412	Rpl18a	3	0.817766	1.10782e-38	12.8818
C8	chr17	320	24720062	24720251	Rps2	3	0.888934	3.38762e-35	8.8032
C8	chr7	1623	99483635	99483738	Rps3	3	0.71425	4.89805e-33	10.2754
C8	chr11	370	48800359	48800360	Rack1	3	0.759515	4.73898e-32	8.20608
C8	chr7	1967	109519146	109519147	Rpl27a	3	0.696502	1.55388e-31	11.3598
C8	chr17	660	33955662	33955677	Rps18	3	0.808523	1.74654e-30	8.74797
C8	chr5	984	107900501	107900502	Rpl5	3	0.721424	1.74654e-30	9.71851
C8	chr15	539	76904077	76904102	Rpl8	3	0.631915	1.43763e-28	7.82939

## Sheet: ATAC
Cluster_id	seqnames	idx	start	end	name	strand	Log2FC	FDR	MeanDiff
C1	chr1	124846039	123321471	2	Dpp10	968	1.95809	2.34563e-12	0.523643
C1	chr2	42653624	40595246	2	Lrp1b	564	1.9721	7.0352e-09	0.636345
C1	chr16	5885355	7411526	1	Rbfox1	55	1.83636	1.69404e-08	0.606708
C1	chr18	72351069	71253634	2	Dcc	664	1.90444	1.76659e-08	0.347887
C1	chr4	78211961	75941238	2	Ptprd	544	1.65035	1.76659e-08	0.59245
C1	chr13	9076451	9001432	2	NA_ENSMUSG00000113543	55	0.898502	7.1568e-08	0.696357
C1	chr2	140395309	142392966	1	Macrod2	1728	1.39828	1.76923e-07	0.633956
C1	chr7	96171246	96911093	1	Tenm4	1572	1.82281	1.76923e-07	0.370923
C1	chr14	24014491	23289431	2	Kcnma1	244	2.32237	1.94611e-07	0.408809
C1	chr8	17535586	15892537	2	Csmd1	181	1.91377	2.81817e-07	0.551494
C2	chr14	63417037	63372836	2	Blk	1142	3.04319	1.41148e-60	1.44297
C2	chr10	69151434	69291791	1	Rhobtb1	615	3.7301	4.4073e-60	0.868098
C2	chr10	69213098	69209762	2	A930033H14Rik	617	3.81407	1.47192e-57	1.3062
C2	chr4	54945048	55083563	1	Zfp462	395	4.13639	3.04944e-57	0.674724
C2	chr4	32950841	32804035	2	Ankrd6	143	2.29726	5.00036e-51	1.04033
C2	chr1	133424377	133382303	2	Sox13	1065	3.31316	5.99239e-51	0.939997
C2	chr7	134232146	133883199	2	Adam12	2369	3.44623	2.16525e-50	0.683273
C2	chr1	40225080	40317257	1	Il1r1	248	2.25986	1.74571e-47	1.0811
C2	chr8	125995170	126030685	1	Kcnk1	1540	4.46201	3.36518e-47	0.717276
C2	chr3	122728947	122859374	1	Pde5a	1200	2.51859	9.82165e-44	0.643908
C3	chr2	135659011	136014593	1	Plcb4	1700	2.4977	8.65014e-79	1.00753
C3	chr2	135812927	135811945	2	Gm14210	1703	2.62721	9.57415e-65	0.905524
C3	chr12	105453856	105493095	1	D430019H16Rik	940	2.92908	2.67777e-48	0.458753
C3	chr9	48836222	48654297	2	Zbtb16	668	1.54051	2.83834e-45	0.994691
C3	chr15	36436691	36433319	2	NA_ENSMUSG00000115395	184	2.12643	5.61724e-38	0.518367
C3	chr2	135693154	135686174	2	NA_ENSMUSG00000085709	1702	2.73643	1.66451e-36	0.322881
C3	chr9	15493432	15545260	1	Smco4	100	1.39072	2.44874e-32	0.504158
C3	chr14	45102094	45056497	2	NA_ENSMUSG00000115735	546	1.75479	3.05915e-32	0.3546
C3	chr7	48908716	49610090	1	Nav2	1174	1.00431	2.92355e-30	0.754954
C3	chr9	52349311	52321896	2	NA_ENSMUSG00000111561	724	2.40948	7.19739e-30	0.337199
C4	chr4	6991557	6686353	2	Tox	27	1.06192	6.26956e-38	1.02508
C4	chr6	54429603	54503768	1	Wipf3	529	1.70825	2.58112e-26	0.416708
C4	chr2	163122606	163143959	1	Gm11454	2075	1.2252	4.55364e-26	0.354165
C4	chr4	21931329	21996839	1	Faxc	109	1.92954	1.11163e-24	0.350917
C4	chr1	131019845	131024974	1	Il10	1014	0.970097	5.55128e-21	0.776506
C4	chr5	103425192	103598303	1	Ptpn13	919	0.966047	1.77753e-20	0.43426
C4	chr18	77565161	77456110	2	Rnf165	708	1.44562	2.51577e-19	0.366109
C4	chr6	8778488	8630527	2	Ica1	49	1.05717	6.65662e-18	0.422389
C4	chr10	39368855	39565381	1	Fyn	317	0.461003	2.94707e-17	0.977617
C4	chr18	79109391	78750380	2	Setbp1	721	0.760624	3.81717e-17	0.531998
C5	chr6	99522721	98925338	2	Foxp1	1166	0.758308	5.88565e-29	1.43058
C5	chr6	128143594	127961396	2	Tspan9	1502	1.25753	1.02995e-22	0.528024
C5	chr4	57717657	57896984	1	Pakap	419	1.26235	8.14661e-21	0.521706
C5	chr4	57763901	57757739	2	NA_ENSMUSG00000073846	420	1.31459	2.17432e-20	0.279853
C5	chr1	152090125	151852403	2	1700025G04Rik	1221	0.847083	2.55431e-19	0.682024
C5	chr1	151875419	151887063	1	NA_ENSMUSG00000100685	1222	1.35307	5.86103e-18	0.167075
C5	chr19	47464401	47260174	2	Sh3pxd2a	825	1.02181	2.58886e-16	0.454789
C5	chr11	57657826	57655415	2	NA_ENSMUSG00000086933	541	1.08105	1.09577e-14	0.72327
C5	chr8	11008458	10984681	2	Irs2	93	1.02336	1.09577e-14	0.440656
C5	chr5	110879803	111289780	1	Ttc28	1062	0.670462	1.13666e-13	0.580185
C6	chr2	45117395	44983632	2	Zeb2	569	1.22026	2.27781e-39	0.763986
C6	chr5	113650426	113612354	2	Cmklr1	1103	1.35634	2.10429e-33	0.74946
C6	chr1	170976547	170958617	2	Fcgr2b	1458	2.36277	8.46839e-32	0.626843
C6	chr2	45156925	45168467	1	NA_ENSMUSG00000100135	571	2.07035	5.09523e-30	0.327524
C6	chr1	170973373	170977746	1	NA_ENSMUSG00000103676	1459	2.72441	4.78842e-28	0.724112
C6	chr11	74610915	74383356	2	Rap1gap2	978	1.03013	4.76589e-27	0.727387
C6	chr8	121674088	121666814	2	NA_ENSMUSG00000110673	1434	2.20331	1.19112e-24	0.479908
C6	chr14	67933442	67752135	2	Dock5	1210	1.12239	1.75e-24	0.597323
C6	chr19	10304877	10245265	2	Dagla	284	1.54613	2.83715e-24	0.63542
C6	chr1	170981944	170986466	1	NA_ENSMUSG00000104340	1460	2.22071	3.38012e-24	0.714606
C7	chr6	54039554	54301810	1	Chn2	524	1.69391	1.18822e-61	0.958117
C7	chr18	11839220	11945630	1	Cables1	61	1.1989	8.04035e-32	0.786256
C7	chr3	9250602	9285333	1	Zbtb10	23	1.07367	2.78648e-24	0.496885
C7	chr1	85961007	85938318	2	Gpr55	687	1.70303	2.59572e-22	0.331409
C7	chr2	90580647	90429754	2	Ptprj	1127	0.844124	2.50702e-21	0.539972
C7	chr3	109340653	109685698	1	Vav3	1123	0.975021	3.12741e-18	0.359272
C7	chr4	119733784	120138045	1	Hivep3	999	0.832559	5.56614e-18	0.508887
C7	chr17	30576488	30215524	2	Btbd9	544	0.658882	5.6382e-18	0.502186
C7	chr2	90479236	90488425	1	NA_ENSMUSG00000085471	1128	0.805256	6.22144e-18	0.438849
C7	chr6	54279076	54245742	2	NA_ENSMUSG00000086946	526	1.46434	1.99916e-17	0.132921
C8	chr6	99522721	98925338	2	Foxp1	1166	0.585823	4.46403e-27	1.32647
C8	chr6	128143594	127961396	2	Tspan9	1502	0.965713	8.29963e-24	0.53419
C8	chr5	110879803	111289780	1	Ttc28	1062	0.680669	6.64332e-21	0.678528
C8	chr18	56400337	56503792	1	Gramd3	490	0.579799	4.43448e-20	0.741976
C8	chr4	57717657	57896984	1	Pakap	419	0.894449	5.35517e-20	0.477877
C8	chr11	32000463	32059202	1	Nsg2	252	0.819831	4.6311e-17	0.342188
C8	chr1	152090125	151852403	2	1700025G04Rik	1221	0.652298	1.13512e-15	0.64624
C8	chr3	9250602	9285333	1	Zbtb10	23	0.759761	1.14542e-15	0.359817
C8	chr4	57763901	57757739	2	NA_ENSMUSG00000073846	420	0.829972	2.42713e-15	0.226361
C8	chr13	52757205	52729615	2	NA_ENSMUSG00000113737	679	0.808726	1.29288e-13	0.174889
