# Supplementary material for: Long-lived central memory γδ T cells confer protection against murine cytomegalovirus reinfection
Source: PLoS Pathog. 2024 Jul 8;20(7):e1010785. doi: 10.1371/journal.ppat.1010785 (PMC11257398; doi:10.1371/journal.ppat.1010785)
Supplement: S3 Table — Differential gene expression statistics by cluster (GEX) (XLSX) [file ppat.1010785.s016.xlsx]

## Sheet: C1
seqnames	idx	start	end	name	strand	Log2FC	FDR	MeanDiff
chr17	908	39846957	39846958	Gm42418	3	2.73691	1.49095e-103	254.857
chr1	352	54926386	54926387	Ankrd44	3	-2.10655	1.43271e-73	-9.88757
chr6	178	31088470	31220488	Lncpint	3	-2.1701	2.07717e-72	-14.8871
chr13	148	20090618	20111512	Elmo1	3	-2.01909	2.26112e-72	-11.8928
chr2	566	43748823	43748870	Arhgap15	3	-1.92293	2.03874e-71	-19.9317
chr9	846	59486346	59486614	Arih1	3	-2.46651	3.69104e-69	-9.62208
chr2	1982	156179579	156180238	Rbm39	3	-1.59943	1.37037e-68	-21.1918
chr6	248	38551333	38551803	Luc7l2	3	-2.25913	1.81468e-65	-9.07277
chr3	351	60473078	60529149	Mbnl1	3	-1.63448	5.89433e-64	-15.9643
chr11	1762	107337636	107470699	Pitpnc1	3	-1.63653	2.90335e-59	-10.0916
chr1	629	80665274	80758448	Dock10	3	-1.44544	3.96352e-59	-14.5635
chr2	56	6721612	7396000	Celf2	3	-1.86657	4.51967e-58	-5.96704
chr9	1008	71896395	72111871	Tcf12	3	-2.67019	6.66992e-58	-7.45912
chr11	117	11685924	11686445	Ikzf1	3	-1.684	1.23177e-57	-6.52654
chr12	540	73584796	73584797	Prkch	3	-1.69088	1.23177e-57	-9.987
chr9	1237	94669908	94669909	Slc9a9	3	-1.8977	1.23177e-57	-6.83732
chr12	1320	116281195	116281222	Esyt2	3	-2.06847	1.49589e-57	-6.2715
chr19	139	5796951	5802672	Malat1	3	-1.1233	2.07341e-57	-138.365
chr1	326	52232295	52233232	Gls	3	-1.8357	2.84446e-56	-6.25539
chrX	1031	159627271	159840481	Sh3kbp1	3	-1.66172	4.83274e-56	-5.74404
chr10	317	39369763	39511739	Fyn	3	-1.35112	4.86655e-56	-10.9378
chr6	1340	119963732	120038672	Wnk1	3	-1.65139	1.44188e-55	-5.69537
chr11	510	54522846	54626339	Rapgef6	3	-1.85293	1.57029e-54	-6.45211
chr14	292	26638073	26638347	Arf4	3	-1.77655	3.25572e-54	-5.52623
chr16	881	92696124	92826149	Runx1	3	-2.06875	3.46751e-54	-6.8869
chr6	1165	99028257	99520997	Foxp1	3	-1.59318	8.18443e-54	-7.70224
chr15	663	80711312	80711313	Tnrc6b	3	-1.27686	1.43451e-53	-4.71827
chr17	1257	71475342	71475343	Smchd1	3	-1.63028	2.93846e-53	-4.5291
chr13	1319	107890063	107890064	Zswim6	3	-3.12308	4.0372e-53	-5.43413
chr11	357	46389456	46389515	Itk	3	-1.86301	5.14099e-53	-6.34234
chr7	2269	127967456	127983079	Fus	3	-1.7149	6.29172e-53	-4.93301
chr3	70	19264964	19311322	Pde7a	3	-2.81914	9.08238e-53	-6.04936
chr11	1304	93996102	94044365	Spag9	3	-2.18675	4.25152e-52	-4.8643
chr13	867	63014933	63015167	Aopep	3	-2.5421	4.92805e-52	-5.03651
chr1	1310	160351570	160792946	Rabgap1l	3	-1.99576	6.06714e-52	-11.5108
chr5	621	73148135	73256619	Fryl	3	-1.7112	7.28744e-52	-6.45912
chr15	374	63997968	64060448	Fam49b	3	-1.98811	1.20873e-51	-4.58255
chr11	1385	96464592	96464681	Skap1	3	-1.22714	1.21443e-51	-12.6278
chr16	525	42907651	43510308	Zbtb20	3	-1.83356	2.59088e-51	-6.58574
chr9	838	58582239	58629106	Nptn	3	-2.10414	3.663e-51	-4.86768
chr4	27	6990798	6990799	Tox	3	-2.20897	4.61183e-51	-9.3598
chr9	60	13297956	13662460	Maml2	3	-1.29511	1.58985e-50	-4.84919
chr10	78	12548878	12869365	Utrn	3	-1.42673	2.6803e-50	-7.83287
chr10	1205	108162192	108162400	Ppp1r12a	3	-1.3991	2.6803e-50	-8.04508
chr1	51	13372438	13374083	Ncoa2	3	-2.14798	2.87201e-50	-4.30186
chr1	385	58424065	58424066	Clk1	3	-1.47119	7.28165e-49	-4.88669
chr1	423	60746357	60746358	Cd28	3	-2.30252	1.08525e-48	-4.66627
chr11	291	34688478	34783892	Dock2	3	-1.21391	1.71255e-48	-12.5295
chr13	594	45964956	45964977	Atxn1	3	-2.04011	2.39e-48	-5.97907
chr7	1334	73541745	73541746	Chd2	3	-1.25041	7.79388e-48	-4.61948
chr8	1366	117257063	117349170	Cmip	3	-1.93627	9.4471e-48	-4.95198
chr2	392	31096499	31142008	Fnbp1	3	-1.35196	1.09744e-47	-4.2414
chr11	1270	88718100	88718229	Msi2	3	-2.08801	1.29489e-47	-4.71929
chr13	302	24501524	24638696	Ripor2	3	-1.16915	1.34963e-47	-7.94497
chr12	833	99393071	99450074	Foxn3	3	-2.00469	1.90843e-47	-5.64508
chr18	360	38993144	38993476	Arhgap26	3	-1.29445	9.34039e-47	-4.14313
chr2	2050	160645887	160645888	Top1	3	-1.77967	9.54348e-47	-4.66359
chr13	92	14063784	14063799	Arid4b	3	-1.53524	1.37032e-46	-4.54267
chr6	244	38354272	38354603	Zc3hav1	3	-1.39736	2.25668e-46	-4.36697
chr5	760	90339742	90366577	Ankrd17	3	-1.56604	2.27623e-46	-4.74972
chr15	993	100038663	100154396	Dip2b	3	-2.0473	5.62372e-46	-3.30623
chr10	1134	98915151	98915152	Atp2b1	3	-1.34903	1.96983e-45	-4.83593
chr19	508	24999533	24999534	Dock8	3	-1.26143	2.7945e-45	-3.69101
chr10	588	67127257	67185750	Jmjd1c	3	-2.19848	3.2385e-45	-5.3958
chr2	78	11172107	11172108	Prkcq	3	-1.42522	5.255e-45	-4.59185
chr10	248	28668359	28668397	Themis	3	-1.29784	1.07071e-44	-5.34573
chr15	660	80572593	80623483	Grap2	3	-1.71945	1.49645e-44	-4.18159
chr18	38	7868831	7869501	Wac	3	-2.24448	2.08966e-44	-3.04432
chr3	107	28263214	28263643	Tnik	3	-1.80216	2.43358e-44	-3.72885
chr1	1330	161876681	161876682	Suco	3	-1.83397	3.58972e-44	-3.60367
chr16	594	52031224	52049653	Cblb	3	-1.9226	3.58972e-44	-5.11298
chr11	987	74925822	74925823	Smg6	3	-1.61293	7.50791e-44	-3.6983
chr10	459	54075708	54075796	Man1a	3	-2.73881	9.46537e-44	-4.33611
chrX	139	18162574	18162575	Kdm6a	3	-2.1181	1.49308e-43	-3.36315
chr6	465	49264009	49264030	Tra2a	3	-2.27968	2.24461e-43	-3.87631
chr9	778	56244064	56418067	Peak1	3	-1.4532	2.50739e-43	-3.23318
chr10	480	58446921	58446922	Ranbp2	3	-1.94907	3.96532e-43	-4.11123
chr13	1072	77708689	77708694	Fam172a	3	-1.46057	3.96532e-43	-4.55661
chrX	231	35888831	36041238	Dock11	3	-1.77888	4.72062e-43	-3.64919
chr7	1354	75455533	75455534	Akap13	3	-1.10465	5.06948e-43	-7.66988
chr3	1514	158031765	158036639	Srsf11	3	-1.33051	1.01126e-42	-3.23279
chr13	44	6648724	6648777	Pfkp	3	-2.26631	1.32887e-42	-3.83202
chr11	1776	107979638	108343928	Prkca	3	-1.65486	1.47351e-42	-3.96451
chr15	393	66577559	66577580	Phf20l1	3	-2.51508	1.777e-42	-2.96373
chr8	317	25601600	25694133	Nsd3	3	-1.09683	2.05142e-42	-3.44892
chr13	1286	103889291	103920514	Erbin	3	-1.83737	2.16792e-42	-3.92733
chr12	856	101028908	101029056	Ccdc88c	3	-1.23548	2.23043e-42	-3.83978
chr9	1316	100643447	100643613	Stag1	3	-1.47084	2.33693e-42	-4.34687
chr6	200	33249084	33249132	Exoc4	3	-1.70976	2.6324e-42	-4.03522
chr1	1600	179518004	179518041	Smyd3	3	-2.36961	3.32442e-42	-3.87092
chr11	267	32533304	32533305	Stk10	3	-1.28268	3.53975e-42	-3.49081
chr11	1708	104441701	104468861	Kansl1	3	-1.37003	3.65206e-42	-3.97091
chr13	1185	95891994	95891995	Iqgap2	3	-1.40756	5.80152e-42	-3.81872
chr17	1024	47505050	47596068	Ccnd3	3	-0.894657	5.80152e-42	-3.57308
chr1	499	69684156	69687245	Ikzf2	3	-2.53223	1.12469e-41	-7.12318
chr5	1775	147430160	147430453	Pan3	3	-2.4111	1.13124e-41	-3.8249
chr17	14	4994938	4996421	Arid1b	3	-1.799	1.1869e-41	-3.60689
chr13	113	17801330	17805097	Cdk13	3	-2.19507	1.24235e-41	-3.4543
chr4	1169	129820220	129820708	Ptp4a2	3	-0.77459	1.99956e-41	-2.35166
chr7	1321	72306607	72306608	Mctp2	3	-2.25202	2.75812e-41	-3.14608
chr8	870	81342561	81856368	Inpp4b	3	-2.04438	3.16993e-41	-5.99349
chr11	1250	87755576	87755577	Mir142hg	3	-1.07406	3.31566e-41	-4.88712
chr2	1159	91730133	91766445	Ambra1	3	-2.28581	3.53685e-41	-3.22842
chr17	1186	63492752	63500017	Fbxl17	3	-1.82149	3.72165e-41	-3.08499
chr14	718	52103968	52104028	Hnrnpc	3	-1.38175	3.98364e-41	-3.64062
chr3	1483	153725173	153725174	St6galnac3	3	-2.42045	6.30373e-41	-8.77918
chr1	1398	165788680	165788765	Cd247	3	-0.703731	6.42281e-41	-2.56221
chr10	138	19011962	19015410	Tnfaip3	3	-0.931286	6.52566e-41	-5.23785
chr10	1293	117846034	117846035	Rap1b	3	-1.06272	7.83275e-41	-3.80169
chr12	309	40217512	40223189	Ifrd1	3	-1.76543	7.98851e-41	-3.44355
chr7	1233	63924869	63938915	Klf13	3	-0.0802726	1.00017e-40	-0.308608
chr6	1024	86849516	86850053	Aak1	3	-1.64456	1.2083e-40	-3.39227
chr4	804	108459425	108460010	Tut4	3	-1.74706	1.38036e-40	-4.64717
chr9	920	64811339	64811340	Dennd4a	3	-1.75063	1.42518e-40	-4.95141
chrX	667	101640059	101640064	Ogt	3	-2.27706	1.81389e-40	-3.03711
chr5	842	96161546	96161990	Cnot6l	3	-1.90345	2.38513e-40	-3.15886
chr10	183	22302511	22302835	Gm26740	3	-1.19528	2.47291e-40	-3.61633
chr10	1372	122678777	122895368	Ppm1h	3	-1.44174	2.94027e-40	-3.77521
chr6	1609	134035699	134035700	Etv6	3	-1.69771	2.94027e-40	-3.93443
chr12	355	51829535	51829536	Hectd1	3	-1.71101	3.5598e-40	-3.42307
chr1	625	80340310	80340480	Cul3	3	-1.92871	7.75001e-40	-3.82161
chr3	1319	136670123	136670770	Ppp3ca	3	-1.85166	8.74655e-40	-3.65943
chr5	318	32458842	32459222	Ppp1cb	3	-2.57084	9.02786e-40	-2.9921
chr17	1	3114978	3114979	Scaf8	3	-2.36696	9.24353e-40	-3.05427
chr4	438	59548736	59549364	Ptbp3	3	-1.49854	9.88199e-40	-3.32882
chr4	299	44756567	44923118	Zcchc7	3	-1.56473	1.36169e-39	-3.66967
chr4	31	8535643	8535644	Rab2a	3	-1.33009	1.49065e-39	-3.31451
chr1	415	59913005	59913006	Fam117b	3	-2.74531	2.96923e-39	-3.01513
chr2	833	79255499	79255500	Itga4	3	-1.33798	3.10228e-39	-7.21342
chrX	124	13280969	13280970	Ddx3x	3	-1.68466	4.34771e-39	-2.85445
chr16	296	22255246	22266005	Tra2b	3	-0.863661	8.34795e-39	-6.5286
chr5	712	86804220	86804564	Ythdc1	3	-0.953967	8.6701e-39	-3.31533
chr11	195	23770969	23770970	Rel	3	-1.85393	9.63999e-39	-3.23243
chr12	238	31654868	31654869	Cog5	3	-2.88827	1.63164e-38	-2.93856
chr18	48	10182044	10182045	Rock1	3	-1.05262	1.63164e-38	-4.09711
chr15	172	35371159	35371160	Vps13b	3	-1.66042	1.63425e-38	-3.3249
chr6	1264	114921820	114921821	Vgll4	3	-2.10411	1.63425e-38	-2.97737
chr12	354	51691886	51691897	Strn3	3	-2.91756	1.83636e-38	-3.67337
chr3	506	86224679	86548216	Lrba	3	-1.43828	3.14286e-38	-3.18004
chr13	1383	113794504	113794622	Arl15	3	-2.08998	4.0314e-38	-3.31878
chr18	169	31804089	31804176	Wdr33	3	-2.15666	9.31522e-38	-2.8586
chr11	685	62359790	62457332	Ncor1	3	-1.05093	1.048e-37	-3.40651
chr15	564	77842174	77842175	Myh9	3	-1.04277	1.08707e-37	-3.03487
chr5	207	25498744	25498745	Kmt2c	3	-1.55042	1.27225e-37	-2.902
chr12	428	59219724	59219725	Fbxo33	3	-2.45983	1.55039e-37	-2.45856
chr11	423	50376989	50377769	Hnrnph1	3	-1.17382	1.93744e-37	-2.3985
chr14	301	27114898	27336066	Arhgef3	3	-1.51377	2.33203e-37	-2.99054
chr2	1768	146511898	146512344	Ralgapa2	3	-2.53428	2.90018e-37	-3.12012
chr7	1545	90130212	90130516	Picalm	3	-1.47626	2.92312e-37	-2.3554
chr1	723	87620311	87676239	Inpp5d	3	-1.65031	3.26789e-37	-2.68119
chr2	1234	103566309	103566310	Abtb2	3	-2.06436	3.31442e-37	-3.29929
chr15	192	36793836	36794538	Ywhaz	3	-1.16506	3.55628e-37	-3.12365
chr12	1031	111538015	111538782	Eif5	3	-0.934138	4.25546e-37	-2.11015
chr17	1349	83350930	83351215	Eml4	3	-1.84786	5.10342e-37	-2.60418
chr16	603	55973882	55973883	Zbtb11	3	-2.1236	6.02294e-37	-3.29703
chr17	543	30004732	30005064	Zfand3	3	-2.20455	7.14631e-37	-3.16014
chr13	536	41359246	41487293	Nedd9	3	-1.50642	7.53067e-37	-3.00147
chr15	376	64312638	64382919	Asap1	3	-1.71925	8.55016e-37	-3.05985
chr17	527	29490752	29493407	Pim1	3	-0.919255	8.91347e-37	-4.84646
chr15	26	6708382	6708383	Rictor	3	-2.32331	9.58624e-37	-2.7637
chr3	1313	135667798	135691546	Nfkb1	3	-1.65601	9.58624e-37	-3.27279
chr16	21	4213412	4213997	Crebbp	3	-1.12219	9.66715e-37	-2.24565
chr1	353	55027480	55027481	Sf3b1	3	-1.09733	1.0541e-36	-4.0868
chr2	127	18392810	18392830	Dnajc1	3	-1.89055	1.38464e-36	-4.36103
chr4	1106	127021323	127021324	Sfpq	3	-0.963936	1.52438e-36	-2.53724
chr10	94	13966074	13966379	Hivep2	3	-1.20945	1.97468e-36	-3.44385
chr11	1658	102556198	102556199	Gpatch8	3	-2.29787	2.00563e-36	-2.76557
chr10	418	50592668	50604751	Ascc3	3	-1.64731	2.09563e-36	-2.81975
chr11	466	52098680	52098681	Ppp2ca	3	-1.41298	2.4515e-36	-2.13349
chr18	21	5591863	5591864	Zeb1	3	-1.6012	2.48748e-36	-3.38324
chr17	1016	47010519	47010532	Ubr2	3	-1.36397	3.09941e-36	-3.11474
chr12	636	80945503	80945585	Srsf5	3	-0.496833	3.65468e-36	-1.73119
chr2	544	38287374	38287375	Dennd1a	3	-1.86543	1.03367e-35	-2.66356
chr15	36	8444462	8444463	Nipbl	3	-0.991432	1.0667e-35	-3.13206
chr8	1264	107293469	107338807	Nfat5	3	-1.77346	1.09747e-35	-2.99882
chr18	542	61555273	61555689	Csnk1a1	3	-1.18163	1.13857e-35	-2.9014
chr1	890	106713178	106714274	Bcl2	3	-1.48616	1.16175e-35	-6.81216
chr17	545	30571829	30576488	Btbd9	3	-2.41779	1.16175e-35	-2.91341
chr5	538	64159450	64230399	Tbc1d1	3	-2.07014	1.18419e-35	-3.18962
chr3	59	16183211	16183236	Ythdf3	3	-2.32915	1.25074e-35	-2.57992
chr19	234	8712984	8723369	Slc3a2	3	-0.829669	1.44156e-35	-2.44915
chr3	176	35754133	35754134	Atp11b	3	-1.34969	2.40789e-35	-2.67944
chrX	700	103981283	103981284	Rlim	3	-1.97958	3.41243e-35	-2.3306
chr15	892	96641961	96642913	Slc38a1	3	-1.29803	8.04195e-35	-3.44643
chr10	1057	93160889	93160890	Cdk17	3	-1.66069	9.11105e-35	-2.42354
chr9	309	32541594	32541595	Fli1	3	-1.25206	9.59959e-35	-2.86744
chr11	1231	86757500	86757565	Cltc	3	-1.53801	9.86178e-35	-2.28256
chr9	896	62980878	62980883	Pias1	3	-1.64149	1.30811e-34	-2.2662
chr9	635	46012819	46012820	Sik3	3	-1.66885	1.97996e-34	-2.96502
chr2	1166	92093116	92221562	Phf21a	3	-1.99998	2.29511e-34	-3.17894
chr5	530	62766119	62766120	Arap2	3	-1.29646	3.20758e-34	-3.36661
chr7	1662	101108732	101108775	Fchsd2	3	-2.45002	4.29323e-34	-2.51384
chr4	1702	155624868	155624910	Cdk11b	3	-1.60873	4.93672e-34	-2.57833
chr19	622	36834231	36834232	Tnks2	3	-1.51879	5.5044e-34	-2.65649
chr1	662	84839287	84840516	Trip12	3	-0.815307	5.90803e-34	-1.68492
chr13	604	46727939	46727940	Nup153	3	-1.90776	6.12687e-34	-2.28192
chr15	273	50827520	50890041	Trps1	3	-2.11906	7.11101e-34	-3.04622
chr3	976	103860276	103860277	Ptpn22	3	-1.10325	7.58438e-34	-2.54274
chr14	1197	67072434	67072444	Ppp2r2a	3	-2.39988	7.97156e-34	-2.44031
chr11	1456	98545799	98545800	Ikzf3	3	-1.41156	8.29549e-34	-3.0338
chr17	71	10319360	10319380	Qk	3	-3.09711	8.88172e-34	-2.42475
chr4	710	101265281	101265282	Jak1	3	-0.594189	9.53476e-34	-3.8746
chr1	1612	180330484	180330485	Itpkb	3	-0.953736	9.78641e-34	-3.24193
chr19	577	32757496	32757497	Pten	3	-2.30064	1.00297e-33	-2.38641
chr12	543	73901374	73907904	Hif1a	3	-2.53965	1.16863e-33	-2.28605
chr17	1088	53479233	53479234	Rab5a	3	-1.70661	1.62794e-33	-2.2778
chr11	187	23306894	23306895	Usp34	3	-1.13517	1.93413e-33	-2.63397
chrX	429	68678540	68678817	Fmr1	3	-3.36511	2.29889e-33	-2.55817
chr16	599	55822137	55838899	Nfkbiz	3	-1.54964	2.45072e-33	-2.35348
chr11	1215	85353166	85353212	Bcas3	3	-2.83032	2.53616e-33	-2.40022
chr11	1946	117654288	117654813	Tnrc6c	3	-1.66568	2.78748e-33	-2.67705
chr2	2217	168230378	168230591	Dpm1	3	-2.06778	2.84904e-33	-2.40089
chrX	122	13071513	13071514	Usp9x	3	-1.71851	3.92181e-33	-2.37413
chr6	223	35133624	35133724	Cnot4	3	-1.54129	3.98704e-33	-2.43864
chr4	1205	132007430	132075321	Epb41	3	-1.89189	5.0582e-33	-2.68804
chr1	1158	138963434	138967720	Dennd1b	3	-1.76393	5.77917e-33	-2.46344
chr2	1772	147012995	147012996	Xrn2	3	-0.781866	6.11946e-33	-2.29874
chr9	1117	80066902	80067493	Senp6	3	-2.2327	6.49235e-33	-2.13067
chrX	305	41911900	41911901	Thoc2	3	-2.13846	6.98024e-33	-2.62163
chr14	1505	121878619	121878620	Ubac2	3	-1.45176	7.85475e-33	-2.46823
chr7	1692	102267805	102268327	Stim1	3	-2.02982	8.03143e-33	-2.64289
chr3	1311	135438233	135439211	Ube2d3	3	-0.41541	8.37451e-33	-1.18337
chr5	948	105519387	105519388	Lrrc8c	3	-1.19796	9.42941e-33	-2.19458
chr1	1149	138175266	138175306	Ptprc	3	-0.662593	1.05461e-32	-8.90682
chr3	492	84815267	84952146	Fbxw7	3	-3.5756	1.12033e-32	-2.48807
chr7	1348	74554613	74554780	Slco3a1	3	-1.88691	1.14776e-32	-3.61527
chrX	973	151803326	151835248	Huwe1	3	-1.27956	1.37851e-32	-2.35199
chr4	1019	121188533	121215084	Rlf	3	-2.37388	1.37997e-32	-2.53017
chr7	2049	118243636	118243637	Smg1	3	-1.19339	1.60745e-32	-2.50676
chr9	311	32636247	32696384	Ets1	3	-0.767505	1.68908e-32	-2.53895
chr9	1020	72532239	72532735	Rfx7	3	-1.8247	2.60996e-32	-2.41189
chr3	954	103020425	103020664	Csde1	3	-1.50983	2.79228e-32	-2.59458
chr12	685	84194014	84218881	Elmsan1	3	-1.79307	2.91353e-32	-2.18722
chr7	354	19309599	19310051	Fosb	3	-1.01828	3.13299e-32	-4.29312
chr19	429	14598050	14598051	Tle4	3	-1.13004	3.61317e-32	-2.73296
chr9	1134	82975515	82975516	Phip	3	-1.40797	3.61742e-32	-2.20942
chr10	126	18055860	18055940	Reps1	3	-2.89702	3.75642e-32	-2.01751
chr14	255	24490680	24490767	Rps24	3	1.71179	3.84372e-32	52.3492
chr17	637	33685387	33686860	Hnrnpm	3	-0.955754	4.79118e-32	-2.02078
chr18	494	56812018	56925548	March3	3	-2.14201	5.04763e-32	-2.73858
chr3	161	34019942	34020108	Fxr1	3	-2.23471	5.07251e-32	-2.2256
chr1	1581	177248766	177258203	Akt3	3	-2.66126	5.55043e-32	-2.89808
chr4	1138	129058270	129058814	Rnf19b	3	-1.83768	5.85876e-32	-2.3158
chr6	1746	146501911	146502178	Itpr2	3	-0.86902	5.91893e-32	-2.14633
chr3	627	90213646	90213651	Rps27	3	1.64012	7.8199e-32	50.0852
chr5	1343	124032269	124032270	Vps37b	3	-1.35893	1.19693e-31	-2.46472
chr17	157	17625046	17625047	Lnpep	3	-1.92873	1.23566e-31	-2.54955
chr8	306	25201448	25201542	Tacc1	3	-1.09415	1.24584e-31	-1.9144
chr2	1137	90940396	90998579	Celf1	3	-1.8245	1.29606e-31	-2.5511
chr7	1421	80803415	80803416	Iqgap1	3	-0.498286	1.48236e-31	-1.68013
chr14	1422	103346799	103346800	Mycbp2	3	-0.731624	1.49229e-31	-3.11619
chr6	1047	87851029	87851106	Cnbp	3	-1.01639	1.81175e-31	-1.57598
chr14	1298	74947865	74947876	Lrch1	3	-2.00668	1.85521e-31	-2.55116
chr1	677	85649987	85650050	Sp100	3	-0.542647	1.90073e-31	-1.63689
chr7	2047	118115255	118116188	Rps15a	3	1.73756	2.28378e-31	44.9583
chr11	162	21091290	21135469	Peli1	3	-1.22852	2.84888e-31	-2.48477
chr18	364	39487231	39490674	Nr3c1	3	-1.18022	3.09295e-31	-1.87017
chr3	275	52268335	52268336	Foxo1	3	-1.17041	3.41516e-31	-2.23769
chr17	1076	51179167	51179311	Tbc1d5	3	-1.84754	3.71079e-31	-2.56662
chr11	1732	106084612	106084613	Map3k3	3	-2.37754	4.39032e-31	-2.20847
chr2	2210	167932326	167932327	Ptpn1	3	-1.55373	5.40808e-31	-1.7936
chr19	904	57118912	57314911	Ablim1	3	-0.748799	5.68562e-31	-2.23475
chr10	1216	111164751	111164802	Osbpl8	3	-1.32571	5.73122e-31	-1.84601
chr18	188	32939157	32939158	Camk4	3	-1.73946	7.154e-31	-2.33507
chr12	633	80790509	80790559	Susd6	3	-2.5282	7.66195e-31	-2.39948
chr11	512	54787674	54787675	Cdc42se2	3	-1.41698	9.10033e-31	-1.6833
chr3	1226	126596950	126597414	Camk2d	3	-1.93384	9.568e-31	-2.18656
chr14	1436	105258572	105258573	Ndfip2	3	-2.39394	1.07652e-30	-2.23443
chr16	539	44332990	44333196	Sidt1	3	-1.57822	1.10969e-30	-4.56782
chr9	955	66350525	66350526	Herc1	3	-1.16405	1.11026e-30	-1.92318
chrX	1027	159210306	159255858	Rps6ka3	3	-1.85399	1.33631e-30	-2.41762
chr14	424	34673927	34674173	Wapl	3	-1.22385	1.36842e-30	-1.77673
chr6	130	28480347	28480359	Snd1	3	-1.6829	1.46941e-30	-2.08818
chr6	183	31398734	31398735	Mkln1	3	-1.80926	1.50169e-30	-2.12089
chr19	19	3851796	3852076	Chka	3	-1.40299	1.61376e-30	-2.27476
chr18	29	6490855	6516108	Epc1	3	-1.33972	2.15932e-30	-1.65722
chr6	485	51469771	51469894	Hnrnpa2b1	3	-0.650518	2.27014e-30	-1.51219
chr1	412	59670738	59670834	Sumo1	3	-1.24056	2.40417e-30	-2.0153
chr10	564	63243910	63243923	Herc4	3	-1.21149	2.5378e-30	-1.91034
chr3	208	37419895	37420312	Spata5	3	0.177855	2.81277e-30	0.341402
chr2	343	29619719	29643815	Rapgef1	3	-0.892114	3.05881e-30	-2.19663
chr18	215	34932006	34932007	Etf1	3	-1.58191	3.61435e-30	-2.10609
chr3	431	79144976	79286517	Rapgef2	3	-1.29029	3.74242e-30	-2.10171
chr16	683	64786320	64851652	Zfp654	3	-1.39859	3.91735e-30	-1.78621
chr11	1048	77686154	77686172	Nufip2	3	-0.783146	3.95793e-30	-1.98025
chr17	30	6659092	6705830	Sytl3	3	-1.74603	4.27195e-30	-2.69914
chr4	136	32238803	32417435	Bach2	3	-0.503598	4.33595e-30	-1.37656
chr4	829	109676587	109676588	Faf1	3	-2.13385	4.86886e-30	-2.01791
chr13	671	51734762	51793747	Sema4d	3	-1.17271	4.89057e-30	-2.22852
chr15	308	55906721	55906949	Sntb1	3	-2.07371	5.09958e-30	-2.9456
chr9	980	68653785	69289682	Rora	3	-2.31071	5.19436e-30	-3.24454
chr8	1470	122915986	123042277	Ankrd11	3	-0.471835	5.30788e-30	-2.95653
chr5	164	23434440	23434449	Kmt2e	3	-0.511923	5.67547e-30	-1.69394
chr17	1289	74528294	74528552	Birc6	3	-1.04006	6.06107e-30	-3.05698
chr4	1689	155222534	155222592	Ski	3	-2.50729	6.06107e-30	-2.27649
chr19	437	16780926	16780927	Vps13a	3	-1.66305	6.10805e-30	-3.31892
chr2	1224	102901345	102901665	Cd44	3	-1.49583	7.87223e-30	-2.6315
chr7	1335	73555919	73558248	1810026B05Rik	3	-1.22638	8.75416e-30	-2.07609
chr9	1710	121719175	121719176	Nktr	3	-0.895441	8.98665e-30	-2.06686
chr18	342	37906415	37935476	Diaph1	3	-1.47364	9.02649e-30	-2.24675
chr11	1963	118212741	118248592	Cyth1	3	-1.24821	9.13625e-30	-2.04861
chr1	132	30863255	30873581	Phf3	3	-1.28724	9.14218e-30	-1.8549
chr14	1337	77904238	77904407	Epsti1	3	-1.12769	9.69545e-30	-2.1717
chr4	899	116627477	116627941	Nasp	3	-1.51063	1.02058e-29	-2.31528
chr16	160	16983381	16983567	Mapk1	3	-1.12488	1.20513e-29	-1.93144
chr1	695	86359399	86359400	Ncl	3	-0.796361	1.21641e-29	-2.7046
chr1	1303	160044383	160075162	4930523C07Rik	3	-1.22094	1.21641e-29	-2.52076
chr16	391	31663442	31754350	Dlg1	3	-2.34057	1.21641e-29	-2.23618
chr9	949	65908923	65958355	Csnk1g1	3	-2.27677	1.29776e-29	-2.27663
chr10	1376	123196952	123196995	Usp15	3	-0.836498	1.43629e-29	-1.54603
chr4	1186	130663320	130663406	Pum1	3	-0.973894	1.63136e-29	-1.73577
chr16	330	24393539	24721855	Lpp	3	-2.25928	1.65809e-29	-2.7109
chr7	1355	75772045	75782099	AU020206	3	-1.69805	1.65809e-29	-2.12902
chr4	153	33310310	33310311	Rngtt	3	-1.56822	1.8021e-29	-2.05482
chr13	1338	111490027	111490111	Gpbp1	3	-1.33242	2.0784e-29	-1.60799
chr10	321	39732117	39732364	Rev3l	3	-1.35107	2.43503e-29	-1.5392
chr14	1490	120275668	120306452	Mbnl2	3	-1.93266	2.8078e-29	-2.50939
chr12	1020	111166369	111166548	Traf3	3	-1.72912	2.88133e-29	-2.41819
chr19	177	6363689	6363922	Sf1	3	-1.8454	2.88159e-29	-1.80639
chr11	345	45851963	45851964	Clint1	3	-0.926901	2.89534e-29	-1.7582
chr16	499	38089000	38090288	Gsk3b	3	-1.27951	3.02405e-29	-1.93848
chr11	1996	119603148	119603149	Rptor	3	-1.64914	3.13845e-29	-2.37714
chr17	951	44735633	44814797	Runx2	3	-2.30259	4.01819e-29	-2.18043
chr3	27	9833629	9833679	Pag1	3	-2.29746	4.47422e-29	-2.67612
chr14	1162	64652530	64652602	Kif13b	3	-2.14636	4.52321e-29	-1.95315
chr17	1075	50509402	50509403	Plcl2	3	-1.19183	4.76906e-29	-2.12884
chr2	569	45110287	45117395	Zeb2	3	-2.50726	6.59042e-29	-4.7178
chr1	681	85793440	85794511	Cab39	3	-1.2831	6.93886e-29	-1.84436
chr9	1269	97084469	97111157	Slc25a36	3	-5.13475	6.93886e-29	-1.82433
chr11	231	29692946	29718563	Rtn4	3	-0.0820006	7.67196e-29	-0.203162
chr10	958	82985497	82985498	Chst11	3	-1.37167	8.08404e-29	-2.165
chr6	1681	140424053	140516424	Plekha5	3	-1.87442	8.16885e-29	-2.42139
chr14	1435	105176859	105177327	Rbm26	3	-2.01176	8.93848e-29	-2.1279
chr18	487	56400336	56432132	Gramd3	3	-1.28421	1.06926e-28	-2.74512
chr1	41	10232669	10232670	Arfgef1	3	-1.44004	1.15629e-28	-1.99007
chr1	983	128103323	128103324	R3hdm1	3	-1.81673	1.21752e-28	-1.9978
chr15	362	62038046	62038061	Pvt1	3	-2.68159	1.35958e-28	-2.09504
chr7	1613	99141140	99141141	Uvrag	3	-2.27811	1.43421e-28	-2.1466
chr12	666	83632251	83632252	Rbm25	3	-1.0465	1.71285e-28	-2.50284
chr12	161	21417435	21417637	Ywhaq	3	-1.10159	1.92848e-28	-2.01187
chr19	871	53892230	53903416	Pdcd4	3	-0.485738	1.98167e-28	-1.69275
chr6	1490	127151006	127151060	Ccnd2	3	-0.754289	2.00685e-28	-1.78318
chr17	1420	88065027	88065291	Fbxo11	3	-2.16657	2.13598e-28	-2.14844
chr16	294	22009483	22009484	Senp2	3	-2.75603	2.17995e-28	-1.72265
chr13	560	43478906	43481282	Ranbp9	3	-1.10628	2.188e-28	-1.37703
chr2	164	23040103	23040241	Abi1	3	-0.849131	2.23614e-28	-1.58765
chr17	764	35379616	35379617	H2-Q4	3	-0.613113	2.26751e-28	-1.52809
chr1	323	51987147	52008243	Stat4	3	-0.625011	2.70878e-28	-2.2086
chr8	1079	94434390	94525067	Nlrc5	3	-0.590032	2.71251e-28	-1.57045
chr14	1267	70708034	70766628	Xpo7	3	-3.84895	2.94745e-28	-2.1614
chr4	1347	137357698	137357720	Cdc42	3	-0.901178	2.95912e-28	-2.14356
chrX	622	96096041	96096042	Msn	3	-0.557306	2.98692e-28	-1.27538
chr13	1401	117220271	117220272	Emb	3	-0.887423	3.01308e-28	-2.12588
chr16	911	94570009	94570907	Dyrk1a	3	-1.46659	3.01308e-28	-1.67608
chr11	62	5381739	5444847	Znrf3	3	-2.61126	3.32391e-28	-2.47757
chr11	1583	100939379	100939540	Stat3	3	-1.26477	3.34003e-28	-2.00401
chr3	1027	105801284	105801336	Rap1a	3	-2.25402	3.85177e-28	-1.92464
chr17	593	32284096	32284109	Brd4	3	-0.687937	3.87043e-28	-1.67839
chr14	1186	66213551	66281052	Ptk2b	3	-1.54418	3.89405e-28	-2.08351
chr6	473	50370214	50456170	Osbpl3	3	-1.23076	4.1443e-28	-2.14195
chr1	1153	138619673	138620141	Nek7	3	-2.37861	4.36964e-28	-1.82534
chr11	926	72607282	72607283	Ube2g1	3	-3.39217	4.40583e-28	-2.44605
chrX	713	105928576	105929403	Atrx	3	-0.710712	4.56036e-28	-1.68759
chr1	1634	181211977	181212001	Wdr26	3	-1.02942	4.83172e-28	-1.3089
chr7	2133	122289296	122289309	Prkcb	3	-1.2345	5.94826e-28	-2.25743
chr2	580	48949507	49245969	Mbd5	3	-2.26373	6.05168e-28	-2.2583
chr3	196	36863105	36869998	4932438A13Rik	3	-0.892565	6.6109e-28	-2.06983
chr5	616	72736601	72752777	Txk	3	-1.45849	6.62434e-28	-2.16314
chr6	153	29768479	29859379	Ahcyl2	3	-1.5872	6.65215e-28	-1.84203
chr12	398	55820766	55821167	Ralgapa1	3	-1.82885	6.85786e-28	-1.88397
chr6	1344	120364123	120364124	Kdm5a	3	-0.965129	7.35525e-28	-1.51022
chr2	2089	163645130	163645131	Serinc3	3	-0.288162	8.04931e-28	-0.621053
chr2	2182	166582070	166713832	Prex1	3	-0.58844	9.01116e-28	-1.68164
chr4	1361	137993021	137993513	Eif4g3	3	-1.00698	9.7057e-28	-1.7731
chr14	267	25459223	25459267	Zmiz1	3	-1.61406	9.7708e-28	-1.74251
chr18	237	35771557	35771602	Ube2d2a	3	-0.0386044	1.09224e-27	-0.0868061
chr12	502	71015989	71015990	Arid4a	3	-0.760484	1.83381e-27	-1.7976
chr6	269	39725462	39725463	Braf	3	-3.07466	2.01069e-27	-1.84106
chr17	31	6782783	6782784	Ezr	3	-0.869719	2.09422e-27	-1.45802
chr7	1050	45128625	45128761	Rpl13a	3	1.34937	2.29291e-27	43.4736
chrX	1085	167208826	167209315	Tmsb4x	3	1.16422	2.44772e-27	49.9287
chr4	561	83279406	83324255	Ttc39b	3	-1.65606	2.59766e-27	-1.85204
chr8	1315	111259215	111259216	Glg1	3	-1.47909	2.7143e-27	-1.67952
chr2	416	32151081	32151148	Prrc2b	3	-0.597378	2.72221e-27	-1.12253
chr18	635	67933256	67933257	Ldlrad4	3	-2.06595	2.82438e-27	-2.35034
chr2	1551	126876116	126876230	Trpm7	3	-1.15995	2.82438e-27	-1.8061
chr19	520	26605049	26750318	Smarca2	3	-1.50133	2.87406e-27	-1.77949
chr3	385	65958248	65958249	Ccnl1	3	-0.440821	3.03469e-27	-1.58018
chr5	562	65537232	65537484	Ube2k	3	-1.64661	3.19273e-27	-2.00722
chr2	354	29965559	29978380	Sptan1	3	-1.37618	3.32259e-27	-1.76397
chr3	89	22076651	22114489	Tbl1xr1	3	-1.50753	3.48303e-27	-1.50617
chr14	290	26533617	26534931	Slmap	3	-1.40631	4.06203e-27	-1.54353
chr3	1355	139075069	139075201	Rap1gds1	3	-1.43854	4.6479e-27	-1.9585
chr9	904	63757993	63757994	Smad3	3	-1.44096	4.70672e-27	-1.52032
chr7	2022	114415280	114415281	Pde3b	3	-1.62811	4.77056e-27	-2.70689
chr14	1055	56778315	56778316	Pspc1	3	-2.74997	4.9139e-27	-1.96032
chr4	586	87806293	88033364	Mllt3	3	-1.33716	5.58027e-27	-2.35148
chrX	404	59134435	59568071	Fgf13	3	-2.20626	6.13485e-27	-3.66327
chr18	27	6241522	6241523	Kif5b	3	-0.875494	6.4427e-27	-1.61375
chr1	243	39900912	39901230	Map4k4	3	-1.54166	6.98819e-27	-1.99844
chr14	1285	73385197	73385289	Itm2b	3	-0.15116	7.02937e-27	-0.508958
chr17	634	33555706	33555707	Myo1f	3	-0.657266	7.28141e-27	-1.19463
chr19	530	27982947	28011140	Rfx3	3	-1.93684	7.68513e-27	-2.15984
chr4	1089	126202588	126202760	Thrap3	3	-0.923895	7.92567e-27	-1.26663
chr9	1443	107872820	107872829	Rbm6	3	-1.21134	8.24644e-27	-1.57388
chr5	15	3802924	3802925	Ankib1	3	-1.55904	8.57541e-27	-2.12205
chr6	444	48708195	48708225	Gimap6	3	-0.727245	8.81918e-27	-2.29356
chr12	1003	110447119	110485859	Ppp2r5c	3	-1.33028	1.0513e-26	-1.84298
chr19	384	12796125	12796126	Zfp91	3	-1.57157	1.19187e-26	-1.62709
chr11	529	55469684	55469685	G3bp1	3	-1.39712	1.19373e-26	-1.6745
chr8	863	80739496	80739497	Smarca5	3	-1.26874	1.29255e-26	-1.48185
chr11	1225	86357601	86357602	Med13	3	-1.12824	1.46528e-26	-1.78045
chr1	1497	172082528	172082832	Copa	3	-1.96289	1.577e-26	-1.41978
chr9	1543	110532596	110532597	Setd2	3	-0.960158	1.88216e-26	-1.56052
chr6	554	56714926	56714938	Avl9	3	-1.41601	1.97738e-26	-1.54761
chr10	605	68136625	68278740	Arid5b	3	-1.53745	2.11979e-26	-2.34173
chr2	713	69861561	69861562	Ssb	3	-1.64328	2.14776e-26	-1.42318
chr17	909	39848034	39848035	AY036118	3	1.79191	2.35137e-26	48.2959
chr16	461	35983314	35983315	Kpna1	3	-1.88028	2.39227e-26	-2.00721
chr9	590	44604891	44604896	Ddx6	3	-1.4516	2.42871e-26	-2.00591
chr2	162	22774093	22774094	Apbb1ip	3	-0.497625	2.46083e-26	-1.30725
chr12	659	82169419	82311349	Sipa1l1	3	-1.81415	2.63453e-26	-1.74701
chr3	1011	104864504	104864505	Capza1	3	-1.32556	2.97008e-26	-1.71543
chr3	406	69127091	69127113	Kpna4	3	-0.923109	3.28179e-26	-1.91021
chr19	98	5273118	5273119	Pacs1	3	-1.29647	3.31107e-26	-1.87183
chr18	476	53744546	53744608	Cep120	3	-3.27243	3.83918e-26	-1.61598
chr4	1596	149663283	149701590	Pik3cd	3	-0.424748	3.86632e-26	-1.29932
chr11	978	74590185	74610915	Rap1gap2	3	-2.71297	4.64786e-26	-2.42252
chr3	389	66981389	66985967	Rsrc1	3	-1.7846	4.71627e-26	-2.14089
chr13	1108	85289028	85289029	Rasa1	3	-2.16396	6.31914e-26	-1.95417
chr10	1283	117376927	117376973	Cpsf6	3	-2.31038	7.01282e-26	-1.70905
chr8	691	69974270	69996384	Gatad2a	3	-1.66868	7.11981e-26	-2.05586
chr9	965	66919686	66919687	Rab8b	3	-0.915539	7.75212e-26	-1.5429
chr2	639	60209886	60224769	March7	3	-1.02447	7.87595e-26	-1.51985
chr3	129	30792874	30792875	Sec62	3	-0.302312	8.36107e-26	-0.688994
chr14	1075	57890221	57890276	Zdhhc20	3	-1.75824	8.68324e-26	-2.09748
chr4	995	119539660	119539698	Foxj3	3	-2.02703	8.8774e-26	-1.40325
chr18	355	38410395	38418969	Ndfip1	3	-0.647805	1.01765e-25	-1.7996
chr13	365	30950297	30974054	Exoc2	3	-1.76791	1.23034e-25	-1.52264
chr1	384	58392897	58393470	Bzw1	3	-2.02399	1.2442e-25	-1.49117
chr2	125	18055236	18126156	Mllt10	3	-0.868967	1.25348e-25	-1.38806
chr16	46	5050056	5050734	Ubn1	3	-1.31	1.27972e-25	-1.38344
chr5	567	65861212	65863007	Rhoh	3	-1.17265	1.31342e-25	-1.19863
chr4	1255	133633468	133633469	Zdhhc18	3	-1.29859	1.64423e-25	-1.59137
chr2	14	3570487	3773946	Fam107b	3	-0.867521	1.7204e-25	-1.63356
chr5	861	98030961	98031043	Antxr2	3	-3.21403	2.04975e-25	-1.68458
chr5	963	106695974	106696830	Zfp644	3	-1.32689	2.09755e-25	-1.69209
chr1	536	74236496	74236550	Arpc2	3	-0.483838	2.48772e-25	-1.33695
chr2	1497	122028545	122028546	Eif3j1	3	-1.22091	2.70177e-25	-1.35767
chr12	25	4593007	4613275	Itsn2	3	-0.668716	2.78554e-25	-1.23688
chr12	20	4344499	4477182	Ncoa1	3	-1.96518	2.87187e-25	-2.11504
chr7	1998	112023503	112023565	Usp47	3	-1.50387	2.87187e-25	-1.652
chr13	35	5861481	5861482	Klf6	3	-0.872093	3.03764e-25	-1.99727
chr11	250	31872210	31872226	Cpeb4	3	-3.09226	3.15207e-25	-1.59021
chr2	2187	166996102	166996299	Stau1	3	-2.19472	3.69472e-25	-1.57677
chr11	44	4546267	4594815	Mtmr3	3	-2.32028	3.7615e-25	-1.69338
chr4	540	74242496	74251936	Kdm4c	3	-1.92181	3.95529e-25	-1.33256
chr5	165	23616533	23616534	Srpk2	3	-1.86018	4.5452e-25	-1.75364
chr1	250	40515361	40515362	Il18rap	3	-1.67436	4.59842e-25	-2.12101
chr5	2	3343892	3344312	Cdk6	3	-1.22972	5.33637e-25	-2.36377
chr17	264	23803186	23803221	Srrm2	3	-0.333721	6.39545e-25	-2.16525
chr3	1273	131110470	131112797	Lef1	3	-1.46729	6.73925e-25	-2.19336
chr16	586	50330992	50432390	Bbx	3	-2.95355	6.83597e-25	-1.96142
chr5	167	23710424	23712667	AI506816	3	0.0238984	7.26484e-25	0.0740513
chr18	709	77773728	77773956	Atp5a1	3	-0.329255	7.44876e-25	-0.717581
chr11	350	46055991	46055992	Adam19	3	-1.62886	7.58966e-25	-1.62581
chr2	2040	158665397	158667119	Ppp1r16b	3	-1.72461	7.78069e-25	-1.84623
chr1	1315	160906417	160930024	Rc3h1	3	-1.91807	7.99288e-25	-1.73286
chr12	881	102878277	102878406	Btbd7	3	-3.33784	8.42741e-25	-2.51153
chr17	1408	87446855	87446935	Calm2	3	-0.501625	8.99814e-25	-1.73835
chr1	354	55052769	55052770	Coq10b	3	-2.1196	9.32746e-25	-1.56098
chr16	720	77013705	77013706	Usp25	3	-1.39162	1.10984e-24	-1.43574
chr4	1390	139192898	139233383	Capzb	3	-0.152898	1.12214e-24	-0.331458
chr7	1489	84679350	84689957	Zfand6	3	-1.0292	1.12544e-24	-1.22842
chr18	43	9449969	9450150	Ccny	3	-2.09354	1.16985e-24	-1.8788
chr10	987	85386813	85598401	Btbd11	3	-2.24674	1.29187e-24	-2.54291
chr4	1148	129335369	129335370	Rbbp4	3	-1.54724	1.29187e-24	-1.64174
chr19	62	4397076	4398285	Kdm2a	3	-0.776966	1.50064e-24	-1.09622
chrX	307	42149316	42150701	Stag2	3	-0.908044	1.57713e-24	-0.970934
chr2	2058	161109021	161109022	Chd6	3	-1.04988	1.59986e-24	-1.26507
chr14	628	49066395	49066653	Exoc5	3	-1.60962	1.66922e-24	-1.5705
chr5	921	103754161	103754573	Aff1	3	-1.33941	1.81402e-24	-1.20993
chrX	326	48454168	48463132	Elf4	3	-1.22216	1.82413e-24	-1.56716
chr13	380	32338739	32338740	Gmds	3	-3.00903	2.19565e-24	-1.93606
chr11	355	46312293	46312859	Cyfip2	3	-0.622826	2.27355e-24	-1.11782
chr4	1158	129558371	129573641	Lck	3	-0.372715	2.27985e-24	-1.14277
chr19	779	45763233	45783551	Oga	3	-0.703257	2.29477e-24	-1.16152
chr1	882	105663882	105663923	Relch	3	-2.53613	2.29786e-24	-1.57709
chr13	1149	93499736	93499808	Jmy	3	-2.00449	2.32783e-24	-1.23572
chr18	789	84589503	84589504	Zfp407	3	-1.75592	2.59552e-24	-1.527
chr6	1537	129275365	129275436	Cd69	3	-0.667925	2.65678e-24	-1.57182
chr2	654	62412230	62412231	Dpp4	3	-2.02347	3.17097e-24	-1.84871
chr13	1164	94358959	94358960	Ap3b1	3	-1.57839	3.24507e-24	-1.53759
chr2	717	69897245	69897246	Ubr3	3	-3.03397	3.24507e-24	-1.82455
chr10	26	6979710	7052478	Ipcef1	3	-0.956151	3.29189e-24	-1.60387
chr5	1047	110386961	110448602	Fbrsl1	3	-1.20952	3.30385e-24	-0.993143
chr17	1191	64600735	64600736	Man2a1	3	-1.88181	3.32593e-24	-1.65538
chr12	55	8674133	8674681	Pum2	3	-1.01677	3.38025e-24	-1.12852
chr9	491	40346289	40531383	Gramd1b	3	-1.11812	3.48582e-24	-1.84764
chr2	93	12419469	12419470	Mindy3	3	-2.42309	3.60188e-24	-1.62132
chr11	1470	98804904	98809808	Casc3	3	-3.94356	3.78434e-24	-1.63425
chr11	800	69413674	69413675	Kdm6b	3	-0.962149	3.87045e-24	-1.37425
chr13	821	59823132	59823147	Tut7	3	-1.4667	3.93565e-24	-1.60177
chr15	75	12117830	12117831	Zfr	3	-1.66223	4.00307e-24	-1.54225
chr13	1399	117025394	117025522	Parp8	3	-1.7726	5.13532e-24	-1.87592
chr8	1236	106058839	106059633	Nfatc3	3	-0.584416	5.41255e-24	-1.15606
chr1	345	53785223	53785224	Stk17b	3	-0.623806	5.93031e-24	-1.26444
chrX	808	129749741	129749976	Diaph2	3	-1.46561	5.93031e-24	-1.86449
chr9	959	66593005	66593142	Usp3	3	-0.969153	5.95152e-24	-1.28657
chr16	855	91647505	91647885	Son	3	-0.303161	6.06501e-24	-1.38821
chr11	1013	75732868	75732869	Ywhae	3	-0.964602	6.76278e-24	-1.18309
chr8	525	46739731	46793499	Irf2	3	-2.06658	6.94457e-24	-2.36191
chr13	352	29855662	29855674	Cdkal1	3	-1.80126	7.69233e-24	-1.64568
chr14	595	47298268	47308550	Mapk1ip1l	3	-1.54126	8.11407e-24	-1.18576
chr11	462	52000483	52000762	Ube2b	3	-0.85547	9.00017e-24	-0.91405
chr6	515	52713728	52713729	Tax1bp1	3	-0.742939	9.00171e-24	-1.18572
chr1	284	43934006	43934015	Tpp2	3	-0.943052	9.87123e-24	-1.18435
chr11	268	32642723	32642875	Fbxw11	3	-1.96262	1.02165e-23	-1.43833
chr19	385	12796192	12798597	Lpxn	3	-1.86026	1.02183e-23	-1.96023
chr8	1120	95807380	95807464	Cnot1	3	-0.785626	1.03959e-23	-1.37629
chr12	969	108003413	108003602	Bcl11b	3	-0.450643	1.08801e-23	-1.90307
chr19	884	55316294	55316351	Vti1a	3	-1.07509	1.10208e-23	-1.69832
chr2	2099	164074137	164110201	Stk4	3	-0.784167	1.23903e-23	-1.1985
chr19	552	29522281	29522282	Ric1	3	-2.34209	1.29271e-23	-1.36288
chr14	147	13961439	14012491	Atxn7	3	-1.99781	1.35185e-23	-1.53437
chr12	859	101083662	101083697	Ppp4r3a	3	-1.00048	1.41507e-23	-1.44923
chr5	564	65697855	65698168	Pds5a	3	-1.39116	1.55595e-23	-1.6062
chr8	3	3353436	3426700	Arhgef18	3	-0.346699	1.58208e-23	-1.12567
chr11	1040	77216286	77216287	Ssh2	3	-0.892744	1.59981e-23	-1.60052
chr5	1213	118560718	118560739	Med13l	3	-1.85502	1.60204e-23	-1.56742
chr16	310	23107443	23107792	Eif4a2	3	-0.814353	1.65655e-23	-1.56214
chr7	1419	80688876	80688877	Crtc3	3	-2.86183	1.81241e-23	-1.4922
chr12	36	4917403	4917404	Atad2b	3	-1.40761	1.83022e-23	-1.35367
chr19	474	21653184	21653525	Abhd17b	3	-2.3419	1.85042e-23	-1.41275
chr18	718	79109390	79109391	Setbp1	3	-1.76032	1.88191e-23	-2.45856
chr15	928	98567635	98570923	Ccnt1	3	-0.880358	2.0143e-23	-1.24682
chr5	138	20951821	20956398	Rsbn1l	3	-0.810149	2.08894e-23	-1.31763
chr14	1499	121379333	121379334	Stk24	3	-1.05156	2.10855e-23	-1.59372
chr8	831	77517782	77517953	Arhgap10	3	-1.50834	2.13291e-23	-1.53814
chr9	1252	95954759	95954862	Xrn1	3	-1.32239	2.20191e-23	-1.44916
chr11	1232	86807745	86807746	Dhx40	3	-1.48489	2.23389e-23	-1.24205
chr11	1752	106788531	106788532	Ddx5	3	-0.268738	2.26446e-23	-2.59067
chr10	1097	95515144	95515145	Ube2n	3	-3.27936	2.68175e-23	-1.70152
chr11	981	74723857	74724670	Pafah1b1	3	-0.533481	2.69556e-23	-0.956671
chr4	1257	133753610	133756769	Arid1a	3	-0.739007	2.71614e-23	-1.28456
chr17	1366	84466115	84466116	Thada	3	-1.8627	2.7507e-23	-1.87343
chr11	1178	83530517	83530518	Ccl5	3	1.12309	2.77871e-23	56.5357
chr5	1524	136565431	136567445	Cux1	3	-2.15432	2.85498e-23	-1.73338
chr3	625	90072648	90079715	Tpm3	3	-0.474139	3.21338e-23	-1.26833
chr14	1277	72710002	72710003	Fndc3a	3	-1.77411	3.30879e-23	-1.50419
chr4	1471	143212704	143212705	Prdm2	3	-1.5315	3.34372e-23	-1.67466
chr16	126	13903020	13903131	Pdxdc1	3	-2.61249	3.34724e-23	-1.52642
chr6	1114	91116818	91116829	Nup210	3	-0.967576	3.64237e-23	-1.01435
chr15	187	36608972	36608973	Pabpc1	3	-0.18639	5.15777e-23	-1.50669
chr6	600	59426293	59426294	Gprin3	3	-1.82797	5.76323e-23	-1.69193
chr18	455	49979426	50053282	Tnfaip8	3	-0.787071	5.81727e-23	-0.959994
chr4	349	48045152	48045153	Nr4a3	3	-2.7101	6.45757e-23	-1.56625
chr9	1616	115310420	115310421	Stt3b	3	-1.97626	6.71484e-23	-1.36096
chr2	2296	174643533	174643534	Zfp831	3	-1.71131	7.26117e-23	-1.43092
chr17	1196	65613554	65613555	Vapa	3	-1.18033	7.70583e-23	-1.1198
chr1	1173	143702892	143702893	Cdc73	3	-2.66357	7.9416e-23	-1.4552
chr8	997	88199212	88199214	Tent4b	3	-0.848616	8.79859e-23	-0.980043
chr2	691	68472267	68472268	Stk39	3	-1.59341	9.40127e-23	-1.6325
chr10	1251	115384958	115384959	Zfc3h1	3	-0.671267	9.4454e-23	-0.821387
chr16	174	17405892	17406314	Pi4ka	3	-1.86989	1.03244e-22	-1.48135
chr2	622	58160494	58160495	Cytip	3	0.0974238	1.03304e-22	0.201672
chr1	796	92148392	92180341	Hdac4	3	-1.63042	1.08869e-22	-1.35339
chr2	773	73863289	73892639	Atf2	3	-2.27819	1.21791e-22	-1.37918
chr8	1018	91313524	91313568	Fto	3	-2.4273	1.24633e-22	-1.33398
chr4	1513	145190665	145195005	Vps13d	3	-2.81369	1.24914e-22	-1.75587
chr10	42	8518824	8518825	Ust	3	-1.734	1.49162e-22	-1.51155
chr15	584	78493755	78495271	Il2rb	3	-0.307617	1.5031e-22	-0.765194
chr10	152	19934471	19934526	Map3k5	3	-1.47619	1.55563e-22	-1.5035
chr2	1439	119675067	119675068	Rtf1	3	-1.2831	1.79527e-22	-1.17356
chr11	518	55033444	55033445	Anxa6	3	-0.294263	1.80624e-22	-0.795099
chr5	1305	122900354	122989823	Kdm2b	3	-0.987773	1.8347e-22	-1.45418
chr9	1482	108517102	108517156	Qrich1	3	-1.54981	1.84595e-22	-1.3953
chr3	1048	106790148	106790149	Cd53	3	-0.436652	2.29587e-22	-0.826432
chr10	1447	128058953	128059011	Ptges3	3	-1.66709	2.3642e-22	-1.44584
chr18	735	80708172	80713071	Nfatc1	3	-0.917547	2.75325e-22	-1.52628
chr17	1327	80206856	80207305	Srsf7	3	-0.360467	2.77728e-22	-0.617338
chr11	1759	107131921	107132127	Bptf	3	-0.53955	2.93343e-22	-1.10211
chr9	899	63377901	63377902	Map2k5	3	-2.47898	3.25946e-22	-1.34518
chr16	425	32914099	32914142	Lrch3	3	-1.65451	3.39571e-22	-1.52756
chr6	535	54816915	54816916	Znrf2	3	-0.590383	3.56055e-22	-0.874356
chr2	568	44756436	44927236	Gtdc1	3	-1.49721	3.69347e-22	-1.59448
chr17	1352	83706162	83706191	Mta3	3	-0.369643	3.79393e-22	-0.485883
chr11	1930	116853071	116853094	Srsf2	3	-0.438551	3.82593e-22	-0.76355
chr7	1588	97579896	97579897	Rsf1	3	-0.972743	3.98982e-22	-1.33429
chr4	336	46536113	46536141	Trim14	3	-1.83972	4.10959e-22	-1.24072
chr3	1377	142881657	142882004	Pkn2	3	-1.34837	4.35431e-22	-1.4236
chr8	894	83741168	83741326	Adgre5	3	-0.479032	4.495e-22	-1.20602
chr3	796	95658787	95658857	Mcl1	3	-0.515036	4.76924e-22	-0.848283
chr13	1234	98815181	98815449	Fcho2	3	-1.47105	5.1411e-22	-1.41352
chr2	727	70825727	70825728	Tlk1	3	-2.02319	5.1456e-22	-1.50071
chr7	2229	127296259	127309518	Itgal	3	-0.714985	5.3304e-22	-1.5597
chr17	1375	84956740	84993680	Ppm1b	3	-3.23115	5.68216e-22	-1.55034
chr11	163	21239280	21239281	Vps54	3	-1.86177	5.70265e-22	-1.60274
chr5	16	3803183	3803405	Krit1	3	-2.759	5.89718e-22	-1.48985
chr18	454	49832669	49832997	Dmxl1	3	-2.15398	6.13272e-22	-1.54347
chr5	1655	141000581	141000582	Card11	3	-0.667404	6.26991e-22	-1.04858
chr16	98	11176392	11176393	Zc3h7a	3	-0.880525	6.32093e-22	-1.12257
chr9	521	42124296	42124297	Sorl1	3	-1.01739	6.39135e-22	-1.22351
chr7	1994	111083016	111083030	Eif4g2	3	-0.310666	6.41516e-22	-0.643014
chr4	752	106316212	106316234	Usp24	3	-1.02541	6.60466e-22	-0.9522
chr7	1209	59228749	59228802	Ube3a	3	-1.52859	7.14204e-22	-1.43091
chr18	255	36560610	36560611	Ankhd1	3	-0.68587	7.61769e-22	-0.955744
chr8	279	22859534	22859549	Kat6a	3	-0.7741	8.28301e-22	-0.893701
chr13	730	55209781	55212075	Nsd1	3	-0.557894	8.94669e-22	-1.0097
chr10	1262	116549162	116581511	Cnot2	3	-1.15054	8.96253e-22	-1.07557
chr11	1755	106920358	106920715	Smurf2	3	-2.30488	9.66442e-22	-1.73027
chr1	1446	170867770	170867771	Atf6	3	-3.61589	9.83539e-22	-1.47461
chr1	643	82839482	82839674	Agfg1	3	-1.03868	1.06018e-21	-1.05007
chr18	588	65430937	65430949	Malt1	3	-0.78564	1.13911e-21	-1.1528
chr4	435	59189256	59189257	Ugcg	3	-2.11846	1.20546e-21	-1.61357
chr1	1259	155099635	155099636	Ier5	3	-0.00269079	1.23255e-21	-0.00924829
chr2	165	23068166	23069451	Acbd5	3	-1.94314	1.28013e-21	-1.67634
chr2	133	18998125	18998126	Pip4k2a	3	-2.30427	1.42335e-21	-1.59056
chr9	1621	116175264	116175360	Tgfbr2	3	-1.18943	1.42335e-21	-1.39985
chr1	1264	155417328	155417415	Xpr1	3	-1.50964	1.44944e-21	-1.22044
chr2	649	61578584	61593136	Tank	3	-1.98566	1.49195e-21	-1.54761
chr15	721	82912106	82912134	Tcf20	3	-1.42042	1.58533e-21	-1.55227
chr12	439	65036332	65036333	Prpf39	3	-3.04656	1.92704e-21	-1.4391
chr4	1301	135353135	135353321	Srrm1	3	-0.429457	1.95962e-21	-0.633915
chr11	1097	79254670	79254671	Wsb1	3	0.0447696	2.15046e-21	0.0648739
chr12	850	100520690	100520826	Ttc7b	3	-2.00936	2.2978e-21	-1.45679
chr5	1496	135465926	135545115	Hip1	3	-1.40839	2.33022e-21	-2.03587
chr11	1443	98203058	98203335	Cdk12	3	-0.281344	2.41756e-21	-0.612396
chr15	325	58119314	58135082	Atad2	3	-0.5603	2.63217e-21	-0.791403
chr11	546	58009063	58009064	Larp1	3	-0.592192	2.78983e-21	-0.847267
chrX	551	77511012	77511013	Tbl1x	3	-3.05583	2.88318e-21	-1.49006
chr5	1705	144100435	144100436	Lmtk2	3	-3.57991	3.09125e-21	-1.42855
chr9	600	44881295	44881296	Kmt2a	3	-0.626899	3.16946e-21	-1.31618
chr2	473	34754560	34755232	Gapvd1	3	-0.849726	3.18818e-21	-1.03204
chr2	2411	181520484	181520947	Dnajc5	3	-1.16993	3.23074e-21	-1.08103
chr1	776	90998778	91053586	Lrrfip1	3	0.0460218	3.23342e-21	0.0885897
chr2	1187	93452678	93462946	Cd82	3	-0.156982	3.60451e-21	-0.301895
chr14	1302	75131553	75190329	Lcp1	3	-0.369961	3.86636e-21	-0.741618
chr11	1789	109362830	109362831	Gna13	3	-0.535112	3.89495e-21	-0.808385
chr10	169	21295978	21296038	Hbs1l	3	-1.64078	4.09981e-21	-1.21193
chr12	134	17544793	17544794	Odc1	3	-0.614381	4.30988e-21	-1.12435
chr16	398	32079341	32079342	Pak2	3	-0.213206	4.54668e-21	-0.35857
chr6	199	33060216	33060260	Chchd3	3	-1.09934	4.98809e-21	-1.29629
chr8	868	81014927	81014928	Usp38	3	-2.24796	5.15552e-21	-1.30843
chr9	772	55919604	55938119	Scaper	3	-1.4785	5.34015e-21	-1.39076
chr11	179	22860100	22860488	B3gnt2	3	-1.2657	5.39235e-21	-1.0935
chr17	1262	71616214	71616215	Wdr43	3	-0.53051	5.39235e-21	-0.706401
chr15	422	73184934	73184935	Ago2	3	-1.27967	5.51264e-21	-1.21672
chr17	1388	86167784	86168174	Prkce	3	-1.99987	5.55765e-21	-1.53213
chr11	1229	86683835	86683836	Vmp1	3	-0.720027	5.82462e-21	-0.966027
chr2	766	73453978	73529734	Wipf1	3	-0.511642	6.13576e-21	-0.883832
chrX	978	152233019	152233272	Kdm5c	3	-1.84096	6.60288e-21	-1.41324
chr19	873	53944305	53944880	Shoc2	3	-0.847654	7.07058e-21	-0.833475
chr6	1035	87496313	87533259	Arhgap25	3	-1.65604	7.80527e-21	-1.94714
chr1	14	5070017	5083154	Atp6v1h	3	-1.30028	7.86602e-21	-1.00473
chr14	962	54653238	54686931	Acin1	3	-0.271125	8.12689e-21	-0.480238
chr18	758	82475145	82554580	Mbp	3	-0.80131	8.52054e-21	-1.1449
chr19	682	41482636	41582370	Lcor	3	-1.66738	8.73908e-21	-1.21003
chr15	636	79690844	79690845	Gtpbp1	3	-3.14009	9.22482e-21	-1.27973
chr7	1272	67372857	67372858	Mef2a	3	-1.30732	9.26564e-21	-1.47771
chr7	1069	45395741	45395742	Snrnp70	3	-0.58267	9.3326e-21	-0.924342
chr12	1019	111039350	111039798	Rcor1	3	-1.21143	9.40914e-21	-1.07081
chr5	336	33652299	33652574	Slbp	3	-1.96262	9.68952e-21	-1.32642
chr2	1456	120404068	120404089	Tmem87a	3	-2.08611	9.69953e-21	-1.13409
chr3	1473	152395472	152396694	Zzz3	3	-2.6777	9.72496e-21	-1.12381
chr9	1214	90114714	90114774	Morf4l1	3	-0.666181	1.06816e-20	-0.816497
chr7	656	28350651	28350652	Rps16	3	1.39803	1.11283e-20	36.1745
chr1	1342	162740480	162740556	Prrc2c	3	-0.0955057	1.13211e-20	-0.368946
chr17	1017	47140941	47294069	Trerf1	3	-1.22959	1.19985e-20	-1.4592
chr6	81	17636982	17636983	Capza2	3	-1.72364	1.22177e-20	-1.23768
chr10	479	58323465	58394388	Lims1	3	-1.68859	1.22357e-20	-1.57984
chr1	1270	155973254	155973255	Cep350	3	-1.3251	1.2923e-20	-1.19755
chr11	285	34046919	34047168	Lcp2	3	-0.632633	1.29721e-20	-0.977658
chr2	1467	120970714	120970715	Ubr1	3	-1.43657	1.30721e-20	-1.17463
chr3	327	58414714	58414720	Tsc22d2	3	-1.76747	1.37805e-20	-1.51179
chr11	80	6200414	6200415	Nudcd3	3	-0.970855	1.39781e-20	-0.901288
chr4	1297	135120651	135152496	Runx3	3	-0.615449	1.46491e-20	-0.964546
chr19	791	46152508	46152509	Gbf1	3	-1.94435	1.56237e-20	-1.43356
chr14	877	54142850	54142851	Trdc	3	0.138783	1.58471e-20	0.806755
chr4	1716	155812488	155812489	Ccnl2	3	-1.07083	1.64837e-20	-1.091
chr10	1247	115251466	115251467	Tbc1d15	3	-4.09176	1.67724e-20	-1.27258
chr2	719	70039125	70096298	Myo3b	3	-1.67913	1.74158e-20	-1.55025
chr4	187	40722479	40722922	Dnaja1	3	-0.602618	1.86394e-20	-0.943747
chr5	1054	110770154	110770717	Ep400	3	-0.229076	1.86394e-20	-0.355971
chr8	154	13677602	13677603	Rasa3	3	-0.485849	1.88758e-20	-0.856292
chr8	1345	114439654	114439702	Wwox	3	-1.67584	1.94555e-20	-1.88167
chr2	1911	153741273	153741274	Mapre1	3	-1.76175	2.01876e-20	-1.32928
chrX	695	103483253	103483254	Xist	3	-1.20584	2.02838e-20	-3.64055
chr2	1544	126491572	126499847	Atp8b4	3	-1.22904	2.2111e-20	-2.73343
chr11	758	67966192	67966480	Stx8	3	-2.79029	2.25018e-20	-1.53112
chr12	383	54986335	54986507	Baz1a	3	-0.924382	2.28813e-20	-1.48919
chr4	164	34882929	34882960	Zfp292	3	-0.43672	2.28813e-20	-0.763006
chr8	411	34154575	34154576	Saraf	3	-0.586695	2.36183e-20	-0.706315
chr5	881	99978916	99978938	Hnrnpd	3	-1.00629	2.38554e-20	-1.03772
chrX	173	23693050	23693096	Wdr44	3	-1.81498	2.48161e-20	-1.35482
chr3	922	101287938	101287939	Cd2	3	-0.170162	2.491e-20	-0.305926
chr19	946	60580954	60581025	Cacul1	3	-2.29495	2.5458e-20	-1.28169
chr11	517	54956121	54962917	Tnip1	3	-1.3849	2.61319e-20	-1.13335
chr16	367	30388529	30388530	Atp13a3	3	-1.59317	2.90918e-20	-1.10341
chr18	15	4920539	5046575	Svil	3	-1.16939	2.98874e-20	-1.16546
chr1	1659	183345295	183345296	Mia3	3	-1.48892	3.01472e-20	-1.15837
chr18	179	32163195	32163196	Map3k2	3	-1.96443	3.01952e-20	-1.64177
chr4	1584	149307505	149307692	Kif1b	3	-1.27101	3.03422e-20	-1.15927
chr11	1205	84870645	84870817	Ggnbp2	3	-0.560208	3.42733e-20	-1.02302
chr1	520	72711289	72711290	Rpl37a	3	1.54929	3.54131e-20	36.6859
chr13	1285	103764581	103774608	Srek1	3	-2.08407	3.57385e-20	-1.41249
chr6	1205	108660628	108660874	Bhlhe40	3	-0.255145	3.75362e-20	-0.91333
chr16	102	11254208	11254270	Gspt1	3	-1.48843	3.97095e-20	-1.08286
chr14	369	32201845	32201898	Timm23	3	-0.818722	4.03503e-20	-0.784894
chr11	495	53770013	53770495	Irf1	3	-0.26014	4.03621e-20	-0.567844
chr17	1205	66077072	66077073	Ankrd12	3	-0.467813	4.06848e-20	-1.41879
chr11	1227	86544773	86544805	Rps6kb1	3	-1.7872	4.08973e-20	-1.3972
chr1	1197	150392837	150393250	Tpr	3	0.0513967	4.31265e-20	0.146837
chr5	1108	113830500	113830501	Selplg	3	-0.284447	4.31265e-20	-0.801658
chr10	157	20312468	20312537	Bclaf1	3	-0.673214	4.33696e-20	-0.870238
chr16	513	38713273	38713274	Arhgap31	3	-1.66631	4.39129e-20	-1.39531
chr1	938	119836998	119837613	Ptpn4	3	-1.50121	4.41045e-20	-1.31409
chr7	2223	127218302	127218498	Sept1	3	-0.623608	4.77377e-20	-0.919604
chr18	116	20896077	20896093	Trappc8	3	-1.34053	4.86734e-20	-1.10722
chr12	132	17348457	17348458	Nol10	3	-1.89729	4.90166e-20	-1.26395
chr12	276	36156824	36156825	Bzw2	3	-1.63999	4.98192e-20	-1.43104
chr10	7	3973117	3973144	Mthfd1l	3	-2.49498	5.15618e-20	-1.18346
chrX	117	12587800	12587801	Atp6ap2	3	-1.85204	5.15618e-20	-1.17107
chr17	511	29032627	29032628	Srsf3	3	-0.19795	5.19691e-20	-0.306035
chr9	1257	96364441	96364442	Atp1b3	3	-0.555698	5.32159e-20	-0.955532
chr18	175	32067740	32067768	Iws1	3	-2.21406	5.5151e-20	-1.34253
chr11	1008	75588096	75588119	Pitpna	3	-0.744949	5.54527e-20	-0.794158
chr15	1076	102231943	102231944	Itgb7	3	-0.0417008	6.23658e-20	-0.0934286
chr4	24	6365649	6365713	Sdcbp	3	-0.991384	6.63094e-20	-0.861537
chr1	1400	165934899	166002678	Pou2f1	3	-2.45915	6.74219e-20	-1.19524
chr1	974	127205017	127306762	Mgat5	3	-1.52323	7.82922e-20	-1.36957
chr6	257	39206788	39206789	Kdm7a	3	-1.48393	7.82922e-20	-1.38404
chr2	1344	112265824	112284577	Slc12a6	3	-2.31283	7.97536e-20	-1.27638
chr15	24	6579870	6579871	Fyb	3	0.0587991	8.09573e-20	0.377872
chr14	340	31019137	31025511	Pbrm1	3	-0.693202	8.73665e-20	-0.701178
chr6	1157	97210688	97210689	Arl6ip5	3	-0.227578	1.02106e-19	-0.446298
chr19	932	59345779	59345780	Pdzd8	3	-2.4695	1.02488e-19	-1.21111
chr4	1011	120790480	120831572	Nfyc	3	-1.66368	1.09865e-19	-1.10693
chr1	225	38627184	38664955	Aff3	3	-0.953204	1.14743e-19	-1.88213
chr1	984	128244161	128244162	Ubxn4	3	-1.02001	1.1893e-19	-0.914177
chr13	1194	96542617	96542735	Col4a3bp	3	-2.20367	1.32092e-19	-1.16584
chrX	119	12716157	12762073	Med14	3	-2.2665	1.35567e-19	-1.21695
chr10	1118	96617005	96617554	Btg1	3	-0.14009	1.36136e-19	-1.31021
chr7	1688	102209866	102210176	Nup98	3	-1.93444	1.43349e-19	-1.2273
chr6	251	38837223	38876165	Hipk2	3	-1.62847	1.61537e-19	-1.05929
chr14	172	16365178	16365179	Top2b	3	-1.01711	1.66853e-19	-1.06953
chr7	680	28788968	28788969	Rinl	3	0.0653276	1.71182e-19	0.183402
chr13	1327	108654176	109926844	Pde4d	3	-2.34455	1.71337e-19	-1.47276
chr4	1238	133130504	133176371	Wasf2	3	-1.10837	1.73358e-19	-1.22651
chr9	1531	109931459	110062591	Map4	3	-1.13086	1.7523e-19	-1.18211
chr14	195	19976692	19977627	Gng2	3	-0.264072	1.78408e-19	-0.334671
chr6	1133	92091389	92092433	Nr2c2	3	-1.42902	1.89053e-19	-1.02
chr3	1367	142391807	142395696	Pdlim5	3	-1.76807	1.89595e-19	-1.1373
chr12	589	78226378	78226653	Gphn	3	-0.463021	1.91543e-19	-0.968541
chr6	1222	113077364	113105037	Setd5	3	-0.787606	1.93519e-19	-0.927001
chr1	249	40465551	40466006	Il18r1	3	-0.499363	1.96014e-19	-0.808105
chr10	53	9900682	9901079	Stxbp5	3	-2.29814	1.99716e-19	-1.15964
chr12	8	3572380	3589172	Dtnb	3	-1.85485	2.01744e-19	-1.13404
chr11	1301	93885851	93905153	Mbtd1	3	-1.58893	2.03301e-19	-1.09157
chr2	2377	180702349	180709999	Dido1	3	-1.58857	2.07625e-19	-1.16397
chr17	653	33919331	33919637	Tapbp	3	-0.515669	2.20098e-19	-0.532272
chr5	640	74531748	74531759	Scfd2	3	-1.49815	2.43472e-19	-1.24539
chr12	500	70974620	70974683	Psma3	3	-0.249967	2.4418e-19	-0.38903
chr4	428	58911926	58912749	Ecpas	3	-1.45044	2.54214e-19	-1.29746
chr4	94	19678447	19708993	Wwp1	3	-1.89879	2.56078e-19	-1.28337
chr15	645	79892402	79895023	Apobec3	3	-1.7198	2.57892e-19	-1.16184
chr4	1040	123476366	123684360	Macf1	3	-0.148973	2.59605e-19	-1.0156
chr4	1612	150281645	150488393	Rere	3	-2.12226	2.71329e-19	-1.5979
chr6	54	11925880	11925916	Phf14	3	-0.64104	2.76069e-19	-0.70598
chr11	1300	93885765	93885766	Utp18	3	-2.50373	2.80468e-19	-1.06228
chr3	1085	108146145	108146146	Gnai3	3	-2.00514	2.81837e-19	-1.08668
chr18	477	53862121	53862188	Csnk1g3	3	-1.95181	2.86673e-19	-1.18575
chr17	580	31658768	31658892	U2af1	3	-0.845466	2.88932e-19	-1.10669
chrX	358	52912265	52912295	Phf6	3	-1.75093	3.15493e-19	-1.45356
chr12	256	33147692	33315397	Atxn7l1	3	-2.29229	3.20647e-19	-1.30399
chr15	180	36283097	36283147	Rnf19a	3	-3.17849	3.31424e-19	-1.26716
chr6	114	24664987	24665009	Wasl	3	-1.8738	3.34674e-19	-0.973097
chr9	1050	75409358	75410005	Mapk6	3	-1.89544	3.40899e-19	-1.06383
chr5	1144	115011136	115011137	Sppl3	3	-0.983366	3.42437e-19	-1.10337
chr4	1355	137594139	137594207	Usp48	3	-0.588935	3.58866e-19	-0.746255
chr16	763	87454702	87454979	Usp16	3	-2.1868	3.59069e-19	-1.41497
chr2	647	60881437	60963192	Rbms1	3	-0.850739	3.62244e-19	-1.08861
chr1	1180	144249241	144249242	Rgs1	3	-0.866081	3.65317e-19	-1.29622
chr8	973	86624042	86651569	Lonp2	3	-1.20066	3.66527e-19	-1.13501
chr11	153	20112912	20112913	Actr2	3	-0.513168	3.91651e-19	-0.748649
chr3	381	65528409	65528410	Tiparp	3	-1.97761	4.09236e-19	-1.38718
chr4	107	21847582	21848058	Pnisr	3	-1.34085	4.1245e-19	-1.23652
chr15	896	97247106	97361202	Pced1b	3	-1.67796	4.13118e-19	-1.59174
chr8	930	84846933	84846934	Calr	3	-0.272607	4.14234e-19	-0.612063
chr16	433	33380835	33400445	Zfp148	3	-1.01417	4.42044e-19	-1.1899
chr14	1511	122107037	122107268	Tm9sf2	3	-2.09486	4.52176e-19	-1.00783
chr15	760	84923410	84923449	Nup50	3	-1.7806	5.15271e-19	-0.888862
chr4	1697	155491360	155527453	Gnb1	3	-0.83507	5.19622e-19	-1.08316
chr18	145	25169009	25169020	AW554918	3	-2.03457	5.38667e-19	-1.4179
chr2	852	83724396	83724555	Itgav	3	-2.00279	5.51049e-19	-1.1792
chr8	61	8690520	8690521	Arglu1	3	-0.123313	5.95596e-19	-0.20159
chr3	1354	138742194	138860493	Tspan5	3	-2.82029	6.07614e-19	-1.45565
chr12	557	75596199	75596245	Ppp2r5e	3	-1.27297	6.16707e-19	-0.851005
chr10	124	17948066	17948067	Heca	3	-1.95655	6.2432e-19	-0.854594
chr1	703	86703818	86703843	Dis3l2	3	-1.26177	6.53428e-19	-1.13795
chr19	12	3575715	3575749	Ppp6r3	3	-0.885638	6.69442e-19	-0.921226
chr6	975	85069512	85069513	Exoc6b	3	-1.48421	6.73868e-19	-1.1041
chr2	487	35200975	35201120	Rab14	3	-0.395973	7.3205e-19	-0.475046
chr10	544	62507754	62527451	Srgn	3	-0.0426793	7.61418e-19	-0.297617
chr5	1336	123749370	123749414	Rsrc2	3	0.017114	7.71916e-19	0.0292644
chr6	876	72616999	72617000	Tgoln1	3	-0.565431	8.11464e-19	-0.594575
chr3	1174	119783285	119783804	Ptbp2	3	-1.5597	8.30147e-19	-1.19429
chr19	570	32211012	32388512	Sgms1	3	-2.70462	8.53454e-19	-1.27396
chr12	313	41024089	41068312	Immp2l	3	-1.62771	8.55758e-19	-1.76848
chr5	358	34369932	34426337	Fam193a	3	-1.30409	8.84952e-19	-1.0706
chr6	155	30047987	30089895	Nrf1	3	-1.27586	9.32169e-19	-1.24308
chr2	608	53191224	53191284	Prpf40a	3	-0.876267	9.55154e-19	-1.19147
chr16	908	94370617	94382908	Ttc3	3	-0.43626	9.68844e-19	-0.51863
chr4	726	102087542	102589843	Pde4b	3	-0.980278	1.04205e-18	-1.05926
chr17	766	35424849	35424877	H2-Q6	3	0.167581	1.05675e-18	0.706713
chr11	235	30198256	30268169	Sptbn1	3	-0.696923	1.12476e-18	-0.850549
chr16	924	96082427	96082526	Brwd1	3	-1.24223	1.13458e-18	-1.17106
chr12	124	16894894	16894895	Rock2	3	-1.89313	1.18679e-18	-1.53937
chr14	1354	79481193	79515686	Elf1	3	-0.227678	1.19112e-18	-0.576086
chr18	737	80933982	80934058	Atp9b	3	-1.69551	1.29934e-18	-1.45655
chr5	357	34336288	34336932	Rnf4	3	-1.49205	1.40366e-18	-0.910528
chr6	870	72439555	72439558	Mat2a	3	-1.3241	1.53979e-18	-0.927692
chr8	422	34965689	34965690	Tnks	3	-2.21089	1.63554e-18	-1.14064
chr7	2140	123369850	123369886	Arhgap17	3	-2.00096	1.65513e-18	-1.3119
chr6	844	71440636	71440637	Rmnd5a	3	-1.70407	1.81372e-18	-1.00509
chr5	1418	129501220	129501221	Sfswap	3	-2.25222	1.85666e-18	-1.12738
chr12	581	76962024	76962201	Max	3	-2.08946	1.88899e-18	-1.06071
chr18	659	70568188	70568334	Mbd2	3	-0.831203	1.91944e-18	-0.731404
chr6	1202	108213095	108213202	Itpr1	3	-0.559354	1.93048e-18	-0.954715
chr4	1293	134915014	134915024	Tmem50a	3	-0.0554874	1.95447e-18	-0.0852613
chr5	641	74535448	74535481	Fip1l1	3	-0.947102	2.02794e-18	-0.834632
chr8	692	70042684	70042734	Mau2	3	-1.65208	2.02794e-18	-1.12999
chr11	416	50210764	50210827	Sqstm1	3	-0.146991	2.03027e-18	-0.246169
chr5	986	108065741	108065744	Mtf2	3	-6.0274	2.03027e-18	-1.19701
chr12	86	12262138	12262183	Fam49a	3	-1.96755	2.11035e-18	-1.14765
chr2	2008	157135205	157135265	Samhd1	3	-0.385868	2.16279e-18	-0.580475
chr13	450	36117411	36129900	Fars2	3	-2.30892	2.29456e-18	-1.26951
chr5	493	52190488	52190514	Dhx15	3	-1.009	2.33603e-18	-0.954083
chr9	1012	72274859	72360202	Zfp280d	3	-2.1419	2.441e-18	-1.16721
chr9	1187	88480752	88482559	Syncrip	3	-0.914656	2.51164e-18	-0.931319
chrX	659	101268254	101268255	Il2rg	3	0.290278	2.51164e-18	0.676493
chr19	624	36926078	36926079	Btaf1	3	-2.43635	2.56168e-18	-1.38446
chr16	65	8738341	8792308	Usp7	3	-1.11685	2.61921e-18	-1.17066
chr1	1298	159232325	159232326	Cop1	3	-1.33721	2.77304e-18	-0.907469
chr6	1207	108783098	108794897	Arl8b	3	-3.44214	2.78251e-18	-1.09021
chr17	1323	79896122	79896123	Atl2	3	-3.04759	2.88447e-18	-1.27203
chr5	312	31697683	31698050	Babam2	3	-0.673311	2.91586e-18	-0.861624
chr12	1033	111574522	111575051	Mark3	3	-1.69178	3.06525e-18	-1.00832
chr1	18	6214644	6214645	Rb1cc1	3	-1.17787	3.09189e-18	-1.22608
chr11	1003	75486815	75486820	Prpf8	3	-1.84205	3.22277e-18	-1.08372
chr1	325	52119439	52119624	Stat1	3	-0.393989	3.26848e-18	-0.818186
chr2	1558	127208398	127208399	Snrnp200	3	-2.40603	3.30453e-18	-1.06298
chr11	1352	95712672	95749067	Zfp652	3	-2.10842	3.34807e-18	-1.18977
chr2	581	49451485	49451486	Epc2	3	-1.26272	3.44626e-18	-0.957507
chr11	1213	85235129	85235130	Appbp2	3	-1.37898	3.5488e-18	-0.943718
chr6	1276	115675963	115676635	Raf1	3	-2.24011	3.6559e-18	-1.18353
chr14	341	31019151	31019152	Gnl3	3	-1.26063	3.68625e-18	-0.816829
chr6	965	83914366	83928855	Zfp638	3	-1.29786	3.75839e-18	-1.17208
chr10	389	44004368	44148853	Crybg1	3	-1.52085	3.7751e-18	-1.18806
chr12	846	100199434	100200159	Calm1	3	0.225181	3.78858e-18	1.01161
chr6	150	29609606	29609887	Tnpo3	3	-1.10977	3.89213e-18	-0.89134
chr12	437	64965803	64965940	Togaram1	3	-1.6992	3.93618e-18	-0.957993
chr5	1838	150665611	150665612	N4bp2l2	3	-0.40725	3.99647e-18	-0.550579
chr1	1214	151571372	151571496	Fam129a	3	-2.34357	4.20447e-18	-1.25546
chr9	63	13818685	13827107	Cep57	3	-1.35717	4.322e-18	-0.818056
chr17	1302	78200247	78200248	Crim1	3	-2.60152	4.41014e-18	-1.25956
chr2	1938	154657017	154657018	Chmp4b	3	-0.861833	4.41014e-18	-0.713336
chr5	1131	114773433	114773495	Git2	3	-1.08746	4.48416e-18	-0.765825
chr2	2221	168590190	168601657	Nfatc2	3	-0.982357	4.48929e-18	-1.0635
chr3	576	88950621	88965812	Ash1l	3	-0.363867	4.66783e-18	-0.741149
chr7	546	24902911	24904407	Arhgef1	3	-0.00299933	4.66829e-18	-0.00755469
chr7	1979	110018273	110018274	Ipo7	3	-2.02519	4.74319e-18	-0.903486
chr3	483	84040136	84040175	Tmem131l	3	-1.54897	4.84326e-18	-1.03945
chr5	245	29569241	29569446	Ube3c	3	-1.69406	4.99001e-18	-1.06224
chr16	817	90284307	90284503	Scaf4	3	-1.48064	5.20315e-18	-0.865779
chr1	1227	152878167	152902646	Smg7	3	-0.741351	5.59417e-18	-0.699984
chr1	1749	191397040	191397041	Ppp2r5a	3	-0.00394937	5.66138e-18	-0.00788829
chr15	78	12321449	12321635	Golph3	3	-3.56424	5.66138e-18	-1.03441
chr1	1235	153487607	153487660	Dhx9	3	-0.496279	5.72626e-18	-0.640299
chr2	614	57113071	57124003	Nr4a2	3	-1.44704	5.74824e-18	-1.56305
chr11	929	72796225	72796254	Zzef1	3	-0.987922	5.76688e-18	-0.848483
chr5	52	8660076	8660077	Abcb1a	3	-0.736608	5.81805e-18	-0.785736
chr9	72	14275066	14276301	Sesn3	3	-1.82718	5.98204e-18	-1.29436
chr14	1252	70289276	70289471	Ppp3cc	3	-1.55419	6.14555e-18	-1.16878
chr13	85	13590396	13590397	Lyst	3	-0.655767	6.57306e-18	-1.05569
chr10	294	34418467	34418552	Nt5dc1	3	-1.92071	6.93616e-18	-1.23278
chr1	1272	156035402	156040917	Tor1aip2	3	-0.796777	7.02657e-18	-0.862591
chr13	789	58398054	58403343	Hnrnpk	3	0.291266	7.03157e-18	0.484971
chr3	914	100685502	100685503	Man1a2	3	-0.788561	7.03157e-18	-1.05819
chr6	1648	136518801	136518802	Atf7ip	3	-0.508018	7.27974e-18	-0.621212
chr6	594	58831860	58833700	Herc3	3	-1.57022	7.32018e-18	-0.997973
chr13	1365	112927397	112927398	Mtrex	3	-1.58103	7.37322e-18	-1.1612
chr5	810	93093436	93093571	Sept11	3	-2.22775	7.53719e-18	-1.33089
chr7	1258	66109514	66109515	Chsy1	3	-1.3809	7.60243e-18	-1.49506
chr11	656	60932032	60932033	Map2k3	3	-2.80083	7.85455e-18	-1.27544
chr11	477	53300456	53300457	Hspa4	3	-0.838371	8.09869e-18	-1.01716
chr1	1542	173875859	173880305	Mndal	3	-0.289299	8.14847e-18	-0.911354
chrX	678	102505358	102505359	Hdac8	3	-1.6776	8.28671e-18	-1.33089
chr4	581	86748554	86774255	Dennd4c	3	-1.83985	8.36782e-18	-1.13842
chr18	384	42275352	42275372	Rbm27	3	-0.613669	9.16728e-18	-0.710493
chr2	808	75832176	75832505	Agps	3	-1.69703	9.19546e-18	-0.987426
chr12	864	101913266	101913267	Trip11	3	-0.696265	9.31969e-18	-0.773394
chr2	1948	155133508	155133559	Itch	3	-1.08549	9.33662e-18	-0.959738
chr12	584	77238124	77239065	Fut8	3	-1.33401	9.69287e-18	-0.990913
chr15	157	34082718	34082719	Mtdh	3	-1.24826	9.87027e-18	-0.98615
chr5	1194	117120128	117240460	Taok3	3	0.386347	9.87027e-18	0.735258
chr8	892	83694059	83699179	Pkn1	3	-0.823055	9.87027e-18	-0.736562
chr6	48	8509599	8537816	Glcci1	3	-1.54118	1.028e-17	-1.15997
chr8	965	85555343	85555344	Dnaja2	3	-1.25001	1.09353e-17	-1.15415
chr2	170	23572103	23572104	Spopl	3	-3.25631	1.10291e-17	-1.14374
chr4	55	11704456	11705807	Gem	3	-0.933165	1.15925e-17	-1.2206
chr6	61	13677937	13677966	Bmt2	3	-0.507289	1.18192e-17	-0.444801
chr5	1782	148399903	148399904	Slc7a1	3	-1.63686	1.24329e-17	-1.26545
chr15	890	96287517	96287573	Arid2	3	-3.22354	1.29544e-17	-1.1616
chr19	544	29251827	29252441	Jak2	3	-1.23824	1.33511e-17	-0.884281
chr2	850	83644434	83644435	Zc3h15	3	-0.978434	1.3452e-17	-0.873901
chr1	1491	171839696	171840633	Cd84	3	-0.288328	1.38556e-17	-0.40107
chr19	617	36348308	36409748	Pcgf5	3	-1.94133	1.38556e-17	-1.26872
chr7	2046	117380978	117380979	Xylt1	3	-2.29491	1.45385e-17	-1.02095
chr17	460	27820451	27820648	Ilrun	3	-2.24632	1.45813e-17	-0.802721
chr1	1621	180813546	180813943	H3f3a	3	0.021576	1.52511e-17	0.0673127
chr2	1723	140066759	140066805	Tasp1	3	-1.57	1.59032e-17	-1.22184
chr11	155	20201431	20201602	Rab1a	3	-1.62158	1.6001e-17	-1.10946
chr5	1722	145114214	145114312	Arpc1b	3	0.240426	1.6577e-17	0.779678
chr7	1147	47008410	47008411	Spty2d1	3	-1.81238	1.65828e-17	-0.777004
chr13	5	3538062	3538130	Gdi2	3	-1.04033	1.71123e-17	-0.81157
chr14	1101	60634242	60732906	Spata13	3	-0.490925	1.73085e-17	-0.555832
chr5	882	100039221	100039222	Hnrnpdl	3	0.00606382	1.99814e-17	0.0121879
chr1	975	127678020	127679548	Tmem163	3	-0.506218	2.00199e-17	-0.633934
chr13	635	48968016	48968017	Fam120a	3	-1.28556	2.08923e-17	-0.899566
chr12	759	87388354	87388355	Sptlc2	3	-1.53624	2.15582e-17	-1.0696
chrX	398	57281593	57338729	Arhgef6	3	-1.62009	2.1856e-17	-0.886384
chr19	856	53140442	53194953	Add3	3	-1.59066	2.23987e-17	-0.954256
chr9	996	70542753	70542870	Sltm	3	-0.0742969	2.39714e-17	-0.168382
chr10	366	42761495	42761496	Sec63	3	-1.85545	2.45501e-17	-1.11173
chr19	330	11443572	11443573	Ms4a4b	3	0.133642	2.57499e-17	0.90162
chr5	952	105876567	105876568	Zfp326	3	-1.67347	2.59474e-17	-0.974373
chr10	1040	89744990	89744991	Uhrf1bp1l	3	-1.02602	2.61871e-17	-0.995843
chr12	2	3309968	3309969	Rab10	3	-0.714195	2.65695e-17	-0.855872
chr15	655	80255183	80255184	Atf4	3	-0.347843	2.70592e-17	-0.513876
chr11	59	5099041	5099266	Ewsr1	3	-0.339663	2.76738e-17	-0.472366
chr2	2175	165992635	165992637	Ncoa3	3	-1.62306	2.85279e-17	-1.08166
chr11	509	54438198	54438199	Fnip1	3	-3.30912	2.93892e-17	-1.21475
chr1	327	52490735	52500679	Nab1	3	-2.67349	3.07815e-17	-1.19236
chr2	482	34958135	34961772	Traf1	3	-0.527563	3.16074e-17	-0.700897
chr4	1413	140700540	140701473	Rcc2	3	-0.698803	3.3897e-17	-0.731622
chr1	1477	171388953	171388954	Arhgap30	3	-0.538396	3.9237e-17	-0.528626
chr7	1532	89338759	89338787	Tmem135	3	-1.75442	4.01973e-17	-1.03009
chr15	727	83149330	83149384	Poldip3	3	-1.61544	4.0276e-17	-0.800656
chr11	2007	120151311	120151346	Slc38a10	3	-2.0298	4.0504e-17	-0.89003
chr9	882	61914541	61914542	Rplp1	3	1.25798	4.13162e-17	35.5587
chrX	407	60403980	60592698	Atp11c	3	-2.59694	4.36966e-17	-1.17533
chr1	967	125435546	125435727	Actr3	3	0.03334	4.56406e-17	0.0787162
chr12	1331	118301367	118301370	Sp4	3	-1.58837	4.56779e-17	-0.834804
chr4	1077	125127839	125127840	Zc3h12a	3	-0.31268	4.59502e-17	-0.334285
chr4	733	103114394	103143057	Mier1	3	-0.394615	4.75004e-17	-0.408814
chr8	305	25101984	25102376	Plekha2	3	-1.76828	4.92969e-17	-1.16292
chr6	157	30304521	30304539	Ube2h	3	-0.387517	5.23811e-17	-0.591979
chr8	1003	88697027	88705222	Cyld	3	-0.870221	5.23811e-17	-0.868463
chr18	226	35562157	35562453	Matr3	3	-0.93463	5.67742e-17	-0.70297
chr11	134	17008701	17052381	Plek	3	-1.40491	5.70492e-17	-1.20453
chr11	1309	94321957	94321988	Luc7l3	3	-1.02224	5.74881e-17	-0.790108
chr9	1588	113708243	113708259	Pdcd6ip	3	-0.712799	5.89196e-17	-0.857318
chr17	1365	84187946	84187947	Zfp36l2	3	-0.0823779	5.93607e-17	-0.22117
chr5	440	43233169	43233170	Cpeb2	3	-3.41604	6.57392e-17	-1.24088
chr14	411	34310726	34310727	Glud1	3	-0.775755	6.7938e-17	-0.869692
chr9	729	53248052	53248053	Ddx10	3	-1.21006	7.03288e-17	-1.13032
chr12	234	31499554	31499616	Cbll1	3	-1.60068	7.32344e-17	-0.788324
chr5	871	99243239	99729062	Rasgef1b	3	-2.76478	7.78203e-17	-1.70068
chr5	1783	148552661	148552789	Ubl3	3	-1.79145	8.29904e-17	-1.26353
chr8	1351	115707095	115707794	Maf	3	-0.864922	8.56731e-17	-1.22541
chr4	327	46138612	46138613	Ncbp1	3	-2.81639	8.88076e-17	-0.877775
chr17	1079	51810918	51833290	Satb1	3	-0.813051	8.88969e-17	-1.78333
chr2	1695	134644040	134644145	Tmx4	3	-3.47855	8.93516e-17	-1.20317
chr11	1176	83473091	83473092	Taf15	3	0.0899665	9.33152e-17	0.073647
chr17	681	34197789	34197790	Psmb8	3	0.0452164	9.45133e-17	0.123961
chr7	1262	66388349	66388350	Lrrk1	3	-0.852537	1.05567e-16	-1.02809
chr13	487	38036994	38036995	Riok1	3	-1.16099	1.08609e-16	-0.934684
chr10	549	62651217	62651218	Ddx50	3	-1.23868	1.14449e-16	-0.922356
chr1	1280	156558986	156559049	Abl2	3	-4.51876	1.14591e-16	-1.04649
chr5	891	100518308	100518309	Cops4	3	-1.91454	1.15608e-16	-0.960917
chr18	46	9957905	9957906	Thoc1	3	-0.946679	1.16364e-16	-0.807703
chr2	650	61711693	61711694	Psmd14	3	-1.08366	1.17693e-16	-0.812738
chr7	2534	142387856	142388038	Ctsd	3	0.17132	1.22641e-16	0.448619
chr14	155	14702278	14718825	Slc4a7	3	-1.91421	1.25095e-16	-1.08699
chr18	54	10725547	10725655	Mib1	3	-2.55718	1.30246e-16	-0.963043
chr18	492	56707812	56707813	Lmnb1	3	-1.49496	1.30919e-16	-0.930414
chr17	88	12741310	12815931	Airn	3	-0.734246	1.32668e-16	-1.08889
chr1	1589	177796510	177796511	Adss	3	-1.38605	1.35202e-16	-0.848737
chr6	246	38433949	38434173	Ubn2	3	-0.792127	1.3525e-16	-0.874806
chr17	829	36837140	36837184	Trim26	3	-1.52116	1.43725e-16	-0.89779
chr7	1681	101969820	101969821	Numa1	3	-1.31547	1.44619e-16	-0.946209
chr3	961	103279292	103279879	Trim33	3	-1.1108	1.46309e-16	-0.769614
chr12	153	21111747	21111954	Asap2	3	-1.47471	1.49742e-16	-0.959769
chr13	300	24327403	24415122	Cmah	3	-1.59054	1.53332e-16	-1.56866
chr5	1324	123394797	123394800	Mlxip	3	-1.40629	1.55034e-16	-1.04792
chr2	2288	174284319	174344317	Gnas	3	0.0114648	1.56875e-16	0.0285578
chr17	419	26715649	26715710	Crebrf	3	-1.11185	1.57588e-16	-0.826896
chr12	876	102704929	102704930	Itpk1	3	-0.851741	1.61924e-16	-0.798586
chr9	1589	113741472	113812600	Clasp2	3	-1.6496	1.63232e-16	-1.03444
chr3	1114	108911726	108911727	Prpf38b	3	-0.344885	1.64055e-16	-0.357887
chr18	810	89177027	89197595	Cd226	3	-0.793618	1.67275e-16	-0.786149
chr9	1490	108649379	108649380	Arih2	3	-0.644473	1.68001e-16	-0.615683
chr2	803	75659260	75659318	Hnrnpa3	3	-0.221728	1.68359e-16	-0.309604
chr5	246	29735687	29736033	Dnajb6	3	-0.208131	1.73447e-16	-0.259161
chr8	1510	124231390	124231391	Galnt2	3	-0.382226	1.8191e-16	-0.389723
chr1	726	87853286	87853287	Dgkd	3	-0.482163	1.84945e-16	-0.479609
chr3	634	90293177	90341656	Gatad2b	3	-0.683132	1.93668e-16	-0.700551
chr5	792	92083237	92083719	G3bp2	3	-0.505514	2.01868e-16	-0.568825
chr1	1606	179803679	179803680	Ahctf1	3	-1.26952	2.02129e-16	-0.870596
chr2	476	34823180	34826235	Fbxw2	3	-2.68603	2.11136e-16	-1.05699
chr18	686	75367528	75369976	Smad7	3	0.385509	2.11841e-16	1.23493
chrX	921	142390343	142390535	Acsl4	3	-3.13323	2.12407e-16	-1.14083
chr1	1271	156034816	156036480	Tor1aip1	3	-0.469772	2.13203e-16	-0.498235
chr9	37	7835254	7837064	Birc2	3	-1.82562	2.16001e-16	-0.923649
chr14	1306	75284372	75284386	Zc3h13	3	-0.875092	2.35175e-16	-1.01473
chr19	591	34192228	34217624	Stambpl1	3	-2.47453	2.35613e-16	-1.04814
chr12	117	16589765	16646966	Lpin1	3	-1.49745	2.3967e-16	-1.30241
chr6	451	48766957	48770851	Gimap3	3	-0.131545	2.48562e-16	-0.204672
chr4	146	33031415	33031416	Ube2j1	3	-1.48552	2.56859e-16	-0.865794
chr16	713	76373048	76373827	Nrip1	3	-1.7234	2.64022e-16	-0.908622
chr1	1012	131097825	131097826	Mapkapk2	3	-1.92188	2.73543e-16	-1.09211
chr7	583	25754700	25754757	Hnrnpul1	3	-1.30362	2.8232e-16	-0.672274
chr15	350	60164456	60187408	Gm2682	3	-0.375398	2.8289e-16	-5.03013
chr8	1393	119840496	119840544	Cotl1	3	-0.157051	2.86505e-16	-0.412032
chr2	486	35109491	35132258	Cntrl	3	0.0150274	2.92699e-16	0.0300937
chr9	604	44980430	44980431	Cd3g	3	0.330937	3.00617e-16	0.835212
chr16	273	20672722	20673517	Eif4g1	3	-0.715384	3.05965e-16	-0.67216
chr16	66	8830099	8830100	1810013L24Rik	3	-0.313213	3.10665e-16	-0.341263
chr11	1090	78697372	78697373	Nlk	3	-1.48743	3.10965e-16	-1.02259
chr12	457	69159185	69159186	Rps29	3	1.55486	3.15181e-16	39.0163
chr7	2305	130266190	133123350	Fgfr2	3	-2.13007	3.18507e-16	-1.01852
chr14	1070	57664955	57665430	Xpo4	3	-2.46171	3.28289e-16	-0.891916
chr15	489	76080911	76080913	Puf60	3	-0.525062	3.30417e-16	-0.550213
chr18	634	67800106	67800107	Cep192	3	-1.97771	3.31191e-16	-1.01465
chr2	1483	121413774	121413775	Pdia3	3	-0.199862	3.31191e-16	-0.278481
chrX	248	37085401	37085402	Rpl39	3	1.79942	3.35766e-16	36.3573
chr17	403	26138687	26138950	Axin1	3	-1.89302	3.39848e-16	-1.00662
chr14	1196	67008855	67008877	Bnip3l	3	-1.97334	3.44596e-16	-0.931157
chr3	800	95818757	95818778	Rprd2	3	-1.8667	3.50012e-16	-0.826398
chr12	668	83688151	83688563	Psen1	3	-3.14984	3.63634e-16	-1.15493
chr3	404	69004737	69004991	Smc4	3	0.0439562	3.65295e-16	0.10394
chr19	218	7483201	7483281	Rtn3	3	-1.23455	3.65661e-16	-0.978019
chr15	967	99392881	99393610	Tmbim6	3	-0.439741	3.67242e-16	-0.544658
chr1	119	23909688	23922317	Smap1	3	-0.630748	3.84021e-16	-0.742963
chr15	1013	100615348	100615349	Dazap2	3	-1.09996	4.11907e-16	-0.813577
chr9	1240	95511884	95511996	U2surp	3	-0.747204	4.25236e-16	-0.752866
chr17	350	25265868	25274622	Ube2i	3	-0.447471	4.42605e-16	-0.563758
chr17	145	15704966	15704974	Chd1	3	-0.366563	4.43523e-16	-0.481248
chr2	1904	153345828	153345845	Asxl1	3	-0.660199	4.45182e-16	-0.780619
chr10	718	77530251	77530252	Itgb2	3	-0.132653	4.4801e-16	-0.228584
chr3	1335	137981535	137981545	Dapp1	3	-1.98798	4.58111e-16	-0.934674
chr19	470	21272277	21273246	Zfand5	3	-0.840388	4.63719e-16	-0.791398
chr2	1236	103797103	103797649	Caprin1	3	-0.655932	4.6999e-16	-0.631644
chr10	491	59458159	59616692	Mcu	3	-1.90892	4.79655e-16	-1.072
chr10	1004	86705508	86705509	Hsp90b1	3	-0.793214	4.93014e-16	-0.932593
chr13	1155	93771629	93771630	Arsb	3	-0.641553	5.34814e-16	-0.687966
chr15	277	51865522	51865523	Eif3h	3	0.171223	5.34814e-16	0.366531
chr9	668	48835944	48836222	Zbtb16	3	-1.66417	5.38948e-16	-1.38926
chr9	1053	75559593	75559657	Tmod3	3	-1.42007	5.46033e-16	-1.04799
chr10	1374	123076024	123076505	Mon2	3	-0.72195	5.51733e-16	-0.691765
chr13	901	65112973	65112975	Mfsd14b	3	-3.40546	5.51733e-16	-0.889853
chr5	1798	149051299	149053040	Hmgb1	3	0.583659	5.60563e-16	1.20015
chr2	1387	117342708	117343001	Rasgrp1	3	-0.554066	5.65039e-16	-0.499708
chr10	17	5069062	5550692	Syne1	3	-1.77233	5.66962e-16	-1.10717
chr8	1356	116732990	116732991	Cdyl2	3	-2.86534	5.72292e-16	-1.29094
chr17	1068	50094331	50190674	Rftn1	3	-0.742664	5.76715e-16	-0.692978
chr8	1183	105170673	105170945	Cbfb	3	-1.48007	5.88011e-16	-0.821193
chr2	1432	119477612	119477687	Ino80	3	-1.32516	6.04242e-16	-0.982545
chr8	40	4312618	4325413	Elavl1	3	-0.79611	6.07916e-16	-0.553975
chr1	53	13589909	13589910	Tram1	3	-1.52066	6.14606e-16	-0.805663
chr8	476	41239772	41239778	Pcm1	3	-0.43273	6.20569e-16	-0.468979
chr14	591	47189412	47189413	Gch1	3	-1.6004	6.48937e-16	-0.968326
chr1	1393	165708047	165708086	Rcsd1	3	-0.908153	6.4951e-16	-0.838587
chr14	1058	56886652	56887819	Zmym2	3	-0.956107	6.50167e-16	-0.561178
chr4	295	44158942	44168339	Rnf38	3	-1.52699	6.57941e-16	-0.841713
chr1	724	87756012	87756086	Atg16l1	3	-1.68356	6.62202e-16	-0.898767
chr1	978	127774163	127774164	Ccnt2	3	-1.73331	6.83935e-16	-0.914791
chr8	1010	90828351	90932344	Chd9	3	-0.450411	6.91607e-16	-0.519806
chr6	1174	100287484	100287485	Rybp	3	-2.42985	6.99376e-16	-1.02281
chr3	566	88685802	88685803	Khdc4	3	-2.33985	7.01506e-16	-0.819586
chr6	641	67266623	67267071	Serbp1	3	-0.0388127	7.17122e-16	-0.159383
chr13	56	9093880	9093982	Larp4b	3	-1.21637	7.40835e-16	-0.80343
chr14	720	52197415	52197416	Supt16	3	-1.61528	7.61112e-16	-0.879651
chr3	259	51277367	51340663	Elf2	3	-1.178	7.70454e-16	-0.753619
chr8	1552	128685653	128685654	Itgb1	3	-0.534442	7.8514e-16	-0.790367
chr5	5	3543832	3543838	Fam133b	3	-1.0827	7.85593e-16	-0.745992
chr12	672	83842342	83921934	Numb	3	-2.05382	8.56641e-16	-1.12579
chr11	1210	85140037	85140038	Usp32	3	-1.22733	8.9392e-16	-0.839683
chr14	1051	56575618	56575619	Parp4	3	-1.84876	8.9618e-16	-0.999092
chr16	710	75909309	75909310	Samsn1	3	-2.49261	9.18692e-16	-1.09634
chr10	1290	117710757	117710758	Mdm2	3	-0.887494	9.21806e-16	-0.702956
chr7	374	19629437	19629438	Relb	3	-1.76141	9.26253e-16	-1.0181
chr9	995	70503353	70503725	Rnf111	3	-1.91579	9.38918e-16	-0.858187
chr13	408	34002362	34002874	Ripk1	3	-2.44175	9.51597e-16	-1.01993
chr13	611	47106189	47106190	Dek	3	-0.0697013	9.58036e-16	-0.111345
chr4	1703	155645407	155645408	Gm10563	3	-0.871157	9.58673e-16	-0.486203
chr13	751	55635026	55635051	Ddx46	3	-0.784371	1.00508e-15	-0.765745
chr1	1596	178337796	178337797	Hnrnpu	3	-0.149474	1.00509e-15	-0.283403
chr14	1210	67933431	67933432	Dock5	3	-1.65707	1.01776e-15	-1.07056
chr11	220	29172889	29172890	Ppp4r3b	3	-1.37304	1.02831e-15	-0.781094
chr5	1827	150259766	150295388	Fry	3	-1.15627	1.03709e-15	-0.886643
chr2	1603	129198763	129199310	Slc20a1	3	-0.208888	1.0528e-15	-0.216359
chr4	337	46566439	46602202	Coro2a	3	-1.42661	1.08051e-15	-1.1082
chr4	1025	122885910	122886056	Cap1	3	-0.217097	1.08059e-15	-0.239582
chr12	982	108792972	108792973	Yy1	3	-0.251909	1.08356e-15	-0.225099
chr2	666	65238572	65238721	Cobll1	3	-1.7571	1.0855e-15	-1.2995
chr1	1020	131527346	131527347	Srgap2	3	-0.644518	1.12843e-15	-0.616285
chr15	949	98918230	98918231	Lmbr1l	3	-1.24043	1.15535e-15	-0.776084
chr11	1770	107547955	107547968	Helz	3	-0.594875	1.19062e-15	-0.599106
chr7	2008	113207464	113234623	Arntl	3	-2.33229	1.20018e-15	-0.950843
chr18	665	73678230	73703780	Smad4	3	-1.01542	1.25366e-15	-0.754367
chr2	760	73312700	73312701	Cir1	3	-1.71661	1.25491e-15	-0.847712
chr15	211	38078424	38078854	Ubr5	3	-0.934067	1.2763e-15	-0.784375
chr11	84	6291632	6292605	Ogdh	3	-0.549396	1.28086e-15	-0.493411
chr12	761	87443838	87443918	Alkbh1	3	-2.05316	1.31349e-15	-0.982583
chr8	609	60954747	60983300	Clcn3	3	-0.908465	1.31642e-15	-0.605054
chr6	420	47835663	47835695	Zfp398	3	-2.92853	1.33418e-15	-1.33614
chr18	684	75018780	75018796	Dym	3	-1.44525	1.33965e-15	-0.824395
chr2	2	3284211	3284268	Nmt2	3	-2.16441	1.35924e-15	-1.09156
chr15	985	99772461	99772601	Cers5	3	-2.65771	1.40259e-15	-0.888507
chr18	130	23752332	23803984	Mapre2	3	-1.19184	1.4177e-15	-0.841121
chr9	1567	111118110	111182327	Lrrfip2	3	-2.17735	1.45196e-15	-0.939161
chr9	38	7872982	7873024	Birc3	3	-1.34282	1.51831e-15	-1.03466
chr13	1235	98891039	98926384	Tnpo1	3	-1.21908	1.53848e-15	-0.740823
chr10	551	62792230	62792286	Ccar1	3	-0.803147	1.57202e-15	-0.656135
chr11	92	6546886	6561230	Ccm2	3	-0.458587	1.57202e-15	-0.465839
chr1	110	21961580	21961942	Kcnq5	3	-1.75301	1.61117e-15	-1.641
chr2	832	78869046	78869678	Ube2e3	3	-1.86368	1.64117e-15	-0.945767
chr10	1322	119240054	119240055	Cand1	3	-2.94328	1.6548e-15	-0.782588
chr7	2040	116443448	116443449	Pik3c2a	3	-2.5831	1.65672e-15	-1.85001
chrX	552	77795971	77796278	Prkx	3	-3.96424	1.75379e-15	-0.873215
chr13	760	56135529	56135631	H2afy	3	0.430677	1.75563e-15	0.784677
chr5	1307	123015073	123015074	Orai1	3	-0.612441	1.76014e-15	-0.578063
chr17	1282	74294789	74294863	Memo1	3	-1.17299	1.82583e-15	-0.769915
chr18	76	12971922	12971923	Impact	3	-1.26691	2.0341e-15	-0.822867
chr7	2159	125707676	125707780	Gtf3c1	3	-1.39325	2.0468e-15	-0.859816
chr9	1469	108306128	108306129	Rhoa	3	-0.295506	2.13751e-15	-0.399776
chr19	334	11516511	11518559	Ms4a6b	3	0.0323417	2.18132e-15	0.0934238
chr3	360	62507003	62507004	Dhx36	3	-0.382771	2.18132e-15	-0.36573
chr5	591	67847369	67847434	Atp8a1	3	-1.42456	2.27488e-15	-1.11892
chr12	1009	110696288	110696395	Hsp90aa1	3	0.0934497	2.31161e-15	0.514731
chr4	25	6454270	6454271	Nsmaf	3	-0.444299	2.44093e-15	-0.557362
chr12	427	59095799	59131502	Mia2	3	-1.27634	2.54767e-15	-0.730949
chr4	1096	126429555	126429556	Ago3	3	-2.68448	2.57602e-15	-1.0861
chr2	1562	127336158	127336159	Dusp2	3	0.2254	2.70866e-15	1.19819
chr17	963	45573270	45573271	Hsp90ab1	3	-0.109352	2.71393e-15	-0.826236
chr12	473	69681626	69681852	Sos2	3	-2.23533	2.76985e-15	-1.04491
chr4	1168	129742295	129742296	Khdrbs1	3	-0.0142879	2.79012e-15	-0.0245785
chr12	7	3426856	3426901	Asxl2	3	-1.2763	2.81333e-15	-0.711782
chr15	1090	102470549	102473334	Pcbp2	3	0.175039	2.81722e-15	0.235104
chr1	1067	133690085	133690108	Lax1	3	-0.883283	2.85808e-15	-0.622549
chr6	1449	125095980	125096162	Chd4	3	-0.199186	2.85808e-15	-0.377323
chr4	1294	134923591	134923592	Rsrp1	3	-0.809809	2.86519e-15	-0.993932
chr16	585	49800532	49866833	Cd47	3	0.0974122	2.91427e-15	0.236601
chr8	1320	111536096	111541259	Znrf1	3	-1.44631	3.01501e-15	-0.902097
chr4	484	62559846	62699466	Rgs3	3	-0.747454	3.01558e-15	-0.728308
chr15	287	53346158	53346159	Ext1	3	-1.34663	3.03133e-15	-1.42977
chr11	1749	106715258	106750628	Pecam1	3	-2.0563	3.18564e-15	-0.878971
chr4	1192	130913124	130913125	Laptm5	3	0.154675	3.18606e-15	0.568019
chr5	1469	134639346	134639490	Eif4h	3	-1.33654	3.22247e-15	-0.693332
chr14	430	36906317	36968777	Ccser2	3	-0.922179	3.22636e-15	-0.597451
chr13	1385	114388257	114388258	Ndufs4	3	-0.177511	3.2603e-15	-0.190885
chr10	1248	115315590	115315594	Rab21	3	-0.42371	3.28508e-15	-0.426161
chr13	6	3611107	3611108	Tasor2	3	-0.988271	3.39923e-15	-0.72347
chr10	367	42860369	42860793	Scml4	3	-1.05177	3.72207e-15	-0.963567
chr2	115	15049394	15055347	Arl5b	3	-1.61908	3.73497e-15	-0.746498
chr1	1068	133701880	133801041	Atp2b4	3	-1.27709	3.84764e-15	-0.716746
chr5	1357	124425609	124425914	Sbno1	3	-0.964118	4.10217e-15	-0.771066
chr15	686	81858484	81858485	Tob2	3	-1.61419	4.15545e-15	-1.06032
chr6	1317	117900339	117923701	Hnrnpf	3	0.149071	4.16236e-15	0.290763
chr15	801	88730770	88734233	Brd1	3	-0.243489	4.17346e-15	-0.280787
chr19	680	41263979	41263997	Tm9sf3	3	-0.595836	4.18104e-15	-0.437838
chr11	1581	100822527	100850724	Stat5b	3	-0.860433	4.43388e-15	-0.722192
chr19	448	18631788	18631823	Ostf1	3	-0.448287	4.44612e-15	-0.597101
chr11	1171	83302482	83308238	Ap2b1	3	-0.73631	4.47441e-15	-0.573795
chr11	1717	105178806	105181982	Tlk2	3	-0.401734	4.66091e-15	-0.354517
chr11	290	34314757	34314822	Insyn2b	3	-3.48411	4.66367e-15	-0.949446
chr10	1346	120979331	120979332	Lemd3	3	-2.10048	4.83358e-15	-1.02695
chr6	1682	140622662	140626882	Aebp2	3	-1.28959	4.85189e-15	-0.954188
chr11	768	68853040	68871858	Ndel1	3	-2.44354	4.90529e-15	-1.29336
chr3	1157	116662676	116662677	Mfsd14a	3	-1.57474	4.92989e-15	-0.7366
chr11	1405	97115330	97115331	Tbx21	3	-0.656122	4.977e-15	-0.860665
chr7	1643	100227393	100227394	Pgm2l1	3	-2.68135	4.977e-15	-0.863029
chrX	530	75084756	75084905	Gab3	3	-0.506666	5.12123e-15	-0.774053
chr18	135	24205343	24232597	Galnt1	3	-1.71767	5.33279e-15	-0.829632
chrX	976	152016427	152016428	Smc1a	3	-1.15614	5.45097e-15	-1.52256
chr1	769	90602980	90602981	Cops8	3	-0.433512	5.48044e-15	-0.394037
chr16	45	5049856	5049863	Glyr1	3	-1.86025	5.64946e-15	-1.0168
chr9	607	45009612	45009613	Cd3e	3	0.226761	5.72575e-15	0.73855
chr7	67	4812589	4812590	Ube2s	3	-0.220888	5.77476e-15	-0.299424
chr2	550	38644086	38644087	Psmb7	3	-1.40718	5.84452e-15	-0.746761
chr7	1445	81829430	81829431	Btbd1	3	-1.80548	5.91759e-15	-0.711203
chr4	292	44004451	44012686	Clta	3	0.0961252	5.9801e-15	0.128232
chr7	1606	98656545	98656779	Emsy	3	-1.3033	6.10062e-15	-0.788092
chr9	852	59656367	59656573	Pkm	3	0.103131	6.16188e-15	0.166971
chr7	2219	127137822	127137823	Spn	3	-0.637015	6.25593e-15	-0.782331
chr19	238	8741412	8749399	Stx5a	3	-1.67073	6.27552e-15	-0.722695
chr1	484	66817545	66817562	Kansl1l	3	-3.99729	6.28274e-15	-1.18654
chr10	1276	117148509	117148510	Frs2	3	-2.32361	6.28974e-15	-0.751892
chr17	494	28691328	28692568	Mapk14	3	-1.25891	6.44976e-15	-0.897817
chr14	1399	99099906	99099907	Pibf1	3	-1.6926	6.50855e-15	-0.867723
chr19	154	6057843	6058223	Fau	3	1.14598	6.66369e-15	33.3787
chr10	826	79988583	79988623	Cnn2	3	0.359083	6.88329e-15	0.957885
chr14	302	27428833	27428834	Tasor	3	-1.37792	6.90107e-15	-1.01351
chr9	562	44233983	44234049	Cbl	3	-0.703371	6.92386e-15	-0.712765
chr2	356	30061852	30066456	Set	3	0.0319642	6.9402e-15	0.0444879
chr10	501	60277626	60284461	Psap	3	-0.75616	7.00963e-15	-0.76151
chr1	547	74505802	74544284	Usp37	3	-2.69683	7.46113e-15	-0.916668
chr8	107	11635753	11635757	Ankrd10	3	-1.84761	7.46113e-15	-1.10176
chr11	889	70844777	70844975	Rabep1	3	-1.42695	7.53625e-15	-1.01418
chr14	222	20793965	20794088	Camk2g	3	-1.2114	7.83141e-15	-0.826808
chr10	24	6758505	6788837	Oprm1	3	-4.21884	7.89688e-15	-1.08519
chr14	1129	62761111	62761112	Ints6	3	-1.11588	8.12155e-15	-0.79498
chr2	472	34406877	34432025	Mapkap1	3	-0.838193	8.19006e-15	-0.61209
chr1	1208	151344476	151344518	Ivns1abp	3	-0.393681	8.2809e-15	-0.418278
chr9	328	35116872	35116873	St3gal4	3	-1.52372	8.34414e-15	-0.984934
chr1	1218	152090124	152090125	1700025G04Rik	3	-1.71725	8.51273e-15	-1.34478
chr10	1263	116581280	116581281	5330438D12Rik	3	-3.39157	8.8352e-15	-1.01929
chr15	863	93336807	93336808	Yaf2	3	-1.42352	8.92345e-15	-0.707535
chr7	1542	89980701	89980983	Eed	3	0.0451106	8.97497e-15	0.0515689
chr1	413	59684976	59685009	Nop58	3	-0.757585	9.32922e-15	-0.589425
chrX	704	104671063	104671064	Zdhhc15	3	-3.70448	9.32922e-15	-0.943471
chr1	1093	134803850	134955942	Ppp1r12b	3	-2.94811	9.70758e-15	-1.09718
chr9	507	41079505	41158062	Ubash3b	3	-1.05069	1.02965e-14	-0.863985
chr11	1068	78245986	78245987	Supt6	3	-1.48568	1.03623e-14	-0.839279
chr6	1046	87838797	87838798	Isy1	3	-3.59498	1.06394e-14	-0.884843
chr9	1318	101074100	101074762	Msl2	3	-0.995653	1.0726e-14	-0.60067
chr14	561	45658060	45658143	Ddhd1	3	-1.41858	1.08292e-14	-0.883885
chr2	1130	90745369	90745370	Fnbp4	3	-0.430043	1.12408e-14	-0.498719
chr12	853	100899523	100908198	Gpr68	3	-1.49965	1.13718e-14	-0.837238
chr11	1112	80080937	80080991	Crlf3	3	-1.45825	1.1642e-14	-1.01049
chr11	1747	106487795	106487836	Ern1	3	-2.28727	1.21355e-14	-1.6585
chr15	77	12205027	12205085	Mtmr12	3	-1.77296	1.21355e-14	-1.35153
chr8	1012	91070056	91070158	Rbl2	3	-0.69845	1.23396e-14	-0.592963
chr15	383	65787039	65810234	Efr3a	3	-1.24159	1.25369e-14	-0.720263
chr18	521	60526184	60526214	Dctn4	3	-1.07986	1.27889e-14	-0.665071
chr15	125	27630692	27630693	Otulin	3	-0.616082	1.2976e-14	-0.780358
chr2	2282	173659759	173659856	Rab22a	3	-2.79182	1.33773e-14	-1.02306
chr1	427	60977926	60977927	Icos	3	-4.31157	1.35109e-14	-0.860875
chr18	682	74998557	75000477	Rpl17	3	1.516	1.36096e-14	32.2503
chr9	1605	114688789	114688790	Dync1li1	3	-1.72066	1.38061e-14	-0.91318
chr4	1729	155992871	155993377	Sdf4	3	-0.0915329	1.38391e-14	-0.110173
chr14	722	52237571	52257780	Chd8	3	-0.420415	1.38623e-14	-0.47111
chr15	281	51991746	51991747	Rad21	3	-1.24089	1.38623e-14	-0.698098
chr17	806	36032854	36032855	H2-T23	3	0.359689	1.38623e-14	0.809638
chr8	1450	122432907	122432930	Cyba	3	0.345805	1.40332e-14	1.17969
chr1	278	43445750	43445751	Nck2	3	-1.44134	1.41783e-14	-0.830403
chr12	327	44210325	44210326	Dnajb9	3	-0.370433	1.5389e-14	-0.350213
chr15	316	57694664	57694665	Zhx2	3	-2.41849	1.54078e-14	-1.07058
chr9	1764	123478705	123478706	Limd1	3	-1.34737	1.57404e-14	-0.767146
chrX	1030	159532667	159532719	Bclaf3	3	-2.86346	1.61533e-14	-0.761559
chr14	950	54464136	54464137	Lrp10	3	-0.566596	1.62886e-14	-0.419197
chr2	1631	130450277	130450544	Ptpra	3	-0.328106	1.644e-14	-0.277918
chr11	762	68432120	68432121	Pik3r5	3	-0.057687	1.67854e-14	-0.106814
chr5	1721	145083829	145083830	Arpc1a	3	-2.69664	1.71701e-14	-0.890773
chr11	1340	95309601	95310246	Kat7	3	-1.28917	1.758e-14	-0.719666
chr12	468	69357164	69357165	Nemf	3	-1.25104	1.79344e-14	-0.799317
chr11	472	52282570	52283331	Tcf7	3	-0.371641	1.83382e-14	-0.52298
chr4	189	40854004	40854005	B4galt1	3	-0.606944	1.96428e-14	-0.563906
chr9	1261	96631616	96631617	Rasa2	3	-1.48331	1.97504e-14	-0.752143
chr17	96	12916328	12916442	Tcp1	3	-1.03183	2.29876e-14	-0.659293
chr1	21	7088919	7088920	Pcmtd1	3	-1.66681	2.35057e-14	-0.841762
chr6	416	47454319	47454388	Cul1	3	-0.113372	2.38851e-14	-0.104464
chr7	2158	125603493	125603537	Il21r	3	-1.47326	2.43448e-14	-0.953865
chr6	1064	88518904	88518905	Sec61a1	3	-0.816013	2.44483e-14	-0.75622
chr19	949	60790642	60790643	Eif3a	3	-0.0169497	2.53665e-14	-0.0261564
chr13	1116	90089607	90089608	Xrcc4	3	-2.75009	2.57126e-14	-1.23247
chr5	1839	150673738	150756303	Pds5b	3	-1.0924	2.57673e-14	-0.893998
chr8	1082	94601936	94602066	Rspry1	3	-2.3746	2.57673e-14	-0.777948
chr11	645	60537977	60537978	Alkbh5	3	-0.545301	2.61192e-14	-0.43063
chr15	638	79742503	79742536	Sun2	3	-0.572753	2.62016e-14	-0.536684
chr2	1250	104590522	104590523	Cstf3	3	-1.50126	2.63547e-14	-0.933409
chr3	1469	152210421	152210521	Fubp1	3	-0.296653	2.88425e-14	-0.301205
chr4	1105	126968134	126968135	Zmym4	3	-2.40154	2.90519e-14	-1.09509
chr13	1055	74734230	74808810	Cast	3	-0.187355	2.98137e-14	-0.243761
chr3	369	63976105	63976106	Gmps	3	-1.06745	3.06309e-14	-0.600139
chr4	198	41275134	41275144	Ubap2	3	-1.02455	3.20518e-14	-0.734899
chr18	200	34506822	34506823	Fam13b	3	-0.768686	3.23584e-14	-0.640052
chr7	2351	132931141	132949584	Zranb1	3	-1.62406	3.25629e-14	-0.877709
chr8	1217	105827349	105827350	Ranbp10	3	-0.799297	3.31953e-14	-0.534219
chr5	479	45856550	45857615	Lcorl	3	-1.43717	3.40162e-14	-0.85139
chr8	1305	110846775	110846776	Sf3b3	3	-1.36632	3.5236e-14	-0.679755
chr5	1639	140321551	140321552	Mad1l1	3	-3.64429	3.55821e-14	-0.917043
chr7	1637	99980447	99980448	Rnf169	3	-1.16949	3.68753e-14	-0.849746
chr2	541	37647284	37703275	Strbp	3	-2.31297	3.7146e-14	-0.839778
chr10	981	84917615	84917656	Ric8b	3	-2.86453	3.7243e-14	-0.901671
chr4	270	43562421	43562422	Tln1	3	0.404589	3.73612e-14	0.953793
chr4	193	40970905	40970906	Nfx1	3	-1.35905	3.76267e-14	-0.664277
chr4	1152	129461580	129461581	Bsdc1	3	-1.5498	3.88249e-14	-0.616337
chr5	549	64803387	64812339	Klf3	3	-0.0838487	3.93871e-14	-0.0916127
chr11	1121	80383278	80383397	Zfp207	3	-0.0540685	4.01043e-14	-0.0552436
chr14	1356	79587690	79587691	Sugt1	3	-1.58575	4.06163e-14	-0.868401
chr19	632	37520878	37550459	Exoc6	3	-1.17883	4.12133e-14	-0.833847
chr4	1201	131873616	131873617	Srsf4	3	-1.07479	4.1581e-14	-0.610834
chr11	1873	115475666	115475667	Armc7	3	-0.941978	4.27478e-14	-0.795832
chr8	1241	106210932	106210933	Slc7a6os	3	-1.72284	4.27478e-14	-0.946673
chr3	69	19227779	19227780	Gm16093	3	-3.46319	4.29002e-14	-1.07634
chr9	1029	72985428	72985605	Ccpg1	3	-5.4278	4.59739e-14	-0.973344
chr10	104	14705559	14705560	Vta1	3	-2.81625	4.81049e-14	-0.956121
chr19	100	5295454	5295455	Sf3b2	3	0.731658	4.81049e-14	1.50891
chr12	137	17690855	17690856	Hpcal1	3	-0.765688	4.89432e-14	-0.543624
chr16	380	31274991	31275277	Ppp1r2	3	-1.03288	4.9697e-14	-0.526021
chr11	457	51756210	51756618	Sec24a	3	-0.746361	5.18405e-14	-0.564559
chr7	1657	100706634	100786375	Fam168a	3	-2.20931	5.3907e-14	-0.836439
chr2	2365	180257376	180257377	Rps21	3	1.49399	5.52598e-14	34.0538
chr14	1480	118937975	118937976	Dnajc3	3	-0.39146	5.56023e-14	-0.523748
chr10	1045	91123954	91124059	Slc25a3	3	0.587264	5.59046e-14	1.13509
chr15	893	96699729	96699730	Slc38a2	3	-0.0547852	5.59193e-14	-0.180421
chr6	441	48647233	48647384	Gimap8	3	-0.780351	5.69607e-14	-0.749672
chr17	1133	56584584	56584585	Safb2	3	-0.776946	5.84496e-14	-0.650626
chr1	1533	173350878	173455354	Aim2	3	-1.38736	5.87525e-14	-0.748807
chr9	20	5308848	5308849	Casp4	3	-1.01711	5.95502e-14	-0.722359
chr13	77	12565873	12565908	Ero1lb	3	-1.06101	6.05118e-14	-0.576753
chr11	1911	116413003	116413004	Rnf157	3	-1.87593	6.05763e-14	-0.827676
chr13	305	24801656	24801657	BC005537	3	-0.0971551	6.44317e-14	-0.0994682
chr2	600	52072831	52072832	Rif1	3	-0.862503	6.63341e-14	-0.626797
chrX	922	142681405	142825741	Tmem164	3	-1.9795	6.73318e-14	-0.928721
chr2	2171	165858172	165896950	Zmynd8	3	-0.672059	7.00349e-14	-0.622908
chr1	1308	160264323	160264324	Gm36975	3	-2.72983	7.05992e-14	-0.871919
chr11	1410	97280485	97280638	Npepps	3	-0.750766	7.19787e-14	-0.515265
chr11	1798	109649404	109650921	Prkar1a	3	0.000677158	7.2742e-14	0.000882365
chrX	246	36989655	36989656	Sept6	3	-0.684976	7.4316e-14	-0.58447
chr17	473	28207777	28207843	Def6	3	-0.239651	7.46401e-14	-0.269786
chr19	555	29805988	29805989	9930021J03Rik	3	-0.939823	7.46401e-14	-0.808994
chr16	605	56024627	56029739	Pcnp	3	-2.93909	7.5649e-14	-0.806689
chr7	1449	81934458	81934473	Hdgfl3	3	-1.73389	7.62781e-14	-0.82705
chr4	1226	132535549	132535581	Dnajc8	3	-0.97302	7.64902e-14	-0.767769
chr5	1297	122501894	122502225	Atp2a2	3	-0.905759	7.64902e-14	-0.471521
chr12	851	100725027	100725120	Rps6ka5	3	-1.27955	7.76562e-14	-1.00281
chr4	1157	129542712	129542713	Hdac1	3	-1.90429	8.1454e-14	-1.38987
chr16	697	70313948	70314134	Gbe1	3	-4.28785	8.40403e-14	-0.74237
chr14	1497	121035563	121035564	Farp1	3	-0.993243	8.40986e-14	-0.605666
chr2	119	17391007	17731043	Nebl	3	-2.21566	8.44378e-14	-1.31944
chr8	1209	105636578	105636579	Ctcf	3	-0.235848	8.49169e-14	-0.238902
chr14	1119	61648621	61682373	Dleu2	3	-1.67634	8.5442e-14	-0.948104
chr16	252	19983036	19983037	Klhl6	3	-0.702965	8.5442e-14	-0.596495
chr15	49	9529827	9529835	Il7r	3	-0.53421	8.58459e-14	-1.26715
chr9	1425	107551554	107554583	Rassf1	3	-1.61299	9.59309e-14	-0.841106
chr2	1702	135741829	135805548	Plcb4	3	-2.36138	9.6209e-14	-1.12753
chr4	1611	150236951	150243486	Eno1	3	-0.490012	9.66351e-14	-0.363658
chr9	999	70678996	70678997	Adam10	3	-2.57466	9.75696e-14	-0.985399
chr18	433	46741875	46741936	Ap3s1	3	-0.829241	9.87748e-14	-0.535047
chr4	1429	141139765	141139766	Szrd1	3	-1.19522	9.94097e-14	-0.738863
chr15	630	79546554	79546741	Ddx17	3	-0.550692	9.97306e-14	-0.538731
chr14	1314	75845092	75845302	Tpt1	3	1.23351	9.9876e-14	33.9215
chr8	42	4493198	4493199	Cers4	3	-1.06738	9.99833e-14	-0.541811
chr11	1247	87663086	87699897	Rnf43	3	-1.08817	1.00012e-13	-0.708817
chr11	240	30771725	30771726	Psme4	3	-1.21117	1.02991e-13	-0.830229
chr5	367	34761743	34761744	Htt	3	-1.19371	1.03538e-13	-0.640863
chr1	1778	193207724	193302243	Lamb3	3	-1.55838	1.03847e-13	-0.711878
chr11	837	69918303	69921958	Eif5a	3	0.251168	1.03903e-13	0.455159
chr1	1489	171682008	171682010	Cd48	3	0.018528	1.04423e-13	0.0256645
chr11	1442	98192954	98193293	Med1	3	-1.5243	1.04423e-13	-0.650662
chr12	619	80436600	80436601	Dcaf5	3	-1.43767	1.05105e-13	-0.71696
chr14	1112	61439873	61439874	Kpna3	3	-1.65304	1.06687e-13	-0.830863
chr7	1415	80401706	80405431	Furin	3	-1.50607	1.06795e-13	-1.06507
chr18	84	14682765	14682914	Ss18	3	-0.284009	1.0969e-13	-0.225074
chr2	1489	121474066	121474067	Mfap1b	3	-1.63041	1.14697e-13	-0.59894
chr5	323	32854255	32854256	Prr14l	3	-1.10427	1.16423e-13	-0.785522
chr11	479	53350832	53350833	Aff4	3	-0.720327	1.16503e-13	-0.513386
chr11	1223	86201369	86201383	Brip1os	3	-1.66874	1.18371e-13	-0.848631
chr17	1312	78937065	78937066	Cebpz	3	-0.175715	1.21907e-13	-0.236411
chr10	319	39612933	39612934	Traf3ip2	3	-1.43355	1.22413e-13	-0.785524
chr5	1334	123656017	123684618	Clip1	3	-0.466764	1.22614e-13	-0.34882
chr4	366	49632059	49632066	Rnf20	3	-0.63501	1.24256e-13	-0.409301
chr8	794	72319032	72319033	Klf2	3	0.356886	1.24947e-13	0.853843
chr8	1456	122551328	122551329	Piezo1	3	-1.04675	1.24947e-13	-0.507103
chr10	1564	130322876	130322878	Tespa1	3	-1.38301	1.25744e-13	-0.698351
chr18	784	84086403	84086451	Tshz1	3	-1.79067	1.27766e-13	-0.822433
chr13	1125	91461049	91461091	Ssbp2	3	-1.18636	1.28045e-13	-0.793808
chr4	987	119294603	119294604	Ybx1	3	-0.558806	1.2897e-13	-0.52107
chr11	684	62281481	62281484	Ttc19	3	-3.21666	1.29962e-13	-0.908051
chrX	1050	162812632	162829454	Txlng	3	-1.4717	1.30403e-13	-0.867453
chr4	135	31964096	31964263	Map3k7	3	-2.55571	1.32835e-13	-0.703038
chr9	25	7184519	7184551	Dcun1d5	3	-1.52748	1.35036e-13	-0.719454
chr15	73	11996057	11996983	Sub1	3	0.507722	1.40255e-13	1.48608
chr11	1099	79339791	79339825	Nf1	3	-3.33297	1.43408e-13	-0.850122
chr11	818	69758222	69758637	Polr2a	3	-0.116215	1.45431e-13	-0.131363
chr8	841	78509351	78509575	Slc10a7	3	-0.914495	1.46031e-13	-0.544362
chr16	567	46120250	46120251	Cd96	3	-0.131788	1.46153e-13	-0.13955
chr11	1709	104550391	104550483	Cdc27	3	-8.73827	1.48241e-13	-0.858977
chr9	254	25252438	25252451	Sept7	3	0.255441	1.49407e-13	0.304255
chr18	51	10617774	10617869	Snrpd1	3	-0.791766	1.49895e-13	-0.519867
chr2	83	11501699	11554077	Pfkfb3	3	-2.55686	1.50483e-13	-0.775005
chr13	485	37994082	37994217	Ssr1	3	-2.32058	1.56318e-13	-0.805474
chr16	150	16358532	16358959	Dnm1l	3	-1.54225	1.56549e-13	-0.682104
chr18	50	10610108	10610352	Esco1	3	-0.773022	1.57742e-13	-0.514983
chr7	1558	92669902	92669934	Pcf11	3	-0.252244	1.57954e-13	-0.278758
chr15	673	81399593	81400043	St13	3	-0.0293241	1.58831e-13	-0.0233052
chr2	70	9918407	10048596	Taf3	3	-1.25803	1.59043e-13	-0.801952
chr15	786	86214458	86214459	Tbc1d22a	3	-1.78934	1.60544e-13	-0.634186
chr19	827	47579677	47580019	Slk	3	-1.2399	1.67217e-13	-0.730572
chr12	977	108554719	108635753	Evl	3	-0.616942	1.68097e-13	-0.772181
chr5	1077	112276690	112276707	Tpst2	3	0.0911934	1.75861e-13	0.136194
chr9	1113	79793429	79793507	Tmem30a	3	-1.32003	1.76585e-13	-0.842443
chr13	1121	91223967	91223968	Atg10	3	-2.6884	1.78575e-13	-1.03214
chr8	1429	121590360	121590712	Map1lc3b	3	0.531527	1.79511e-13	0.947579
chr5	700	86172510	86172803	Uba6	3	-1.19285	1.82471e-13	-0.756165
chr15	345	59374246	59374287	Nsmce2	3	-0.383115	1.86702e-13	-0.388908
chr9	1635	118478211	118478344	Eomes	3	-1.30745	1.89026e-13	-0.89877
chr10	374	43221485	43221600	Pdss2	3	-2.13572	1.91153e-13	-1.02492
chr3	141	32397670	32436376	Pik3ca	3	-1.60081	1.9119e-13	-0.825724
chr7	1208	58658245	58658246	Atp10a	3	-2.07086	1.92273e-13	-0.914077
chr8	582	56551089	56551090	Fbxo8	3	-2.38005	1.94233e-13	-0.692909
chr7	1201	56050252	56050877	Herc2	3	-0.330225	1.94451e-13	-0.290529
chr10	1058	93284974	93311135	Elk3	3	-1.03678	1.98718e-13	-0.589193
chr11	1702	103954055	103954056	Nsf	3	-0.594438	2.02472e-13	-0.553834
chr10	1494	128821893	128821897	Sarnp	3	0.00129057	2.06908e-13	0.00139637
chr10	361	42502029	42502290	Snx3	3	-1.20301	2.10593e-13	-0.659754
chr9	1403	106789193	106789194	Rad54l2	3	-1.35433	2.12859e-13	-0.582154
chr10	356	41809934	41887439	Sesn1	3	-1.73482	2.20103e-13	-0.820938
chr5	950	105699968	105700789	Lrrc8d	3	-1.25203	2.20103e-13	-0.794186
chr1	741	88277505	88277633	Hjurp	3	-1.07531	2.21548e-13	-0.549089
chr9	195	21424907	21425096	Dnm2	3	0.113214	2.21826e-13	0.216877
chr17	414	26508471	26562128	Dusp1	3	0.0785847	2.25046e-13	0.188106
chr1	980	127868772	127868812	Rab3gap1	3	-0.221298	2.26822e-13	-0.188611
chr10	1110	95940749	95940750	Eea1	3	-1.08629	2.3158e-13	-0.614874
chr17	682	34203526	34203527	Tap2	3	-0.939945	2.37982e-13	-0.774215
chr11	12	3452362	3452363	Rnf185	3	-4.3663	2.41351e-13	-0.796086
chrX	702	104413845	104413846	Abcb7	3	-2.47623	2.53064e-13	-1.04976
chr1	887	106171751	106171752	Phlpp1	3	-0.882695	2.53118e-13	-0.585483
chr8	392	33330549	33385527	Wrn	3	-1.79307	2.5752e-13	-1.03117
chr9	293	31211786	31211793	Aplp2	3	-1.18627	2.6618e-13	-0.630754
chr6	1734	145250176	145250239	Kras	3	-0.511869	2.66257e-13	-0.492998
chr12	1010	110737943	110737992	Wdr20	3	-2.24597	2.67198e-13	-0.768049
chr18	118	21001340	21001991	Rnf138	3	-0.250465	2.68923e-13	-0.276443
chr5	1289	122284364	122295772	Pptc7	3	-2.38711	2.7203e-13	-0.717718
chr2	1746	144270571	144270906	Snx5	3	-0.389426	2.7655e-13	-0.420527
chr9	792	56994922	56994923	Ptpn9	3	-1.74582	2.89947e-13	-0.762505
chr1	853	95667534	95667571	St8sia4	3	-1.82491	2.92379e-13	-0.980894
chr18	117	20944624	20961472	Rnf125	3	-1.28403	3.01544e-13	-0.584299
chr15	938	98763210	98763211	Arf3	3	-2.63357	3.23948e-13	-0.802106
chr8	748	71272713	71272755	Myo9b	3	-0.257267	3.27016e-13	-0.320226
chr9	880	61372365	61373672	Tle3	3	-0.363555	3.29936e-13	-0.348595
chr12	825	98746963	98771022	Zc3h14	3	-2.57548	3.32355e-13	-0.736011
chr5	19	3928273	3928274	Akap9	3	-0.347967	3.36459e-13	-0.345076
chr10	1474	128525869	128525870	Esyt1	3	0.382857	3.38357e-13	0.479219
chr1	750	88701875	88702221	Arl4c	3	0.0959934	3.38609e-13	0.181143
chr9	1637	118506266	118506267	Golga4	3	-0.145214	3.42633e-13	-0.161521
chr11	2074	121354444	121354445	Wdr45b	3	-0.899316	3.47178e-13	-0.646822
chr9	1355	104246826	104262930	Dnajc13	3	-0.932838	3.48668e-13	-0.485863
chr14	1344	78849051	78849254	Vwa8	3	-2.73088	3.51143e-13	-1.21933
chr3	328	58525820	58525821	Eif2a	3	-0.80093	3.57611e-13	-0.433047
chr4	200	41348995	41348996	Ubap1	3	-1.60847	3.68278e-13	-0.641951
chr6	1027	87042845	87042891	Gfpt1	3	-0.928429	3.8211e-13	-0.496943
chr7	1139	46796102	46796671	Gtf2h1	3	-1.47459	3.8211e-13	-0.571914
chr1	32	9748381	9748382	Vcpip1	3	-0.882145	3.84614e-13	-0.470228
chr14	551	45329787	45329788	Psmc6	3	-0.586665	3.85702e-13	-0.301708
chr7	262	15999494	16047921	Bicra	3	-1.4848	4.05063e-13	-0.723594
chr13	1277	101692629	101768217	Pik3r1	3	-0.758155	4.06938e-13	-0.709064
chr13	1298	104816952	104816953	Cwc27	3	-2.19513	4.06938e-13	-0.921968
chr7	2138	123124180	123124181	Tnrc6a	3	-0.142448	4.14862e-13	-0.249035
chrX	753	113185516	113185517	Chm	3	-2.94622	4.16377e-13	-0.940287
chr10	454	53593160	53630439	Mcm9	3	-1.69424	4.24974e-13	-0.802959
chr15	140	31531052	31531053	March6	3	-0.722335	4.29569e-13	-0.43882
chr11	1571	100620167	100620168	Dnajc7	3	-0.449692	4.30789e-13	-0.385435
chr4	821	109280267	109343059	Eps15	3	-2.87406	4.33245e-13	-0.969137
chr15	124	27466676	27466677	Ank	3	-1.16277	4.37544e-13	-0.599403
chr2	2410	181497164	181497231	Tpd52l2	3	-1.67407	4.49668e-13	-0.63934
chr13	1380	113618563	113618564	Snx18	3	-1.23084	4.55917e-13	-0.662263
chr4	32	8690920	8751438	Chd7	3	-0.0568991	4.57215e-13	-0.109648
chr15	991	99970064	99972918	Larp4	3	-1.61865	4.60971e-13	-0.81519
chr5	752	88720854	88720871	Mob1b	3	-1.53401	4.6217e-13	-0.628074
chr6	1020	86733239	86733383	Gmcl1	3	-2.33284	4.6217e-13	-0.787007
chr12	712	84996320	84996490	Ylpm1	3	-1.32115	4.668e-13	-0.927235
chr3	524	87846754	87847005	Sh2d2a	3	0.333744	4.71219e-13	0.394619
chr5	1132	114774676	114774677	Ankrd13a	3	-1.59042	4.81448e-13	-0.6418
chr11	1882	115699306	115708597	Grb2	3	-0.602201	4.82443e-13	-0.627603
chr3	971	103791074	103791563	Hipk1	3	-0.440915	4.84448e-13	-0.44207
chr3	1266	130730333	130730398	Rpl34	3	1.83232	4.85819e-13	32.2075
chr1	177	36244304	36244305	Uggt1	3	-0.428317	4.90652e-13	-0.339025
chr6	1288	116056954	116193486	Tmcc1	3	-1.48076	4.90652e-13	-0.806024
chr5	1248	120711926	120711927	Dtx1	3	-1.00929	5.20351e-13	-0.623053
chr3	1134	113630148	113630149	Rnpc3	3	-1.252	5.28292e-13	-0.683507
chr10	896	81176630	81176631	Eef2	3	0.270686	5.36855e-13	1.62038
chr11	1979	119086220	119086221	Cbx4	3	-0.171437	5.37818e-13	-0.262863
chr10	893	81105914	81105947	Map2k2	3	-1.00511	5.39129e-13	-0.735468
chr2	1840	151542482	151542483	Fkbp1a	3	-1.65599	5.40353e-13	-0.719897
chr9	1407	106891414	106891979	Manf	3	-1.19215	5.45957e-13	-0.811278
chr10	333	40349307	40349337	Cdk19	3	-2.16206	5.47473e-13	-0.729125
chr19	18	3767420	3768218	Kmt5b	3	-1.02413	5.50668e-13	-0.542414
chr11	298	35834505	35834506	Rars	3	-1.36209	5.55218e-13	-0.502105
chr12	267	35047185	35047186	Snx13	3	-2.68446	5.55218e-13	-0.741192
chr14	1316	76010864	76010865	Gtf2f2	3	-0.76716	5.74919e-13	-0.460924
chr14	1403	100149763	100284679	Klf12	3	-1.94125	5.76818e-13	-1.04642
chr11	1604	101302248	101302286	Becn1	3	-1.75893	5.77667e-13	-0.753941
chr6	1715	143167220	143167254	Etnk1	3	-1.79608	5.95886e-13	-0.700925
chr2	1547	126675485	126676337	Gabpb1	3	-1.04118	6.20012e-13	-0.545214
chr4	45	11156430	11156431	Trp53inp1	3	-3.86654	6.23054e-13	-1.19299
chr6	1208	108828673	108828674	Edem1	3	-1.00301	6.2645e-13	-0.552093
chr2	606	52742199	52742281	Stam2	3	-3.46845	6.2744e-13	-0.882598
chr9	923	65021692	65021693	Hacd3	3	-3.54329	6.32132e-13	-0.765117
chr2	1644	130906494	130906495	Atrn	3	-3.44384	6.34279e-13	-0.97828
chr3	134	31095057	31096833	Skil	3	-1.98804	6.36914e-13	-0.807249
chr5	361	34573663	34601342	Add1	3	-0.839832	6.41994e-13	-0.572807
chr18	212	34777046	34777066	Kdm3b	3	-0.309441	6.74694e-13	-0.217898
chr10	978	84622291	84622292	Polr3b	3	-2.89538	6.76844e-13	-0.941567
chr17	558	31057686	31057727	Abcg1	3	-0.602146	6.76844e-13	-0.377008
chr11	1122	80428622	80428625	Psmd11	3	-0.694252	6.88206e-13	-0.500038
chr4	397	55350042	55350043	Rad23b	3	-0.800712	7.01086e-13	-0.459758
chr17	408	26252895	26252966	Luc7l	3	-1.22847	7.1492e-13	-0.634483
chr3	500	85887515	85887516	Gm37240	3	-3.6073	7.19064e-13	-0.779434
chr1	1075	134079119	134079120	Btg2	3	0.243828	7.45367e-13	0.871716
chr3	424	75556810	75556856	Pdcd10	3	-0.417012	7.46231e-13	-0.356355
chr5	618	72914303	72914369	Slain2	3	-2.37719	7.49074e-13	-0.810128
chrX	145	20291769	20291807	Slc9a7	3	-1.68926	7.49074e-13	-1.00564
chr13	91	14063417	14063488	Ggps1	3	-0.246875	7.54207e-13	-0.217929
chr15	221	38519262	38519266	Azin1	3	-1.21852	7.67326e-13	-0.528001
chr17	1306	78688816	78737196	Strn	3	-2.6229	7.74677e-13	-0.717343
chr5	985	107987084	107987085	Dipk1a	3	-0.626413	7.80314e-13	-0.504868
chr9	1437	107635311	107635367	Gnai2	3	0.431126	7.85446e-13	0.914791
chr15	882	95790842	95790892	Ano6	3	-0.990539	7.89303e-13	-0.598822
chr15	678	81585396	81585397	Ep300	3	-0.497847	8.23579e-13	-0.397832
chr9	856	59941076	59941077	Gm20275	3	-1.78145	8.36387e-13	-1.16094
chr2	709	69722804	69723093	Ppig	3	-1.27926	8.47211e-13	-0.766508
chr10	91	13868821	13868980	Aig1	3	-1.8222	8.80566e-13	-0.78025
chr9	1504	109038564	109054863	Shisa5	3	0.401551	8.95129e-13	1.77642
chr11	679	61916217	61930252	Akap10	3	-1.20006	9.03327e-13	-0.689619
chr4	1312	135855746	135855747	Srsf10	3	-0.436117	9.20336e-13	-0.36075
chr16	378	31200990	31201163	Acap2	3	-0.974475	9.34378e-13	-0.646773
chr17	673	34118488	34122600	Brd2	3	0.4844	9.55591e-13	1.13358
chr12	807	91849128	91849157	Sel1l	3	-2.71233	9.66704e-13	-0.798209
chr17	1404	87282885	87282905	Ttc7	3	-0.805122	1.00123e-12	-0.662664
chr19	681	41385095	41385096	Pik3ap1	3	-1.97141	1.00123e-12	-0.828677
chr14	983	55015453	55015454	Ngdn	3	-0.75021	1.06863e-12	-0.402371
chr11	1820	113173076	113201838	2610035D17Rik	3	-1.66527	1.0714e-12	-0.995542
chr19	203	7019468	7019469	Fermt3	3	-0.050785	1.08716e-12	-0.0711276
chr15	1095	102529024	102625453	Atf7	3	-1.81023	1.09651e-12	-0.671671
chr17	595	32321184	32321185	Akap8	3	-0.830849	1.1635e-12	-0.523888
chr11	782	69095216	69100522	Per1	3	-0.315382	1.172e-12	-0.292824
chr11	1912	116434093	116434094	Ubald2	3	0.0874426	1.18814e-12	0.128198
chr10	39	7956229	7956230	Tab2	3	-0.454404	1.19315e-12	-0.420861
chr2	1364	114175276	114175339	Aqr	3	-0.827428	1.21547e-12	-0.633531
chr12	27	4655887	4655888	Gm48678	3	-0.363818	1.26562e-12	-0.211119
chr19	170	6241667	6241668	Atg2a	3	-0.900977	1.27132e-12	-0.580905
chr15	20	5244171	5244187	Ptger4	3	-0.455391	1.27236e-12	-0.342781
chr3	979	103914119	103914151	Rsbn1	3	-0.441748	1.28714e-12	-0.349727
chr2	1582	128429233	128502765	Morrbid	3	-1.7714	1.3117e-12	-0.627507
chr6	73	17065148	17065224	Tes	3	-0.374814	1.32164e-12	-0.396569
chr10	241	26772476	26772477	Arhgap18	3	-1.77684	1.32268e-12	-0.753901
chr2	341	29346818	29346819	Med27	3	-2.16513	1.32853e-12	-0.580635
chr2	1495	121956000	121969082	Ctdspl2	3	-1.72329	1.32853e-12	-0.631491
chr16	143	15637888	15637889	Prkdc	3	-1.44347	1.33077e-12	-0.924917
chr5	1262	121220218	121220219	Hectd4	3	-1.1003	1.34395e-12	-0.49261
chr2	1450	120154605	120154606	Ehd4	3	-0.793157	1.37258e-12	-0.453213
chr19	303	10829963	10830058	Cd6	3	-0.608979	1.4272e-12	-0.551413
chr15	335	58823529	58823530	Tmem65	3	-1.55918	1.44812e-12	-0.737636
chr10	195	23787088	23787275	Rps12	3	1.63716	1.45199e-12	29.1069
chr11	152	19924374	19924442	Spred2	3	-2.8521	1.56708e-12	-0.845167
chr11	159	20727606	20741589	Aftph	3	-1.42582	1.56722e-12	-0.636393
chr16	607	56075408	56075480	Senp7	3	-1.40771	1.59758e-12	-0.688164
chr2	1942	154892781	154892935	Eif2s2	3	0.96345	1.68542e-12	1.65664
chr15	33	8099190	8099209	Wdr70	3	-1.22724	1.69009e-12	-0.669423
chr7	1547	90348698	90380646	Sytl2	3	-1.06183	1.7005e-12	-0.59925
chr6	1551	129622771	129623864	Klrk1	3	-0.753615	1.70081e-12	-0.761392
chr5	520	53998498	53998565	Stim2	3	-1.36942	1.75674e-12	-0.70797
chr7	2241	127511982	127516148	Srcap	3	-0.819916	1.75778e-12	-0.496706
chr6	443	48684548	48684582	Gimap4	3	0.240135	1.77024e-12	0.440928
chr11	1876	115535816	115536276	Sumo2	3	0.0668051	1.7851e-12	0.0715564
chr15	16	5116644	5116645	Rpl37	3	1.44905	1.81071e-12	28.6927
chr6	1789	149309427	149325458	Resf1	3	-0.403203	1.81712e-12	-0.50272
chr9	551	44043383	44045944	Thy1	3	0.33087	1.89611e-12	1.08013
chr12	826	98901171	98901484	Eml5	3	-2.04666	1.98599e-12	-0.860458
chr2	180	24367609	24386617	Psd4	3	-0.702919	2.02109e-12	-0.456563
chr17	335	24936893	24936977	Mapk8ip3	3	-0.96729	2.03633e-12	-0.631971
chr3	266	51560878	51560879	Setd7	3	-1.42838	2.04666e-12	-0.643729
chr14	1284	73325821	73325822	Rb1	3	-1.16986	2.06035e-12	-0.742587
chr2	1163	91950426	91975864	Dgkz	3	0.0294957	2.06315e-12	0.0318821
chr1	718	87327002	87354446	Gigyf2	3	-0.52669	2.09934e-12	-0.360099
chr10	502	60346850	60349323	Vsir	3	0.516565	2.10001e-12	0.640717
chr9	1313	100506855	100546134	Nck1	3	-1.5838	2.1089e-12	-0.737495
chr17	2	3198109	3231271	Gm49797	3	-1.80015	2.12109e-12	-0.688044
chr12	10	3807029	3891744	Dnmt3a	3	-1.73496	2.15881e-12	-0.747728
chr14	1475	118706204	118706219	Abcc4	3	-2.42567	2.19264e-12	-0.750968
chr17	465	27909305	28007345	Anks1	3	-2.11071	2.19965e-12	-0.695073
chr8	1125	95888546	95888547	Got2	3	-0.965641	2.28678e-12	-0.469311
chr13	1294	104228821	104228822	Ppwd1	3	-1.04556	2.29334e-12	-0.47911
chr5	803	92505636	92505637	Scarb2	3	-1.28235	2.31855e-12	-0.565764
chr2	2216	168206921	168207112	Adnp	3	-1.85382	2.32555e-12	-0.654427
chr19	212	7295446	7341819	Mark2	3	0.122305	2.35921e-12	0.1905
chr17	1379	85090551	85090552	Camkmt	3	-2.53558	2.36462e-12	-0.853536
chr15	54	10485946	10485947	Brix1	3	-1.42166	2.38784e-12	-0.767783
chr16	100	11203330	11203331	Rsl1d1	3	-1.67759	2.38784e-12	-0.725783
chr4	1451	141723418	141723419	Ddi2	3	-1.48664	2.38784e-12	-0.616076
chr7	1060	45238795	45239115	Cd37	3	0.135314	2.39834e-12	0.176171
chr19	119	5490454	5490565	Cfl1	3	0.442566	2.4151e-12	2.31195
chr7	2135	122970563	122970918	Rbbp6	3	0.0720279	2.48831e-12	0.101699
chr14	354	31336637	31336638	Capn7	3	-2.64623	2.52759e-12	-0.953453
chr13	135	19307550	19307551	Tcrg-C2	3	-0.809291	2.52761e-12	-0.49489
chr2	755	72980425	72980446	Sp3	3	-0.27774	2.52761e-12	-0.214171
chr2	1983	156196641	156196642	Phf20	3	-1.06903	2.58881e-12	-0.614625
chr5	917	103425500	103425501	Ptpn13	3	-0.965305	2.58881e-12	-0.583804
chr10	1401	127078906	127078907	Agap2	3	-2.66029	2.6124e-12	-0.602707
chr17	1335	80479968	80479969	Sos1	3	-3.02801	2.71527e-12	-0.790262
chr8	592	57511906	57511907	Hmgb2	3	0.336576	2.77842e-12	1.04335
chr13	426	34875301	34875302	Prpf4b	3	0.349625	2.86597e-12	0.736405
chr10	538	62340541	62379908	Hk1	3	-1.24275	2.91195e-12	-0.736242
chr11	1111	79993105	79993106	Suz12	3	-0.963063	2.93505e-12	-0.633408
chr19	865	53529108	53529109	Dusp5	3	-0.647449	2.93505e-12	-0.702537
chr6	1249	113638466	113638528	Irak2	3	-2.0275	2.93505e-12	-0.872834
chr19	560	30030512	30030513	Uhrf2	3	-1.51206	2.94919e-12	-0.901889
chr9	1604	114640073	114640184	Cnot10	3	-4.1341	2.97823e-12	-0.827851
chr7	2018	114117780	114117781	Rras2	3	-0.420937	2.98028e-12	-0.442898
chr8	969	85840920	85840921	Itfg1	3	-1.78233	2.9933e-12	-0.792653
chrX	1049	162760401	162760462	Rbbp7	3	-0.618238	2.99492e-12	-0.466646
chr7	2515	142026074	142061065	Mob2	3	-1.13016	3.07402e-12	-0.495958
chr1	892	106796666	106796728	Vps4b	3	-1.14209	3.14964e-12	-0.460771
chr2	1349	112559633	112559634	Aven	3	-1.36165	3.1574e-12	-0.608108
chr5	436	41844314	41844315	Bod1l	3	-0.095329	3.1684e-12	-0.145527
chr16	551	45158784	45158785	Atg3	3	-0.553552	3.21199e-12	-0.336459
chr2	734	71388957	71389260	Hat1	3	-2.75397	3.26297e-12	-0.675221
chr2	338	29124991	29124992	Setx	3	-0.744953	3.33911e-12	-0.731176
chr11	1047	77585505	77607815	Taok1	3	-0.939267	3.36409e-12	-0.524034
chr6	1263	114643096	114643129	Atg7	3	-1.3658	3.47549e-12	-0.679435
chr7	681	28808540	28810890	Hnrnpl	3	0.147707	3.54472e-12	0.186058
chr16	482	36828406	36828408	Iqcb1	3	-4.62295	3.56334e-12	-0.682306
chr9	1674	120127688	120127844	Rpsa	3	1.17081	3.59066e-12	27.655
chr13	586	45001833	45002147	Dtnbp1	3	-2.8668	3.59922e-12	-0.887977
chr11	2032	120581379	120581624	Arhgdia	3	0.103518	3.76112e-12	0.129964
chr15	699	82147180	82147204	Srebf2	3	-1.8531	3.77983e-12	-0.773917
chr12	948	105784693	105784872	Papola	3	-0.205221	3.78291e-12	-0.169976
chr10	33	7725999	7726000	Katna1	3	0.225882	3.79749e-12	0.193993
chr11	496	53850047	53859256	Gm12216	3	-1.27385	3.79749e-12	-0.881816
chr11	421	50325672	50325673	Canx	3	-0.469411	3.91708e-12	-0.291432
chr14	445	40934320	40966807	Tspan14	3	-2.27113	3.96216e-12	-0.586382
chr17	953	44777151	44777152	Supt3	3	-1.48181	3.96253e-12	-0.66021
chr12	715	85110832	85110833	Dlst	3	-2.31571	3.98474e-12	-0.704841
chr3	156	33799831	33800263	Ttc14	3	-1.24931	3.98474e-12	-0.82279
chr7	842	34389686	34389687	Lsm14a	3	-1.48762	4.04975e-12	-0.606004
chr16	632	58523425	58524243	St3gal6	3	-1.09742	4.15355e-12	-0.713195
chr1	461	64532644	64532894	Creb1	3	-1.65342	4.44194e-12	-0.95314
chrX	505	74085609	74135363	Mecp2	3	-1.81518	4.46944e-12	-0.745562
chr14	330	30714848	30766074	Sfmbt1	3	-2.82995	4.47717e-12	-0.675821
chr5	1707	144223614	144223615	Tecpr1	3	-0.288473	4.49169e-12	-0.276543
chr9	1590	113930933	113931654	Ubp1	3	-1.23883	4.49211e-12	-0.638284
chr11	1896	116024503	116027962	H3f3b	3	0.338616	4.50371e-12	3.25313
chr1	1544	173942459	173942672	Ifi203	3	0.257176	4.50802e-12	0.505714
chr8	410	34147032	34147033	Leprotl1	3	-0.202494	4.51199e-12	-0.196986
chr18	165	31634370	31634383	Sap130	3	-2.42287	4.56186e-12	-0.866606
chr10	1043	91082428	91082770	Apaf1	3	-0.653972	4.61387e-12	-0.361584
chr7	2559	143296548	143296549	Kcnq1ot1	3	-0.185451	4.62382e-12	-0.186167
chr4	1329	136310941	136311025	Hnrnpr	3	-0.904358	4.63782e-12	-0.472921
chr11	1734	106159926	106160860	Limd2	3	0.64758	4.703e-12	1.25072
chr11	2031	120572840	120573253	P4hb	3	-0.794182	4.76204e-12	-0.482072
chr9	924	65032413	65032722	Dpp8	3	1.69039	5.20286e-12	1.9724
chr10	567	63339031	63381704	Sirt1	3	-0.850447	5.23766e-12	-0.514791
chr7	1375	79273198	79273199	Abhd2	3	-2.11393	5.2414e-12	-0.86809
chr12	260	33429634	33429635	Twistnb	3	-1.43699	5.28368e-12	-0.547449
chr11	186	23256040	23256078	Xpo1	3	-0.986831	5.28616e-12	-0.817859
chr12	946	105685210	105685211	Atg2b	3	-1.55116	5.2969e-12	-0.532399
chr12	971	108179578	108179738	Ccnk	3	-0.651152	5.31428e-12	-0.2481
chr16	728	78576633	78576657	D16Ertd472e	3	-0.186271	5.41443e-12	-0.126515
chr8	1544	126593985	126593986	Irf2bp2	3	-0.358334	5.49436e-12	-0.294125
chr12	177	25096086	25097140	Id2	3	0.250224	5.50035e-12	1.0821
chr1	1779	193241597	193264075	Hsd11b1	3	-0.516608	5.53696e-12	-0.471892
chr11	51	4848984	4849536	Nf2	3	-2.05505	5.57518e-12	-0.583111
chr9	946	65827563	65827564	Zfp609	3	-2.17461	5.57518e-12	-0.597105
chr1	1029	131910533	131910556	Nucks1	3	-1.18492	5.67278e-12	-1.15773
chr2	539	37443284	37452267	Rabgap1	3	-2.55478	5.73847e-12	-0.888616
chr3	1403	144720109	144720335	Sh3glb1	3	-0.224051	5.93351e-12	-0.220968
chr12	870	102283047	102283641	Rin3	3	-0.810792	5.93847e-12	-0.484647
chr14	298	26971231	26971232	Appl1	3	-0.198334	6.1738e-12	-0.163493
chr12	174	24974924	24974993	Kidins220	3	-0.464249	6.24371e-12	-0.283368
chr5	535	63968896	63968897	Rell1	3	-2.25001	6.26132e-12	-0.793013
chr9	364	36767608	36767679	Stt3a	3	0.44624	6.34329e-12	0.398117
chr13	726	55100294	55100300	Uimc1	3	-1.13336	6.3745e-12	-0.70505
chr1	124	24678629	24678926	Lmbrd1	3	-2.39624	6.64215e-12	-0.569002
chr16	893	93711903	93730099	Dop1b	3	-1.47837	6.71914e-12	-0.561558
chr7	1425	80947512	80947780	Sec11a	3	0.204763	6.79207e-12	0.256141
chr1	196	36761797	36761798	Zap70	3	-0.001145	6.83631e-12	-0.00123531
chr3	263	51415147	51416016	Naa15	3	-0.363244	6.87403e-12	-0.392362
chr15	420	73055809	73061204	Trappc9	3	-1.29982	7.34358e-12	-0.874328
chr13	1115	90089122	90089762	Tmem167	3	-0.911	7.36192e-12	-0.716047
chr2	1219	102400899	102400900	Trim44	3	-0.70991	7.5805e-12	-0.394503
chr2	733	71367748	71367749	Slc25a12	3	-1.26849	7.76115e-12	-0.583695
chr4	1617	150853918	150855073	Errfi1	3	-1.75579	7.76912e-12	-0.70893
chr14	985	55092323	55092324	Zfhx2	3	-2.52849	7.78404e-12	-0.789601
chr12	501	71015595	71015832	3110056K07Rik	3	-2.65535	7.91979e-12	-0.694489
chr7	2048	118129661	118129662	Arl6ip1	3	-0.184756	7.94545e-12	-0.167051
chr16	600	55895284	55895285	Nxpe3	3	-1.57656	8.00354e-12	-0.526229
chr3	1285	132684143	132684144	Tbck	3	-1.28539	8.00627e-12	-0.637099
chr5	1520	136170627	136170713	Orai2	3	-1.34012	8.00627e-12	-0.637568
chr8	1404	120488446	120537429	Gse1	3	-1.28705	8.20223e-12	-0.593803
chr6	1053	88019782	88045270	Rab7	3	0.0493418	8.59328e-12	0.0432639
chr1	1579	176814659	176814660	Sdccag8	3	-0.839317	8.66943e-12	-0.397678
chr2	1674	132263147	132285939	Cds2	3	-1.55863	8.87986e-12	-0.562928
chr2	1212	101678439	101678440	Traf6	3	-0.719194	9.03365e-12	-0.468525
chr2	1941	154791095	154791157	Raly	3	-0.285319	9.26869e-12	-0.2035
chr4	800	108301095	108301096	Zyg11b	3	-1.66862	9.26869e-12	-0.842641
chr4	917	117133962	117133963	Plk3	3	-0.392276	9.27512e-12	-0.284228
chr7	1978	109999232	110151202	1600010M07Rik	3	-1.06647	9.55247e-12	-0.402901
chr6	1280	115808347	115808747	Rpl32	3	1.58164	9.61344e-12	27.2151
chr13	549	42052020	42052021	Hivep1	3	-1.21681	9.62189e-12	-0.622402
chr8	1255	106935749	106935751	Sntb2	3	-0.503732	9.70265e-12	-0.417502
chr18	268	36783204	36783205	Hars	3	-1.52149	9.90446e-12	-0.681658
chr10	1421	127380661	127444311	R3hdm2	3	-0.754243	1.02093e-11	-0.395107
chr18	196	34220983	34247698	Apc	3	-0.638098	1.02093e-11	-0.478685
chr8	795	72421450	72421460	Eps15l1	3	-1.32107	1.02812e-11	-0.66671
chr18	58	11633275	11657429	Rbbp8	3	-2.79272	1.04166e-11	-0.861225
chr18	216	34954356	34954357	Hspa9	3	-0.366406	1.05571e-11	-0.294592
chr8	462	40511782	40511868	Vps37a	3	-3.13243	1.05717e-11	-0.488881
chr1	61	15805645	15805664	Terf1	3	-1.86864	1.06033e-11	-0.668389
chr8	1473	123102349	123102350	Rpl13	3	1.23651	1.07422e-11	29.2499
chr19	140	5828011	5845478	Neat1	3	-0.101341	1.07952e-11	-0.113768
chr1	1592	178187416	178256103	Desi2	3	-2.30451	1.08635e-11	-0.650882
chr3	753	94562031	94582716	Snx27	3	-8.5468	1.09792e-11	-0.751968
chr3	538	88142371	88142572	Mef2d	3	-0.439601	1.10064e-11	-0.34809
chr2	1672	132253313	132253314	Pcna	3	0.451051	1.1117e-11	0.667837
chrX	509	74246533	74249820	Flna	3	0.201532	1.11397e-11	0.405494
chr1	1090	134560170	134560192	Kdm5b	3	-2.04749	1.1253e-11	-0.867239
chr10	759	78295393	78352442	Agpat3	3	-0.598672	1.18213e-11	-0.428635
chr6	1372	122308719	122308720	M6pr	3	-1.09422	1.19187e-11	-0.558446
chr9	734	53533965	53536740	Atm	3	-1.26415	1.19927e-11	-0.671585
chr6	262	39419775	39420462	Mkrn1	3	-0.703357	1.2065e-11	-0.423058
chr18	557	62548694	62548695	Fbxo38	3	-0.721308	1.20751e-11	-0.461082
chr5	1000	108629738	108629739	Gak	3	-0.542436	1.23007e-11	-0.330942
chr7	1654	100607409	100607690	Rab6a	3	-1.23831	1.24171e-11	-0.483322
chr18	694	76241579	76262492	Smad2	3	-0.425718	1.2581e-11	-0.262157
chr10	478	58255496	58255539	Gcc2	3	-0.933988	1.26163e-11	-0.451983
chr9	629	45906496	45906985	Pcsk7	3	-1.96467	1.26587e-11	-0.695035
chr2	1200	94438135	94438136	Api5	3	-0.495514	1.294e-11	-0.294495
chr8	1109	95434843	95434869	Cfap20	3	-2.49006	1.294e-11	-0.598229
chr19	486	23272598	23273897	Smc5	3	-2.08576	1.29978e-11	-0.854111
chr11	448	51263113	51273451	Clk4	3	-0.874104	1.30127e-11	-0.401092
chr6	127	28423559	28423590	Arf5	3	-0.128683	1.31262e-11	-0.117337
chr2	1524	125123622	125123661	Myef2	3	-2.57236	1.32095e-11	-0.680874
chr14	178	18239126	18239127	Nr1d2	3	-0.880055	1.32117e-11	-0.425766
chrX	1098	169685198	169979451	Mid1	3	-2.66423	1.34014e-11	-0.801665
chr16	480	36784819	36784962	Slc15a2	3	-2.12045	1.34459e-11	-0.691629
chr14	971	54894147	54894618	Pabpn1	3	-0.421999	1.34774e-11	-0.307109
chr1	1752	191575543	191575544	Dtl	3	-2.44662	1.36865e-11	-0.771066
chr14	233	21750530	21751552	Samd8	3	-1.93556	1.36865e-11	-0.628083
chr19	576	32712296	32739786	Atad1	3	-0.799182	1.38313e-11	-0.359454
chr4	942	118134881	118134914	St3gal3	3	-2.31251	1.38313e-11	-0.61527
chr7	549	24972637	24972754	Rabac1	3	0.312078	1.38525e-11	0.437916
chr10	520	61452657	61452661	Eif4ebp2	3	-0.214255	1.40202e-11	-0.182876
chr7	1427	80993680	80993681	Zfp592	3	-1.53942	1.40347e-11	-0.806466
chr12	890	103425779	103425824	Ddx24	3	0.226969	1.43183e-11	0.502993
chr6	880	72899291	72899979	Kcmf1	3	-0.344442	1.46388e-11	-0.232403
chr7	581	25687001	25687002	Tgfb1	3	-0.626115	1.46531e-11	-0.376279
chr1	779	91250310	91250566	Ube2f	3	-0.546897	1.48769e-11	-0.251213
chr11	1625	101732949	101732950	Dhx8	3	-0.630796	1.48811e-11	-0.377169
chr1	11	4857813	4858038	Tcea1	3	-2.54515	1.4948e-11	-0.879986
chr7	655	28338705	28338719	Supt5	3	0.279896	1.52947e-11	0.270115
chr17	283	24141552	24150924	Pdpk1	3	-0.652598	1.53347e-11	-0.459557
chr7	690	28962339	28962340	Actn4	3	-0.469286	1.54641e-11	-0.511414
chr12	158	21373538	21373632	Adam17	3	-1.1004	1.55387e-11	-0.597274
chr12	643	81485072	81485120	Cox16	3	0.15568	1.56623e-11	0.240118
chr16	726	78376809	78376810	Btg3	3	-0.945755	1.57156e-11	-0.483052
chr1	1388	165460464	165460465	Dcaf6	3	-3.2881	1.58353e-11	-0.882798
chr2	563	39226319	39226451	Ppp6c	3	-2.38878	1.61145e-11	-0.586234
chr16	816	90220753	90220754	Sod1	3	0.291386	1.62934e-11	0.369987
chr2	185	24891702	24919614	Ehmt1	3	-0.530912	1.63051e-11	-0.318039
chr6	348	41538217	41538218	Trbc1	3	0.181472	1.6936e-11	0.458373
chr16	16	3976544	3976632	Nlrc3	3	-0.184007	1.75401e-11	-0.158307
chr2	1190	93822548	93822568	Ext2	3	-4.19968	1.78472e-11	-0.562597
chr7	2565	143548827	143549106	Nap1l4	3	-0.0930572	1.82407e-11	-0.0834845
chrX	334	49080751	49288242	Enox2	3	-1.91393	1.83322e-11	-0.854679
chr1	218	37998009	37998010	Eif5b	3	-0.408099	1.83413e-11	-0.58618
chr16	619	57231365	57231504	Tbc1d23	3	-1.25528	1.83413e-11	-0.565623
chr1	1087	134455530	134455555	Klhl12	3	-2.44705	1.85684e-11	-0.74551
chr12	530	73123716	73123717	Mnat1	3	-1.5538	1.87235e-11	-0.530607
chr8	319	25754279	25754596	Ddhd2	3	-1.58351	1.87235e-11	-0.493457
chr13	1311	106996755	107022126	Kif2a	3	-1.1738	1.88969e-11	-0.593695
chr17	1249	70997306	71002878	Myl12a	3	0.670678	1.90165e-11	1.51441
chr4	47	11254257	11254258	Ints8	3	-1.45082	1.91926e-11	-0.536729
chr15	1015	100669504	100669553	Bin2	3	0.261031	1.92225e-11	0.495507
chr7	1663	101302070	101302088	Atg16l2	3	-0.511465	1.95237e-11	-0.314288
chrX	539	75514298	75514299	Vbp1	3	-2.59487	2.02777e-11	-0.518269
chr18	471	53176315	53176316	Snx2	3	-0.849246	2.03935e-11	-0.466923
chr1	1266	155558119	155558126	Acbd6	3	-0.916488	2.04068e-11	-0.489312
chr11	1938	117199660	117332345	Sept9	3	0.0521494	2.04068e-11	0.0610983
chr17	585	31855803	31855804	Sik1	3	-1.10644	2.04542e-11	-0.574807
chr17	24	6106890	6138148	Tulp4	3	-1.70421	2.08309e-11	-0.604404
chr18	63	12128740	12128741	Riok3	3	-1.16203	2.09516e-11	-0.685338
chr2	1621	130179402	130179403	Snrpb	3	0.448834	2.1397e-11	0.740285
chr3	380	65392552	65392623	Ssr3	3	-3.19412	2.13996e-11	-0.656246
chr7	659	28379254	28380253	Zfp36	3	0.379526	2.14711e-11	1.14095
chr7	2378	135537480	135651937	Ptpre	3	-1.44272	2.15166e-11	-0.683961
chr15	255	43282718	43282719	Eif3e	3	-0.0976275	2.16981e-11	-0.110616
chr11	1875	115514386	115514387	Jpt1	3	0.621596	2.18518e-11	1.08511
chrX	972	151520671	151521187	Phf8	3	-1.2351	2.18596e-11	-0.644712
chr1	394	58795373	58802653	Casp8	3	-0.71585	2.18794e-11	-0.462613
chr12	402	56345893	56345894	Mbip	3	-2.24823	2.19037e-11	-0.516096
chr10	338	40883310	40883311	Cdc40	3	-1.6554	2.19783e-11	-0.624526
chr1	1124	136131388	136131389	Kif21b	3	0.149971	2.20387e-11	0.160372
chr2	1929	154436480	154436495	Cbfa2t2	3	-1.70793	2.24214e-11	-0.67643
chr19	801	46396895	46397026	Sufu	3	-2.42179	2.24573e-11	-0.601799
chr17	1091	53566970	53566971	Kat2b	3	-1.39576	2.29535e-11	-0.554503
chr18	700	77065207	77065819	Pias2	3	-1.78279	2.30504e-11	-0.463402
chr9	98	15357787	15357788	Cep295	3	-1.81677	2.31272e-11	-0.505793
chr15	117	25843179	25942679	Retreg1	3	-2.3362	2.32042e-11	-0.568867
chr18	706	77713932	77714486	8030462N17Rik	3	-1.85817	2.32815e-11	-0.49392
chr18	371	40219428	40219429	Yipf5	3	-2.0464	2.34336e-11	-0.640299
chr1	317	51478398	51478425	Nabp1	3	-0.645789	2.36805e-11	-0.315911
chr13	1176	95375351	95375352	Aggf1	3	-1.48467	2.37639e-11	-0.704797
chr6	67	15720660	15721087	Mdfic	3	-1.64567	2.4271e-11	-0.617679
chr11	1855	115163340	115163341	Slc9a3r1	3	-0.0801918	2.46626e-11	-0.0756399
chr2	2079	163419527	163424697	Oser1	3	-0.310708	2.49681e-11	-0.241941
chr9	983	69453619	69453620	Anxa2	3	0.221695	2.5208e-11	0.303823
chr17	140	15498297	15499751	Psmb1	3	0.372729	2.52592e-11	0.603287
chr15	319	57892447	57892448	Derl1	3	-0.602603	2.57927e-11	-0.331714
chr15	668	81105082	81190757	Mrtfa	3	-0.134098	2.59264e-11	-0.162258
chr13	557	43304171	43304172	Gfod1	3	-1.15742	2.62705e-11	-0.66113
chr1	925	118389057	118482039	Clasp1	3	-0.904247	2.66852e-11	-0.529686
chr3	622	90052451	90052515	Ubap2l	3	-0.586808	2.69664e-11	-0.518294
chr19	239	8757072	8757150	Nxf1	3	-0.398393	2.70769e-11	-0.289763
chr10	828	80016652	80019653	Arhgap45	3	0.475807	2.7204e-11	2.41222
chr12	656	81860022	81860030	Pcnx	3	-1.71868	2.7204e-11	-0.493927
chr4	313	45342100	45342101	Dcaf10	3	-2.13441	2.7204e-11	-0.550968
chr19	627	37207542	37207568	March5	3	-2.11966	2.75832e-11	-0.615216
chr2	536	37414820	37422903	Rc3h2	3	-1.24733	2.86297e-11	-0.63973
chrX	630	98148768	98148769	Ar	3	-0.459852	2.91533e-11	-0.326406
chr11	1681	103171106	103171313	Fmnl1	3	0.0371057	2.99625e-11	0.0454277
chr14	1507	121965194	121965195	Gpr183	3	-0.255742	3.03171e-11	-0.222242
chr3	1442	146770260	146812960	Prkacb	3	-0.30187	3.03171e-11	-0.312007
chr16	169	17201469	17202649	Ube2l3	3	0.483732	3.10027e-11	0.520228
chr15	332	58415467	58415468	Fam91a1	3	-1.4833	3.10032e-11	-0.517588
chr19	666	40402266	40513750	Sorbs1	3	-1.33647	3.11386e-11	-0.497765
chr11	1794	109473293	109473598	Slc16a6	3	-1.28862	3.1328e-11	-0.526261
chr16	408	32332256	32332268	Ubxn7	3	-1.48549	3.1328e-11	-0.600416
chr7	519	24399618	24399619	Smg9	3	-8.252	3.15009e-11	-0.61262
chrX	151	20658325	20662898	Uba1	3	-0.0700098	3.17495e-11	-0.0557509
chr10	359	42276695	42276755	Foxo3	3	-0.561682	3.18876e-11	-0.345699
chr2	1552	126933234	126933235	Sppl2a	3	-0.557759	3.29109e-11	-0.369802
chr11	1438	98026709	98026924	Rpl19	3	1.35862	3.3573e-11	26.1597
chr14	1159	64416947	64455903	Msra	3	-2.3747	3.38853e-11	-0.63906
chr15	396	66801592	66831829	Sla	3	-0.285819	3.42277e-11	-0.222294
chr9	1748	122862127	122866006	Zfp445	3	-3.16173	3.49161e-11	-0.729316
chr17	492	28622450	28622709	Srpk1	3	-0.59004	3.50009e-11	-0.474449
chr2	1268	105904563	105904564	Elp4	3	-1.47421	3.52815e-11	-0.648955
chr2	1979	156111900	156111943	Cpne1	3	-1.45234	3.52815e-11	-0.635324
chr10	1449	128083272	128083273	Atp5b	3	0.489843	3.537e-11	0.978017
chr3	877	98013537	98013538	Notch2	3	-0.557314	3.69912e-11	-0.367152
chr7	1458	82648613	82649133	Efl1	3	-1.75329	3.73831e-11	-0.667848
chr11	337	44518963	44519442	Rnf145	3	-0.0406795	3.74937e-11	-0.0267017
chr11	2078	121451948	121451949	Tbcd	3	-1.06238	3.80465e-11	-0.531364
chr2	471	34372037	34372044	Pbx3	3	-3.85011	3.8469e-11	-1.08852
chr8	395	33599624	33599625	Ppp2cb	3	-2.48468	3.85587e-11	-0.767936
chr5	987	108132529	108132620	Tmed5	3	-0.94158	4.00916e-11	-0.622859
chr4	774	107178398	107178527	Tmem59	3	-0.923219	4.09697e-11	-0.517136
chr7	2582	144552536	144553729	Ppfia1	3	-0.55475	4.15376e-11	-0.3063
chr3	777	95208936	95217916	Gabpb2	3	-0.929025	4.19013e-11	-0.395003
chr3	1369	142530341	142530342	Gbp7	3	-0.665519	4.20058e-11	-0.367775
chr10	1237	112928994	112928995	Atxn7l3b	3	-0.0664164	4.20597e-11	-0.0499277
chr11	813	69672316	69672317	Eif4a1	3	0.374522	4.36753e-11	0.694688
chr11	647	60727262	60727263	Flii	3	-0.841099	4.40133e-11	-0.411652
chr11	1430	97799564	97799565	Lasp1	3	0.496565	4.41317e-11	0.434782
chr4	806	108579335	108579336	Prpf38a	3	-0.0108594	4.51217e-11	-0.00658451
chr1	351	54681728	54690496	4930444A19Rik	3	-2.20285	4.57958e-11	-0.57074
chr10	1292	117792697	117792705	Nup107	3	-2.94837	4.57958e-11	-0.708528
chr12	311	40445773	40445902	Zfp277	3	-1.41876	4.57958e-11	-0.454141
chr7	837	34230335	34230336	Gpi1	3	-0.0142167	4.57958e-11	-0.014193
chr2	2010	157279058	157279146	Rpn2	3	-0.693415	4.61925e-11	-0.42556
chr6	1713	143099766	143100107	C2cd5	3	-2.30948	4.61925e-11	-0.710017
chr19	178	6384398	6384415	Pygm	3	-2.95318	4.62492e-11	-0.579853
chrX	694	103431516	103447722	Tsix	3	-1.7762	4.74041e-11	-0.791459
chr11	1342	95337017	95337018	Fam117a	3	-0.572145	4.75539e-11	-0.345149
chr15	904	97814862	97844502	Hdac7	3	-0.324121	4.75539e-11	-0.281793
chr4	1648	152418406	152477910	Kcnab2	3	-0.796075	4.76792e-11	-0.445002
chr6	1061	88446526	88446539	Eefsec	3	-2.175	4.85009e-11	-0.862151
chr4	1568	148558428	148558462	Exosc10	3	-1.66047	4.88813e-11	-0.729915
chr2	8	3424130	3424165	Dclre1c	3	-0.634779	4.91463e-11	-0.33352
chr1	1690	185363043	185363044	Eprs	3	-0.506759	4.93184e-11	-0.357015
chr9	706	51008935	51009073	Sik2	3	-1.24983	4.93478e-11	-0.674659
chr2	1859	152226838	152226839	Csnk2a1	3	0.0896961	4.93679e-11	0.0622163
chr2	1157	91710518	91710576	Atg13	3	-3.16865	4.95923e-11	-1.17352
chr13	1147	93192282	93192385	Tent2	3	-1.90249	5.08832e-11	-0.527792
chr4	141	32657118	32657119	Mdn1	3	-0.271882	5.08832e-11	-0.238579
chr7	2294	128740485	128740495	Mcmbp	3	-1.58539	5.19559e-11	-0.793699
chr15	1126	103453826	103453827	Nckap1l	3	-0.238219	5.21549e-11	-0.149625
chr8	594	57653002	57653031	Galnt7	3	-0.486335	5.2592e-11	-0.272606
chr10	471	57532529	57532530	Serinc1	3	-0.841134	5.3067e-11	-0.443819
chr12	610	80112993	80113013	Zfp36l1	3	-0.208538	5.37929e-11	-0.18967
chr14	117	8173024	8173025	Pdhb	3	-1.30242	5.37929e-11	-0.529066
chr4	151	33248509	33248510	Pnrc1	3	0.547318	5.47837e-11	2.10583
chr9	1472	108347852	108347913	Usp4	3	-0.880673	5.50656e-11	-0.503178
chr7	794	31041838	31042481	Fxyd5	3	0.794486	5.57245e-11	3.63333
chr19	805	46599083	46623401	Wbp1l	3	-2.28743	5.60458e-11	-0.642287
chr9	1442	107770986	107770996	Rbm5	3	0.0657131	5.6347e-11	0.0593994
chr19	128	5661634	5663707	Sipa1	3	-0.143071	5.64743e-11	-0.127965
chr12	481	70102853	70113717	Nin	3	0.0391828	5.6497e-11	0.0310599
chr18	86	14783244	14783245	Taf4b	3	-0.359789	5.77103e-11	-0.224359
chr7	2162	126200407	126200501	Xpo6	3	-0.173573	6.15994e-11	-0.115432
chr2	1741	144011262	144011263	Rrbp1	3	0.00235767	6.17492e-11	0.00262794
chr3	640	90476146	90476147	Ilf2	3	-0.516766	6.21823e-11	-0.264764
chr2	46	5951468	5951469	Upf2	3	-0.143235	6.21876e-11	-0.145933
chr17	789	35838305	35838306	Tubb5	3	0.241965	6.29015e-11	0.311945
chr17	1112	56036575	56036635	Sh3gl1	3	-0.0719861	6.5619e-11	-0.0481439
chr1	1708	187215510	187226180	Gpatch2	3	-2.53528	6.61775e-11	-0.709261
chr9	243	24487913	24503140	Dpy19l1	3	-2.03164	6.66553e-11	-0.499792
chr10	1310	118441045	118441046	Ifng	3	0.66406	6.71992e-11	1.85507
chr11	539	57645441	57645465	Galnt10	3	-0.0786122	6.80668e-11	-0.0542258
chr9	333	35211154	35211155	Srpr	3	-0.739182	6.81247e-11	-0.462028
chr2	636	60006186	60125697	Baz2b	3	-1.05908	6.93929e-11	-0.666195
chr10	390	44268357	44268358	Atg5	3	-1.68614	6.9684e-11	-0.666161
chr17	608	32787546	32788287	Zfp871	3	-1.29269	7.04141e-11	-0.443981
chr1	1642	182124736	182124750	Srp9	3	0.121654	7.04802e-11	0.116994
chr8	976	86885257	86885258	N4bp1	3	-1.12911	7.26819e-11	-0.695078
chr16	424	32877780	32882982	Fyttd1	3	-2.0527	7.50055e-11	-0.496205
chr14	1092	59440980	59440981	Cab39l	3	-0.728735	7.65305e-11	-0.42997
chr19	434	16132830	16132831	Gnaq	3	-2.678	7.70475e-11	-0.63788
chr1	395	58946336	58973430	Trak2	3	-1.66815	7.82445e-11	-0.364781
chr17	483	28441713	28517524	Fkbp5	3	-1.86084	7.99025e-11	-0.865468
chr11	1964	118290230	118290244	Usp36	3	-0.375865	8.1476e-11	-0.204247
chr15	126	27681511	27681579	Otulinl	3	-0.10591	8.15547e-11	-0.0958397
chr3	1436	146521410	146521429	Rpf1	3	-0.361289	8.20817e-11	-0.168106
chr12	970	108179215	108179314	Setd3	3	-0.977532	8.67187e-11	-0.511378
chr5	586	67427798	67428310	Bend4	3	-3.97087	8.67819e-11	-0.593351
chr16	225	18877036	18877066	Hira	3	-0.915419	8.70613e-11	-0.425368
chr8	1448	122376608	122376681	Zc3h18	3	-0.204263	8.73867e-11	-0.138074
chr3	856	96727663	96727664	Rnf115	3	-1.55071	8.75907e-11	-0.568462
chr16	101	11203365	11203695	2610020C07Rik	3	-1.01691	8.78566e-11	-0.422826
chr1	1225	152766541	152766542	Arpc5	3	0.0803277	8.89558e-11	0.104466
chr2	804	75704640	75704641	Nfe2l2	3	-1.26796	8.89594e-11	-0.661327
chr9	735	53537046	53537047	Npat	3	-1.77022	8.90828e-11	-0.554906
chr4	351	48279557	48279558	Erp44	3	-0.28218	9.00599e-11	-0.170376
chr8	433	35495532	35495533	Eri1	3	-1.13366	9.04749e-11	-0.425402
chr10	145	19591948	19591949	Ifngr1	3	-0.172758	9.06142e-11	-0.18816
chr1	1668	184034380	184034381	Dusp10	3	-0.475183	9.11212e-11	-0.268425
chr1	198	36939526	36939822	Tmem131	3	-0.69106	9.25888e-11	-0.49434
chr10	964	83543940	83543941	Washc4	3	-0.250301	9.37918e-11	-0.139694
chr2	1824	150786734	150786735	Pygb	3	-0.580444	9.49057e-11	-0.380598
chr7	518	24370262	24370338	Kcnn4	3	-0.506471	9.55815e-11	-0.284014
chr4	250	43000506	43000507	Vcp	3	0.390247	9.8639e-11	0.519473
chr5	1439	130219743	130222335	Tmem248	3	-0.598363	9.86744e-11	-0.275939
chr7	1282	68273838	68300113	Fam169b	3	-0.243368	9.99221e-11	-0.306044
chr17	767	35439154	35439155	H2-Q7	3	0.285703	1.00625e-10	2.48423
chr19	219	7494039	7494438	Atl3	3	-1.48772	1.02404e-10	-0.612571
chr4	819	109118021	109202272	Osbpl9	3	-0.350412	1.03753e-10	-0.270357
chr8	954	85083314	85083315	Man2b1	3	0.0178061	1.03956e-10	0.0104625
chr5	1354	124327851	124327972	Mphosph9	3	-2.68386	1.04787e-10	-0.640781
chr6	523	54039572	54272908	Chn2	3	-0.354585	1.05474e-10	-0.261178
chr3	570	88752050	88775164	Syt11	3	-1.09016	1.06033e-10	-0.598854
chr7	1645	100372232	100372233	C2cd3	3	-1.92667	1.08482e-10	-0.657181
chr6	446	48739053	48739076	Gimap1	3	-0.400931	1.10584e-10	-0.405587
chr16	253	20097541	20097542	Klhl24	3	-2.28255	1.11593e-10	-0.56344
chr11	982	74770829	74770830	Mettl16	3	-1.9535	1.11908e-10	-0.545848
chr18	664	73573043	73573044	Mex3c	3	-2.46466	1.11908e-10	-0.68304
chrX	359	52988136	52988137	Hprt	3	-1.166	1.11989e-10	-0.442107
chr9	1079	77917363	77917364	Elovl5	3	-2.87617	1.13246e-10	-0.794268
chr3	563	88605965	88622921	Arhgef2	3	-0.795321	1.14145e-10	-0.453163
chr12	351	51377579	51377580	Scfd1	3	-1.72915	1.16616e-10	-0.574114
chr5	517	53555833	53590981	Rbpj	3	-1.23161	1.16981e-10	-0.454553
chr16	435	33684369	33755550	Heg1	3	-1.6349	1.17347e-10	-0.593217
chr18	725	80206764	80207260	Gm16286	3	-0.792979	1.18143e-10	-0.276328
chr4	400	55532465	55532466	Klf4	3	-1.13501	1.18742e-10	-0.680047
chr5	789	91962734	91963068	Rchy1	3	-0.627376	1.20186e-10	-0.216196
chr9	1032	73044853	73044857	Rab27a	3	-0.0139553	1.24193e-10	-0.0112999
chr12	1006	110601451	110601452	Dync1h1	3	0.325439	1.25091e-10	0.364191
chr2	101	13573951	13574281	Vim	3	0.598535	1.26133e-10	1.89462
chr2	582	49619297	49619298	Kif5c	3	-3.07086	1.27542e-10	-0.690897
chr2	411	31974435	31974436	Nup214	3	-0.0409984	1.28695e-10	-0.0275432
chr19	697	42090469	42090471	Pi4k2a	3	-0.51537	1.30662e-10	-0.315995
chr4	1060	124741849	124741850	Inpp5b	3	-0.945776	1.31208e-10	-0.444713
chr19	953	60889748	60890463	Grk5	3	-2.65988	1.32446e-10	-0.598941
chr3	1149	116423985	116428745	Cdc14a	3	-1.89819	1.39987e-10	-0.66069
chr6	1241	113531651	113531652	Emc3	3	-1.41296	1.40412e-10	-0.522831
chr8	461	40511303	40515847	Cnot7	3	-1.95262	1.4071e-10	-0.523784
chr2	2184	166805587	166805588	Arfgef2	3	-2.33806	1.42224e-10	-0.562806
chr1	1753	191575635	191575636	Ints7	3	-1.87296	1.43717e-10	-0.553337
chr12	245	32205985	32208659	Pik3cg	3	-4.63726	1.44224e-10	-0.648619
chr6	1654	136828232	136828233	Wbp11	3	-0.906539	1.45227e-10	-0.477826
chr13	931	66932829	66932830	Ptdss1	3	-1.75107	1.46787e-10	-0.553871
chr7	210	12834760	12835483	Zfp110	3	-4.1749	1.47612e-10	-0.630579
chr1	863	97761537	97770411	Ppip5k2	3	0.0254474	1.48518e-10	0.012072
chr9	62	13748409	13749319	Mtmr2	3	-2.62205	1.48683e-10	-0.538092
chr6	1179	100833621	100833622	Ppp4r2	3	-0.667334	1.48748e-10	-0.34584
chr13	1128	91807704	91807705	Zcchc9	3	-1.5678	1.51982e-10	-0.5058
chr18	813	90510153	90510197	Tmx3	3	-1.827	1.53042e-10	-0.569338
chr6	1640	135362544	135367493	Emp1	3	-1.49047	1.53537e-10	-0.540118
chr5	1294	122391877	122400398	Arpc3	3	0.348401	1.55666e-10	0.5312
chr9	722	52047172	52048271	Rdx	3	-0.0736593	1.78348e-10	-0.0461892
chr13	590	45389741	45390927	Mylip	3	-0.438302	1.78699e-10	-0.314335
chr7	2287	128461208	128461673	Tial1	3	-0.761561	1.81347e-10	-0.343748
chr17	1387	86040363	86145175	Srbd1	3	-2.48071	1.8173e-10	-0.616324
chr11	1346	95414079	95414098	Spop	3	-0.862173	1.81914e-10	-0.516344
chr5	1033	110135841	110135860	Chfr	3	-0.209582	1.81977e-10	-0.120709
chr8	540	47713930	47713932	Cdkn2aip	3	-1.50126	1.83559e-10	-0.406498
chr15	118	25984365	25984366	Zfp622	3	0.382966	1.83638e-10	0.406554
chr1	220	38129661	38129662	Rev1	3	-2.27126	1.85499e-10	-0.669922
chr7	1976	109960399	109960470	Dennd5a	3	-2.51053	1.8612e-10	-0.565605
chr7	2346	132776915	132813886	Fam53b	3	-2.36945	1.86742e-10	-0.602305
chr2	66	9878599	9878600	Gata3	3	-0.696202	1.88275e-10	-0.434641
chr8	1490	123442985	123443308	Def8	3	-1.37292	1.90171e-10	-0.443181
chr16	838	91044542	91044543	Paxbp1	3	-0.770962	1.91028e-10	-0.425622
chr13	707	54503778	54503779	Simc1	3	-1.02947	1.91811e-10	-0.410844
chr19	235	8723474	8725500	Snhg1	3	-0.213474	1.91848e-10	-0.171596
chr19	263	8967040	8967041	Eef1g	3	0.412481	1.93167e-10	1.1585
chr5	341	33820724	33843141	Nsd2	3	-1.49827	1.95539e-10	-0.590898
chr5	662	76274011	76304792	Clock	3	-1.3706	1.95634e-10	-0.456855
chr1	1339	162570514	162571226	Vamp4	3	-0.900851	1.96958e-10	-0.420604
chr16	104	11322907	11406657	Snx29	3	-1.0331	1.9924e-10	-0.493744
chr10	844	80292452	80292645	Rps15	3	1.24843	2.00805e-10	25.9871
chr6	377	42349827	42350039	Zyx	3	0.248471	2.00805e-10	0.288622
chr3	425	75557546	75557547	Serpini1	3	-0.521739	2.00882e-10	-0.225211
chrX	603	94122899	94123407	Zfx	3	-0.593251	2.02907e-10	-0.320771
chr12	469	69372149	69372150	Arf6	3	0.283473	2.04143e-10	0.384282
[truncated: 12,201 more rows]

## Sheet: C2
seqnames	idx	start	end	name	strand	Log2FC	FDR	MeanDiff
chr7	1280	67952826	67952827	Igf1r	3	5.807	1.75339e-82	12.2757
chr1	246	40225079	40266586	Il1r1	3	4.83296	5.43586e-67	8.40885
chr7	2367	134225096	134225097	Adam12	3	5.59191	8.4156e-65	7.78308
chr14	1142	63417036	63417037	Blk	3	6.81575	4.48848e-64	5.25427
chr6	643	67491854	67491855	Il23r	3	3.63879	5.23218e-64	9.34228
chr12	540	73584796	73584797	Prkch	3	-3.27254	8.90349e-64	-12.9831
chr15	350	60164456	60187408	Gm2682	3	-3.12835	3.16653e-63	-21.082
chr3	1200	122728946	122729570	Pde5a	3	5.09627	1.445e-62	8.32757
chr10	248	28668359	28668397	Themis	3	-4.88566	2.97366e-58	-8.58923
chr7	2435	140218266	140218511	Cd163l1	3	5.55382	1.16972e-56	21.9175
chr16	609	56477882	56477900	Abi3bp	3	5.8783	1.15416e-53	8.46608
chr6	454	48841511	48841583	Tmem176a	3	3.69508	2.43308e-52	5.03157
chr6	453	48840979	48841374	Tmem176b	3	4.02381	2.35335e-51	4.59773
chr8	807	73352555	73353540	Large1	3	4.40195	2.35335e-51	12.7836
chr3	1483	153725173	153725174	St6galnac3	3	1.74334	4.92597e-48	17.044
chr11	1178	83530517	83530518	Ccl5	3	-1.79486	9.85478e-47	-31.9071
chr2	1702	135741829	135805548	Plcb4	3	3.0016	1.19711e-46	7.29133
chr1	423	60746357	60746358	Cd28	3	-3.38107	3.3771e-45	-6.25609
chr3	649	90603770	90603771	S100a4	3	1.70017	1.15362e-44	11.6188
chr1	1446	170867770	170867771	Atf6	3	2.35007	2.09479e-43	7.04924
chr18	494	56812018	56925548	March3	3	1.98463	5.03633e-42	8.69247
chr5	427	38876811	38876812	Clnk	3	4.08799	7.0259e-40	8.78183
chr4	395	54947975	55011480	Zfp462	3	9.83442	1.05285e-38	2.89514
chr15	2	3270766	3270921	Selenop	3	4.94244	2.72758e-37	3.07816
chr15	24	6579870	6579871	Fyb	3	-2.00364	4.83467e-37	-6.96135
chr12	1035	111672337	111672338	Ckb	3	4.1658	9.33461e-37	3.62623
chr4	1158	129558371	129573641	Lck	3	-2.94409	1.66195e-35	-4.1545
chr13	523	40859753	40946732	Gcnt2	3	3.0529	3.68049e-35	3.37068
chr4	942	118134881	118134914	St3gal3	3	3.00274	6.06412e-35	4.73543
chr18	487	56400336	56432132	Gramd3	3	-3.47632	5.61777e-34	-6.70446
chr15	1076	102231943	102231944	Itgb7	3	1.65166	8.34191e-34	5.51806
chr15	457	74997633	74998031	Ly6a	3	2.18747	9.2954e-34	5.48625
chr3	651	90612881	90613305	S100a6	3	1.31082	6.46192e-33	10.7288
chr1	1149	138175266	138175306	Ptprc	3	-1.08028	1.50337e-32	-14.5106
chr1	778	91179821	91180046	Ramp1	3	4.52077	2.22152e-32	2.40427
chr7	1321	72306607	72306608	Mctp2	3	-3.57131	9.06044e-32	-3.71534
chr17	248	23645276	23645277	Mmp25	3	5.08743	1.35343e-31	1.92363
chr1	974	127205017	127306762	Mgat5	3	1.8145	2.9592e-31	5.39882
chr10	317	39369763	39511739	Fyn	3	-1.72152	2.60008e-30	-12.1789
chr9	993	70207367	70207368	Myo1e	3	2.38242	3.02202e-30	3.29263
chr15	95	18818946	18820329	Cdh10	3	5.45629	3.77258e-29	2.97276
chr1	225	38627184	38664955	Aff3	3	-3.55992	6.92828e-29	-4.56114
chr16	539	44332990	44333196	Sidt1	3	-2.47661	9.83283e-29	-7.45369
chr13	1401	117220271	117220272	Emb	3	1.51599	2.98027e-28	9.2706
chr11	1032	76847017	76847018	Cpd	3	3.07506	1.14593e-27	2.54844
chr6	872	72544390	72549273	Capg	3	3.05689	1.14593e-27	2.66819
chr8	870	81342561	81856368	Inpp4b	3	-2.94198	1.14995e-27	-5.52463
chr18	718	79109390	79109391	Setbp1	3	-4.32166	2.082e-27	-4.52599
chr19	434	16132830	16132831	Gnaq	3	2.50345	4.6761e-27	3.25942
chr9	1779	124101949	124105626	Ccr2	3	2.75586	9.35381e-27	2.32941
chr5	1448	131477023	132541823	Auts2	3	7.19867	1.59299e-26	7.59515
chr16	881	92696124	92826149	Runx1	3	1.20117	1.8868e-26	10.4336
chr9	668	48835944	48836222	Zbtb16	3	1.68294	1.94555e-26	4.21166
chr12	181	25303939	25394755	Gm36723	3	5.13656	2.30453e-26	3.77943
chr2	1562	127336158	127336159	Dusp2	3	-2.1093	1.14806e-25	-5.80475
chr12	1049	111971558	111971559	Tdrd9	3	6.09877	5.11625e-25	1.8108
chr6	473	50370214	50456170	Osbpl3	3	1.32717	4.98358e-24	4.88623
chr9	60	13297956	13662460	Maml2	3	-1.99315	8.10621e-24	-7.38585
chr1	249	40465551	40466006	Il18r1	3	1.38648	1.6868e-23	3.81061
chr7	1262	66388349	66388350	Lrrk1	3	-3.37357	1.79517e-23	-2.59093
chr8	360	27174645	27174646	Rab11fip1	3	2.87923	2.21194e-23	2.14859
chr4	143	32860441	32950841	Ankrd6	3	4.54758	6.65122e-23	1.56284
chr13	386	32851184	32851185	Serpinb1a	3	3.46638	7.01424e-23	1.65116
chr15	461	75111696	75111970	Ly6c2	3	-2.19058	9.77103e-23	-4.97014
chr11	475	52764633	52764634	Fstl4	3	7.43269	1.41113e-22	2.93799
chr17	585	31855803	31855804	Sik1	3	2.03075	1.69334e-22	2.53308
chr7	2436	140247377	140247381	5830411N06Rik	3	5.89308	2.04516e-22	4.92506
chr1	890	106713178	106714274	Bcl2	3	-2.08746	2.28622e-22	-9.59172
chr6	1287	115995004	115995005	Plxnd1	3	8.69942	2.31688e-22	1.31653
chr18	551	61911822	61911824	Ablim3	3	3.40097	1.02278e-21	1.95715
chr15	341	59081988	59081989	Mtss1	3	4.35132	1.33483e-21	1.62378
chr10	958	82985497	82985498	Chst11	3	1.44417	1.61362e-21	6.83313
chr2	119	17391007	17731043	Nebl	3	1.77781	1.61362e-21	3.36007
chr8	1538	125995169	125995436	Kcnk1	3	8.73385	1.61362e-21	1.3484
chr9	980	68653785	69289682	Rora	3	1.2083	2.1914e-21	5.07526
chr15	455	74955050	74956555	Ly6e	3	1.11879	3.8469e-21	5.53411
chr7	1174	48959096	49246844	Nav2	3	2.15578	3.8469e-21	4.90461
chr11	1748	106579112	106612930	Tex2	3	2.86643	4.44581e-21	2.05952
chr13	72	12340723	12340760	Actn2	3	3.48221	8.28961e-21	1.40715
chr9	1773	123806474	123806499	Cxcr6	3	1.77532	1.79797e-20	2.63187
chr14	1499	121379333	121379334	Stk24	3	1.29366	2.97874e-20	4.12444
chr6	444	48708195	48708225	Gimap6	3	-1.71763	3.49432e-20	-4.21791
chr3	722	93555079	93560727	S100a10	3	1.12004	5.55498e-20	4.00405
chr6	1249	113638466	113638528	Irak2	3	1.90526	5.80841e-20	2.63128
chr7	1624	99535465	99535662	Arrb1	3	2.99294	5.85176e-20	1.58546
chr10	987	85386813	85598401	Btbd11	3	-3.07554	7.18315e-20	-2.84422
chr8	1320	111536096	111541259	Znrf1	3	1.62829	8.28012e-20	3.01898
chr1	1218	152090124	152090125	1700025G04Rik	3	-3.97727	1.16219e-19	-2.3448
chr11	1468	98775332	98775333	Nr1d1	3	3.00939	1.70099e-19	1.55876
chr19	330	11443572	11443573	Ms4a4b	3	-1.53626	2.34244e-19	-6.34595
chr7	948	43437072	43437130	Nkg7	3	-1.74466	3.00403e-19	-5.92351
chr2	654	62412230	62412231	Dpp4	3	-3.58275	3.99489e-19	-2.09269
chr18	188	32939157	32939158	Camk4	3	1.36916	7.58992e-19	4.53948
chr10	501	60277626	60284461	Psap	3	1.27898	7.7792e-19	2.90304
chr19	303	10829963	10830058	Cd6	3	-4.02147	1.44995e-18	-1.90046
chr1	1062	133393217	133424377	Sox13	3	7.19758	1.75675e-18	1.16384
chr9	610	45079182	45083946	Jaml	3	2.17162	1.81441e-18	2.16159
chr4	658	95052221	95052222	Jun	3	1.0193	2.22933e-18	9.96715
chr7	2133	122289296	122289309	Prkcb	3	-2.1159	2.3964e-18	-3.08143
chr2	1660	131491763	131491993	Smox	3	3.72411	5.70994e-18	1.37672
chr2	1723	140066759	140066805	Tasp1	3	1.47023	9.69009e-18	3.38311
chr16	513	38713273	38713274	Arhgap31	3	1.46319	1.69886e-17	2.68274
chr3	1201	122801948	122801981	4930447N08Rik	3	8.30135	2.02963e-17	0.998314
chr11	1776	107979638	108343928	Prkca	3	-1.78166	2.09397e-17	-4.46143
chr8	1550	127063892	127306310	Pard3	3	4.93814	2.33432e-17	1.95953
chr5	810	93093436	93093571	Sept11	3	1.47033	2.91902e-17	2.87444
chr13	300	24327403	24415122	Cmah	3	-2.5858	3.05175e-17	-2.73988
chr8	3	3353436	3426700	Arhgef18	3	-1.81227	4.12198e-17	-4.33405
chr12	726	85473889	85473890	Fos	3	1.40947	4.28479e-17	7.82898
chr15	49	9529827	9529835	Il7r	3	1.22822	4.28479e-17	4.57443
chr14	597	47373812	47373964	Lgals3	3	2.07546	4.57474e-17	2.37463
chr11	1762	107337636	107470699	Pitpnc1	3	-1.11255	5.59358e-17	-7.93508
chr19	501	24555841	24555872	Pip5k1b	3	2.48099	6.07463e-17	1.79181
chr9	891	62537043	62537044	Coro2b	3	3.47816	6.21379e-17	1.33496
chr18	245	35964829	35965105	Psd2	3	4.75543	8.31386e-17	1.09655
chr14	1285	73385197	73385289	Itm2b	3	0.951705	1.62537e-16	4.34812
chr7	354	19309599	19310051	Fosb	3	1.11722	2.00805e-16	10.4884
chr3	721	93520487	93520488	S100a11	3	0.944921	2.54744e-16	1.87237
chr1	1515	172500046	172501252	Tagln2	3	1.26068	2.58719e-16	2.48474
chr7	1668	101421690	101450520	Pde2a	3	-3.19529	3.9052e-16	-1.9957
chr3	740	94372793	94377516	Rorc	3	4.94566	4.1764e-16	0.927168
chr10	1134	98915151	98915152	Atp2b1	3	0.879628	8.46988e-16	6.84901
chr15	602	78926724	78926725	Lgals1	3	0.963388	8.89117e-16	4.9291
chr19	698	42129058	42129059	Avpi1	3	6.2328	9.85229e-16	0.996004
chr11	1747	106487795	106487836	Ern1	3	1.5845	1.02102e-15	2.43355
chr2	87	11642806	11642849	Il2ra	3	2.11676	1.10132e-15	1.69119
chr2	2168	165595031	165655298	Eya2	3	2.16455	1.27344e-15	1.57493
chr7	1449	81934458	81934473	Hdgfl3	3	-5.00262	1.33783e-15	-1.45677
chr8	1551	128359283	128359284	Nrp1	3	2.93584	2.18988e-15	1.64185
chr19	914	57611033	57611034	Atrnl1	3	3.03357	2.46747e-15	2.06928
chr10	17	5069062	5550692	Syne1	3	1.8667	3.45416e-15	2.969
chr17	564	31207872	31208091	Ubash3a	3	-4.19958	3.67767e-15	-1.2635
chr2	101	13573951	13574281	Vim	3	1.1253	4.37524e-15	3.92021
chr7	1415	80401706	80405431	Furin	3	0.940238	4.78993e-15	1.79288
chrX	145	20291769	20291807	Slc9a7	3	-2.99206	5.38746e-15	-1.50535
chr4	767	106911469	106911667	Ssbp3	3	1.58841	9.60613e-15	1.84382
chr11	1385	96464592	96464681	Skap1	3	-0.720114	1.1223e-14	-9.26749
chr15	1077	102246499	102257517	Rarg	3	3.54578	1.15734e-14	1.16633
chr6	1609	134035699	134035700	Etv6	3	0.912071	1.20726e-14	3.82947
chr9	1635	118478211	118478344	Eomes	3	-3.82127	1.42112e-14	-1.76071
chr9	1356	104337706	104337728	Acpp	3	2.21647	2.0477e-14	2.39457
chr2	821	76836813	76982547	Ttn	3	-3.90749	2.38012e-14	-2.73153
chr1	1360	164061981	164062189	Sell	3	-3.53905	3.08705e-14	-1.33918
chr2	1234	103566309	103566310	Abtb2	3	-1.91543	4.68879e-14	-2.71448
chr1	1214	151571372	151571496	Fam129a	3	1.45254	5.70851e-14	2.09769
chr7	779	30821138	30823775	Ffar2	3	8.11096	8.88708e-14	0.874497
chr13	840	60936624	60936625	Ctla2a	3	-2.7936	9.62707e-14	-2.30494
chr9	1471	108339053	108339276	Gpx1	3	1.39631	1.01371e-13	1.66328
chr10	1333	120201658	120202130	Irak3	3	5.43808	1.40071e-13	0.868388
chr10	237	26229706	26230126	Samd3	3	-4.67327	1.47089e-13	-1.32606
chr3	922	101287938	101287939	Cd2	3	-2.20994	1.47222e-13	-2.08719
chr11	134	17008701	17052381	Plek	3	-2.45382	1.93286e-13	-2.06348
chr17	1391	86753699	86753700	Epas1	3	3.17882	2.53493e-13	0.976331
chr13	681	52981072	52981073	Nfil3	3	1.88664	3.54376e-13	1.38425
chr9	950	66060230	66060231	Ppib	3	0.987003	3.92475e-13	1.69331
chr6	1263	114643096	114643129	Atg7	3	1.35647	4.43413e-13	2.17528
chr1	1579	176814659	176814660	Sdccag8	3	1.48728	4.5582e-13	1.67356
chr7	1413	80371374	80371375	Man2a2	3	1.81818	4.94279e-13	1.33029
chr17	1017	47140941	47294069	Trerf1	3	1.10669	6.14981e-13	3.58471
chr19	697	42090469	42090471	Pi4k2a	3	1.36229	7.37036e-13	1.61855
chr12	610	80112993	80113013	Zfp36l1	3	1.16983	8.69198e-13	2.34478
chr14	1130	62837677	62837678	Wdfy2	3	1.96275	8.89388e-13	1.50159
chr6	1237	113458483	113458895	Il17re	3	3.84655	8.89972e-13	1.00952
chr5	52	8660076	8660077	Abcb1a	3	-3.08092	1.41694e-12	-1.51305
chr18	378	41951193	41951242	Prelid2	3	3.21985	1.52415e-12	0.948849
chr2	152	20967719	20968881	Arhgap21	3	2.26128	1.63488e-12	1.81568
chr1	1232	153332785	153332786	Lamc1	3	2.13593	1.69807e-12	1.07654
chr11	1456	98545799	98545800	Ikzf3	3	0.87224	1.84165e-12	4.42964
chr4	1697	155491360	155527453	Gnb1	3	0.97399	1.85397e-12	2.1553
chr11	685	62359790	62457332	Ncor1	3	0.806029	1.91229e-12	5.30902
chr13	420	34653485	34653486	Pxdc1	3	4.53162	1.96604e-12	0.799606
chr5	1334	123656017	123684618	Clip1	3	1.62427	2.54468e-12	1.52746
chr12	86	12262138	12262183	Fam49a	3	-3.17102	3.18542e-12	-1.17426
chr4	1635	152115933	152116343	Tnfrsf25	3	2.5234	3.4587e-12	0.965821
chr18	360	38993144	38993476	Arhgap26	3	0.676159	3.5791e-12	4.40848
chr18	797	84851337	84851879	Cyb5a	3	2.56737	3.61461e-12	1.14991
chr17	843	37045965	37050631	Gabbr1	3	1.48991	3.77172e-12	1.02147
chr19	570	32211012	32388512	Sgms1	3	1.50399	3.94524e-12	2.41478
chr14	550	45318571	45318572	Ero1l	3	2.20323	4.50834e-12	1.09395
chr4	726	102087542	102589843	Pde4b	3	1.39837	6.6283e-12	3.3468
chr15	135	31224313	31268336	Dap	3	1.98783	7.04271e-12	0.970499
chr12	377	54656572	54656573	Sptssa	3	1.9549	7.29799e-12	1.12245
chr15	866	93519522	93595891	Prickle1	3	3.8882	9.50101e-12	1.32899
chr8	609	60954747	60983300	Clcn3	3	1.57725	1.00245e-11	2.05072
chr4	717	101496647	101550594	Dnajc6	3	6.6456	1.12225e-11	1.34435
chr10	145	19591948	19591949	Ifngr1	3	1.11334	1.12717e-11	1.94371
chr11	1352	95712672	95749067	Zfp652	3	1.31565	1.19616e-11	1.89772
chr2	392	31096499	31142008	Fnbp1	3	0.748341	1.24658e-11	5.10436
chr5	586	67427798	67428310	Bend4	3	-6.18757	2.05975e-11	-0.830984
chr10	1289	117629499	117629500	Cpm	3	1.8071	2.29695e-11	1.40101
chr6	178	31088470	31220488	Lncpint	3	0.622422	2.90714e-11	10.2606
chr16	713	76373048	76373827	Nrip1	3	1.40722	3.61453e-11	2.1092
chr15	514	76511950	76511951	Dgat1	3	1.81906	4.39971e-11	0.593862
chr10	4	3366056	3366544	Ppp1r14c	3	4.75036	4.59809e-11	0.79519
chr2	2261	172393793	172393901	Cass4	3	4.09396	5.77776e-11	0.763124
chr10	152	19934471	19934526	Map3k5	3	1.06574	5.78248e-11	2.80051
chr11	749	67455436	67586701	Gas7	3	-4.61311	5.78248e-11	-0.792844
chr3	315	56183700	56183701	Nbea	3	2.92172	6.34873e-11	1.15235
chr2	1187	93452678	93462946	Cd82	3	0.856942	7.14245e-11	2.11451
chr8	876	82863355	82863356	Rnf150	3	8.5906	8.75936e-11	1.22064
chr3	1401	144570180	144570181	Hs2st1	3	1.52534	8.83335e-11	1.54651
chr4	78	15265830	15265831	Tmem64	3	1.56005	8.83335e-11	0.694938
chr3	176	35754133	35754134	Atp11b	3	-1.37091	9.29545e-11	-3.00997
chr1	1398	165788680	165788765	Cd247	3	0.635061	1.04384e-10	3.65024
chr12	513	71831077	71889730	Daam1	3	1.9838	1.18249e-10	1.31358
chr15	117	25843179	25942679	Retreg1	3	1.50503	1.25373e-10	1.48132
chr6	918	82773362	82774454	Hk2	3	2.16006	1.26911e-10	1.61053
chr18	214	34859822	34861207	Egr1	3	1.72723	1.42372e-10	2.31001
chr18	588	65430937	65430949	Malt1	3	-1.64598	1.68177e-10	-2.46446
chr13	131	19214102	19214103	Tcrg-C1	3	1.53913	1.69214e-10	1.83289
chr7	2018	114117780	114117781	Rras2	3	-1.96614	1.84843e-10	-1.73525
chr14	1507	121965194	121965195	Gpr183	3	1.21491	1.92761e-10	1.74364
chr2	1387	117342708	117343001	Rasgrp1	3	1.08473	2.91429e-10	1.73675
chr7	2008	113207464	113234623	Arntl	3	1.36639	3.81293e-10	1.29828
chr9	618	45269145	45269149	Il10ra	3	-5.19907	4.7267e-10	-0.866519
chr15	855	92051164	92161357	Cntn1	3	8.12834	4.73513e-10	0.885133
chr17	1068	50094331	50190674	Rftn1	3	1.2184	5.50732e-10	1.72924
chr8	616	61591141	61902690	Palld	3	3.44884	5.77849e-10	1.2587
chr3	1354	138742194	138860493	Tspan5	3	-2.69119	5.90174e-10	-1.39958
chr11	1479	99089305	99089306	Tns4	3	5.11559	7.15883e-10	0.545487
chr6	1218	112946753	112947266	Srgap3	3	1.87508	7.87532e-10	2.06699
chr14	871	54074904	54074905	Trdv4	3	7.42294	8.26942e-10	0.541601
chr15	892	96641961	96642913	Slc38a1	3	0.775466	1.00428e-09	4.00989
chr7	2578	144001927	144284545	Shank2	3	6.04837	1.10202e-09	0.751619
chr15	738	83563591	83563592	Tspo	3	0.718931	1.10253e-09	1.32413
chr18	342	37906415	37935476	Diaph1	3	0.841849	1.12326e-09	2.67965
chr11	1405	97115330	97115331	Tbx21	3	-1.81276	1.33974e-09	-1.43653
chr11	693	62574537	62576125	Trpv2	3	1.41371	1.43666e-09	1.3231
chr12	791	88722985	89812483	Nrxn3	3	9.4485	1.43666e-09	2.21488
chr9	1407	106891414	106891979	Manf	3	1.37886	1.52224e-09	1.46204
chr5	1108	113830500	113830501	Selplg	3	0.703817	1.57425e-09	2.55573
chr10	1311	118556524	118556525	Ifngas1	3	-4.3854	1.74703e-09	-0.750941
chr2	2040	158665397	158667119	Ppp1r16b	3	0.953297	2.07952e-09	1.88286
chr7	2046	117380978	117380979	Xylt1	3	1.3318	2.10454e-09	1.46149
chr16	211	18413493	18426852	Comt	3	1.77035	2.13261e-09	0.769512
chr6	67	15720660	15721087	Mdfic	3	1.7832	2.51944e-09	1.6124
chr17	603	32536557	32536569	Cyp4f16	3	3.44291	2.76595e-09	0.606971
chr14	1210	67933431	67933432	Dock5	3	1.02961	3.28985e-09	1.28195
chr2	117	16356303	16357117	Plxdc2	3	2.90871	3.44458e-09	1.36936
chr19	560	30030512	30030513	Uhrf2	3	1.3936	3.48833e-09	1.81272
chr7	2537	142460808	142477013	Lsp1	3	0.835543	3.55418e-09	2.02271
chr16	594	52031224	52049653	Cblb	3	-1.06651	3.58876e-09	-3.36165
chr1	1051	132880272	132880273	Lrrn2	3	5.38095	3.63294e-09	0.611055
chr11	291	34688478	34783892	Dock2	3	0.427646	4.11704e-09	8.17713
chr4	505	63861346	63861347	Tnfsf8	3	-4.30383	4.28134e-09	-2.2937
chr6	1167	99666770	99666771	Eif4e3	3	1.88678	4.70304e-09	0.735238
chr18	768	82910878	82914632	Zfp516	3	3.48021	5.00119e-09	0.806767
chrX	728	107255877	107284346	Gpr174	3	-4.52657	5.64561e-09	-0.894171
chr2	1224	102901345	102901665	Cd44	3	0.848015	5.66016e-09	2.79764
chr11	1802	109828021	109828046	1700012B07Rik	3	5.68992	5.73697e-09	0.590742
chr7	1282	68273838	68300113	Fam169b	3	-1.31346	6.67004e-09	-1.43925
chr9	852	59656367	59656573	Pkm	3	0.675464	7.05274e-09	1.21683
chr17	434	27057303	27057304	Itpr3	3	1.09225	7.2742e-09	1.02575
chr8	904	84044999	84045000	Rln3	3	7.2584	7.38635e-09	0.482881
chr6	225	35252653	35252716	1810058I24Rik	3	1.61557	7.81675e-09	0.765918
chr11	1475	98927817	98960412	Rara	3	1.23082	8.79514e-09	0.943057
chr9	664	48480578	48480611	Rexo2	3	1.63324	9.94937e-09	0.944918
chr7	1355	75772045	75782099	AU020206	3	0.940084	1.00579e-08	2.0347
chr11	635	60105012	60175879	Rai1	3	1.46679	1.11247e-08	1.09217
chr17	743	35115427	35115428	Ly6g5b	3	3.47253	1.21092e-08	0.520646
chr10	472	57631980	57650994	Pkib	3	7.80666	1.27064e-08	0.707596
chr11	96	6658520	6658521	Ramp3	3	7.38553	1.27064e-08	0.527657
chr17	1211	66439031	66449750	Mtcl1	3	7.42568	1.27064e-08	0.542635
chr3	1273	131110470	131112797	Lef1	3	-1.42591	1.49026e-08	-2.12317
chr7	794	31041838	31042481	Fxyd5	3	0.594043	1.60107e-08	1.90865
chr7	2475	141078217	141079760	Pkp3	3	1.61569	1.60107e-08	0.982322
chrX	630	98148768	98148769	Ar	3	1.37776	2.00134e-08	1.3661
chr2	833	79255499	79255500	Itga4	3	-1.37297	2.13778e-08	-4.95163
chr11	345	45851963	45851964	Clint1	3	0.588695	2.16235e-08	2.11459
chr16	107	11901362	11901363	Gm9961	3	7.23632	2.20137e-08	0.475497
chr15	376	64312638	64382919	Asap1	3	-1.53714	2.69294e-08	-2.64805
chr17	1126	56290510	56290511	Plin3	3	1.7252	2.77815e-08	0.701247
chr13	44	6648724	6648777	Pfkp	3	0.877243	2.89046e-08	3.53687
chrX	530	75084756	75084905	Gab3	3	1.0483	3.07535e-08	3.3464
chr9	1237	94669908	94669909	Slc9a9	3	-0.804178	3.45777e-08	-4.44175
chr11	1006	75531697	75532112	Slc43a2	3	0.891315	3.74744e-08	0.608406
chr12	117	16589765	16646966	Lpin1	3	-2.34127	3.74744e-08	-1.32291
chr7	1419	80688876	80688877	Crtc3	3	0.99451	3.81689e-08	1.63579
chr17	52	8236211	8245065	Ccr6	3	2.74198	4.34124e-08	0.815603
chr8	94	11008457	11008458	Irs2	3	1.574	4.35517e-08	1.6497
chr14	1480	118937975	118937976	Dnajc3	3	0.885693	4.41297e-08	1.43403
chr11	1276	88955464	88955465	Scpep1	3	3.79451	4.83979e-08	0.518293
chr18	810	89177027	89197595	Cd226	3	0.943287	5.01653e-08	1.67931
chr9	604	44980430	44980431	Cd3g	3	0.677837	5.27946e-08	1.803
chr14	1337	77904238	77904407	Epsti1	3	-1.14685	6.03478e-08	-2.55569
chr14	310	28969470	29721864	Cacna2d3	3	8.95292	6.54581e-08	1.57003
chr1	323	51987147	52008243	Stat4	3	-1.01698	6.56587e-08	-3.44043
chr2	614	57113071	57124003	Nr4a2	3	-2.81923	6.8292e-08	-1.69305
chr10	516	61297832	61299801	Prf1	3	-3.1165	8.12996e-08	-0.86147
chr6	943	83165919	83185946	Dctn1	3	1.37195	8.70683e-08	0.78878
chr16	908	94370617	94382908	Ttc3	3	-1.26817	9.16629e-08	-1.28374
chr2	2146	164832872	164832901	Ctsa	3	1.36839	9.67229e-08	0.919895
chr19	116	5468497	5468507	Ctsw	3	-1.38322	1.09602e-07	-1.83102
chr4	1359	137862236	137862237	Ece1	3	1.79464	1.16704e-07	0.793576
chr3	976	103860276	103860277	Ptpn22	3	-1.13858	1.25597e-07	-2.74406
chr19	485	23141225	23141226	Klf9	3	1.3042	1.43049e-07	0.948083
chr4	337	46566439	46602202	Coro2a	3	0.966826	1.4904e-07	1.72755
chr10	985	85185063	85185064	Cry1	3	1.07734	1.6534e-07	1.09438
chr15	159	34306679	34306685	Matn2	3	2.94649	1.65487e-07	0.581523
chr6	1458	125236952	125237010	Cd27	3	-2.36402	1.70197e-07	-0.926756
chr4	435	59189256	59189257	Ugcg	3	-1.80636	1.83009e-07	-1.38571
chr15	153	33083128	33083252	Cpq	3	-2.94026	1.91785e-07	-0.706505
chr19	13	3686555	3686564	Lrp5	3	7.01526	1.92251e-07	0.407495
chr5	1075	112251161	112252518	Cryba4	3	7.18383	1.92251e-07	0.458395
chr8	723	70616843	70616844	Lrrc25	3	6.9384	1.92251e-07	0.386189
chr5	141	21372641	21372642	Fgl2	3	2.1991	1.95753e-07	0.543849
chr11	233	30026032	30026033	Eml6	3	1.70308	1.96786e-07	1.17515
chr17	761	35262729	35263096	H2-D1	3	0.350416	1.96786e-07	5.01879
chr8	1351	115707095	115707794	Maf	3	0.571211	1.99598e-07	1.32539
chr12	561	75818317	75818318	Syne2	3	2.78447	2.16354e-07	0.932502
chr10	86	13324288	13474412	Phactr2	3	1.24674	2.22205e-07	0.920866
chr10	668	75643979	75643991	Susd2	3	2.88464	2.34575e-07	0.475121
chr11	1967	118402091	118402092	Lgals3bp	3	1.1108	2.41122e-07	0.741284
chr17	21	5941279	6007597	Synj2	3	1.0312	2.41122e-07	0.568857
chr3	1521	159839671	159839737	Wls	3	1.13106	2.41122e-07	0.977214
chr8	1234	106011506	106011507	Dus2	3	1.92522	2.41122e-07	0.704561
chr5	1248	120711926	120711927	Dtx1	3	1.19128	2.77875e-07	1.29766
chr1	1581	177248766	177258203	Akt3	3	0.817325	2.79582e-07	2.0385
chr3	24	9403063	9403080	C030034L19Rik	3	3.73106	2.79582e-07	0.487711
chr1	1284	156938817	156939626	Ralgps2	3	2.37976	2.83831e-07	0.74017
chr17	565	31247302	31247359	Gm50218	3	-3.66263	3.01081e-07	-0.690818
chr3	266	51560878	51560879	Setd7	3	1.49979	3.01819e-07	1.2254
chr7	1634	99858898	99863371	Spcs2	3	1.01742	3.03296e-07	0.823516
chr18	635	67933256	67933257	Ldlrad4	3	0.747827	3.10097e-07	2.06682
chr5	1092	113015502	113015791	Grk3	3	7.10046	3.17793e-07	0.432477
chr6	1066	88724411	88724828	Mgll	3	4.89487	3.17793e-07	0.583867
chr14	1497	121035563	121035564	Farp1	3	0.823578	3.18897e-07	1.04045
chr6	1550	129591781	129591810	Klrd1	3	-2.26777	3.18897e-07	-1.37859
chr14	1147	63606502	63795019	Xkr6	3	2.15067	3.44252e-07	0.577181
chr5	591	67847369	67847434	Atp8a1	3	1.05639	3.64171e-07	1.94136
chr6	843	71373426	71373553	Cd8a	3	-4.29296	3.98529e-07	-0.82448
chr15	111	25413763	25413764	Basp1	3	3.72665	4.10377e-07	0.477719
chr10	615	69208551	69213194	Rhobtb1	3	5.69166	4.16706e-07	0.428672
chr2	490	35336975	35336976	Stom	3	4.98861	4.49242e-07	0.461982
chr12	703	84773151	84773152	Npc2	3	0.88089	4.77204e-07	0.983484
chr4	581	86748554	86774255	Dennd4c	3	1.03277	5.01886e-07	1.53739
chr17	79	12119283	12119284	Agpat4	3	1.73422	5.40697e-07	0.640832
chr9	338	35421557	35452076	Cdon	3	0.838619	5.51779e-07	0.629857
chr4	1636	152128924	152152371	Espn	3	2.99647	5.65908e-07	0.56246
chr11	2062	121039417	121039418	Cd7	3	1.1145	5.85979e-07	1.43174
chr1	1068	133701880	133801041	Atp2b4	3	1.13603	5.91126e-07	1.22515
chr2	1570	127587221	127587222	Mrps5	3	2.08924	6.32061e-07	0.719115
chr8	909	84125988	84125989	Podnl1	3	1.41971	7.59665e-07	0.828237
chr3	742	94398516	94398517	Lingo4	3	4.51966	8.24091e-07	0.370743
chr10	474	57794373	57794374	Smpdl3a	3	0.990201	8.85747e-07	0.667955
chr11	1911	116413003	116413004	Rnf157	3	-2.04392	8.85747e-07	-1.05287
chr4	1289	134704289	134704290	Man1c1	3	2.6059	8.96721e-07	0.615511
chr10	881	80855274	80857121	Sppl2b	3	2.96217	9.53819e-07	0.378431
chr11	539	57645441	57645465	Galnt10	3	-1.84919	9.55497e-07	-1.11655
chr4	1269	134128738	134128789	Sh3bgrl3	3	0.591264	9.87118e-07	1.95382
chr7	2421	139992547	139992562	Adam8	3	2.13242	9.87118e-07	0.530871
chr6	515	52713728	52713729	Tax1bp1	3	0.634871	1.0037e-06	1.48054
chr2	18	4017743	4559756	Frmd4a	3	2.73672	1.00882e-06	0.938197
chr11	1743	106314528	106314762	Cd79b	3	2.76584	1.04318e-06	0.41152
chr9	1055	75625740	75625741	Lysmd2	3	2.58618	1.0497e-06	0.37597
chr8	460	40423814	40423840	Zdhhc2	3	1.28849	1.08004e-06	0.57643
chr15	1008	100586364	100599984	Pou6f1	3	-2.06517	1.11711e-06	-0.766463
chr18	135	24205343	24232597	Galnt1	3	0.908056	1.11711e-06	1.07688
chr6	1420	124663026	124663027	Lpcat3	3	1.98445	1.1187e-06	0.685041
chrX	551	77511012	77511013	Tbl1x	3	0.951705	1.1252e-06	1.75593
chr17	1279	73950181	73950182	Xdh	3	-1.82088	1.20916e-06	-0.821547
chr10	1261	116473877	116473878	Kcnmb4	3	1.60214	1.25296e-06	0.593581
chrX	1027	159210306	159255858	Rps6ka3	3	0.637248	1.25959e-06	1.87852
chr4	710	101265281	101265282	Jak1	3	-0.599197	1.26305e-06	-4.20936
chr7	2166	126369533	126369541	Lat	3	0.543375	1.26414e-06	1.37489
chr9	1589	113741472	113812600	Clasp2	3	0.880104	1.31587e-06	1.48696
chr17	1302	78200247	78200248	Crim1	3	-1.74592	1.3308e-06	-1.22304
chr3	1239	127896287	127896324	Fam241a	3	-3.50569	1.33486e-06	-0.603633
chr17	527	29490752	29493407	Pim1	3	0.524235	1.44457e-06	4.82177
chr7	353	19300769	19300770	Gm26802	3	3.54067	1.46256e-06	0.57488
chrX	349	51681702	51681856	Hs6st2	3	7.49284	1.52604e-06	0.568645
chr3	933	101924392	101924449	Slc22a15	3	1.97332	1.53296e-06	0.609157
chr3	431	79144976	79286517	Rapgef2	3	0.860979	1.54017e-06	2.53037
chr11	487	53519745	53519927	Sept8	3	2.3861	1.56999e-06	0.377739
chr15	396	66801592	66831829	Sla	3	0.925034	1.81463e-06	1.1072
chr11	1184	83662583	83662584	Ccl4	3	-2.18353	1.90075e-06	-3.24201
chr17	1079	51810918	51833290	Satb1	3	-1.27929	1.90075e-06	-3.88736
chr17	705	34629532	34629533	Prrt1	3	2.57502	1.93055e-06	0.526661
chr7	1348	74554613	74554780	Slco3a1	3	0.639059	2.12636e-06	2.07471
chr10	1474	128525869	128525870	Esyt1	3	0.832853	2.14782e-06	1.26872
chr16	666	59471774	59472068	Riox2	3	1.62509	2.14782e-06	0.619221
chr11	1996	119603148	119603149	Rptor	3	-1.10308	2.24848e-06	-1.89322
chr15	77	12205027	12205085	Mtmr12	3	0.850269	2.37496e-06	0.832699
chr2	1631	130450277	130450544	Ptpra	3	0.530317	2.53793e-06	0.776469
chr4	1638	152178133	152199810	Acot7	3	1.18392	2.57746e-06	1.02488
chr9	105	16378230	16501285	Fat3	3	7.41659	2.57746e-06	0.539208
chr14	941	54253913	54254104	Dad1	3	0.704955	2.68069e-06	0.857622
chr19	699	42147399	42147400	Marveld1	3	2.23576	2.68102e-06	0.442626
chr6	536	54971660	54972612	Nod1	3	-2.45614	2.98862e-06	-0.589859
chr9	778	56244064	56418067	Peak1	3	-1.05529	2.98862e-06	-2.50459
chr11	691	62551170	62551171	Ubb	3	0.300192	3.08607e-06	3.58485
chr15	308	55906721	55906949	Sntb1	3	0.569538	3.12836e-06	1.77317
chr13	1155	93771629	93771630	Arsb	3	-1.85957	3.16461e-06	-1.56698
chr6	1665	137571016	137649285	Eps8	3	2.96472	3.33105e-06	0.402212
chr19	39	4097181	4097402	Cdk2ap2	3	0.887245	3.33212e-06	0.929054
chr4	1305	135494505	135494623	Nipal3	3	1.56073	3.35557e-06	0.865939
chr6	1640	135362544	135367493	Emp1	3	1.1412	3.35557e-06	0.765219
chr5	1514	136083915	136084032	Rasa4	3	2.80148	3.40122e-06	0.442863
chr4	136	32238803	32417435	Bach2	3	-0.995999	3.53588e-06	-2.62002
chr7	2439	140345986	140361671	Olfr60	3	1.72023	3.54238e-06	0.483651
chr9	507	41079505	41158062	Ubash3b	3	1.04	3.60783e-06	1.52352
chr1	874	104768528	104768529	Cdh20	3	5.18665	3.63909e-06	0.742383
chr4	757	106561037	106561038	Dhcr24	3	3.05781	3.69615e-06	0.323912
chr9	1626	117252116	117629913	Rbms3	3	2.65869	3.70862e-06	0.518269
chr17	494	28691328	28692568	Mapk14	3	0.984492	3.72675e-06	1.2624
chr12	1061	112671563	112674276	Akt1	3	1.41673	4.04505e-06	0.585161
chr9	954	66158222	66158226	Dapk2	3	-4.95183	4.21486e-06	-0.5224
chr11	1894	115974708	115977786	Itgb4	3	6.88656	4.24883e-06	0.372448
chr15	594	78802668	78803042	Card10	3	6.59703	4.24883e-06	0.304147
chr2	1275	106693268	106695601	Mpped2	3	7.25954	4.24883e-06	0.483265
chr7	1999	112159056	112159057	Dkk3	3	6.93756	4.24883e-06	0.385962
chr10	1024	88379225	88379226	Gnptab	3	-1.76648	4.30897e-06	-1.11249
chr13	1028	73763696	73763697	Slc12a7	3	1.26888	4.30897e-06	0.912024
chr15	590	78597046	78597053	Cyth4	3	0.863265	4.40846e-06	0.847658
chr1	1724	189922362	189922363	Smyd2	3	2.3857	4.55689e-06	0.472323
chr14	1186	66213551	66281052	Ptk2b	3	0.571922	4.86575e-06	1.65299
chr8	1095	94923693	94923694	Adgrg5	3	1.09736	5.07106e-06	0.804688
chr7	1484	84367910	84410119	Arnt2	3	1.20085	5.2805e-06	0.781665
chr14	415	34460555	34502687	Bmpr1a	3	1.7189	5.38966e-06	0.587765
chr1	1578	176793608	176814067	Cep170	3	1.32075	5.55519e-06	0.787311
chr1	499	69684156	69687245	Ikzf2	3	0.233426	5.70031e-06	1.30404
chr6	251	38837223	38876165	Hipk2	3	-1.64476	5.70031e-06	-0.929741
chr11	520	55098114	55098115	Gm2a	3	1.8037	5.98245e-06	0.922633
chr2	568	44756436	44927236	Gtdc1	3	-1.75682	5.98245e-06	-2.10808
chr1	750	88701875	88702221	Arl4c	3	-1.4193	6.17e-06	-1.72404
chr1	865	97977254	98095632	Pam	3	-3.20968	6.17e-06	-0.654827
chr15	1123	103366762	103366763	Itga5	3	3.33829	6.17e-06	0.362672
chr2	569	45110287	45117395	Zeb2	3	-2.60852	6.33148e-06	-3.61513
chr19	552	29522281	29522282	Ric1	3	0.736166	6.472e-06	0.993294
chr13	380	32338739	32338740	Gmds	3	0.788107	6.64877e-06	1.28383
chrX	671	101849384	101849385	Nhsl2	3	4.73454	6.84456e-06	0.449104
chr5	1074	112229394	112229395	Miat	3	6.71427	7.08714e-06	0.330163
chr16	815	89818351	90143769	Tiam1	3	2.4165	7.16757e-06	0.679043
chr16	438	33829664	33891941	Itgb5	3	4.01234	7.58591e-06	0.321246
chr12	177	25096086	25097140	Id2	3	0.502015	7.67326e-06	2.13725
chr11	238	30649586	30649587	Acyp2	3	2.02924	7.83827e-06	0.809195
chr19	681	41385095	41385096	Pik3ap1	3	1.07447	7.85086e-06	1.18352
chr12	1320	116281195	116281222	Esyt2	3	0.594555	8.16567e-06	3.42683
chr18	252	36515804	36515805	Hbegf	3	3.789	8.16567e-06	0.397534
chr11	718	64079465	64079466	Cox10	3	1.1655	8.42508e-06	0.832593
chr5	1342	123973627	123973628	Hip1r	3	1.44278	9.0125e-06	0.929611
chr7	2533	142372258	142373753	Ifitm10	3	-3.57485	9.55648e-06	-0.485421
chr6	1202	108213095	108213202	Itpr1	3	0.573613	9.63746e-06	1.46048
chr3	404	69004737	69004991	Smc4	3	-1.1454	9.70293e-06	-2.10475
chr16	263	20535477	20535480	Ap2m1	3	1.13344	9.81412e-06	0.434817
chr12	927	104998676	105009809	Syne3	3	2.29928	9.97803e-06	0.452662
chr15	211	38078424	38078854	Ubr5	3	0.6841	9.97803e-06	1.19456
chr3	877	98013537	98013538	Notch2	3	0.736918	1.01174e-05	0.866831
chr3	483	84040136	84040175	Tmem131l	3	-1.59857	1.03574e-05	-1.36466
chr6	1238	113471426	113471427	Il17rc	3	4.35728	1.03981e-05	0.29292
chr2	823	77265767	77280592	Sestd1	3	3.76432	1.09891e-05	0.28454
chr14	1049	56402580	56402697	Rnf17	3	6.96504	1.18631e-05	0.393447
chr11	1959	117969185	117969186	Socs3	3	1.32363	1.20238e-05	1.19643
chr2	2397	181187246	181187336	Ppdpf	3	0.994514	1.23088e-05	0.534203
chr19	453	18749982	18749983	Trpm6	3	4.33755	1.32764e-05	0.560024
chr15	976	99651642	99651656	Racgap1	3	-2.90848	1.53077e-05	-0.643196
chr6	839	71322787	71322788	Cd8b1	3	-3.06648	1.58694e-05	-0.887482
chr19	119	5490454	5490565	Cfl1	3	0.480012	1.67396e-05	2.42149
chr2	290	26933927	26933928	Surf4	3	1.09745	1.68611e-05	0.516957
chr10	885	80930072	80930161	Gadd45b	3	0.699687	1.70986e-05	1.20107
chr19	98	5273118	5273119	Pacs1	3	0.697456	1.76339e-05	1.69728
chr4	1556	148088030	148088031	Agtrap	3	2.08762	1.76339e-05	0.512905
chr2	719	70039125	70096298	Myo3b	3	-2.01906	1.76476e-05	-1.46212
chr4	1293	134915014	134915024	Tmem50a	3	0.623631	1.96479e-05	1.16726
chr12	313	41024089	41068312	Immp2l	3	-1.60053	2.01408e-05	-1.68696
chr15	1089	102459174	102460083	Prr13	3	0.738621	2.04539e-05	0.939036
chr17	293	24352022	24364482	Abca3	3	2.35399	2.04539e-05	0.564602
chr5	319	32611170	32611335	Yes1	3	-2.05797	2.04539e-05	-0.496384
chr11	1302	93955782	93956259	Nme2	3	0.461818	2.08805e-05	1.0487
chr15	205	37458540	37792433	Ncald	3	-2.38947	2.2024e-05	-0.784254
chr7	2158	125603493	125603537	Il21r	3	-1.49616	2.24563e-05	-1.19027
chr7	1360	78577782	78578408	Ntrk3	3	-4.29301	2.28824e-05	-0.705888
chr3	519	87617574	87617575	Arhgef11	3	2.03883	2.30855e-05	0.373613
chr5	140	21186288	21186289	Gsap	3	-1.89608	2.33087e-05	-0.90908
chr2	78	11172107	11172108	Prkcq	3	-0.766049	2.41261e-05	-3.19966
chr9	309	32541594	32541595	Fli1	3	0.555284	2.41261e-05	2.27355
chr6	1554	129678909	129678973	Klrc1	3	-2.76152	2.44357e-05	-0.682339
chr10	878	80826655	80826693	Oaz1	3	0.376899	2.50719e-05	1.31169
chr15	784	86152447	86186141	Cerk	3	1.67938	2.61267e-05	0.571381
chr14	444	40853304	40893266	Sh2d4b	3	1.73115	2.70111e-05	0.667731
chr1	1489	171682008	171682010	Cd48	3	0.865547	2.77568e-05	1.06882
chr1	1075	134079119	134079120	Btg2	3	0.693855	2.79313e-05	2.37498
chr1	95	20730904	20730905	Il17a	3	5.01584	2.8016e-05	0.489101
chr9	752	54661869	54661870	Acsbg1	3	1.00855	2.83133e-05	0.775879
chr12	870	102283047	102283641	Rin3	3	0.740873	2.85999e-05	0.763175
chr16	667	59555751	59600979	Crybg3	3	2.23775	2.86531e-05	0.507732
chr2	1798	148875575	148875576	Cst3	3	0.716437	2.89199e-05	0.53772
chr19	333	11492037	11502208	Gm8369	3	-1.78075	2.93388e-05	-1.15087
chr4	683	98395790	98546973	Patj	3	-2.07171	2.9692e-05	-0.617379
chr10	1040	89744990	89744991	Uhrf1bp1l	3	0.743639	2.96953e-05	1.24446
chr19	334	11516511	11518559	Ms4a6b	3	-0.965261	2.9989e-05	-1.97074
chr7	1692	102267805	102268327	Stim1	3	0.489874	3.09542e-05	1.64509
chr2	812	76338773	76338774	Pde11a	3	1.43676	3.28753e-05	0.569317
chr11	1414	97415532	97491144	Arhgap23	3	6.30397	3.31279e-05	0.247652
chr9	944	65629647	65630559	Rbpms2	3	6.57499	3.31279e-05	0.299488
chr3	351	60473078	60529149	Mbnl1	3	-0.396984	3.31908e-05	-5.1462
chr4	1698	155562377	155582495	Nadk	3	1.70658	3.31908e-05	0.565253
chr11	504	54249666	54249667	Csf2	3	4.04281	3.51524e-05	0.328439
chr13	406	33935995	34002794	Serpinb6a	3	1.42163	3.76504e-05	0.613032
chr5	405	37242079	37245764	Crmp1	3	1.62385	3.76504e-05	0.428497
chr10	359	42276695	42276755	Foxo3	3	0.778039	3.76709e-05	0.705954
chr18	54	10725547	10725655	Mib1	3	0.807996	3.81759e-05	1.15317
chr11	1045	77515120	77515121	Abhd15	3	1.63965	3.86604e-05	0.365024
chr1	1326	161251165	161251219	Prdx6	3	0.668696	3.89046e-05	0.917576
chr15	495	76195709	76231378	Plec	3	0.697206	3.89046e-05	0.863335
chr6	260	39377671	39377675	Slc37a3	3	1.04033	3.89046e-05	0.528203
chr17	908	39846957	39846958	Gm42418	3	-0.585702	3.99282e-05	-14.5767
chr17	755	35202003	35202007	Tnf	3	1.10182	4.12038e-05	0.74053
chr2	2010	157279058	157279146	Rpn2	3	0.933271	4.22136e-05	0.70933
chr4	342	47091908	47091923	Galnt12	3	1.22482	4.39923e-05	0.566609
chr2	1713	137116643	137116644	Jag1	3	3.49585	4.41238e-05	0.379532
chr12	267	35047185	35047186	Snx13	3	1.13378	4.49657e-05	0.787065
chr19	274	9980597	9982723	Fth1	3	0.624121	4.64499e-05	1.53439
chr10	883	80900783	80900969	Timm13	3	0.592572	4.7279e-05	0.322997
chr19	332	11484576	11484578	BE692007	3	-2.27143	4.92775e-05	-0.46899
chr1	1329	161788357	161788495	Fasl	3	-2.97411	4.94743e-05	-0.481716
chr5	1692	143527992	143528036	Rac1	3	0.602338	5.22113e-05	0.691031
chr18	686	75367528	75369976	Smad7	3	-0.790206	5.26585e-05	-2.10305
chr2	127	18392810	18392830	Dnajc1	3	0.654428	5.26585e-05	2.53579
chr13	600	46501847	46502166	Cap2	3	2.27519	5.5061e-05	0.349274
chr1	149	33908224	34160330	Dst	3	2.04125	5.54081e-05	0.798425
chr6	1730	145121738	145121739	Lrmp	3	-1.80998	5.59831e-05	-0.567256
chr9	1050	75409358	75410005	Mapk6	3	0.697291	5.83906e-05	0.903835
chr17	754	35194438	35194626	Ltb	3	0.520536	6.0133e-05	1.53567
chr11	252	32000462	32000502	Nsg2	3	-1.98781	6.03177e-05	-0.426573
chr19	301	10738973	10739002	Cd5	3	-1.94118	6.03177e-05	-0.541637
chr14	1022	55765961	55765962	Ltb4r1	3	2.31784	6.03833e-05	0.404797
chr9	1780	124121542	124121543	Ccr5	3	-2.71673	6.06635e-05	-0.887047
chr17	1365	84187946	84187947	Zfp36l2	3	-0.947184	6.31222e-05	-1.92736
chr12	264	34437306	34528874	Hdac9	3	2.65205	6.36022e-05	0.562315
chr6	1553	129660555	129660689	Klrc2	3	-2.91846	7.25193e-05	-0.45455
chr15	321	57985418	57985910	Fam83a	3	4.94862	7.42038e-05	0.252719
chr5	618	72914303	72914369	Slain2	3	0.632628	7.70027e-05	0.564733
chr1	677	85649987	85650050	Sp100	3	-0.817769	7.78953e-05	-2.49001
chr3	1287	132949813	132950291	Npnt	3	4.637	7.8118e-05	0.365403
chr4	1244	133339270	133339324	Wdtc1	3	1.26221	7.81543e-05	0.409848
chr11	1597	101226425	101226463	Ezh1	3	2.42322	8.12091e-05	0.557581
chr19	550	29410918	29422059	Pdcd1lg2	3	-4.17106	8.12091e-05	-0.299529
chr3	556	88493311	88503335	Lmna	3	1.16874	8.15124e-05	1.0535
chr4	1687	155086372	155086373	Rer1	3	1.02567	8.35658e-05	0.473769
chr7	1976	109960399	109960470	Dennd5a	3	1.01871	8.40185e-05	0.677557
chr8	1470	122915986	123042277	Ankrd11	3	0.405757	8.67315e-05	3.10342
chr1	765	90203979	90203980	Ackr3	3	6.33359	9.15239e-05	0.252854
chr16	109	11984580	11984581	Shisa9	3	6.40665	9.15239e-05	0.266154
chr18	690	75820177	76059458	Zbtb7c	3	6.63223	9.15239e-05	0.311737
chr4	1367	138304729	138304730	Ddost	3	1.21493	9.15239e-05	0.524241
chr2	1483	121413774	121413775	Pdia3	3	0.593068	9.27728e-05	0.996445
chr7	272	16285058	16286790	Ccdc9	3	1.88541	9.33192e-05	0.305966
chr5	1148	115158178	115158179	Mlec	3	2.03659	9.407e-05	0.423103
chr5	944	105293695	105293696	Gbp6	3	1.77135	9.60535e-05	0.794503
chr10	39	7956229	7956230	Tab2	3	0.781301	9.62767e-05	0.9321
chr10	1004	86705508	86705509	Hsp90b1	3	1.05126	0.000104729	1.54338
chr2	1853	151973393	151980219	Fam110a	3	1.65919	0.000113894	0.388438
chr9	952	66124885	66124886	Snx1	3	1.51893	0.000115635	0.428406
chr10	421	51480631	51480658	Lilr4b	3	-1.60549	0.000118759	-0.437112
chr6	1549	129577904	129577905	Klre1	3	-2.74796	0.000118759	-0.814773
chr9	1402	106685681	106685915	Tex264	3	1.34026	0.000119675	0.516311
chr10	1010	87008024	87008025	Stab2	3	5.7244	0.000124547	0.438708
chr11	1480	99155076	99155077	Ccr7	3	-3.16872	0.000124578	-0.398782
chr7	1489	84679350	84689957	Zfand6	3	0.613379	0.000126172	1.3194
chr9	856	59941076	59941077	Gm20275	3	-3.06851	0.000128353	-0.971042
chr14	1343	78629273	78732776	Dgkh	3	-2.83192	0.000128641	-0.454112
chr17	14	4994938	4996421	Arid1b	3	0.406282	0.000129175	1.45009
chr7	659	28379254	28380253	Zfp36	3	0.651265	0.00013285	2.57407
chr11	1130	81153320	81968457	Asic2	3	4.16445	0.000136064	0.371433
chr19	329	11407660	11407661	Ms4a4c	3	-2.56004	0.000137685	-0.379443
chr13	671	51734762	51793747	Sema4d	3	0.494865	0.000140822	1.89648
chr1	1264	155417328	155417415	Xpr1	3	0.806417	0.000141255	1.35839
chr4	195	41098182	41098183	Aqp3	3	2.15587	0.000141358	0.355287
chr6	642	67339693	67376188	Il12rb2	3	-3.39742	0.000142766	-0.54795
chr6	1362	121245905	121245906	Usp18	3	-2.15783	0.000143186	-0.372799
chr4	484	62559846	62699466	Rgs3	3	-1.43745	0.000150415	-0.976302
chr12	92	12940615	12941914	Mycn	3	6.1591	0.000151806	0.223689
chr6	218	34863145	34863146	Tmem140	3	6.14354	0.000151806	0.221254
chr2	2148	164857541	164857711	Pltp	3	2.07694	0.000152381	0.300206
chr2	2262	172440555	172440556	Rtf2	3	1.21625	0.000152481	0.591023
chr9	1117	80066902	80067493	Senp6	3	0.504749	0.000154811	1.08194
chr4	797	108071418	108118532	Scp2	3	1.12618	0.000158229	0.844566
chr11	1963	118212741	118248592	Cyth1	3	0.530495	0.000161106	1.55594
chr7	1115	45920850	45921404	Emp3	3	0.704288	0.00018388	1.10744
chr6	236	37442145	37442146	Creb3l2	3	2.82313	0.000184888	0.51785
chr1	1493	171917514	171917708	Slamf6	3	-3.19808	0.000185201	-0.42264
chr19	197	6974967	6975241	Ppp1r14b	3	1.319	0.000188923	0.598835
chr5	51	8622951	8622952	Rundc3b	3	-1.91595	0.000191048	-0.852701
chr7	1649	100493336	100493337	Ucp2	3	0.87496	0.000196538	0.926219
chr5	1429	129887469	129887470	Chchd2	3	0.773698	0.000197581	0.967187
chrX	509	74246533	74249820	Flna	3	0.550479	0.000221522	1.14819
chr3	907	100489323	100489324	Tent5c	3	-1.74815	0.000221996	-0.564942
chr7	1195	55842070	55842255	Cyfip1	3	1.59447	0.000223006	0.506484
chr4	1192	130913124	130913125	Laptm5	3	0.358971	0.000229892	1.67493
chr10	263	30655782	30803326	Ncoa7	3	0.790158	0.000230287	0.677501
chr14	229	21499769	21516875	Kat6b	3	0.912802	0.000230287	0.683079
chr8	273	22653417	22653418	Polb	3	1.17722	0.000230287	0.690358
chr1	1610	180245756	180256300	Psen2	3	0.969277	0.000235098	0.522479
chr17	788	35823229	35823347	Flot1	3	1.06128	0.000238572	0.350577
chr14	445	40934320	40966807	Tspan14	3	0.789437	0.000240716	0.636738
chr1	196	36761797	36761798	Zap70	3	0.407243	0.000241206	0.550712
chr11	408	49712709	49712723	Cnot6	3	0.593829	0.000241206	0.479103
chr5	679	77095252	77115121	Hopx	3	-1.87269	0.000248442	-0.870278
chr13	526	41001150	41001151	A730081D07Rik	3	1.98874	0.000252076	0.368585
chr13	838	60897404	60897447	Ctla2b	3	-6.43329	0.000252237	-0.271173
chr2	1110	89944112	89948664	Olfr1259	3	6.09795	0.000252237	0.214273
chr1	621	79858695	79858696	Serpine2	3	3.97401	0.00027005	0.418139
chr19	670	40612396	40659770	Entpd1	3	-4.09608	0.000274438	-0.422015
chr3	188	36475893	36475894	Anxa5	3	1.128	0.000274438	0.323801
chr11	479	53350832	53350833	Aff4	3	0.733334	0.000274932	0.883533
chr2	834	79428890	79428891	Cerkl	3	-3.03674	0.000276158	-0.586003
chr6	882	72958301	72958748	Tmsb10	3	-0.457971	0.000277958	-3.98469
chr2	1938	154657017	154657018	Chmp4b	3	0.629035	0.00028341	0.902621
chr6	443	48684548	48684582	Gimap4	3	-1.21289	0.000309966	-1.07571
chr5	892	100562857	100572245	Plac8	3	-2.17621	0.000314641	-0.967205
chr9	1437	107635311	107635367	Gnai2	3	0.421974	0.000318682	0.93403
chr6	130	28480347	28480359	Snd1	3	0.51415	0.000332245	1.3828
chr14	1349	79301644	79301645	Rgcc	3	2.56521	0.00033553	0.418549
chr12	129	17266544	17266545	Pdia6	3	1.04669	0.000340502	0.423126
chr5	553	65091583	65092132	Tmem156	3	2.04443	0.000340967	0.464333
chr5	2	3343892	3344312	Cdk6	3	-1.00676	0.00034974	-1.76351
chr3	1122	109123148	109123149	Slc25a24	3	0.888489	0.000353582	0.281464
chr2	1492	121551350	121807087	Frmd5	3	4.7119	0.000362462	0.523121
chr19	871	53892230	53903416	Pdcd4	3	-0.809521	0.000377715	-2.64486
chr3	1319	136670123	136670770	Ppp3ca	3	0.539331	0.000379635	2.36797
chr14	273	25842155	25842183	Anxa11	3	0.821408	0.000381646	0.553909
chr3	644	90514434	90514435	S100a13	3	0.625052	0.000394707	0.566567
chr1	883	105780717	105780718	Tnfrsf11a	3	6.97912	0.00042047	0.397335
chr1	1236	153550044	153550045	Npl	3	5.93146	0.00042047	0.190573
chr16	478	36666076	36666077	Cd86	3	-6.96841	0.00042047	-0.394373
chr4	1009	120666571	120666572	Cited4	3	6.27432	0.00042047	0.24255
chr6	860	72235576	72235577	Atoh8	3	6.37094	0.00042047	0.259569
chr6	1364	121300226	121300227	Slc6a13	3	5.98857	0.00042047	0.198396
chr9	1412	107296025	107296710	Cish	3	0.940224	0.000422639	0.4387
chr4	1015	121017246	121017247	Smap2	3	0.5082	0.000430704	0.675516
chr8	1267	107436364	107545012	Wwp2	3	0.816339	0.000430704	0.792381
chr17	349	25253946	25256364	Baiap3	3	-1.97626	0.000442933	-0.74355
chrX	309	42502496	42502654	Sh2d1a	3	-1.56939	0.000444743	-0.815771
chr12	1081	113148704	113152053	Crip1	3	0.449734	0.000448406	2.02321
chr7	278	16452778	16452779	Tmem160	3	1.0638	0.000458903	0.690009
chr19	302	10740946	10781915	A430093F15Rik	3	-3.72214	0.000476448	-0.427504
chr13	1181	95618486	95618487	F2r	3	0.775373	0.000476805	0.741119
chr8	707	70302517	70302518	Cope	3	1.0994	0.000478072	0.362894
chr14	668	50870559	50870560	Tep1	3	1.45143	0.000478749	0.359606
chr10	927	81559493	81559494	Tle5	3	0.417939	0.000483513	1.00207
chr7	2047	118115255	118116188	Rps15a	3	-0.444895	0.000485222	-5.37686
chr5	947	105415774	105415775	Lrrc8b	3	1.02365	0.000485483	0.53691
chr1	623	80213943	80213944	Fam124b	3	1.33443	0.00048585	0.295672
chr9	1411	107289343	107289877	Mapkapk3	3	1.18757	0.00048585	0.502778
chr17	1325	80062226	80062334	Hnrnpll	3	0.982304	0.000491374	0.736575
chr9	1606	114731172	114731173	Cmtm6	3	1.11148	0.000492124	0.425276
chr7	1403	80186840	80198441	Sema4b	3	1.67988	0.000514964	0.430343
chr2	578	48814108	48814109	Acvr2a	3	1.03879	0.000534891	0.869643
chr12	371	54203859	54203860	Egln3	3	2.71178	0.000554528	0.353512
chr6	1142	93913553	94283917	Magi1	3	5.43584	0.000564723	0.357645
chr7	2229	127296259	127309518	Itgal	3	0.368803	0.000565979	1.06556
chr19	51	4192064	4192065	Ppp1ca	3	0.517474	0.000566712	0.863162
chr6	1715	143167220	143167254	Etnk1	3	0.814238	0.000566712	0.468332
chr12	685	84194014	84218881	Elmsan1	3	0.639701	0.000567524	1.4191
chr8	1012	91070056	91070158	Rbl2	3	0.481838	0.000567644	0.582733
chr4	765	106799845	106804998	Acot11	3	2.01254	0.000575625	0.322398
chr6	180	31220350	31321971	2210408F21Rik	3	4.40051	0.000583688	0.234789
chr1	1229	152954997	152954998	Nmnat2	3	-4.14627	0.000591919	-0.243827
chr5	1383	125441567	125441568	Bri3bp	3	1.58615	0.000591919	0.294325
chr7	2378	135537480	135651937	Ptpre	3	0.909458	0.000591919	0.639796
chr8	942	84978717	84978718	Junb	3	0.326505	0.000591919	4.91184
chr5	1172	115652980	115731621	Bicdl1	3	-1.3233	0.000594359	-0.406688
chr1	327	52490735	52500679	Nab1	3	-1.37669	0.000595166	-0.870639
chr19	46	4154605	4154606	Ptprcap	3	0.476844	0.000595166	1.62907
chr10	1391	126978716	126995613	Ctdsp2	3	0.946509	0.000599598	0.388591
chrX	552	77795971	77796278	Prkx	3	0.83132	0.000601836	0.598983
chr1	1744	191183339	191218039	Atf3	3	2.38428	0.000601979	0.797852
chr15	25	6654302	6654303	Gm2245	3	-1.8975	0.000609245	-0.468031
chr4	518	70534927	70534928	Megf9	3	1.73814	0.000615221	0.423102
chr5	1782	148399903	148399904	Slc7a1	3	0.783336	0.000620672	1.11924
chr7	1127	46396496	46397648	Kcnc1	3	2.10884	0.00063295	0.474015
chr17	414	26508471	26562128	Dusp1	3	0.531972	0.000641513	1.45614
chr4	1584	149307505	149307692	Kif1b	3	0.4152	0.000650322	0.77426
chr8	1241	106210932	106210933	Slc7a6os	3	0.858475	0.000650322	1.32902
chr2	744	71873223	71873224	Pdk1	3	-2.28021	0.000658204	-0.362722
chr1	1330	161876681	161876682	Suco	3	-0.788716	0.000669207	-2.46285
chr11	421	50325672	50325673	Canx	3	0.803429	0.000669207	0.764515
chr13	665	51171021	51171022	Nxnl2	3	5.97642	0.000675175	0.196706
chr14	680	51091076	51096359	Rnase4	3	5.98219	0.000675175	0.197508
chr4	625	88938520	88938521	Gm49890	3	6.23612	0.000675175	0.236128
chr4	787	107801868	107802413	Lrp8	3	6.1258	0.000675175	0.218512
chr12	616	80260090	80260371	Actn1	3	-4.02176	0.00069175	-0.308791
chr9	184	21248442	21248443	S1pr5	3	-4.15921	0.000709972	-0.415141
chr19	35	4037976	4037985	Gstp1	3	1.2021	0.000734069	0.485058
chr10	1310	118441045	118441046	Ifng	3	-0.73559	0.000737683	-1.53531
chr13	1108	85289028	85289029	Rasa1	3	-1.03442	0.000743225	-1.24679
chr13	1358	112464069	112475046	Il6st	3	-3.39299	0.000772968	-0.438874
chr4	1420	140906343	140906344	Padi2	3	-2.43837	0.000782765	-0.39897
chr17	1243	70805996	70805997	Gm41609	3	2.34086	0.00079151	0.780213
chr8	1456	122551328	122551329	Piezo1	3	0.734174	0.000814427	0.671113
chr11	762	68432120	68432121	Pik3r5	3	-0.813662	0.000816591	-1.20876
chr1	424	60778842	60778843	2310016D23Rik	3	-2.27255	0.000843145	-0.282849
chr13	75	12520437	12520438	Edaradd	3	2.0856	0.000870859	0.300091
chr18	219	35118858	35118859	Ctnna1	3	1.28629	0.000891249	0.522631
chr3	1396	144202331	144205220	Lmo4	3	1.02941	0.000894461	0.511644
chr1	278	43445750	43445751	Nck2	3	-1.32686	0.000909798	-0.908528
chr7	34	4063140	4063204	Lair1	3	-5.04118	0.000916838	-0.361971
chr7	1447	81859000	81862687	Tm6sf1	3	-1.66169	0.000916838	-0.603257
chr8	523	46617290	46617442	Casp3	3	-2.059	0.000923234	-0.718984
chr2	474	34771969	34772095	Hspa5	3	0.431608	0.000923255	2.85524
chr19	331	11469365	11469366	Ms4a6c	3	-1.47402	0.000927861	-0.340154
chr11	1247	87663086	87699897	Rnf43	3	0.489081	0.000928537	0.572739
chr2	1499	122147685	122147686	B2m	3	0.139276	0.000928537	2.11895
chr9	201	21616168	21616264	Smarca4	3	0.498733	0.000928537	0.733837
chr15	736	83526861	83542538	Bik	3	2.50824	0.000934512	0.207251
chr5	1147	115134974	115134975	Unc119b	3	1.67896	0.000947652	0.351809
chr5	1359	124478365	124478366	Rilpl2	3	0.714105	0.000959817	0.623875
chr4	55	11704456	11705807	Gem	3	-1.00286	0.000965849	-1.30265
chr7	663	28437446	28440927	Gmfg	3	0.439539	0.000972582	0.522363
chr18	595	65800514	65800572	Sec11c	3	0.818535	0.000976637	1.08775
chr17	1316	79355090	79355091	Cdc42ep3	3	1.04324	0.000991058	0.687033
chr9	159	20643317	20645041	Ubl5	3	0.596844	0.000991075	0.596382
chr7	388	19822769	19822770	Bcl3	3	1.60514	0.00100065	0.236996
chr1	1487	171648926	171653035	Slamf7	3	-1.96689	0.00101379	-0.598008
chr13	563	43560160	43560161	Mcur1	3	2.0098	0.00103243	0.416547
chr16	741	84703166	84703167	Mir155hg	3	-1.88232	0.00106393	-0.449708
chr11	1270	88718100	88718229	Msi2	3	0.342872	0.00107551	1.54434
chr10	544	62507754	62527451	Srgn	3	0.217633	0.0011094	1.67078
chr1	1785	194619824	194619825	Plxna2	3	6.24056	0.00111168	0.236866
chr7	2429	140125656	140125708	Paox	3	5.79322	0.00111168	0.17287
chr16	81	10543053	10543054	Dexi	3	1.92545	0.00111889	0.296811
chr14	128	10421596	11162035	Fhit	3	-1.9035	0.0011316	-0.564757
chr3	1209	123267454	123267490	Sec24d	3	1.26136	0.00113335	0.605178
chr14	411	34310726	34310727	Glud1	3	0.558538	0.00114404	1.09919
chr1	1414	167001416	167001466	Fam78b	3	1.01683	0.00115517	0.420829
chr6	937	83121273	83121559	Wbp1	3	2.12925	0.00118613	0.316452
chr11	1960	117986291	117986292	Pgs1	3	1.36129	0.00120713	0.39611
chr6	1264	114921820	114921821	Vgll4	3	-0.764691	0.0012323	-1.56584
chr1	850	94052552	94052553	Pdcd1	3	1.36686	0.00127174	0.241519
chr11	492	53707318	53707319	Rad50	3	1.00914	0.0012751	0.857401
chr12	275	36042488	36042489	Tspan13	3	-1.38931	0.0012916	-0.69331
chr7	676	28742001	28742002	Sars2	3	2.85373	0.0012916	0.247279
chr17	89	12769663	12769664	Igf2r	3	0.843945	0.00130638	0.70929
chr15	16	5116644	5116645	Rpl37	3	-0.474598	0.00130654	-4.85611
chr5	139	21055910	21055911	Ptpn12	3	-1.0921	0.00130995	-0.370827
chr3	300	54735538	54735539	Alg5	3	0.958643	0.00131648	0.245414
chr2	1385	117121373	117121638	Spred1	3	-2.37771	0.00132151	-0.401121
chr4	1230	132757251	132757252	Smpdl3b	3	-2.66179	0.0013226	-0.344924
chr10	1487	128744074	128744075	Dgka	3	-1.24794	0.00132942	-1.22705
chr17	806	36032854	36032855	H2-T23	3	0.381652	0.00133615	0.94668
chr11	1966	118355505	118355506	Timp2	3	0.724607	0.00134609	0.278278
chr13	85	13590396	13590397	Lyst	3	-1.2512	0.00137425	-2.31517
chr17	638	33718639	33718670	March2	3	0.834275	0.00137801	0.33808
chr18	714	78123330	78142119	Slc14a1	3	-2.63115	0.0014042	-0.368031
chr10	960	83337881	83337882	Slc41a2	3	2.26784	0.00140913	0.265775
chr11	117	11685924	11686445	Ikzf1	3	-0.565984	0.00143207	-3.25542
chr12	914	104236251	104236252	Serpina3g	3	0.355391	0.00143207	0.352935
chr6	634	66896396	66896549	Gng12	3	2.40031	0.00143565	0.368754
chr18	520	60501986	60501987	Smim3	3	1.35115	0.00145974	0.596399
chr11	686	62458459	62458460	Pigl	3	1.86348	0.00147893	0.328308
chr10	862	80590323	80590341	Abhd17a	3	0.686039	0.00148721	0.231283
chr6	841	71353034	71353035	Gm44174	3	-4.67096	0.00150113	-0.282913
chrX	344	50561027	50635321	Firre	3	1.97093	0.00152676	0.232712
chrX	695	103483253	103483254	Xist	3	-0.500642	0.00152676	-1.84855
chr18	60	11839219	11839274	Cables1	3	-4.26934	0.00154218	-0.357451
chr11	935	73090582	73090583	Itgae	3	1.84197	0.00155927	0.331273
chr3	1472	152346477	152346489	Usp33	3	-2.10305	0.0015704	-0.366469
chr8	719	70527723	70527846	Fkbp8	3	0.714924	0.00157411	0.459329
chr16	98	11176392	11176393	Zc3h7a	3	0.607585	0.00163499	1.06901
chr3	491	84666191	84666192	Tmem154	3	1.45959	0.00168743	0.413211
chr7	627	27553211	27553218	Pld3	3	0.768537	0.00169198	0.391097
chr9	1292	99140086	99140087	Pik3cb	3	1.30783	0.00170172	0.40903
chr1	1615	180568928	180568929	Parp1	3	1.23489	0.00173463	0.501412
chr13	638	49216025	49216026	Card19	3	0.943715	0.00173793	0.353227
chr5	1354	124327851	124327972	Mphosph9	3	-1.5937	0.00176478	-0.508018
chr11	1090	78697372	78697373	Nlk	3	-1.10806	0.00180959	-1.14125
chr3	423	75451817	75481740	Wdr49	3	-5.98583	0.00181418	-0.198015
chr5	425	38684749	38684826	Zfp518b	3	5.79654	0.00181418	0.173275
chr10	1372	122678777	122895368	Ppm1h	3	-0.640997	0.00182082	-2.43821
chr2	2077	163203124	163225454	Tox2	3	-3.80682	0.00182082	-0.639524
chr13	35	5861481	5861482	Klf6	3	0.486514	0.00184578	1.86978
chr13	1296	104287872	104294490	Adamts6	3	-1.47668	0.00184578	-0.583526
chr2	1642	130839686	130840145	4930402H24Rik	3	1.1394	0.00184578	0.529296
chr14	1344	78849051	78849254	Vwa8	3	-1.90992	0.00185436	-0.888107
chr2	1679	132578132	132578248	Gpcpd1	3	0.983043	0.00186351	0.562841
chr17	1013	46831412	46832314	Bicral	3	1.06024	0.00187672	0.503185
chr7	1080	45510325	45510406	Nucb1	3	0.755363	0.00191431	0.400523
chr11	980	74649514	74649515	Cluh	3	1.48742	0.00192106	0.239086
chr9	1469	108306128	108306129	Rhoa	3	0.526238	0.00195475	0.978084
chr13	1383	113794504	113794622	Arl15	3	0.515079	0.00198233	1.65526
chr5	861	98030961	98031043	Antxr2	3	0.767008	0.002024	1.02254
chrX	1085	167208826	167209315	Tmsb4x	3	0.19164	0.0021002	5.11074
chr11	1196	84173121	84195438	Acaca	3	0.768207	0.00210904	0.53799
chr3	196	36863105	36869998	4932438A13Rik	3	0.391994	0.00210918	1.35357
chr19	209	7217615	7217616	Cox8a	3	0.334197	0.00211105	0.600979
chr2	1127	90471335	90580647	Ptprj	3	-2.49453	0.00213321	-0.528139
chr3	745	94413272	94422800	Tdrkh	3	2.80911	0.00214512	0.266693
chr17	836	36951712	36951741	Ppp1r11	3	1.18052	0.00218699	0.375233
chr8	738	70808448	70808484	Il12rb1	3	1.5704	0.00218699	0.320999
chr9	609	45055185	45055186	Mpzl3	3	2.2162	0.00218699	0.288733
chr6	1704	142571370	142571614	Kcnj8	3	-2.0824	0.00220329	-0.226147
chr4	1103	126753408	126753427	Ncdn	3	1.87715	0.00222012	0.261638
chr11	1789	109362830	109362831	Gna13	3	0.467571	0.00223013	1.18937
chr6	1523	128826289	128826331	Klrb1b	3	2.25312	0.00223013	0.29413
chr14	1378	87416638	87416666	Tdrd3	3	0.68847	0.00223994	0.231273
chr6	131	28830344	28831747	Lrrc4	3	0.87392	0.00225391	0.402153
chrX	231	35888831	36041238	Dock11	3	-0.604154	0.00226613	-1.97146
chr18	224	35498861	35498929	Sil1	3	0.922324	0.00226833	0.494419
chr4	1318	135971928	135972626	Lypla2	3	0.948218	0.00228758	0.449135
chr8	930	84846933	84846934	Calr	3	0.410133	0.00229472	0.899701
chr12	1019	111039350	111039798	Rcor1	3	0.518843	0.00233174	0.94388
chr11	413	50131395	50131396	Tbc1d9b	3	0.892881	0.00234454	0.6274
chr11	1183	83649354	83649355	Ccl3	3	-2.90902	0.00234454	-1.21408
chr17	416	26561488	26621449	Ergic1	3	0.387116	0.00235028	0.127039
chr14	1281	73142536	73151485	Rcbtb2	3	0.814724	0.0024049	0.628062
chr2	2235	169633012	169633676	Tshz2	3	-5.0523	0.00245357	-0.453481
chr7	2418	139950395	139950440	Gm16201	3	1.25705	0.00249334	0.486718
chr4	400	55532465	55532466	Klf4	3	0.813296	0.00254101	0.938489
chr2	440	32721054	32727706	Sh2d3c	3	-1.23189	0.00255487	-0.632923
chr7	2479	141168688	141172857	Rnh1	3	0.659008	0.00264352	0.299198
chr16	171	17233571	17233664	Hic2	3	2.55186	0.00265771	0.175783
chrX	808	129749741	129749976	Diaph2	3	0.515075	0.00266672	1.20783
chr2	66	9878599	9878600	Gata3	3	0.818648	0.00268313	0.643678
chr8	1264	107293469	107338807	Nfat5	3	-0.791259	0.00268313	-2.07576
chr2	1670	132145107	132145108	Slc23a2	3	0.760033	0.00270207	0.584645
chr8	1217	105827349	105827350	Ranbp10	3	-0.92986	0.00273532	-0.625725
chr8	690	69902557	69902558	Ndufa13	3	0.00797796	0.00279936	0.0133619
chr6	523	54039572	54272908	Chn2	3	-2.37072	0.00281634	-0.812649
chr10	965	83648737	83648738	Appl2	3	1.7212	0.00284149	0.622124
chr14	1252	70289276	70289471	Ppp3cc	3	-1.05444	0.00290527	-1.22964
chr13	127	19190367	19190368	Tcrg-V6	3	5.48793	0.00294381	0.139295
chr17	731	35016578	35016638	Vwa7	3	6.05676	0.00294381	0.208153
chr3	615	89831369	89831370	She	3	5.52195	0.00294381	0.142694
chrX	869	136666374	136666403	Tceal3	3	5.45543	0.00294381	0.136121
chr14	1101	60634242	60732906	Spata13	3	-1.08315	0.00302262	-1.14095
chr1	459	64121481	64121491	Klf7	3	0.793483	0.00305053	0.530628
chr10	834	80141456	80142370	Atp5d	3	0.327399	0.00306718	0.410249
chr19	198	6980249	6980501	Fkbp2	3	1.51857	0.00310534	0.319699
chr1	1410	166409288	166409863	Pogk	3	-3.54913	0.00310676	-0.295486
chr17	734	35049965	35049966	Clic1	3	0.418261	0.00313433	0.758865
chr14	255	24490680	24490767	Rps24	3	-0.327939	0.00318441	-4.41527
chr7	735	30232271	30232272	Tbcb	3	1.34972	0.00320507	0.35593
chr3	275	52268335	52268336	Foxo1	3	0.550032	0.00321078	1.66892
chr17	704	34627147	34628039	Ppt2	3	1.78997	0.00322902	0.262904
chr7	1058	45211811	45212123	Dkkl1	3	2.11044	0.00322902	0.262169
chr13	58	9276527	9276982	Dip2c	3	3.03886	0.00324764	0.371346
chr19	927	59076068	59076100	Shtn1	3	2.11498	0.00325947	0.18707
chr17	681	34197789	34197790	Psmb8	3	0.398496	0.00326817	0.905169
chr10	1093	95415282	95416857	Socs2	3	1.84706	0.00328452	0.215259
chr13	1385	114388257	114388258	Ndufs4	3	0.774157	0.00331115	1.02055
chr12	753	87200453	87200454	Tmed8	3	1.77204	0.00333094	0.222109
chr8	1529	125054194	125054230	Disc1	3	-1.96436	0.00334224	-0.464015
chr14	1071	57734299	57746123	Lats2	3	0.812398	0.00334831	0.481224
chr3	20	8923917	8923918	Mrps28	3	0.749118	0.00334831	0.265611
chr6	1531	129045900	129045901	Klrb1f	3	1.45836	0.00341452	0.28137
chr10	1205	108162192	108162400	Ppp1r12a	3	0.256944	0.00343544	2.66294
chr4	1242	133263086	133263113	Sytl1	3	1.21132	0.00346139	0.295621
chr12	467	69296721	69296722	Klhdc2	3	-2.40869	0.00353475	-0.392687
chr5	414	38038741	38039251	Stx18	3	0.932645	0.00354958	0.385542
chr2	2195	167349182	167349183	B4galt5	3	-1.38538	0.00355741	-0.455115
chr6	1371	122282881	122282882	Klrg1	3	-2.30995	0.00358205	-0.441967
chr8	463	40634775	40634792	Mtmr7	3	1.36241	0.00361499	0.219447
chr13	606	46929717	46929718	Kif13a	3	0.431617	0.00378455	0.0947396
chr12	256	33147692	33315397	Atxn7l1	3	0.607531	0.00381158	0.688026
chr17	635	33629089	33629090	Zfp414	3	1.88196	0.00383508	0.166912
chr5	1382	125434120	125434121	Dhx37	3	2.1926	0.00384843	0.308613
chr8	511	46124145	46152159	Snx25	3	1.00815	0.00395901	0.514327
chr15	707	82338781	82338880	Naga	3	1.52207	0.00397722	0.320708
chr9	635	46012819	46012820	Sik3	3	0.484596	0.00413478	1.72447
chr3	1265	130709443	130709444	Ostc	3	0.923377	0.004137	0.337893
chr10	538	62340541	62379908	Hk1	3	0.793283	0.00414284	0.549115
chr10	1334	120208749	120208780	Tmbim4	3	1.45644	0.00414284	0.325725
chr5	1556	137531296	137533510	Gnb2	3	0.573964	0.00414284	0.613499
chr5	1707	144223614	144223615	Tecpr1	3	0.603241	0.00414284	0.73066
chr6	445	48718620	48718621	Gimap7	3	-1.68884	0.00414284	-0.501212
chr7	2048	118129661	118129662	Arl6ip1	3	0.329737	0.00416628	0.413368
chr8	306	25201448	25201542	Tacc1	3	-0.680469	0.00421383	-1.55798
chr10	801	79704490	79709598	Bsg	3	0.77053	0.00423632	0.4994
chr11	86	6415442	6416312	Ppia	3	0.240429	0.00423949	1.42916
chr8	364	27260328	27260329	Eif4ebp1	3	2.89514	0.00425712	0.190224
chr11	1745	106365471	106374845	Prr29	3	2.95865	0.00427828	0.172627
chr3	332	58692399	58692400	Siah2	3	0.465558	0.00443603	0.367046
chr1	577	75219293	75219294	Tuba4a	3	0.428697	0.0044954	0.221025
chr16	486	36934982	36934983	Hcls1	3	0.734424	0.00453232	0.474609
chr4	1612	150281645	150488393	Rere	3	-1.03097	0.00453232	-1.00841
chr7	690	28962339	28962340	Actn4	3	0.211533	0.00453924	0.200745
chr9	903	63602659	63602660	Aagab	3	0.983312	0.00456292	0.262995
chr18	263	36744556	36744557	Ndufa2	3	0.414518	0.00462693	0.307597
chr9	237	22475714	22490829	Bbs9	3	-1.03482	0.00463262	-0.809452
chr10	855	80406829	80406830	Uqcr11	3	0.607299	0.00465239	0.231789
chr8	845	79028436	79028587	Zfp827	3	-2.43379	0.00467152	-0.449799
chrX	475	73243026	73243130	Xlr4c	3	2.08352	0.00470663	0.294257
chr19	212	7295446	7341819	Mark2	3	0.437825	0.00473433	0.814483
chr10	312	39134022	39134023	Tube1	3	5.33982	0.00473636	0.125394
chr12	970	108179215	108179314	Setd3	3	0.447031	0.00473636	0.307722
chr13	465	37345207	37345208	Ly86	3	6.23148	0.00473636	0.23536
chr14	177	18021900	18021901	Gm48321	3	5.98892	0.00473636	0.198445
chr16	850	91547071	91547072	Ifngr2	3	5.8351	0.00473636	0.178055
chr2	763	73386411	73386572	Gpr155	3	-3.74398	0.00473636	-0.318143
chr3	1179	121426496	121426770	Cnn3	3	6.07703	0.00473636	0.211143
chr7	2179	126625675	126625676	Nupr1	3	5.77826	0.00473636	0.171054
chr7	2538	142496990	142506771	Prr33	3	5.42166	0.00473636	0.132899
chr12	260	33429634	33429635	Twistnb	3	-1.29487	0.00481246	-0.617936
chr9	1665	119977334	119984443	Csrnp1	3	0.636982	0.00481246	0.356793
chr3	590	89245965	89246434	Krtcap2	3	-0.00250502	0.00484656	-0.00309065
chr5	812	93206517	93206518	2010109A12Rik	3	3.03622	0.00488434	0.192638
chr8	403	33929804	33929863	Rbpms	3	-3.50976	0.00493767	-0.382528
chr9	1094	78395776	78395777	Ddx43	3	-3.39514	0.00498389	-0.266857
chr7	674	28716803	28732500	Fbxo17	3	3.07534	0.00503051	0.215071
chr11	152	19924374	19924442	Spred2	3	-1.29298	0.0050884	-0.950416
chr3	381	65528409	65528410	Tiparp	3	0.633262	0.00512507	1.24737
chr8	1249	106603350	106603379	Cdh1	3	-2.33222	0.00513005	-0.186452
chr18	422	46198817	46212607	Trim36	3	1.34905	0.00515197	0.324456
chr8	1236	106058839	106059633	Nfatc3	3	0.5121	0.00518163	1.35474
chr5	185	24446951	24447854	Tmub1	3	2.6543	0.0051991	0.198322
chr6	1127	91684052	91684053	Slc6a6	3	0.149216	0.00520752	0.116639
chr15	187	36608972	36608973	Pabpc1	3	-0.338463	0.00521133	-2.95847
chr10	422	51490955	51490997	Lilrb4a	3	-2.01301	0.00523112	-0.327378
chr2	1486	121449194	121449383	Serf2	3	0.299509	0.00523112	0.676728
chr8	630	64693053	64693054	Cpe	3	1.31101	0.00524214	0.314958
chr5	426	38735982	38735983	Clnkos	3	2.03904	0.0052517	0.153224
chr8	831	77517782	77517953	Arhgap10	3	0.417738	0.00526872	0.790007
chr2	2159	165287754	165287869	Slc35c2	3	0.52655	0.0053034	0.114925
chr19	596	34527473	34527474	Lipa	3	2.62707	0.00531368	0.28915
chr7	732	30193105	30198811	Capns1	3	0.560713	0.00531779	0.456593
chr12	892	103443679	103443680	Ifi27l2a	3	-1.40478	0.00541916	-1.32061
chr13	365	30950297	30974054	Exoc2	3	0.560067	0.00555483	0.964822
chr2	698	68861440	68861586	Cers6	3	-3.00058	0.00556207	-0.486759
chr7	1007	44496405	44496529	Emc10	3	0.802962	0.00556207	0.417396
chr2	1941	154791095	154791157	Raly	3	0.550072	0.00561904	0.4454
chr18	525	60713388	60748650	Ndst1	3	0.964184	0.00563597	0.266858
chr2	2089	163645130	163645131	Serinc3	3	0.500735	0.00563607	1.26511
chr5	1213	118560718	118560739	Med13l	3	0.320453	0.00567108	0.552313
chr5	1827	150259766	150295388	Fry	3	0.353584	0.00569076	0.397759
chr2	451	32961558	32961559	Rpl12	3	-0.411494	0.00574123	-3.88425
chr10	91	13868821	13868980	Aig1	3	-1.42012	0.00582471	-0.78101
chr19	234	8712984	8723369	Slc3a2	3	-0.659285	0.00583645	-2.12889
chr17	22	6079726	6079741	Serac1	3	1.92433	0.00586003	0.19611
chr6	535	54816915	54816916	Znrf2	3	-0.729037	0.00587548	-1.12962
chr18	784	84086403	84086451	Tshz1	3	0.678731	0.00602439	0.610365
chr1	1612	180330484	180330485	Itpkb	3	-0.635403	0.00604609	-2.30159
chr11	1880	115612502	115612969	Mif4gd	3	0.852756	0.00604734	0.27623
chr18	362	39302689	39302690	Gm15336	3	1.08014	0.00604734	0.215054
chr4	580	86670059	86670060	Plin2	3	1.47453	0.00604734	0.176319
chr13	1185	95891994	95891995	Iqgap2	3	0.287377	0.00624184	1.20034
chr2	1578	128126037	128126050	Bcl2l11	3	-1.49136	0.00627235	-0.979189
chr11	978	74590185	74610915	Rap1gap2	3	0.360731	0.00628935	0.597792
chr1	468	64956823	64956824	Plekhm3	3	0.680885	0.00630782	0.544907
chr4	1304	135433852	135433853	Rcan3	3	1.55088	0.00630782	0.196776
chr5	1618	139252323	139253511	Get4	3	1.30079	0.00630782	0.239715
chr7	1643	100227393	100227394	Pgm2l1	3	0.728982	0.00630782	0.757935
chr19	809	46707457	46707968	As3mt	3	-4.20679	0.00635552	-0.221707
chr2	39	5676045	5714515	Camk1d	3	0.210414	0.0064081	1.82912
chr6	516	53068630	53068631	Jazf1	3	1.24743	0.0064081	0.425325
chr4	733	103114394	103143057	Mier1	3	0.637449	0.00646841	0.964365
chr16	398	32079341	32079342	Pak2	3	0.425599	0.00648401	0.777314
chr5	570	66080999	66173118	Rbm47	3	1.45232	0.00651029	0.366688
chr1	1268	155812843	155812889	Qsox1	3	1.09511	0.00657014	0.428979
chr9	1531	109931459	110062591	Map4	3	0.314269	0.00660792	0.507784
chr5	1520	136170627	136170713	Orai2	3	0.51579	0.00662474	0.479137
chr11	355	46312293	46312859	Cyfip2	3	0.436826	0.00663589	1.24916
chr6	1710	142964451	142964452	St8sia1	3	-3.47667	0.00664307	-0.154609
chr17	1167	57194176	57194177	Tnfsf14	3	0.85811	0.00669891	0.200832
chr10	805	79766951	79766952	Rnf126	3	1.14055	0.00678008	0.259786
chr12	161	21417435	21417637	Ywhaq	3	-0.782831	0.00678008	-1.71714
chr13	1057	75706756	75707590	Ell2	3	1.07878	0.00679075	0.285386
chr5	1158	115348980	115348981	Cox6a1	3	0.657627	0.00683488	1.04071
chr1	362	55405920	55405921	Plcl1	3	-3.3286	0.00689599	-0.579202
chr5	1346	124095797	124095798	Abcb9	3	-1.51355	0.00694192	-0.460298
chr10	1058	93284974	93311135	Elk3	3	0.750301	0.0069731	0.637411
chr17	1056	48454900	48454901	Unc5cl	3	-1.8751	0.00702292	-0.367848
chr12	1077	113014507	113014533	Pacs2	3	1.55643	0.00711173	0.387687
chr5	1146	115119345	115119346	Acads	3	1.80464	0.00714099	0.420991
chr11	1467	98741810	98741873	Thra	3	1.54887	0.00719794	0.377947
chr9	586	44526420	44561877	Cxcr5	3	-3.93928	0.00723066	-0.24914
chr5	662	76274011	76304792	Clock	3	0.492422	0.00723716	0.364537
chr11	1177	83522174	83522175	Heatr9	3	-3.85647	0.00725328	-0.241799
chr4	1611	150236951	150243486	Eno1	3	0.645557	0.00725328	0.515661
chr16	728	78576633	78576657	D16Ertd472e	3	0.577426	0.0072787	0.578596
chr15	781	86033776	86033777	Celsr1	3	-1.30332	0.00732534	-0.692492
chr18	664	73573043	73573044	Mex3c	3	0.666108	0.00732534	0.375898
chr2	1982	156179579	156180238	Rbm39	3	-0.192197	0.00732534	-3.97227
chr15	157	34082718	34082719	Mtdh	3	0.439157	0.00736266	0.659994
chr16	939	97170751	97170752	Dscam	3	-3.52142	0.00737004	-0.645264
chr1	209	37855373	37866429	Tsga10	3	-5.65081	0.00751398	-0.156322
chr1	629	80665274	80758448	Dock10	3	-0.229811	0.00751398	-3.52002
chr11	704	62820230	62820469	Trim16	3	5.5822	0.00751398	0.148915
chr15	354	60912973	60912974	4930402D18Rik	3	5.67035	0.00751398	0.158497
chr16	518	38901470	38902316	Igsf11	3	5.34526	0.00751398	0.12588
chr7	2366	133776860	133776942	Fank1	3	5.56698	0.00751398	0.147319
chr9	1002	71162632	71168657	Aqp9	3	-3.21833	0.00754471	-0.257179
chr18	508	58556256	58556257	Slc27a6	3	3.37178	0.00759424	0.219313
chr14	172	16365178	16365179	Top2b	3	0.549654	0.00762978	0.911527
chr8	903	84042588	84042589	Il27ra	3	0.682674	0.00765114	0.645452
chr3	8	5750805	5750806	Gm8797	3	2.44689	0.00774034	0.147972
chr1	1093	134803850	134955942	Ppp1r12b	3	0.787806	0.00784301	0.511158
chr15	699	82147180	82147204	Srebf2	3	0.751682	0.0079182	0.573846
chr16	114	13256480	13358421	Mrtfb	3	1.52497	0.00809148	0.39565
chr2	449	32876113	32876114	Fam129b	3	2.15865	0.00810117	0.190256
chr7	1813	104507824	104507849	Trim30d	3	-2.05422	0.00820122	-0.347992
chr18	488	56562308	56572951	Aldh7a1	3	-2.56748	0.00820407	-0.227608
chr11	1765	107410389	107410390	Gm11713	3	-2.14068	0.00826831	-0.226622
chr16	417	32644505	32673154	Tnk2	3	0.765807	0.00831288	0.350579
chr19	429	14598050	14598051	Tle4	3	-0.70201	0.00832828	-1.98662
chrX	921	142390343	142390535	Acsl4	3	0.574238	0.00834191	0.532422
chr1	1447	170868644	170868645	Gm9929	3	2.01631	0.00835411	0.193682
chrX	715	106015699	106015700	Cox7b	3	0.448152	0.00835411	0.345498
chr8	954	85083314	85083315	Man2b1	3	0.725203	0.00849525	0.374597
chr18	433	46741875	46741936	Ap3s1	3	0.416404	0.00855916	0.519832
chr5	871	99243239	99729062	Rasgef1b	3	-1.10271	0.00856545	-1.37595
chr4	881	116017925	116017926	Faah	3	0.730685	0.00859541	0.365566
chr14	1296	74732296	74735967	Esd	3	1.23533	0.008601	0.238009
chr9	1032	73044853	73044857	Rab27a	3	0.365407	0.008601	0.411522
chr10	1061	93453410	93453411	Lta4h	3	-1.0737	0.00880957	-0.496377
chr11	1874	115491814	115491862	Nt5c	3	0.748909	0.00886684	0.323103
chr1	1012	131097825	131097826	Mapkapk2	3	0.41782	0.00887464	0.573818
chr4	1658	153975193	153975194	Cep104	3	1.12418	0.00887464	0.104132
chr5	950	105699968	105700789	Lrrc8d	3	-1.46193	0.00887464	-0.821397
chr11	994	75193782	75193783	Rtn4rl1	3	1.27869	0.00892534	0.428517
chr11	1822	113565755	113565768	Slc39a11	3	0.951526	0.00895278	0.390117
chr10	665	75560329	75560330	Lrrc75b	3	1.73941	0.00896148	0.198829
chr17	744	35119774	35121429	Csnk2b	3	0.222052	0.00898606	0.155217
chr7	1984	110614760	110614922	Sbf2	3	1.25618	0.00925484	0.289563
chr11	459	51857395	51857653	Jade2	3	-1.23737	0.00925914	-0.276779
chr3	103	27710397	27710439	Fndc3b	3	2.30648	0.00926198	0.268659
chr19	940	59942999	59943654	Rab11fip2	3	-1.84838	0.00933532	-0.448921
chr17	1016	47010519	47010532	Ubr2	3	-0.561409	0.0094214	-1.5549
chr7	1861	105554359	105554360	Smpd1	3	1.49324	0.0094214	0.161518
chr12	45	8208106	8208147	Ldah	3	0.992152	0.00943814	0.446381
chr15	560	77698904	77698905	Apol7e	3	1.44516	0.00945397	0.350782
chr9	96	15306213	15306264	Taf1d	3	-0.755164	0.00971379	-1.22462
chr6	1494	127561337	127577975	Cracr2a	3	-1.06442	0.00974105	-0.563449
chr6	1232	113378114	113378570	Arpc4	3	0.685332	0.00976326	0.458271
chr1	1649	182517523	182517524	Capn2	3	0.580537	0.00992007	0.555304
chr3	429	75956928	75956949	Golim4	3	0.430935	0.00996872	0.272749
chr9	920	64811339	64811340	Dennd4a	3	-0.637431	0.00996872	-2.84701
chr2	659	62646152	62646211	Ifih1	3	-1.72463	0.0102117	-0.481326
chr7	2422	140036265	140036266	Tubgcp2	3	1.04124	0.010238	0.161257
chr14	868	53961514	53961515	Gm43647	3	-3.81309	0.0102431	-0.209588
chr19	797	46338607	46338660	Cuedc2	3	1.62669	0.0102997	0.213835
chr16	295	22161449	22163299	Igf2bp2	3	4.2682	0.0104637	0.229128
chr8	1202	105468661	105471526	Tppp3	3	3.53642	0.0104637	0.162232
chr2	1785	148443562	148443563	Cd93	3	3.23716	0.0105705	0.175508
chr3	947	102734528	102735215	Tspan2	3	3.23178	0.0105705	0.149001
chr2	1840	151542482	151542483	Fkbp1a	3	0.585224	0.0105837	0.405959
chr3	1004	104777546	104777547	Tafa3	3	-3.21572	0.0106038	-0.174591
chr8	1396	119992437	120002726	Crispld2	3	3.15398	0.0106038	0.204759
chr6	1208	108828673	108828674	Edem1	3	0.427908	0.0106049	0.391148
chr2	626	58516271	58567157	Acvr1	3	2.42408	0.0106475	0.138756
chr5	1530	136953274	136962077	Fis1	3	0.665504	0.0106944	0.491947
chr10	356	41809934	41887439	Sesn1	3	0.477147	0.010818	0.459883
chr17	457	27655508	27685197	Pacsin1	3	-2.17466	0.010818	-0.312998
chrX	495	73787027	73787062	Ssr4	3	0.805071	0.0108476	0.503958
chr2	649	61578584	61593136	Tank	3	-1.13525	0.0109094	-1.1522
chr15	801	88730770	88734233	Brd1	3	0.520465	0.0109862	0.541789
chr3	608	89436705	89436706	Pbxip1	3	0.5087	0.0110177	0.425876
chr11	1265	88099145	88099146	Cuedc1	3	-2.58737	0.011032	-0.228439
chr7	1258	66109514	66109515	Chsy1	3	-0.808231	0.011032	-0.87323
chrX	464	73082477	73082478	Xlr4a	3	1.38452	0.011032	0.286899
chrX	622	96096041	96096042	Msn	3	0.273908	0.011032	0.872719
chr9	1621	116175264	116175360	Tgfbr2	3	0.552401	0.0111472	1.11425
chr11	1685	103267471	103267472	Map3k14	3	0.773368	0.0111792	0.48664
chr17	558	31057686	31057727	Abcg1	3	-1.25511	0.0111792	-0.890005
chr4	998	119733795	120094489	Hivep3	3	1.01462	0.0111792	0.372629
chr3	526	87906320	87906321	Hdgf	3	0.578096	0.0111907	0.296916
chr8	271	22593757	22593813	Vdac3	3	1.07197	0.0111907	0.217967
chr10	1392	127000708	127003135	Avil	3	3.72952	0.0114266	0.214426
chr17	730	35000986	35000987	Vars	3	0.84768	0.0114271	0.451176
chr12	153	21111747	21111954	Asap2	3	-1.20056	0.0114585	-0.674261
chr1	21	7088919	7088920	Pcmtd1	3	0.548513	0.0114675	0.423129
chr8	906	84066833	84066836	Rfx1	3	1.11974	0.0114675	0.262888
chr7	1368	78895926	78896009	Aen	3	1.53669	0.011577	0.260294
chrX	36	7671389	7671390	Plp2	3	1.34497	0.0117385	0.24631
chr10	669	75764315	75764316	Cabin1	3	0.400759	0.0118935	0.37749
chr18	471	53176315	53176316	Snx2	3	0.747443	0.0118984	0.615165
chr19	824	47314750	47464401	Sh3pxd2a	3	-1.7399	0.0119776	-0.286168
chr15	103	23036462	23173451	Cdh18	3	6.12605	0.012019	0.218551
chr2	1728	140395308	140395595	Macrod2	3	6.01269	0.012019	0.201795
chr8	448	36613942	36952442	Dlc1	3	5.97812	0.012019	0.196942
chr1	178	36273434	36274679	Neurl3	3	-1.98902	0.0121019	-0.29415
chr11	2032	120581379	120581624	Arhgdia	3	0.506515	0.0121706	0.789882
chr7	2016	113765997	113766174	Spon1	3	-3.09329	0.0121706	-0.250893
chr13	301	24375949	24414803	Gm11342	3	-2.6116	0.0124096	-0.171345
chr17	697	34589805	34589806	Gpsm3	3	0.530983	0.0124096	0.412445
chr15	564	77842174	77842175	Myh9	3	0.267284	0.0125846	1.28009
chr19	779	45763233	45783551	Oga	3	0.322982	0.0126263	0.946496
chr19	863	53451490	53464783	Mirt1	3	-1.71602	0.0127796	-0.703279
chr7	2274	128129546	128129551	Itgax	3	-2.09749	0.0127796	-0.275878
chr2	766	73453978	73529734	Wipf1	3	-0.763744	0.0131705	-1.24525
chr1	1178	144004031	144004161	Rgs2	3	1.04479	0.0132309	0.978456
chr16	213	18426383	18428697	Txnrd2	3	2.09171	0.0132747	0.159695
chr4	1333	136469760	136540354	Luzp1	3	-1.08549	0.0133746	-0.416758
chr7	1427	80993680	80993681	Zfp592	3	-1.39166	0.0133746	-0.681642
chrX	826	134585653	134585654	Rpl36a	3	-0.574154	0.0136095	-2.36658
chr13	527	41016291	41016292	Tmem14c	3	0.784517	0.0137644	0.363064
chr2	190	24976032	24976033	Pnpla7	3	0.68356	0.0138243	0.481557
chr1	536	74236496	74236550	Arpc2	3	0.24888	0.0140801	0.900238
chr2	1509	122426476	122440763	Slc28a2	3	-1.36931	0.0140835	-0.579474
chr12	1003	110447119	110485859	Ppp2r5c	3	0.412085	0.0141129	0.830297
chr1	975	127678020	127679548	Tmem163	3	-1.22296	0.0141932	-1.4165
chr17	1091	53566970	53566971	Kat2b	3	0.52972	0.0145454	0.55567
chr2	559	39005623	39005624	Rpl35	3	-0.690286	0.0145454	-1.75198
chr3	1313	135667798	135691546	Nfkb1	3	0.246951	0.0145454	1.00465
chr5	1137	114896935	114896936	Oasl2	3	2.60787	0.0149421	0.342605
chr2	324	28513325	28533542	Ralgds	3	1.67618	0.0150963	0.267872
chr10	1322	119240054	119240055	Cand1	3	0.734505	0.0151799	0.582451
chr17	663	34000256	34000347	H2-K1	3	-0.20788	0.0151799	-3.48724
chr5	621	73148135	73256619	Fryl	3	-0.430299	0.0152361	-2.23022
chr18	618	67205365	67205366	Chmp1b	3	0.958115	0.0153784	0.417037
chr14	135	12284172	12285386	3830406C13Rik	3	1.9038	0.0155487	0.224958
chr14	1354	79481193	79515686	Elf1	3	0.415646	0.0155644	0.971906
chr1	1379	164935526	164935527	Xcl1	3	-1.68522	0.0156697	-0.459616
chr13	664	51100879	51100880	Spin1	3	1.05687	0.0161062	0.315841
chr17	676	34129409	34129410	Gm50335	3	3.44788	0.0164054	0.131048
chr11	194	23665958	23665959	Pex13	3	1.003	0.0165268	0.251991
chr5	1268	121452495	121452506	Erp29	3	0.474141	0.0165268	0.163969
chr10	1191	105574434	105574435	Tmtc2	3	2.13657	0.0166976	0.282326
chr7	1805	104279731	104288094	Trim5	3	-1.50429	0.0166976	-0.335007
chr3	954	103020425	103020664	Csde1	3	-0.520343	0.0167187	-1.42403
chr12	969	108003413	108003602	Bcl11b	3	0.23746	0.0167741	1.22671
chr7	1046	45092220	45092221	Rcn3	3	-3.65789	0.0167999	-0.183891
chr10	905	81291266	81291581	Tjp3	3	3.39245	0.0168859	0.166333
chr9	506	40984466	41004628	Crtam	3	-1.12307	0.0170844	-0.382427
chr6	418	47813429	47813430	Pdia4	3	0.921509	0.0170886	0.384973
chr2	746	71981239	72054604	Rapgef4	3	1.19908	0.0171311	0.534535
chr4	638	91313402	91399984	Elavl2	3	1.96529	0.0171311	0.181917
chr17	767	35439154	35439155	H2-Q7	3	-0.439606	0.0171873	-2.98502
chr19	622	36834231	36834232	Tnks2	3	-0.754382	0.0171873	-1.79651
chr2	1400	118479634	118479711	Srp14	3	0.64982	0.0171873	0.346957
chr9	733	53403336	53405298	4930550C14Rik	3	0.603209	0.0171873	0.0536324
chr10	868	80671975	80676293	Mknk2	3	-1.13418	0.01732	-0.652751
chr11	226	29526447	29526457	Mtif2	3	0.818075	0.0175479	0.210642
chr1	1749	191397040	191397041	Ppp2r5a	3	-0.902532	0.0177561	-1.41876
chr3	1149	116423985	116428745	Cdc14a	3	-1.12871	0.017758	-0.500679
chr1	1536	173535956	173535957	Ifi214	3	-1.67167	0.0177859	-0.262385
chr3	403	68994536	69004570	Ift80	3	-2.27173	0.0177859	-0.259023
chr8	1544	126593985	126593986	Irf2bp2	3	0.598409	0.0177859	0.608206
chr9	1328	102626295	102626679	Anapc13	3	1.29628	0.0177859	0.14702
chr13	885	64248641	64274988	Cdc14b	3	0.895399	0.018085	0.475688
chr8	722	70608313	70608872	Ssbp4	3	0.375273	0.0181955	0.171722
chr11	795	69369390	69369406	Chd3	3	-0.870715	0.0183276	-1.31075
chr12	977	108554719	108635753	Evl	3	-0.623113	0.0183739	-0.714525
chr5	1746	146231249	146231288	Cdk8	3	0.63633	0.0183739	0.556528
chr19	178	6384398	6384415	Pygm	3	1.04829	0.0184754	0.382818
chr7	2207	126975913	126976853	Cdipt	3	0.691958	0.0185254	0.348079
chr9	1116	79977658	79977804	Filip1	3	2.9449	0.0185254	0.309413
chr15	721	82912106	82912134	Tcf20	3	-0.828733	0.0186254	-1.27929
chr15	20	5244171	5244187	Ptger4	3	-1.01964	0.0186807	-0.67576
chr10	800	79689019	79689020	Gzmm	3	-2.04756	0.0186854	-0.299415
chr18	429	46597700	46598014	Eif1a	3	0.408241	0.0186854	0.182544
chr3	1045	106547581	106547802	Cept1	3	1.00441	0.0186854	0.544137
chr2	1988	156392978	156392979	2900097C17Rik	3	1.01392	0.0186991	0.240406
chr11	1681	103171106	103171313	Fmnl1	3	0.390444	0.0187628	0.579623
chr1	330	52630702	52630703	Nemp2	3	-1.79395	0.0190008	-0.34348
chr2	832	78869046	78869678	Ube2e3	3	-1.22051	0.0191374	-0.836615
chr2	2008	157135205	157135265	Samhd1	3	0.530641	0.0191374	0.789438
chr5	276	30907724	30907788	Ost4	3	0.751266	0.0191374	0.339278
chr6	948	83349146	83349446	Bola3	3	1.38616	0.0191374	0.227345
chr7	368	19508711	19508726	Trappc6a	3	0.632144	0.0191374	0.14876
chr7	1488	84605941	84605942	Fah	3	2.4444	0.0191374	0.171203
chr1	1061	133363571	133365332	Etnk2	3	5.15102	0.0192365	0.109624
chr1	1543	173913045	173913046	Ifi211	3	-5.4049	0.0192365	-0.131327
chr1	1607	179960471	179961110	Cdc42bpa	3	6.16624	0.0192365	0.224814
chr12	312	40445951	40446336	Dock4	3	-3.15532	0.0192365	-0.264511
chr12	541	73793482	73793483	Gm8075	3	-5.29343	0.0192365	-0.121326
chr14	946	54360840	54360841	Oxa1l	3	0.284792	0.0192365	0.0763018
chr15	845	90679387	90679432	Cpne8	3	5.84621	0.0192365	0.179456
chr18	417	44662265	44812182	Mcc	3	5.57256	0.0192365	0.147902
chr3	741	94377244	94377245	Gm38411	3	4.90897	0.0192365	0.0922011
chr3	743	94402847	94402848	Gm43401	3	5.31246	0.0192365	0.122979
chr3	1074	107895820	107896247	Gstm5	3	5.18043	0.0192365	0.111946
chr5	1144	115011136	115011137	Sppl3	3	0.380087	0.0192365	0.648896
chr6	528	54429602	54452883	Wipf3	3	-6.57184	0.0192365	-0.298828
chr6	1501	128136708	128143563	Tspan9	3	-5.76289	0.0192365	-0.169208
chr7	223	13034643	13034807	Chmp2a	3	0.444538	0.0192365	0.252048
chr7	391	19861298	19861299	Ceacam16	3	-5.06196	0.0192365	-0.102871
chr8	93	11007849	11007850	9530052E02Rik	3	5.23708	0.0192365	0.116557
chr8	1428	121578805	121578806	Fbxo31	3	1.37734	0.0192365	0.206961
chrX	729	107403375	107403376	Itm2a	3	-6.60627	0.0192365	-0.306122
chr14	195	19976692	19977627	Gng2	3	0.519209	0.0192987	0.748662
chr16	905	94246084	94313563	Hlcs	3	0.596325	0.0193381	0.363102
chr3	425	75557546	75557547	Serpini1	3	-0.941458	0.01934	-0.397749
chr8	1366	117257063	117349170	Cmip	3	0.237861	0.0194079	1.31018
chr1	361	55362725	55363469	Boll	3	-2.00593	0.0194184	-0.213544
chr6	995	85911876	85915755	Tprkb	3	1.39705	0.0196562	0.216605
chr9	1200	88956899	88956900	Bcl2a1a	3	2.1968	0.0196652	0.174191
chr2	774	73911324	73911326	Atp5g3	3	0.53242	0.0196779	0.545119
chr4	589	88438925	88438926	Hacd4	3	2.01365	0.0198391	0.128261
chr11	90	6520957	6520958	Myo1g	3	0.572457	0.0199018	0.524395
chr14	1284	73325821	73325822	Rb1	3	0.310408	0.0199018	0.328606
chr5	1722	145114214	145114312	Arpc1b	3	0.312523	0.0199018	1.08081
chr7	2305	130266190	133123350	Fgfr2	3	-1.38461	0.019976	-1.00016
chrX	173	23693050	23693096	Wdr44	3	0.50885	0.01998	0.612013
chr9	1160	85327123	85327348	Tent5a	3	-1.50825	0.0200651	-0.401951
chr10	26	6979710	7052478	Ipcef1	3	-0.752618	0.0201118	-1.38344
chr2	209	25272415	25272416	Ssna1	3	0.185942	0.0202428	0.0620252
chr6	20	5298454	5298455	Pon2	3	0.794288	0.0204606	0.356082
chr8	1196	105326353	105326395	Tmem208	3	0.120995	0.0204775	0.0362984
chr11	846	70015386	70015408	Acadvl	3	0.887773	0.0205085	0.193217
chr16	585	49800532	49866833	Cd47	3	0.325485	0.0206531	0.834992
chr6	1244	113604771	113604772	Brk1	3	0.130532	0.020691	0.0968581
chr1	695	86359399	86359400	Ncl	3	-0.475701	0.0206993	-1.89309
chr15	78	12321449	12321635	Golph3	3	0.579756	0.0206993	0.404284
chr7	2217	127091358	127091424	AI467606	3	1.32693	0.0208192	0.386769
chr15	607	79028449	79028450	H1f0	3	1.6896	0.0209154	0.156365
chr10	661	75316876	75316877	Adora2a	3	-1.83752	0.0210107	-0.365369
chr8	791	72219729	72219730	Fam32a	3	0.908698	0.0211298	0.292415
chr19	953	60889748	60890463	Grk5	3	-2.02356	0.021224	-0.638401
chr15	893	96699729	96699730	Slc38a2	3	-0.482958	0.0212288	-1.46376
chr17	573	31520114	31520185	Ndufv3	3	0.316301	0.0212761	0.193357
chr13	1125	91461049	91461091	Ssbp2	3	-1.01064	0.0216749	-0.674021
chr11	2060	120991091	120991330	Csnk1d	3	0.514398	0.0218811	0.275986
chr9	1455	108002500	108002646	Ip6k1	3	0.572615	0.0219968	0.331723
chr4	800	108301095	108301096	Zyg11b	3	-1.41518	0.0222516	-0.763626
chr5	561	65493059	65493400	Smim14	3	0.463305	0.023219	0.295882
chr10	644	71344953	71344954	Cisd1	3	1.52755	0.0234664	0.155349
chr12	846	100199434	100200159	Calm1	3	0.277262	0.0235499	1.30254
chr14	1506	121915780	121915781	Gpr18	3	-1.43445	0.0235714	-0.514146
chr10	825	79984329	79984330	Tmem259	3	0.695927	0.0238768	0.229803
chr16	552	45224314	45224337	Btla	3	-2.03194	0.024012	-0.351469
chr10	1399	127070263	127070264	Tspan31	3	1.1821	0.024026	0.157868
chr9	203	21723482	21723632	Ldlr	3	1.22288	0.0242118	0.250579
chr13	1374	113180896	113225908	Gzmk	3	-1.88414	0.0244069	-0.531552
chr11	1058	78037930	78037984	Flot2	3	1.21558	0.0244979	0.221753
chr17	1290	74617118	74617119	Gm26749	3	0.948545	0.0245124	0.382511
chr1	1625	180904292	180904293	Pycr2	3	0.410191	0.0245433	0.112522
chr16	710	75909309	75909310	Samsn1	3	0.203637	0.0247168	0.240744
chr6	1114	91116818	91116829	Nup210	3	0.532148	0.024743	0.881078
chr11	163	21239280	21239281	Vps54	3	0.338829	0.0247568	0.49418
chr11	1938	117199660	117332345	Sept9	3	0.36253	0.0250205	0.497568
chr3	809	95929245	95929582	Anp32e	3	0.365727	0.0250205	0.180864
chr11	1873	115475666	115475667	Armc7	3	-1.36598	0.0251926	-1.03592
chr1	862	97661675	97662074	D1Ertd622e	3	1.19374	0.0252605	0.343238
chr1	889	106541942	106541943	D630008O14Rik	3	-4.02588	0.025436	-0.135822
chr7	1272	67372857	67372858	Mef2a	3	-0.770948	0.0256235	-1.28681
chr7	861	35275532	35275533	AC150683.1	3	4.11002	0.0258541	0.246749
chr11	1389	96824012	96829968	Nfe2l1	3	0.930559	0.0259087	0.181534
chr1	788	91459323	91459324	Per2	3	-1.85003	0.0260123	-0.210856
chr6	248	38551333	38551803	Luc7l2	3	-0.399358	0.0260789	-2.92936
chr1	1668	184034380	184034381	Dusp10	3	-1.63578	0.0261657	-1.16791
chr16	600	55895284	55895285	Nxpe3	3	0.337276	0.0262289	0.194735
chr13	1327	108654176	109926844	Pde4d	3	-0.985526	0.0263152	-0.993731
chr4	1603	149907288	149955043	Spsb1	3	3.16459	0.0264859	0.13129
chr10	664	75517550	75518043	Snrpd3	3	0.46684	0.0265116	0.216452
chr2	1184	93187547	93187584	Trp53i11	3	0.982035	0.0265116	0.248288
chr17	265	23829135	23829136	Elob	3	0.402367	0.0265598	0.528059
chr4	989	119359891	119415521	Ccdc30	3	2.67075	0.0265598	0.116341
chr6	1529	128975028	128975029	Gm15987	3	-1.96606	0.0266952	-0.174912
chr9	1203	89199208	89199209	Bcl2a1b	3	0.231062	0.0267149	0.136632
chr14	338	31001362	31001672	Spcs1	3	0.873791	0.0268609	0.343997
chr1	1465	171247121	171247122	Ndufs2	3	0.706059	0.0269833	0.267536
chr16	179	17531046	17531136	Thap7	3	-2.55978	0.0271978	-0.216516
chr18	493	56769716	56769717	Gm15345	3	1.47847	0.0271978	0.208596
chr3	993	104220102	104220374	Magi3	3	0.765812	0.0271978	0.297357
chr10	829	80039794	80039795	Polr2e	3	0.342603	0.0272454	0.187275
chr8	683	69791162	69791163	Atp13a1	3	0.787023	0.0272454	0.158681
chr17	713	34836944	34836945	Stk19	3	0.890854	0.0272794	0.243325
chr2	1823	150749041	150749042	Entpd6	3	1.95372	0.0273694	0.251214
chr11	871	70562880	70563070	Mink1	3	-1.45735	0.027375	-0.543366
chr11	1713	104607999	104608000	Itgb3	3	1.39624	0.027375	0.351056
chr11	1044	77513369	77513370	Trp53i13	3	1.07139	0.0276423	0.136497
chr14	1503	121698416	121797837	Dock9	3	-1.19483	0.0279166	-0.610901
chr9	1333	102834916	102834972	Ryk	3	0.875737	0.0280305	0.212231
chr4	1085	126103956	126103972	Stk40	3	0.415686	0.028056	0.200027
chr7	683	28825216	28825217	Ech1	3	0.467149	0.0283492	0.213286
chrX	65	8193511	8193512	Ebp	3	0.785046	0.0285547	0.208577
chr11	231	29692946	29718563	Rtn4	3	0.41344	0.028615	1.2224
chr9	1547	110656502	110656503	Ccdc12	3	0.521065	0.0287025	0.49259
chr13	549	42052020	42052021	Hivep1	3	0.330816	0.028883	0.266119
chr7	2194	126799140	126800447	Aldoa	3	0.526957	0.0289187	0.548666
chr2	1674	132263147	132285939	Cds2	3	0.844594	0.0290023	0.481831
chr13	1399	117025394	117025522	Parp8	3	-0.930071	0.0292105	-1.31182
chr9	328	35116872	35116873	St3gal4	3	-0.797637	0.0292895	-0.671252
chr17	330	24885913	24886348	Nubp2	3	1.52163	0.0293266	0.241951
chr15	421	73090391	73090392	Chrac1	3	0.179232	0.0294073	0.0563679
chr8	315	25597011	25597012	D830025C05Rik	3	1.52778	0.0294073	0.383408
chr6	936	83115495	83115496	Mogs	3	1.24686	0.0295286	0.233044
chr2	1344	112265824	112284577	Slc12a6	3	0.479581	0.0295706	0.617008
chr12	723	85373954	85374847	Tmed10	3	0.477287	0.0296075	0.410004
chr7	761	30565426	30566080	Igflr1	3	1.12778	0.0297421	0.122114
chr3	812	96104526	96107087	Otud7b	3	-1.73507	0.0297776	-0.333245
chr17	522	29347292	29347934	Mtch1	3	0.911587	0.0299238	0.258239
chr5	549	64803387	64812339	Klf3	3	-0.914426	0.0299238	-0.674618
chr7	1583	97400002	97400103	Ndufc2	3	1.22727	0.0302392	0.411177
chr5	1471	134678247	134688598	Limk1	3	-2.15775	0.0303473	-0.301386
chr1	425	60781833	60781834	Gm11579	3	-5.12032	0.0304359	-0.107248
chr10	944	82241272	82241273	Zfp938	3	5.52186	0.0304359	0.142684
chr12	1092	113422729	113422730	Ighm	3	-2.15971	0.0304359	-0.246036
chr15	515	76521901	76522499	Scrt1	3	5.134	0.0304359	0.108301
chr16	212	18416681	18416682	Gm15764	3	4.96155	0.0304359	0.0957409
chr16	529	43664145	43664146	Tigit	3	-5.46852	0.0304359	-0.137391
chr18	550	61786701	61786702	Afap1l1	3	5.40911	0.0304359	0.13172
chr18	792	84682058	84685702	Cndp2	3	0.707698	0.0304359	0.173324
chr19	725	43689671	43689672	Entpd7	3	4.81739	0.0304359	0.0863349
chr3	16	8509359	8509360	Stmn2	3	5.16888	0.0304359	0.111029
chr3	1001	104642993	104642994	Gm43581	3	-4.96851	0.0304359	-0.0962191
chr4	36	9643716	9669344	Asph	3	-5.67437	0.0304359	-0.158949
chr7	616	27258724	27258725	Numbl	3	5.54059	0.0304359	0.144591
chr7	2013	113564986	113564987	Far1os	3	2.29571	0.0304359	0.158224
chr8	162	13974692	13974777	Tdrp	3	-4.98277	0.0304359	-0.0972066
chr8	672	69209037	69226343	Zfp930	3	4.79712	0.0304359	0.0850859
chr9	1130	81863669	81863709	Mei4	3	5.62491	0.0304359	0.153484
chr13	1372	113100970	113100981	Gzma	3	-1.98957	0.0304451	-4.6572
chr1	350	54557681	54557682	Pgap1	3	-1.85034	0.0305291	-0.177372
chr6	1425	124733153	124738714	Ptpn6	3	0.372819	0.0306411	0.253442
chr9	685	50344967	50344968	Rpl10-ps3	3	0.866448	0.0309437	0.111005
chr1	944	120120137	120121078	Dbi	3	1.08843	0.0311557	0.307034
chr7	873	35754453	35754454	Dpy19l3	3	-0.0430564	0.0313322	-0.0152038
chr17	323	24736641	24736682	Msrb1	3	1.30434	0.0313925	0.14076
chr9	1358	104547285	104569787	Cpne4	3	-2.21413	0.0315624	-0.363831
chr3	562	88579607	88579671	Ssr2	3	0.625618	0.0315843	0.266411
chr11	1477	99024188	99024189	Top2a	3	-2.11981	0.0316205	-0.427641
chr10	761	78413042	78413043	Rrp1	3	0.514417	0.0317985	0.29032
chr7	2269	127967456	127983079	Fus	3	-0.378785	0.0317985	-1.83173
chr7	2346	132776915	132813886	Fam53b	3	-1.1832	0.0317985	-0.410266
chr8	664	68735113	68735146	Csgalnact1	3	1.24924	0.0318358	0.221261
chr7	1414	80387418	80387946	Fes	3	1.34419	0.0319378	0.221537
chr13	560	43478906	43481282	Ranbp9	3	-0.726087	0.0319539	-1.21897
chr1	1141	136670768	136683396	Gm19705	3	0.881371	0.0320236	0.100083
chr11	800	69413674	69413675	Kdm6b	3	0.50587	0.0320236	1.1686
chr9	813	57634066	57653631	Csk	3	0.509665	0.0320236	0.5194
chr3	107	28263214	28263643	Tnik	3	0.173994	0.0320291	0.689785
chr14	1148	63607371	63607372	Gm15918	3	1.34911	0.0324431	0.123626
chr8	61	8690520	8690521	Arglu1	3	-0.546782	0.0325503	-0.879987
chrX	404	59134435	59568071	Fgf13	3	-0.590104	0.0328667	-1.77403
chr11	1147	82764344	82764345	Zfp830	3	1.74987	0.0329094	0.217412
chr2	414	32083782	32083783	Fam78a	3	-1.2712	0.0329314	-0.209473
chr16	511	38558697	38562812	Tmem39a	3	0.348009	0.0330376	0.101709
chr4	25	6454270	6454271	Nsmaf	3	-0.934022	0.0330376	-1.02315
chr17	514	29090978	29097900	Cdkn1a	3	1.29908	0.0332004	0.263625
chr6	1444	125009178	125010392	Zfp384	3	0.613478	0.0335244	0.142192
chr7	1973	109752278	109752875	Tmem9b	3	0.883979	0.0335244	0.235106
chr5	1195	117287582	117287625	Pebp1	3	0.469778	0.0336015	0.186106
chr15	522	76626005	76626074	Vps28	3	0.501852	0.0336907	0.412808
chr4	170	35225833	35226123	C9orf72	3	1.27484	0.0338873	0.205732
chr1	1212	151500810	151500955	Rnf2	3	-1.26811	0.0339287	-0.544515
chr8	1063	94012841	94012842	Amfr	3	0.976897	0.0340117	0.337338
chr8	1010	90828351	90932344	Chd9	3	0.372319	0.0340534	0.609632
chr8	762	71537455	71537456	Bst2	3	0.645358	0.0341473	0.302382
chr1	643	82839482	82839674	Agfg1	3	-0.64675	0.0342653	-0.78567
chr17	23	6079785	6079930	Gtf2h5	3	0.564534	0.0343971	0.255627
chr11	1702	103954055	103954056	Nsf	3	0.372368	0.0345618	0.555128
chr1	1393	165708047	165708086	Rcsd1	3	0.330742	0.0348133	0.40767
chr8	721	70594480	70594481	Isyna1	3	1.30474	0.0349292	0.226108
chr14	116	8098210	8098255	Pxk	3	0.397092	0.0349468	0.165943
chr6	1682	140622662	140626882	Aebp2	3	0.71573	0.0350457	0.823582
chr11	1330	94991034	94996064	Ppp1r9b	3	0.864987	0.0354289	0.652828
chr9	236	22468347	22469743	Rp9	3	0.236025	0.035888	0.209927
chrX	911	140956906	140956907	Atg4a	3	1.89572	0.0358956	0.199747
chr7	1411	80340218	80346009	Unc45a	3	0.371184	0.0359223	0.329697
chr1	427	60977926	60977927	Icos	3	0.430023	0.0359782	0.236812
chr10	121	17723217	17723233	Cited2	3	0.594151	0.0359782	0.66782
chr11	1864	115367718	115367756	Hid1	3	-1.52366	0.0360646	-0.365047
chr3	971	103791074	103791563	Hipk1	3	0.463727	0.0361191	0.435992
chr10	543	62486597	62486805	Vps26a	3	1.11708	0.0362814	0.396692
chr2	1157	91710518	91710576	Atg13	3	0.286658	0.0363532	0.181789
chr15	724	83100203	83100294	Serhl	3	1.57296	0.0363571	0.137416
chr8	727	70698948	70698949	Jund	3	0.313017	0.0363571	1.54557
chr8	771	71676295	71677551	Jak3	3	0.698274	0.0363571	0.20984
chr14	1336	77874925	77874926	Dnajc15	3	-1.10344	0.0364306	-0.864917
chr19	258	8929355	8929356	Rom1	3	1.42501	0.0364306	0.181524
chr17	1249	70997306	71002878	Myl12a	3	0.39458	0.0364533	0.683566
chr9	100	15493431	15520859	Smco4	3	1.80949	0.0365436	0.160768
chr8	1552	128685653	128685654	Itgb1	3	-0.583197	0.0367195	-0.745678
chr19	853	53032144	53040214	Xpnpep1	3	1.11449	0.0368842	0.310404
chr13	1265	100669716	100669773	Ccdc125	3	-1.7247	0.0371302	-0.324317
chr12	1068	112860951	112860952	Gpr132	3	0.295667	0.0372292	0.307357
chr14	1162	64652530	64652602	Kif13b	3	-1.04194	0.0376687	-0.985977
chr16	166	17132382	17132383	Sdf2l1	3	1.07196	0.0379123	0.222381
chr4	440	59626210	59626243	E130308A19Rik	3	-1.67309	0.037985	-0.417678
chr10	818	79908897	79908921	Med16	3	-0.920772	0.0381522	-0.275711
chr11	1226	86484656	86484657	Rnft1	3	0.943441	0.0383126	0.242911
chr1	1140	136624900	136624901	Zfp281	3	0.655688	0.0389844	0.213843
chr15	140	31531052	31531053	March6	3	0.481213	0.0390581	0.374998
chr10	38	7832469	7832470	Zc3h12d	3	-1.88162	0.0390851	-0.28587
chr12	303	40037428	40038025	Arl4a	3	1.25535	0.039162	0.380233
chr18	212	34777046	34777066	Kdm3b	3	0.504494	0.0393464	0.445847
chrX	88	9199901	9199902	Lancl3	3	-4.14345	0.0393801	-0.133405
chr15	648	80014807	80014808	Pdgfb	3	0.835528	0.0396683	0.153572
chr15	174	35937644	35938246	Cox6c	3	0.0228233	0.0397232	0.0346296
chr1	247	40324626	40324690	Il1rl2	3	3.5559	0.039734	0.145544
chr5	338	33658127	33658586	Tacc3	3	-3.57972	0.039734	-0.122617
chr8	326	25976752	25976753	Hgsnat	3	0.35718	0.0399487	0.278702
chr6	29	6578657	6578658	Sem1	3	0.125216	0.0400082	0.162178
chr17	471	28177128	28186187	Zfp523	3	1.56103	0.040031	0.138023
chr2	1905	153444478	153529971	Nol4l	3	0.923138	0.0400488	0.114233
chr9	1769	123678438	123774540	Ccr9	3	3.65794	0.0400618	0.1376
chr19	575	32595789	32620005	Papss2	3	3.30756	0.0402705	0.145214
chr10	78	12548878	12869365	Utrn	3	-0.327407	0.0403219	-2.21048
chr8	170	15011024	15011025	Kbtbd11	3	0.377795	0.0406314	0.282724
chr19	289	10525114	10526142	Sdhaf2	3	1.01425	0.0409205	0.189293
chr5	617	72868443	72868459	Tec	3	0.438899	0.0410766	0.217788
chr19	19	3851796	3852076	Chka	3	-0.601278	0.0410975	-1.33748
chr8	767	71592175	71592291	Pgls	3	0.418864	0.0411813	0.159965
chr11	489	53567378	53567526	Kif3a	3	2.63607	0.0414828	0.0788381
chr5	1292	122372363	122372364	Fam216a	3	0.495927	0.0414828	0.0357549
chr8	42	4493198	4493199	Cers4	3	0.692251	0.0414828	0.510369
chr15	325	58119314	58135082	Atad2	3	-0.788732	0.0414833	-1.37975
chr16	249	19760207	19761054	B3gnt5	3	1.09329	0.0414833	0.173511
chr2	230	25557846	25557847	Edf1	3	0.0796242	0.0414833	0.062337
chr17	1191	64600735	64600736	Man2a1	3	0.318338	0.0416274	0.525297
chr14	147	13961439	14012491	Atxn7	3	0.227588	0.0419397	0.33349
chr17	283	24141552	24150924	Pdpk1	3	0.54508	0.0419485	0.546734
chr11	608	59228161	59228270	Arf1	3	0.570343	0.0422111	0.447418
chr5	283	31048634	31048785	Atraid	3	0.694355	0.0422633	0.179873
chr3	528	87928257	87930583	Rrnad1	3	1.28227	0.0425123	0.186251
chr7	2022	114415280	114415281	Pde3b	3	-0.522939	0.0427632	-1.42044
chr11	1215	85353166	85353212	Bcas3	3	0.431131	0.0429108	0.806047
chr19	132	5704366	5704971	Kcnk7	3	1.91052	0.0429234	0.136017
chr5	1814	149528678	149529733	Wdr95	3	-2.5197	0.0431303	-0.470444
chr12	520	72536382	72536383	Pcnx4	3	-1.5227	0.0432532	-0.136958
chr4	1317	135963726	135965165	Gale	3	3.1233	0.0432532	0.150949
chr17	646	33843090	33843426	Cd320	3	2.85201	0.0433054	0.159689
chr19	740	44293673	44293674	Scd2	3	-2.94022	0.0434834	-0.203428
chr8	1510	124231390	124231391	Galnt2	3	0.67622	0.0436007	0.624833
chr17	475	28232699	28232782	Ppard	3	0.739813	0.0440787	0.216303
chr2	566	43748823	43748870	Arhgap15	3	-0.191741	0.0441297	-3.61717
chr17	427	26939542	26939569	Cuta	3	0.496702	0.0442485	0.231238
chr2	1639	130664658	130664659	Ddrgk1	3	0.50616	0.044268	0.183609
chr7	2167	126377410	126377450	Spns1	3	0.306541	0.044349	0.0789931
chr2	244	25706738	25706739	Bmyc	3	1.49172	0.0445023	0.109748
chr2	1547	126675485	126676337	Gabpb1	3	0.60731	0.0445987	0.519972
chr11	1749	106715258	106750628	Pecam1	3	0.346915	0.0447145	0.418891
chr2	2171	165858172	165896950	Zmynd8	3	0.46256	0.0447145	0.547311
chr5	1150	115235835	115235836	Pop5	3	0.791224	0.0447145	0.189364
chr5	1482	135023481	135023482	Stx1a	3	0.907503	0.0447145	0.130019
chr14	1075	57890221	57890276	Zdhhc20	3	-0.745007	0.0447589	-1.3471
chr11	1164	83116848	83116849	Slfn1	3	-1.55343	0.0452795	-0.145523
chr2	1759	145167753	145244972	Slc24a3	3	2.10512	0.0453583	0.172602
chr11	1632	101983502	101987013	Dusp3	3	2.54853	0.0454593	0.137942
chr16	846	91406234	91406235	Il10rb	3	-0.9425	0.045578	-0.278569
chr11	770	68901582	68901635	Rpl26	3	-0.415045	0.0456133	-2.43443
chr11	1426	97744703	97744704	Pip4k2b	3	1.19009	0.0456133	0.265611
chr4	264	43493361	43493389	Ccdc107	3	1.23808	0.0456573	0.160486
chr7	2480	141192939	141194005	Hras	3	1.36885	0.0456573	0.201938
chr14	1320	76414960	76505098	Tsc22d1	3	1.89082	0.0457584	0.285506
chr16	595	52452464	52454074	Alcam	3	-1.21638	0.0457592	-0.333714
chr8	1436	121833652	121833653	Gm42047	3	-1.78358	0.0458576	-0.2496
chr9	72	14275066	14276301	Sesn3	3	-0.943183	0.0458576	-0.896611
chr17	741	35089290	35089291	Abhd16a	3	1.34264	0.0458629	0.178689
chr6	641	67266623	67267071	Serbp1	3	-0.405477	0.0458629	-1.21073
chr10	890	81060177	81060178	Sgta	3	0.421053	0.0463595	0.080686
chr15	552	77447459	77447460	Apol7b	3	2.13438	0.0464449	0.145162
chr11	64	5520658	5521663	Xbp1	3	0.921102	0.0467081	0.198483
chr19	617	36348308	36409748	Pcgf5	3	0.465543	0.0467081	0.668681
chr12	806	91743854	91786436	Ston2	3	-0.00642201	0.0467702	-0.000814666
chr14	222	20793965	20794088	Camk2g	3	0.713279	0.0467702	0.701278
chr1	253	40680573	40681597	Slc9a2	3	5.34138	0.0469255	0.125534
chr10	676	75893412	75893415	Derl3	3	5.20694	0.0469255	0.114081
chr11	681	61956762	62077097	Specc1	3	5.32791	0.0469255	0.124337
chr11	1657	102469882	102469883	Itga2b	3	-4.99866	0.0469255	-0.0983187
chr15	3	3301195	3303526	Ccdc152	3	4.45398	0.0469255	0.0664032
chr15	521	76616847	76617384	Slc39a4	3	-5.41554	0.0469255	-0.132322
chr15	525	76659857	76660566	Kifc2	3	4.74501	0.0469255	0.0819548
chr17	732	35028015	35028016	Sapcd1	3	4.78897	0.0469255	0.0845887
chr17	1184	62881143	62881317	Efna5	3	-6.39324	0.0469255	-0.263663
chr17	1248	70978531	70990890	Myl12b	3	0.389134	0.0469255	0.716214
chr18	374	40439736	40439737	Gm31019	3	5.0961	0.0469255	0.10541
chr18	533	61045149	61045200	Pdgfrb	3	4.75613	0.0469255	0.0826137
chr18	712	77938464	77938465	Epg5	3	0.504251	0.0469255	0.179773
chr19	908	57360774	57360775	B230217O12Rik	3	1.7012	0.0469255	0.123687
chr2	335	29055038	29055066	Cfap77	3	-5.80695	0.0469255	-0.174553
chr2	1887	152830309	152831728	Bcl2l1	3	-1.7501	0.0469255	-0.470649
chr3	25	9610084	9610085	Zfp704	3	5.21196	0.0469255	0.11449
chr3	318	57575827	57575910	Wwtr1	3	5.31969	0.0469255	0.123612
chr3	828	96256276	96256277	Gm20627	3	4.91484	0.0469255	0.0925897
chr3	1142	116007461	116008220	Extl2	3	4.76008	0.0469255	0.0828489
chr4	349	48045152	48045153	Nr4a3	3	0.321662	0.0469255	0.460735
chr4	674	96553660	96553661	Cyp2j6	3	4.7288	0.0469255	0.0810039
chr4	1236	132974101	132977116	Fgr	3	-4.8685	0.0469255	-0.0895626
chr5	776	90903870	90903873	Cxcl2	3	5.77556	0.0469255	0.170728
chr6	620	65671589	65671590	Ndnf	3	-4.82072	0.0469255	-0.0865418
chr6	842	71360828	71360829	Gm44175	3	-5.39104	0.0469255	-0.13004
chr6	1360	121210695	121210696	Tuba8	3	5.17801	0.0469255	0.111753
chr7	352	19282623	19291069	Rtn2	3	4.69689	0.0469255	0.0791621
chr7	705	29238328	29238452	Yif1b	3	2.06407	0.0469255	0.283222
chr7	2427	140102402	140102441	Fuom	3	5.01126	0.0469255	0.0992088
chr8	967	85690972	85700924	Neto2	3	-5.78702	0.0469255	-0.172115
chr9	565	44268127	44268599	Nlrx1	3	4.97649	0.0469255	0.0967706
chr9	1143	83548326	83548350	Sh3bgrl2	3	5.55451	0.0469255	0.146023
chrX	100	10216452	10216920	Rpgr	3	-1.47325	0.0469255	-0.14276
chrX	1047	162643600	162643649	Reps2	3	5.4276	0.0469255	0.13346
chr3	1134	113630148	113630149	Rnpc3	3	-0.778586	0.047072	-0.610645
chr8	952	85080739	85080988	Wdr83os	3	0.655468	0.047072	0.253655
chr1	1233	153408428	153414233	E330020D12Rik	3	1.45853	0.0472234	0.38149
chr11	639	60352904	60352905	Tom1l2	3	0.502025	0.0475235	0.19487
chr6	915	82652869	82652929	Pole4	3	0.776469	0.0475235	0.218664
chr18	683	75005867	75005900	BC031181	3	0.45167	0.0478701	0.329286
chr6	1422	124712335	124712336	Phb2	3	0.678465	0.04822	0.315259
chr6	1372	122308719	122308720	M6pr	3	0.676088	0.0493843	0.428143
chr7	879	36698117	36698118	Tshz3	3	0.700548	0.0501279	0.398127
chr3	1352	138526178	138527296	Eif4e	3	0.553659	0.0501728	0.270657
chr8	1014	91131150	91134465	Aktip	3	1.42917	0.0502245	0.148707
chr4	74	14864075	14864076	Pip4p2	3	1.11298	0.0504269	0.168377
chr8	188	18846276	18846279	Agpat5	3	0.680243	0.0505961	0.319109
chr9	1113	79793429	79793507	Tmem30a	3	0.346841	0.0506382	0.289293
chr14	208	20479910	20480133	Anxa7	3	0.490526	0.0508644	0.183581
chr10	1086	94944834	94944835	Plxnc1	3	0.789499	0.0509806	0.185459
chrX	598	93632154	93632155	Pola1	3	0.210951	0.0509895	0.151137
chr1	326	52232295	52233232	Gls	3	-0.40252	0.0509987	-2.27147
chr16	21	4213412	4213997	Crebbp	3	0.201543	0.0509987	0.670513
chr16	507	38452702	38452703	Adprh	3	0.374641	0.0511282	0.0938466
chr2	52	6322666	6322667	Usp6nl	3	0.871234	0.0518432	0.195576
chr9	753	54698872	54699559	Dnaja4	3	0.596671	0.0518751	0.188665
chr7	759	30562930	30563241	Psenen	3	0.442438	0.0518866	0.296294
chr9	1683	120571443	120571444	Rpl14	3	0.168998	0.0518866	1.02873
chr11	529	55469684	55469685	G3bp1	3	-0.566977	0.0523376	-0.95025
chr14	1277	72710002	72710003	Fndc3a	3	0.448512	0.0523458	0.69727
chr15	688	81872308	81872484	Aco2	3	0.500376	0.0524123	0.278821
chr5	361	34573663	34601342	Add1	3	0.428754	0.052842	0.494301
chr5	1300	122643910	122650424	P2rx7	3	-1.9141	0.0528527	-0.29001
chr3	132	30969398	30969415	Phc3	3	0.4442	0.0529542	0.405621
chr17	636	33638055	33638056	Pram1	3	1.01442	0.0530607	0.163497
chr1	1596	178337796	178337797	Hnrnpu	3	0.211515	0.0531953	0.424316
chr14	326	30549130	30549131	Tkt	3	0.656334	0.0532862	0.308268
chr4	1029	123016596	123016597	Trit1	3	0.785802	0.0532862	0.199601
chr10	459	54075708	54075796	Man1a	3	-0.390465	0.053783	-1.30443
chr10	875	80798625	80798626	Plekhj1	3	0.258512	0.0541223	0.101849
chr17	286	24169460	24169677	Atp6v0c	3	0.293445	0.0541459	0.176483
chr5	583	67306954	67306955	Slc30a9	3	1.31757	0.0542587	0.306899
chr11	290	34314757	34314822	Insyn2b	3	0.344428	0.0543798	0.279485
chr2	430	32535358	32535359	Fam102a	3	0.501015	0.0543798	0.470153
chr10	840	80249120	80249452	Ndufs7	3	0.805727	0.0543809	0.34186
chr10	330	40257670	40257676	Gtf3c6	3	1.20155	0.0544649	0.184001
chr11	1429	97782436	97782437	Rpl23	3	-0.337483	0.0548046	-4.1716
chr5	1110	113908757	113908758	Coro1c	3	0.605755	0.055226	0.532847
chr13	1283	102906105	103334460	Mast4	3	0.665823	0.0552873	0.345305
chr3	329	58525891	58525892	Serp1	3	0.924521	0.05546	0.256084
chr4	411	56947410	56947437	Tmem245	3	0.732194	0.0554824	0.416892
chr6	975	85069512	85069513	Exoc6b	3	0.26783	0.0554824	0.345173
chr5	1302	122779324	122779382	Camkk2	3	0.678617	0.0555797	0.169927
chr16	380	31274991	31275277	Ppp1r2	3	-1.14137	0.0556963	-0.914363
chrX	704	104671063	104671064	Zdhhc15	3	-1.02703	0.0558554	-0.479391
chr15	1097	102667748	102671127	Atp5g2	3	0.530246	0.0559611	0.586122
chr2	1741	144011262	144011263	Rrbp1	3	0.480604	0.0570769	0.589477
chr13	585	44730773	44731271	Jarid2	3	0.151937	0.0571739	0.513866
chr12	234	31499554	31499616	Cbll1	3	-0.959977	0.0572344	-0.651556
chr14	218	20703005	20703151	Chchd1	3	1.82316	0.0572344	0.24004
chr1	1240	153740348	153740349	Rgs16	3	-3.48566	0.0572421	-0.307391
chr4	1231	132768334	132768335	Rpa2	3	-1.61583	0.0573331	-0.42649
chr11	219	29130747	29130748	Pnpt1	3	1.27972	0.0574296	0.368749
chr17	640	33760305	33760530	Rab11b	3	0.483183	0.0574707	0.279207
chr19	140	5828011	5845478	Neat1	3	0.273089	0.0575099	0.339713
chr5	1616	139200636	139212027	Sun1	3	0.897587	0.0575642	0.377638
chr11	1250	87755576	87755577	Mir142hg	3	-0.362136	0.0582763	-2.01867
chr5	1336	123749370	123749414	Rsrc2	3	-0.58641	0.0584991	-1.23646
chr9	1543	110532596	110532597	Setd2	3	-0.660649	0.0585625	-1.30296
chr4	1256	133672646	133672647	Pigv	3	-2.02413	0.0587078	-0.272939
chr2	478	34870961	34870962	Psmd5	3	-1.63046	0.0587216	-0.256305
chr6	267	39592573	39592583	Ndufb2	3	0.452901	0.0587216	0.106004
chr11	1364	96034884	96034965	Snf8	3	0.724214	0.0589673	0.195611
chr3	1402	144570425	144570693	Selenof	3	0.493923	0.0591099	0.332533
chr8	1235	106011881	106011882	Ddx28	3	1.21467	0.0593267	0.123986
chr1	387	58445368	58445486	Ppil3	3	-2.99942	0.059398	-0.54531
chr10	1456	128232064	128238066	Timeless	3	1.62991	0.059398	0.153543
chr17	366	25579084	25579177	Lmf1	3	1.10737	0.0594324	0.130262
chr7	2252	127708638	127708933	Bcl7c	3	1.34101	0.0594324	0.199159
chr9	942	65580039	65580040	Plekho2	3	0.318563	0.0594324	0.111246
chr16	638	58727909	58727925	Cldnd1	3	-2.43172	0.0594873	-0.341976
chr17	1130	56462215	56476483	Ptprs	3	1.39388	0.0597499	0.157022
chr9	672	48985413	48985465	Usp28	3	-0.940551	0.0600914	-0.279971
chr12	500	70974620	70974683	Psma3	3	0.177758	0.0602949	0.310033
chr11	499	54028089	54028090	Slc22a4	3	4.36453	0.0603915	0.165765
chr14	113	7994572	7994573	Dnase1l3	3	-5.066	0.0603915	-0.288389
chr6	1325	118419473	118419474	Bms1	3	-1.23225	0.0605221	-0.425988
chr9	1008	71896395	72111871	Tcf12	3	-0.419711	0.0607315	-2.41094
chr11	518	55033444	55033445	Anxa6	3	0.217426	0.0608946	0.730921
chr4	774	107178398	107178527	Tmem59	3	0.624035	0.0608946	0.544154
chr7	1027	44848990	44850007	Akt1s1	3	3.40045	0.0609094	0.116098
chr6	1527	128891123	128891126	BC035044	3	-3.40776	0.0612287	-0.126424
chr14	1403	100149763	100284679	Klf12	3	-1.05139	0.0614175	-0.462106
chr5	599	69590827	69592340	Gnpda2	3	1.11301	0.0614175	0.190842
chr6	1250	113641520	113641521	Gm43964	3	3.04225	0.0614708	0.10298
chr15	991	99970064	99972918	Larp4	3	0.496446	0.0616915	0.394362
chr14	250	24245919	24245920	Dlg5	3	1.94455	0.0617465	0.227456
chr9	1185	88438897	88438958	Snx14	3	0.62306	0.0617465	0.192285
chr4	1347	137357698	137357720	Cdc42	3	0.140178	0.0618163	0.474081
chr14	1207	67715609	67715841	Cdca2	3	-3.60182	0.0619579	-0.172136
chrX	727	107148926	107149615	P2ry10b	3	-3.0238	0.0619579	-0.116334
chr10	195	23787088	23787275	Rps12	3	-0.359915	0.0621557	-3.57903
chr16	512	38573299	38573300	Gm17103	3	3.27104	0.0621634	0.143334
chr19	582	33590307	33761951	Lipo3	3	2.92608	0.0621634	0.115553
chr3	1226	126596950	126597414	Camk2d	3	-0.587535	0.0621634	-1.1222
chr2	97	13271332	13271415	Rsu1	3	0.852192	0.0621846	0.281303
chrX	500	73911228	73911336	Arhgap4	3	0.541618	0.0623826	0.39104
chr7	673	28692848	28694019	Fbxo27	3	2.77067	0.0624093	0.0943603
chr17	781	35673617	35673739	Gtf2h4	3	2.55204	0.0624938	0.13751
chr2	2263	172440559	172440560	Gm14455	3	2.3657	0.0626562	0.0858454
chr3	147	32616478	32616585	Gnb4	3	2.70447	0.0626562	0.0844319
chr1	1764	192137926	192138062	Rcor3	3	1.38151	0.0627979	0.208462
chr2	653	62357070	62357071	Gm13561	3	-3.26335	0.0628644	-0.237079
chr5	56	8997323	8997324	Crot	3	0.298087	0.0628644	0.0939371
chr9	981	69364246	69364247	Gm15511	3	2.24156	0.0628644	0.0927013
chr4	151	33248509	33248510	Pnrc1	3	-0.487371	0.0631292	-1.52556
chr2	1985	156312746	156312747	Scand1	3	0.418307	0.0631619	0.298464
chr17	1200	65867829	65885798	Ralbp1	3	0.367953	0.0631724	0.281316
chr3	617	89913161	89913196	Il6ra	3	-1.10889	0.0631993	-0.248538
chr5	616	72736601	72752777	Txk	3	-0.494188	0.0631993	-1.17842
chr8	1240	106168856	106168857	Slc7a6	3	1.05578	0.0633001	0.262805
chr9	551	44043383	44045944	Thy1	3	0.309812	0.0635114	1.08977
chr13	882	64129310	64129368	Slc35d2	3	0.956589	0.0636656	0.148232
chr13	1060	75839867	75839910	Glrx	3	1.03339	0.0636656	0.325082
chr4	289	43875529	43875530	Reck	3	-1.71093	0.0636656	-0.178507
chr5	328	33274980	33274994	Ctbp1	3	0.491328	0.0636656	0.284564
chr6	1720	143947105	144209568	Sox5	3	-3.43474	0.0636656	-0.41863
chrX	714	106011779	106011906	Magt1	3	1.17029	0.0636656	0.354199
chr4	1716	155812488	155812489	Ccnl2	3	-0.550085	0.0636672	-0.749407
chr11	1105	79591211	79591212	Rab11fip4	3	0.475638	0.0638737	0.144117
chr4	1043	123750344	123750345	Akirin1	3	0.602048	0.0638737	0.200349
chr8	1099	95081185	95081186	Katnb1	3	-2.58875	0.0639659	-0.131549
chr4	94	19678447	19708993	Wwp1	3	-0.752962	0.0640386	-0.638773
chr9	216	22002805	22003066	Prkcsh	3	0.546772	0.0640992	0.189349
chr6	908	81923668	81923669	Gcfc2	3	-1.57206	0.0641144	-0.229904
chr6	425	48048113	48048911	Zfp777	3	1.21129	0.0644186	0.163504
chr6	1144	94700136	94700145	Lrig1	3	-3.08003	0.0644664	-0.168042
chrX	718	106187099	106187100	Pgk1	3	0.689694	0.0644664	0.344299
chr11	2023	120467634	120467635	Hgs	3	1.38735	0.0645676	0.156504
chr7	1143	46958526	46958527	Uevld	3	1.3573	0.0645807	0.125873
chr6	25	6217117	6217173	Slc25a13	3	-2.9315	0.0646798	-0.193153
chr5	360	34525845	34549688	Sh3bp2	3	-2.79661	0.0649746	-0.111851
chr1	726	87853286	87853287	Dgkd	3	0.234106	0.0651122	0.311663
chr6	420	47835663	47835695	Zfp398	3	-0.670285	0.0652002	-0.633199
chr6	1456	125215550	125215581	Vamp1	3	-2.40272	0.0652668	-0.122805
chr11	1303	93968271	93968521	Nme1	3	0.543208	0.0659365	0.398997
chr4	1559	148151907	148152135	Fbxo6	3	1.48865	0.0659977	0.123419
chr7	2474	141061103	141061104	B4galnt4	3	2.56757	0.0660838	0.119963
chr17	997	46546387	46546388	Cul9	3	-1.60417	0.066214	-0.175559
chr2	1188	93452818	93452820	Gm10804	3	1.65612	0.0662952	0.167357
chr4	1180	130275217	130279205	Serinc2	3	2.91965	0.0663022	0.163807
chr13	599	46418433	46418434	Rbm24	3	3.09923	0.0663988	0.217849
chr18	351	38250258	38250275	Dele1	3	-2.50047	0.0663988	-0.191184
chr19	619	36554667	36554669	Hectd2	3	-2.67265	0.0663988	-0.121914
chr19	816	47090624	47090647	Atp5md	3	0.269851	0.0663988	0.188946
chr3	627	90213646	90213651	Rps27	3	-0.376477	0.0663988	-5.32259
chr9	488	40333473	40333474	1700110K17Rik	3	1.03581	0.0663988	0.0745484
chr2	1962	155692331	155692384	Trpc4ap	3	0.398883	0.0664764	0.347589
chr15	158	34238027	34238028	Laptm4b	3	2.48225	0.0666203	0.129389
chr4	1290	134768023	134768024	Ldlrap1	3	-1.49905	0.0666203	-0.174923
chr7	1662	101108732	101108775	Fchsd2	3	0.208724	0.0666253	0.474803
chr5	187	24452176	24474214	Agap3	3	1.01952	0.0669752	0.287652
chr8	895	83900104	83924151	Adgrl1	3	1.19133	0.0670608	0.329868
chr9	1592	114026760	114026761	Fbxl2	3	0.532951	0.0670608	0.235483
chr13	1111	88821471	88821642	Edil3	3	2.41933	0.0671017	0.166937
chr7	356	19342224	19342515	D830036C21Rik	3	1.40208	0.0672043	0.14607
chr12	188	26415215	26415254	Rnf144a	3	1.52934	0.067252	0.337934
chr10	1382	125966252	125966253	Lrig3	3	2.14512	0.0676294	0.115745
chr3	210	37639946	37640080	Spry1	3	2.19138	0.0676294	0.111847
chr18	372	40256961	40258361	Kctd16	3	2.42624	0.0678947	0.134249
chr2	633	59484652	59484653	Dapl1	3	-1.53676	0.0678947	-0.114916
chr7	2020	114276025	114276118	Psma1	3	0.318788	0.0680113	0.161082
chr3	601	89387188	89393362	Zbtb7b	3	1.24876	0.068017	0.154042
chr6	1618	134639509	134640940	Borcs5	3	1.2031	0.068017	0.253352
chr7	88	5080234	5083755	Epn1	3	0.58343	0.068017	0.186128
chr15	983	99725646	99725647	Cox14	3	0.426093	0.0683166	0.170104
chr17	1408	87446855	87446935	Calm2	3	-0.524154	0.0683166	-2.01112
chr19	833	47731681	47731682	Sfr1	3	0.699077	0.0683166	0.348612
chr4	160	34687437	34687438	Slc35a1	3	1.21668	0.0683166	0.159561
chr3	853	96696383	96697117	Pias3	3	0.882669	0.0683967	0.0660279
chr9	1099	78481723	78481724	Eef1a1	3	0.180297	0.0683967	4.13295
chrX	494	73786896	73786897	Idh3g	3	0.602697	0.06868	0.149332
chr1	110	21961580	21961942	Kcnq5	3	-0.847639	0.0688038	-1.17
chr10	1493	128821590	128821645	Ormdl2	3	1.33124	0.0688038	0.104831
chr17	321	24724477	24724478	Ndufb10	3	-0.149266	0.0688038	-0.0774799
chr3	1052	107039503	107039504	AI504432	3	0.65719	0.0689739	0.201704
chr18	684	75018780	75018796	Dym	3	0.569423	0.0690726	0.556362
chr11	528	55461238	55461239	Atox1	3	0.404105	0.0691691	0.206694
chr15	804	88819645	88819646	Creld2	3	0.992942	0.0699728	0.149512
chr18	364	39487231	39490674	Nr3c1	3	0.184015	0.070064	0.454559
chr19	243	8798452	8798577	Polr2g	3	-0.451226	0.0701046	-0.190654
chr5	1778	147860460	147860653	Pomp	3	0.213837	0.0701857	0.148325
chr3	504	86142701	86142702	Rps3a1	3	-0.265556	0.0701925	-2.86925
chr12	356	51971320	51971321	Heatr5a	3	0.518098	0.0705184	0.212989
chr19	247	8837466	8840519	Bscl2	3	0.669343	0.0705184	0.275819
chr11	179	22860100	22860488	B3gnt2	3	-0.861123	0.0705444	-0.765883
chr5	472	45448172	45450236	Qdpr	3	1.53095	0.0706118	0.186852
chr4	1640	152274231	152279012	Gpr153	3	1.91505	0.0708539	0.164083
chr14	718	52103968	52104028	Hnrnpc	3	0.285938	0.0714618	1.20857
chr1	168	35651296	35651297	Gm37068	3	-4.63453	0.0716214	-0.075679
chr1	224	38384948	38388829	Gm16152	3	-4.99655	0.0716214	-0.0981703
chr1	1220	152399829	152399830	Colgalt2	3	5.09655	0.0716214	0.105444
chr10	753	78069301	78069302	Icosl	3	-4.85001	0.0716214	-0.0883814
chr10	833	80137386	80139365	Cbarp	3	4.59571	0.0716214	0.0735855
chr10	946	82354254	82378593	Gm4924	3	-4.62139	0.0716214	-0.0749642
chr11	188	23497756	23497783	1700030C12Rik	3	-4.64253	0.0716214	-0.0761177
chr11	264	32347819	32347820	Sh3pxd2b	3	4.50307	0.0716214	0.0688113
chr11	1275	88905927	88905928	Scpep1os	3	4.70533	0.0716214	0.0796456
chr11	1333	95041353	95041354	Pdk2	3	4.83638	0.0716214	0.0875209
chr12	683	84114365	84114391	Dnal1	3	4.55929	0.0716214	0.0716722
chr12	788	88631355	88631356	Gm48664	3	4.98597	0.0716214	0.0974294
chr14	692	51361755	51361756	Gm7247	3	4.94446	0.0716214	0.0945759
chr15	852	91673174	91673175	Lrrk2	3	4.73109	0.0716214	0.0811373
chr16	108	11909421	11909445	Cpped1	3	1.17658	0.0716214	0.225035
chr16	286	21694628	21694665	2510009E07Rik	3	4.6374	0.0716214	0.075836
chr17	432	27028693	27029009	Bak1	3	0.985033	0.0716214	0.124969
chr18	13	4634877	4649068	Jcad	3	4.28121	0.0716214	0.0585507
chr18	730	80364253	80364254	Kcng2	3	5.19094	0.0716214	0.112788
chr19	111	5424513	5424979	Drap1	3	0.672569	0.0716214	0.268993
chr19	556	29806662	29806663	Gm50373	3	4.77089	0.0716214	0.0834957
chr2	195	25180757	25180758	Nrarp	3	-4.72923	0.0716214	-0.0810286
chr3	353	61002794	61002799	P2ry1	3	4.63361	0.0716214	0.0756285
chr3	963	103575230	103576142	Syt6	3	5.24528	0.0716214	0.117239
chr4	728	102978690	102991784	Tctex1d1	3	5.1998	0.0716214	0.113502
chr4	1328	136286066	136286067	Zfp46	3	4.49889	0.0716214	0.0686033
chr5	935	104459449	104459450	Pkd2	3	4.89941	0.0716214	0.0915711
chr6	235	37299636	37300184	Dgki	3	-5.77814	0.0716214	-0.171039
chr6	1459	125265475	125265619	4930417O13Rik	3	-4.84176	0.0716214	-0.0878594
chr7	636	27807195	27810813	Zfp626	3	4.78584	0.0716214	0.0843982
chr8	397	33653237	33653238	Gsr	3	0.784401	0.0716214	0.273944
chr9	706	51008935	51009073	Sik2	3	0.478284	0.0716214	0.495147
chr9	796	57131289	57131290	Man2c1os	3	1.26606	0.0716214	0.225739
chrX	127	13632088	13632769	Gpr34	3	4.57477	0.0716214	0.0724796
chr8	455	39005844	39005908	Tusc3	3	0.866017	0.0718802	0.417636
chr10	830	80053487	80054465	Gpx4	3	0.45862	0.0727023	0.285999
chr18	355	38410395	38418969	Ndfip1	3	0.194522	0.0727023	0.650099
chr5	811	93206494	93206495	Ccni	3	0.892794	0.0727023	0.27434
chr7	680	28788968	28788969	Rinl	3	0.312268	0.0731164	0.899414
chr11	1355	95837215	95843609	Gngt2	3	1.66172	0.0732543	0.165417
chr7	549	24972637	24972754	Rabac1	3	0.323783	0.0732921	0.429376
chr9	959	66593005	66593142	Usp3	3	0.282117	0.0732921	0.73081
chr6	1746	146501911	146502178	Itpr2	3	-0.693865	0.0735335	-1.76636
chr15	782	86057694	86058727	Gramd4	3	-0.758099	0.0741171	-0.889926
chr9	844	59291557	59291572	Adpgk	3	0.948492	0.0742315	0.147834
chr9	1030	73015656	73039699	Pigb	3	2.11311	0.0744076	0.266417
chr9	751	54586333	54586511	Idh3a	3	0.525518	0.0745053	0.164256
chr11	69	5788487	5788530	Dbnl	3	-0.00290529	0.0745149	-0.00298672
chr13	1040	74317320	74317580	Pdcd6	3	0.635416	0.0754205	0.373733
chr8	1345	114439654	114439702	Wwox	3	0.442528	0.0761926	1.1345
chr1	1473	171345627	171345646	Nit1	3	1.02365	0.0761999	0.105404
chr3	405	69044754	69044755	Trim59	3	-1.29267	0.0764725	-0.244794
chrX	1014	155262442	155262443	Acot9	3	0.558551	0.0764882	0.276214
chr13	1094	81783076	81783077	Cetn3	3	1.04653	0.0769905	0.206641
chr3	977	103863165	103863166	Gm15472	3	-2.24186	0.0776325	-0.331388
chr11	1463	98682553	98682554	Psmd3	3	0.475627	0.0781127	0.169047
chr14	985	55092323	55092324	Zfhx2	3	-1.12047	0.0781344	-0.391726
chr17	88	12741310	12815931	Airn	3	0.54173	0.0783468	1.41064
chr9	625	45823726	45828691	Cep164	3	0.86863	0.0786775	0.21388
chr8	154	13677602	13677603	Rasa3	3	0.242931	0.0792676	0.669846
chr18	181	32377229	32377257	Bin1	3	0.0710619	0.0794095	0.0415519
chr7	647	28169709	28169710	Fbl	3	0.545331	0.0795778	0.293428
chr16	391	31663442	31754350	Dlg1	3	0.15357	0.0797572	0.349133
chr3	609	89454540	89459571	Pmvk	3	2.25194	0.0798758	0.186967
chr4	1665	154160631	154160666	Tprgl	3	0.204184	0.0798758	0.12029
chr12	380	54795481	54795703	Snx6	3	0.85228	0.0799247	0.423641
chr4	1372	138434670	138434723	Mul1	3	1.25614	0.0801057	0.0978453
chr4	475	62408624	62408642	Cdc26	3	1.0453	0.0806803	0.181209
chr1	1279	156466803	156474331	Soat1	3	1.2946	0.0810694	0.269381
chr11	1794	109473293	109473598	Slc16a6	3	-0.0973522	0.0810694	-0.0765846
chr2	1772	147012995	147012996	Xrn2	3	-0.363451	0.0810694	-1.43328
chr1	420	60343322	60343323	Cyp20a1	3	1.66007	0.0817796	0.14823
chr11	1356	95842408	95842409	Abi3	3	1.04042	0.0817796	0.213
chr18	659	70568188	70568334	Mbd2	3	0.408061	0.0817986	0.48829
chr9	76	14500481	14500482	Kdm4d	3	-1.36143	0.0819371	-0.406709
chr9	937	65435781	65435782	Mtfmt	3	1.26922	0.0821221	0.181824
chr14	1086	59201227	59201242	Rcbtb1	3	-1.01525	0.0826813	-0.235979
chr16	164	17111212	17111257	Ppil2	3	0.824931	0.0826813	0.318619
chr7	1060	45238795	45239115	Cd37	3	0.148928	0.0829383	0.207339
chr8	1454	122476063	122476064	Rnf166	3	0.56336	0.0829383	0.42162
chr19	793	46304319	46305696	Nfkb2	3	-0.965968	0.0830388	-0.506826
chr1	1242	153749425	153752852	Rnasel	3	1.29427	0.083071	0.223219
chr9	1491	108662097	108662098	Slc25a20	3	1.10378	0.0833073	0.16001
chr5	1131	114773433	114773495	Git2	3	0.363047	0.0834974	0.415944
chr11	12	3452362	3452363	Rnf185	3	-1.22114	0.0836338	-0.494322
chr7	110	6172481	6174035	Zfp444	3	1.77648	0.0838197	0.151848
chr2	189	24975097	24975098	Mrpl41	3	1.1098	0.083839	0.185739
chr9	1567	111118110	111182327	Lrrfip2	3	0.595503	0.0839413	0.467724
chr3	1351	138489397	138489515	Metap1	3	0.75615	0.0841816	0.177771
chr4	336	46536113	46536141	Trim14	3	0.43237	0.0841816	0.444201
chr15	15	5108538	5108539	Card6	3	-2.18684	0.0849494	-0.310568
chr17	766	35424849	35424877	H2-Q6	3	-0.513762	0.0849494	-1.52405
chr6	1621	134791333	134792625	Dusp16	3	1.2198	0.0849494	0.203542
chrX	1013	155216344	155216449	Sat1	3	0.462072	0.0850445	0.347696
chr1	996	130462743	130462744	Cd55	3	-1.35352	0.0852581	-0.199488
chr11	1877	115564433	115564434	Nup85	3	-2.09017	0.0853647	-0.239882
chrX	448	71815923	71816790	Vma21	3	0.626431	0.0853647	0.100661
chr9	1359	105053238	105053239	Mrpl3	3	0.887746	0.0857578	0.172317
chr9	805	57521278	57521279	Cox5a	3	0.334917	0.0860824	0.311003
chr11	466	52098680	52098681	Ppp2ca	3	0.216095	0.0868904	0.555171
chr9	1608	114781831	114781849	Cmtm7	3	0.696111	0.0868904	0.281373
chr12	87	12392614	12392615	4921511I17Rik	3	-2.50939	0.0870938	-0.173553
chrX	63	8145678	8145880	Rbm3	3	0.262188	0.0876757	0.521775
chr4	1261	133967440	133968650	Hmgn2	3	-1.06976	0.0879317	-0.395703
chr16	225	18877036	18877066	Hira	3	0.191497	0.0880613	0.166514
chr17	1141	56717766	56717798	Ndufa11	3	0.867436	0.0889342	0.2151
chr18	185	32535417	32560034	Gypc	3	2.0508	0.0891017	0.158601
chr4	566	83525544	83525614	Ccdc171	3	-1.27986	0.0892101	-0.415758
chr6	1354	120916852	120916853	Bid	3	-1.81785	0.0892101	-0.189815
chr1	1172	143640663	143640664	B3galt2	3	1.8905	0.0900955	0.104924
chr8	1490	123442985	123443308	Def8	3	0.699433	0.090121	0.367224
chr18	688	75697553	75697554	Ctif	3	0.726971	0.0904226	0.197904
chr6	441	48647233	48647384	Gimap8	3	-0.736256	0.0904392	-0.599788
chr10	138	19011962	19015410	Tnfaip3	3	-0.298205	0.0907894	-2.2731
chr7	2408	139188516	139213307	Stk32c	3	-3.05837	0.0915095	-0.231423
chr16	945	97922632	97922633	C2cd2	3	1.57168	0.0916939	0.128448
chr3	436	79567681	79567796	Fnip2	3	4.03481	0.0916939	0.144139
chr7	783	30878448	30880334	Cd22	3	-3.95773	0.0916939	-0.116325
chr16	567	46120250	46120251	Cd96	3	0.277474	0.0919064	0.30783
chr3	143	32510258	32515295	Zfp639	3	1.30745	0.0920152	0.232133
chr15	708	82338958	82347220	Smdt1	3	0.0836381	0.092022	0.0460805
chrX	575	85870353	85870354	5430427O19Rik	3	-3.46236	0.092022	-0.137944
chr10	1077	94198954	94199004	Ndufa12	3	0.182195	0.0922489	0.0681707
chr6	1385	122820613	122820614	Gm26826	3	-3.46075	0.092403	-0.0889222
chr9	1652	119341293	119341515	Acaa1a	3	0.449277	0.092403	0.127839
chr11	1855	115163340	115163341	Slc9a3r1	3	0.235951	0.0924878	0.237737
chr16	497	37868388	37868389	Lrrc58	3	0.573738	0.0924878	0.323039
chr13	1324	108214403	108214404	Elovl7	3	-3.3007	0.0927836	-0.128385
chr7	1233	63924869	63938915	Klf13	3	0.292684	0.0927836	1.22627
chr11	39	4236419	4236420	Osm	3	3.19306	0.0930143	0.107201
chr11	1076	78343481	78346666	Unc119	3	0.966794	0.0930143	0.202032
chr3	1211	123446912	123446913	Prss12	3	1.47482	0.0930143	0.419011
chr9	864	60649800	60688158	Lrrc49	3	3.04446	0.0930143	0.113104
chrX	46	7878318	7878319	Pim2	3	0.554831	0.0930143	0.519498
chr15	630	79546554	79546741	Ddx17	3	0.326577	0.0933746	0.377298
chr4	1613	150568543	150568544	Gm13091	3	-3.09349	0.0934512	-0.111104
chr7	1621	99381413	99424113	Gdpd5	3	0.748799	0.0936186	0.131239
chr5	560	65435948	65435949	Ugdh	3	1.44812	0.09373	0.0975129
chr11	1424	97703398	97703399	Psmb3	3	0.300902	0.0937502	0.29131
chr9	1670	120068282	120069879	Cx3cr1	3	-1.23237	0.0937502	-0.388208
chrX	440	70477179	70477180	Tmem185a	3	2.86693	0.0937502	0.0991939
chr7	553	25132476	25132512	Pou2f2	3	-1.28929	0.0938155	-0.363641
chr11	1583	100939379	100939540	Stat3	3	0.229919	0.0938992	0.509913
chr11	381	48992257	48992258	Tgtp1	3	2.63762	0.0941221	0.0846761
chr11	1260	87984011	87987533	Dynll2	3	1.46506	0.0941449	0.173378
chr4	256	43058968	43209498	Unc13b	3	2.48158	0.0944596	0.109816
chr6	1331	119236525	119236622	Cacna2d4	3	-2.5783	0.0944596	-0.0967771
chr9	612	45135605	45135606	Gm10684	3	2.34711	0.0944596	0.0803609
chr1	1111	135585354	135688105	Nav1	3	2.394	0.0944636	0.131397
chr1	1261	155158714	155158748	Stx6	3	0.867247	0.0944769	0.406431
chr1	96	20784269	20784270	Il17f	3	2.05167	0.0946423	0.0921153
chr3	746	94413400	94413401	Gm42463	3	1.9488	0.0946423	0.0861372
chr4	727	102760134	102760525	Sgip1	3	1.70517	0.0946423	0.0795472
chr5	519	53809626	53809627	Tbc1d19	3	1.20278	0.0946423	0.058872
chr6	1110	90604724	90619147	Slc41a3	3	1.9968	0.0946423	0.0597372
chr7	1208	58658245	58658246	Atp10a	3	0.404505	0.094872	0.443487
chr2	840	80315465	80315466	Dnajc10	3	0.472084	0.0952808	0.137476
chr19	386	12846681	12846682	Gm5244	3	-2.44672	0.095293	-0.150954
chr2	642	60383230	60383303	Ly75	3	-0.862589	0.095293	-0.374724
chr19	295	10605326	10605623	Ddb1	3	0.461042	0.0953414	0.231306
chr7	265	16119894	16119895	Kptn	3	0.659457	0.0954425	0.199592
chr10	871	80742263	80742264	Ap3d1	3	0.584877	0.0956232	0.269007
chr11	837	69918303	69921958	Eif5a	3	0.291297	0.0956232	0.466833
chr2	2295	174472897	174473081	Prelid3b	3	1.32766	0.0956232	0.152672
chr8	1262	107096513	107096547	Terf2	3	0.531802	0.0956232	0.185565
chr13	1375	113209658	113209659	Esm1	3	-2.98912	0.0962261	-0.199078
chr2	280	26604331	26604332	Agpat2	3	1.45819	0.0962261	0.108978
chr1	1542	173875859	173880305	Mndal	3	-0.428478	0.0963012	-1.03202
chr11	1798	109649404	109650921	Prkar1a	3	0.148106	0.0963022	0.220231
chr8	78	10153910	10272572	Myo16	3	2.12128	0.0964297	0.14123
chr5	1020	109558935	109558993	Crlf2	3	0.653573	0.0969494	0.298862
chr12	1009	110696288	110696395	Hsp90aa1	3	-0.387558	0.0970962	-1.83673
chr11	1795	109473373	109543754	Arsg	3	1.89624	0.0971572	0.112125
chr12	603	79190960	79192293	Rdh11	3	1.27294	0.0972689	0.251028
chr18	236	35740461	35740554	Tmem173	3	0.222985	0.0972689	0.104624
chr2	1701	135693153	135693154	Gm14211	3	2.64849	0.0972689	0.124498
chr5	1660	142464053	142464074	Ap5z1	3	1.31329	0.0972689	0.170032
chr7	1875	105953939	105953958	Gm4070	3	-0.547089	0.0974341	-0.150637
chr15	599	78899767	78899903	Sh3bp1	3	0.560933	0.0974697	0.215832
chr8	953	85080745	85080746	Wdr83	3	2.36703	0.0974697	0.0985575
chr18	506	57878677	57878678	Slc12a2	3	-1.52982	0.0976076	-0.240976
chr10	762	78425668	78425669	Cstb	3	0.418632	0.0976771	0.0776716
chr3	1006	104788374	104789058	Rhoc	3	2.66044	0.0978048	0.127407
chr5	340	33782736	33782817	Letm1	3	0.895003	0.0981366	0.221205
chr11	162	21091290	21135469	Peli1	3	-0.527306	0.0981595	-1.20995
chr4	804	108459425	108460010	Tut4	3	-0.508354	0.0983551	-1.81593
chr11	654	60913811	60913812	Natd1	3	-2.26096	0.0985314	-0.103181
chr2	2291	174415803	174415851	Nelfcd	3	2.42891	0.0985314	0.111121
chr15	1074	102188974	102189058	Csad	3	1.8384	0.0990625	0.152854
chr12	693	84400884	84409029	Entpd5	3	0.728901	0.0991133	0.134877
chr10	1428	127642985	127642986	Stat6	3	0.837702	0.0991212	0.353627
chr9	1484	108567433	108567434	Ndufaf3	3	1.06848	0.0992861	0.0803161
chr8	894	83741168	83741326	Adgre5	3	-0.573789	0.0996262	-1.17191
chr6	577	57580999	57581000	Herc6	3	-0.739736	0.0996284	-0.303673
chr11	337	44518963	44519442	Rnf145	3	0.387764	0.0999202	0.243129
chr17	667	34031619	34031662	Slc39a7	3	1.00593	0.100053	0.198983
chr7	1650	100514959	100514960	Dnajb13	3	1.97345	0.100053	0.145484
chr14	369	32201845	32201898	Timm23	3	0.259512	0.100195	0.444448
chr1	1040	132316125	132316126	Nuak2	3	-1.17198	0.100274	-0.101375
chrX	1092	169036610	169113047	Arhgap6	3	1.96661	0.100903	0.088494
chr17	1317	79614899	79615062	Rmdn2	3	1.30854	0.101759	0.100936
chr4	1695	155421694	155421704	5830444B04Rik	3	1.75639	0.101759	0.0854088
chr8	359	27159827	27159828	Gm45267	3	1.97039	0.101759	0.0934862
chr19	240	8770995	8770996	Tmem223	3	1.48632	0.101778	0.269324
chr10	448	53349822	53379947	Cep85l	3	-0.686813	0.101849	-0.127603
chr16	893	93711903	93730099	Dop1b	3	-0.925961	0.101986	-0.331586
chr9	883	61946773	61946774	Kif23	3	-1.91212	0.101986	-0.329516
chr1	174	36068399	36068400	Hs6st1	3	0.532782	0.102126	0.101835
chr15	750	84324719	84326119	Parvg	3	-1.3662	0.102126	-0.298387
chr1	443	63114266	63114667	Ino80d	3	0.549234	0.102146	0.427329
chr13	71	12258094	12258095	Mtr	3	0.926736	0.102165	0.31444
chr8	868	81014927	81014928	Usp38	3	0.320801	0.102165	0.467548
chr9	958	66572000	66572001	Gm15563	3	0.936218	0.102469	0.106551
chr12	1042	111758848	111772319	Klc1	3	0.777382	0.103161	0.251556
chr10	1459	128270575	128270576	Stat2	3	1.12647	0.103802	0.387413
chr3	320	57651714	57651715	Commd2	3	-1.15202	0.103802	-0.221159
chr5	520	53998498	53998565	Stim2	3	-1.20033	0.103802	-0.720574
chr17	804	35994452	35994453	A930015D03Rik	3	0.521947	0.103841	1.14306
chr3	1372	142620601	142620602	Gbp2	3	0.825307	0.103841	0.237891
chr7	1257	66079648	66079961	Selenos	3	0.494264	0.10426	0.303659
chr12	643	81485072	81485120	Cox16	3	0.319729	0.104294	0.383477
chr16	178	17508687	17509003	Lztr1	3	0.90427	0.104294	0.121225
chr1	24	8803942	9299238	Sntg1	3	-1.58457	0.104338	-0.29622
chr1	1762	192092558	192092559	Traf5	3	-1.21468	0.104338	-0.6389
chr13	1120	90922957	90922958	Rps23	3	-0.344505	0.104588	-3.87249
chr10	521	61475800	61475801	Lrrc20	3	0.853318	0.104612	0.0946197
chrX	498	73869803	73880834	L1cam	3	0.759416	0.104612	0.226849
chr1	1418	167308377	167308378	Tmco1	3	0.770857	0.104642	0.212982
chr7	765	30626113	30626151	Cox6b1	3	0.333978	0.104642	0.316723
chr5	1290	122354231	122354233	Rad9b	3	-1.61263	0.105244	-0.196836
chr4	1575	148804428	148804429	Casz1	3	-1.69306	0.105342	-0.243705
chr4	1628	151988969	151988997	Thap3	3	-1.37295	0.105774	-0.364239
chr11	158	20543333	20631979	Sertad2	3	-0.955695	0.10583	-0.518149
chr4	1394	139352586	139352610	Emc1	3	0.928274	0.106498	0.0896649
chr5	1169	115565253	115565254	Gcn1	3	0.642153	0.106498	0.26901
chr17	567	31295482	31296215	Slc37a1	3	-1.06896	0.1068	-0.337213
chr10	502	60346850	60349323	Vsir	3	0.317378	0.106922	0.339763
chr14	1012	55671872	55672124	Nedd8	3	0.0394346	0.107089	0.0365071
chr17	1029	47688067	47688183	Tomm6	3	0.584902	0.107227	0.384668
chr6	1054	88084481	88084482	Rpn1	3	0.478098	0.107898	0.15955
chr2	1805	150136641	150136708	Zfp120	3	1.3778	0.108236	0.16768
chr17	71	10319360	10319380	Qk	3	0.338143	0.108674	0.658611
chr2	1444	119897227	119897228	Mga	3	0.532725	0.109312	0.353863
chr7	2463	140881967	140882472	Psmd13	3	0.395005	0.109852	0.164718
chr11	453	51635895	51635896	Rmnd5b	3	0.525833	0.110005	0.277215
chr11	1896	116024503	116027962	H3f3b	3	-0.301553	0.110057	-1.99022
chr6	1102	90369491	90369608	Zxdc	3	-1.31155	0.110659	-0.186751
chr1	337	53187607	53187636	1700019A02Rik	3	-4.93209	0.110693	-0.0937418
chr1	867	98131455	98131467	1810006J02Rik	3	-4.76115	0.110693	-0.0829127
chr1	1328	161494654	161494655	Tnfsf18	3	4.37619	0.110693	0.062751
chr10	456	53647079	53751123	Fam184a	3	-5.70783	0.110693	-0.162753
chr10	1234	112271120	112315340	Kcnc2	3	6.40521	0.110693	0.265886
chr11	130	16752202	16752211	Egfr	3	4.61599	0.110693	0.0746721
chr11	1009	75594770	75594771	4931413K12Rik	3	4.51457	0.110693	0.0693877
chr11	1596	101176040	101176041	Cntnap1	3	4.38813	0.110693	0.0632986
chr12	57	8771322	8771413	Sdc1	3	4.60003	0.110693	0.0738155
chr12	659	82169419	82311349	Sipa1l1	3	0.351578	0.110693	0.57831
chr14	864	53881611	53881612	Trdv1	3	-4.66832	0.110693	-0.0775477
chr14	875	54125341	54125395	Gm30275	3	-5.03861	0.110693	-0.101168
chr15	579	78405906	78405907	Tst	3	4.8241	0.110693	0.086752
chr15	583	78465342	78468634	Tmprss6	3	4.72155	0.110693	0.0805816
chr15	743	84105608	84105754	Sult4a1	3	4.52253	0.110693	0.0697892
chr16	145	15887285	15887286	Cebpd	3	4.42681	0.110693	0.0651052
chr16	909	94488776	94488777	Gm31323	3	-5.04606	0.110693	-0.101709
chr17	249	23660505	23665018	Bicdl2	3	4.33205	0.110693	0.0607645
chr17	282	24086863	24086864	Gm50071	3	4.43589	0.110693	0.0655365
chr17	722	34931252	34931253	Neu1	3	1.16214	0.110693	0.149577
chr19	310	10937159	10937160	Ptgdr2	3	4.37944	0.110693	0.0628996
chr3	588	89229056	89229057	Muc1	3	4.52415	0.110693	0.0698708
chr4	786	107783719	107787849	4933424M12Rik	3	4.25862	0.110693	0.0575917
chr6	645	67535795	67535796	Tacstd2	3	4.62255	0.110693	0.0750268
chr6	1080	89357716	89362620	Plxna1	3	4.38272	0.110693	0.0630499
chr6	1291	116208037	116208038	Washc2	3	-0.874894	0.110693	-0.419989
chr7	364	19421416	19421417	A930016O22Rik	3	4.84289	0.110693	0.0879307
chr7	367	19508366	19508367	Bloc1s3	3	4.39582	0.110693	0.0636542
chr7	795	31051402	31051467	Fxyd7	3	4.79189	0.110693	0.0847665
chr7	1320	72157132	72157133	Gm45715	3	-4.9436	0.110693	-0.0945176
chr7	1471	83631958	83632000	Stard5	3	-1.83677	0.110693	-0.293943
chr8	735	70776712	70776713	Pik3r2	3	-4.58652	0.110693	-0.0730982
chr8	901	84012157	84012158	2210011C24Rik	3	4.32234	0.110693	0.0603358
chr9	732	53384024	53384025	Poglut3	3	4.65519	0.110693	0.0768164
chr9	1053	75559593	75559657	Tmod3	3	0.43102	0.110693	0.444386
chr9	1298	99425895	99437381	Mras	3	4.80897	0.110693	0.0858137
chrX	520	74371010	74373349	Slc10a3	3	4.52304	0.110693	0.069815
chrX	1087	167330496	167330558	Tlr7	3	-4.30765	0.110693	-0.0596924
chr5	517	53555833	53590981	Rbpj	3	0.707076	0.111668	0.49
chr14	954	54554360	54554361	Haus4	3	-0.421729	0.111852	-0.0742083
chr6	1160	97807051	97991921	Mitf	3	2.13564	0.111852	0.206226
chr12	55	8674133	8674681	Pum2	3	0.207157	0.111861	0.376387
chr1	1602	179546369	179546370	Cnst	3	1.09345	0.112016	0.410365
chr11	1397	96968664	96982959	Sp2	3	1.26836	0.112421	0.210473
chr11	1624	101665540	101665541	Arl4d	3	-1.97365	0.112451	-0.166957
chr17	250	23673595	23673627	Hcfc1r1	3	0.84988	0.112463	0.160028
chr10	513	61147643	61147674	Sgpl1	3	-1.10396	0.112548	-0.483585
chr5	293	31193226	31193227	Snx17	3	0.715443	0.112676	0.199679
chr15	694	82016162	82016163	Desi1	3	0.75033	0.113338	0.126283
chr7	772	30729320	30729540	Tmem147	3	1.07622	0.113465	0.151559
chr16	31	4726362	4756903	Hmox2	3	0.710663	0.113806	0.221758
chr8	161	13907802	13907803	Fbxo25	3	1.26518	0.113864	0.14915
chr13	1164	94358959	94358960	Ap3b1	3	0.241089	0.114427	0.415566
chr8	680	69710723	69716948	Zfp869	3	0.948251	0.115173	0.250234
chr12	888	103338372	103356001	Asb2	3	-1.88804	0.115316	-0.296078
chr8	943	84990602	84990642	Hook2	3	1.7656	0.115821	0.146447
chr10	666	75568655	75573448	Ggt1	3	1.02155	0.116257	0.142354
chr14	234	21831268	21832447	Vdac2	3	0.325482	0.116342	0.208757
chr2	1182	93045570	93046144	Prdm11	3	0.742585	0.116423	0.145936
chr5	1343	124032269	124032270	Vps37b	3	-0.171907	0.116709	-0.647417
chr1	1477	171388953	171388954	Arhgap30	3	0.087761	0.116998	0.109307
chr7	1998	112023503	112023565	Usp47	3	0.386482	0.117116	0.740073
chr3	517	87525406	87525614	Etv3	3	0.325053	0.117228	0.15943
chr16	697	70313948	70314134	Gbe1	3	-0.690966	0.118245	-0.299295
chr11	1899	116086994	116086995	Wbp2	3	0.948998	0.118258	0.30103
chr5	894	100674283	100674284	Coq2	3	0.866505	0.118258	0.112662
chr6	928	83054520	83054521	Aup1	3	0.411482	0.118285	0.199604
chr5	1291	122354368	122354422	Vps29	3	1.02618	0.118408	0.214308
chr19	437	16780926	16780927	Vps13a	3	-0.368206	0.11869	-0.881649
chr3	384	65957757	65957758	Gm37305	3	1.75966	0.11869	0.162654
chr12	1016	110889263	110889312	Tecpr2	3	1.77242	0.118826	0.19875
chr19	50	4191027	4191284	Tbc1d10c	3	0.391579	0.118984	0.430603
chr5	1521	136198962	136198963	Prkrip1	3	1.29285	0.118984	0.256752
chr7	1979	110018273	110018274	Ipo7	3	-0.843313	0.119303	-0.63348
chr7	1076	45459650	45459884	Ftl1	3	0.305397	0.119598	0.522871
chr7	1645	100372232	100372233	C2cd3	3	0.342484	0.119598	0.159518
chr16	624	57353092	57549242	Filip1l	3	0.597666	0.119745	0.276914
chr1	1271	156034816	156036480	Tor1aip1	3	0.2622	0.119792	0.435874
chr7	1384	79660195	79660196	Ticrr	3	-2.8267	0.119812	-0.238902
chrX	115	12080552	12160355	Bcor	3	0.553196	0.119812	0.375968
chr10	1206	108332120	108332817	Pawr	3	-1.67709	0.119897	-0.258782
chr2	1155	91649778	91649791	Zfp408	3	1.70878	0.120551	0.237888
chr15	582	78428563	78429690	Kctd17	3	0.971885	0.120638	0.0943357
chr2	2359	180071792	180078623	Mtg2	3	1.5858	0.121401	0.151318
[truncated: 12,309 more rows]

## Sheet: C3
seqnames	idx	start	end	name	strand	Log2FC	FDR	MeanDiff
chr3	1483	153725173	153725174	St6galnac3	3	2.09817	6.9831e-73	16.9214
chr1	1310	160351570	160792946	Rabgap1l	3	1.66707	1.26017e-68	20.4296
chr2	1702	135741829	135805548	Plcb4	3	3.33552	1.08055e-63	5.50821
chr11	1178	83530517	83530518	Ccl5	3	-1.38989	9.62323e-56	-30.9111
chr2	1544	126491572	126499847	Atp8b4	3	-2.80915	1.62737e-49	-6.19984
chr2	821	76836813	76982547	Ttn	3	2.0708	1.86354e-49	5.92138
chr6	1609	134035699	134035700	Etv6	3	1.80988	1.0361e-47	9.13282
chr9	668	48835944	48836222	Zbtb16	3	2.64192	1.11673e-45	4.85205
chr1	499	69684156	69687245	Ikzf2	3	1.7027	1.94318e-44	12.0655
chr7	1174	48959096	49246844	Nav2	3	2.86663	3.09219e-42	4.45277
chr2	119	17391007	17731043	Nebl	3	2.24296	1.23351e-35	4.08156
chr7	2022	114415280	114415281	Pde3b	3	-2.03464	2.19429e-34	-4.05651
chr1	1218	152090124	152090125	1700025G04Rik	3	-3.65902	2.04023e-33	-2.69115
chr9	980	68653785	69289682	Rora	3	1.41833	7.05801e-33	4.6095
chr7	1484	84367910	84410119	Arnt2	3	2.75604	1.52786e-32	2.12698
chr18	487	56400336	56432132	Gramd3	3	-1.97796	3.2346e-32	-5.57487
chr1	1308	160264323	160264324	Gm36975	3	2.85421	3.85539e-32	2.16623
chr8	1351	115707095	115707794	Maf	3	1.59798	3.69537e-31	3.74941
chr7	1262	66388349	66388350	Lrrk1	3	-2.642	8.15867e-31	-2.78197
chr15	461	75111696	75111970	Ly6c2	3	-1.82446	1.6709e-30	-4.6634
chr16	881	92696124	92826149	Runx1	3	1.1318	1.6709e-30	8.11878
chr18	811	89769527	89769528	Dok6	3	3.9332	2.12338e-29	2.62301
chr6	1165	99028257	99520997	Foxp1	3	-1.6284	1.92759e-28	-9.20163
chr7	1360	78577782	78578408	Ntrk3	3	3.83854	2.05722e-28	2.20936
chr18	494	56812018	56925548	March3	3	1.57927	2.71104e-28	4.52971
chr4	27	6990798	6990799	Tox	3	1.22862	1.04105e-27	10.9146
chr15	287	53346158	53346159	Ext1	3	1.84497	2.20306e-27	4.06734
chr6	643	67491854	67491855	Il23r	3	2.12045	3.90033e-26	2.26334
chr5	1343	124032269	124032270	Vps37b	3	-1.61553	1.44001e-25	-4.827
chr10	86	13324288	13474412	Phactr2	3	2.64687	2.8781e-24	1.87688
chr9	993	70207367	70207368	Myo1e	3	2.18631	5.67342e-22	1.97836
chr13	300	24327403	24415122	Cmah	3	-2.05327	1.5519e-21	-2.5268
chr8	909	84125988	84125989	Podnl1	3	2.25099	1.88335e-21	1.6902
chr7	1415	80401706	80405431	Furin	3	2.055	1.91254e-21	3.19237
chrX	397	57212142	57212143	Cd40lg	3	4.35767	3.00422e-21	1.15189
chr11	1270	88718100	88718229	Msi2	3	0.856525	5.99494e-20	4.36161
chr10	42	8518824	8518825	Ust	3	-1.89682	8.60653e-20	-2.42747
chr4	435	59189256	59189257	Ugcg	3	-2.06809	1.76952e-19	-1.80346
chr3	649	90603770	90603771	S100a4	3	0.68354	3.10741e-19	2.95153
chr7	1668	101421690	101450520	Pde2a	3	-2.06472	3.39432e-19	-2.01328
chr2	1224	102901345	102901665	Cd44	3	1.10427	3.5615e-19	3.03779
chr17	585	31855803	31855804	Sik1	3	1.95937	4.01182e-19	1.8095
chr12	282	36381449	36382180	Crppa	3	3.70421	4.59914e-19	1.96802
chr4	804	108459425	108460010	Tut4	3	-1.21924	3.16436e-18	-3.84242
chr17	1017	47140941	47294069	Trerf1	3	1.27048	3.53549e-18	3.23358
chr8	870	81342561	81856368	Inpp4b	3	0.990926	4.16578e-18	5.57809
chr3	721	93520487	93520488	S100a11	3	1.21135	5.57134e-18	2.04103
chr7	2018	114117780	114117781	Rras2	3	-1.85282	6.64689e-18	-1.78358
chr11	1247	87663086	87699897	Rnf43	3	1.38107	7.08767e-18	1.78297
chr2	1578	128126037	128126050	Bcl2l11	3	-2.73809	3.48582e-17	-1.55062
chr11	1966	118355505	118355506	Timp2	3	2.19488	4.62958e-17	0.787814
chr18	188	32939157	32939158	Camk4	3	1.06703	6.38207e-17	2.99379
chr6	1437	124888220	124888221	Cd4	3	3.60132	8.53274e-17	0.872723
chr10	94	13966074	13966379	Hivep2	3	0.825378	9.43064e-17	4.03518
chr1	1490	171767126	171767127	Slamf1	3	3.10392	1.06298e-16	1.04188
chr5	917	103425500	103425501	Ptpn13	3	1.6714	1.41229e-16	1.65469
chr11	62	5381739	5444847	Znrf3	3	-1.46393	4.55413e-16	-2.08829
chr14	1497	121035563	121035564	Farp1	3	1.73154	5.11778e-16	2.21758
chr2	719	70039125	70096298	Myo3b	3	1.87759	1.57773e-15	3.42964
chr18	527	60803847	60803856	Cd74	3	2.4744	1.61123e-15	1.14398
chr12	1035	111672337	111672338	Ckb	3	3.12701	1.82629e-15	0.777582
chr1	427	60977926	60977927	Icos	3	1.79386	1.88256e-15	1.4794
chr1	1360	164061981	164062189	Sell	3	-2.98557	2.54895e-15	-1.08702
chr8	360	27174645	27174646	Rab11fip1	3	2.25214	4.96134e-15	0.904174
chr2	2077	163203124	163225454	Tox2	3	2.22325	9.71564e-15	1.4428
chr12	134	17544793	17544794	Odc1	3	0.985975	2.92118e-14	3.43614
chr14	1130	62837677	62837678	Wdfy2	3	2.08217	2.92118e-14	1.16112
chr5	1300	122643910	122650424	P2rx7	3	1.93682	4.62985e-14	1.09519
chr1	974	127205017	127306762	Mgat5	3	1.26129	4.68463e-14	2.38712
chr6	1640	135362544	135367493	Emp1	3	2.06793	4.71718e-14	1.36189
chr4	505	63861346	63861347	Tnfsf8	3	2.5364	6.77458e-14	3.50676
chr9	338	35421557	35452076	Cdon	3	1.98924	1.78262e-13	1.19774
chr1	246	40225079	40266586	Il1r1	3	3.33981	2.17222e-13	0.990493
chr9	491	40346289	40531383	Gramd1b	3	0.969647	2.92099e-13	2.75475
chr15	117	25843179	25942679	Retreg1	3	1.63308	3.91268e-13	1.33254
chr11	1581	100822527	100850724	Stat5b	3	1.27901	4.15734e-13	1.90034
chr9	1504	109038564	109054863	Shisa5	3	0.709064	5.05201e-13	3.09669
chr15	660	80572593	80623483	Grap2	3	-1.06736	5.33461e-13	-3.52504
chr15	273	50827520	50890041	Trps1	3	0.939331	6.5844e-13	3.13182
chr8	1366	117257063	117349170	Cmip	3	0.635769	6.5844e-13	3.42338
chr2	2235	169633012	169633676	Tshz2	3	1.52941	7.84033e-13	1.12538
chr6	1205	108660628	108660874	Bhlhe40	3	0.619977	8.6985e-13	2.85611
chr6	1551	129622771	129623864	Klrk1	3	-1.98918	8.6985e-13	-1.55983
chr1	149	33908224	34160330	Dst	3	2.12159	1.09224e-12	0.842065
chr10	1289	117629499	117629500	Cpm	3	2.36561	1.12976e-12	1.27332
chrX	404	59134435	59568071	Fgf13	3	-1.23024	1.35202e-12	-3.53048
chr6	454	48841511	48841583	Tmem176a	3	2.00603	1.55095e-12	0.783154
chr10	499	60106218	60106468	Spock2	3	2.54776	1.76358e-12	0.853796
chr7	2439	140345986	140361671	Olfr60	3	3.65428	2.43513e-12	0.54959
chr2	649	61578584	61593136	Tank	3	1.15113	2.47628e-12	2.05403
chr2	1187	93452678	93462946	Cd82	3	0.880008	2.7715e-12	1.8508
chr1	362	55405920	55405921	Plcl1	3	2.14461	2.80386e-12	1.3197
chr7	1280	67952826	67952827	Igf1r	3	2.53416	5.98232e-12	1.16088
chr16	513	38713273	38713274	Arhgap31	3	0.990589	6.81789e-12	1.56048
chr2	691	68472267	68472268	Stk39	3	0.903814	6.81789e-12	1.87273
chr10	177	21882183	21994666	Sgk1	3	-2.53846	1.29512e-11	-1.45842
chr18	360	38993144	38993476	Arhgap26	3	0.552012	1.38376e-11	3.59252
chr9	891	62537043	62537044	Coro2b	3	3.35427	1.47025e-11	0.753105
chr16	939	97170751	97170752	Dscam	3	2.44751	2.01182e-11	2.51122
chr7	2008	113207464	113234623	Arntl	3	1.10001	2.01182e-11	1.13095
chr5	1213	118560718	118560739	Med13l	3	0.831985	2.45628e-11	1.65334
chr15	457	74997633	74998031	Ly6a	3	1.08737	2.97633e-11	1.67758
chr6	1202	108213095	108213202	Itpr1	3	0.729261	3.65652e-11	1.87832
chr14	1409	101608485	101609033	Tbc1d4	3	1.9509	3.95767e-11	1.10901
chr9	920	64811339	64811340	Dennd4a	3	-0.832066	5.46223e-11	-3.80934
chrX	630	98148768	98148769	Ar	3	1.45561	5.60808e-11	1.49952
chr10	237	26229706	26230126	Samd3	3	-1.75123	7.39575e-11	-1.08065
chr1	1493	171917514	171917708	Slamf6	3	1.76389	7.9213e-11	0.750271
chr11	1468	98775332	98775333	Nr1d1	3	3.01146	8.30479e-11	0.565428
chr3	651	90612881	90613305	S100a6	3	0.564169	8.38272e-11	2.9984
chr6	1553	129660555	129660689	Klrc2	3	-3.16672	9.64556e-11	-0.596234
chr17	1325	80062226	80062334	Hnrnpll	3	1.36428	9.65046e-11	0.93382
chr3	1319	136670123	136670770	Ppp3ca	3	-0.855703	1.85552e-10	-2.36349
chr19	681	41385095	41385096	Pik3ap1	3	-2.12302	1.86903e-10	-0.845732
chr3	1521	159839671	159839737	Wls	3	1.58086	1.97341e-10	0.964703
chr15	1076	102231943	102231944	Itgb7	3	0.669667	2.27495e-10	1.68592
chr10	544	62507754	62527451	Srgn	3	0.595489	2.36228e-10	4.52891
chr11	1184	83662583	83662584	Ccl4	3	-1.90504	2.44568e-10	-3.34754
chr5	616	72736601	72752777	Txk	3	-1.02478	2.44568e-10	-2.34668
chr1	865	97977254	98095632	Pam	3	-2.91467	3.52574e-10	-0.559784
chr15	455	74955050	74956555	Ly6e	3	0.659714	3.54917e-10	2.32737
chr14	1136	63122461	63122462	Ctsb	3	1.2182	3.7427e-10	1.01958
chr11	134	17008701	17052381	Plek	3	-1.45927	4.06254e-10	-1.43439
chr3	1200	122728946	122729570	Pde5a	3	2.04077	5.03908e-10	0.868674
chr7	2537	142460808	142477013	Lsp1	3	0.968486	5.03908e-10	1.78389
chr8	1551	128359283	128359284	Nrp1	3	2.49579	5.65548e-10	0.807342
chr12	888	103338372	103356001	Asb2	3	1.49315	5.69854e-10	0.632993
chr3	1313	135667798	135691546	Nfkb1	3	0.613622	6.49555e-10	2.54865
chr3	176	35754133	35754134	Atp11b	3	-0.92318	8.10081e-10	-2.4632
chr19	552	29522281	29522282	Ric1	3	0.937618	8.52409e-10	1.37803
chr7	948	43437072	43437130	Nkg7	3	-0.848569	9.3508e-10	-4.04409
chr18	579	64887704	65050990	Nedd4l	3	-1.70392	1.03725e-09	-0.537106
chr13	840	60936624	60936625	Ctla2a	3	-1.10309	1.11123e-09	-1.54721
chr6	473	50370214	50456170	Osbpl3	3	0.66401	1.15129e-09	1.75055
chr17	908	39846957	39846958	Gm42418	3	-0.514183	1.21981e-09	-12.5635
chr13	484	37826037	37888871	Rreb1	3	-2.33071	1.38486e-09	-0.594893
chr17	1079	51810918	51833290	Satb1	3	-1.09022	1.38486e-09	-3.49627
chr9	506	40984466	41004628	Crtam	3	-2.57569	1.46194e-09	-0.894943
chr10	1206	108332120	108332817	Pawr	3	1.78214	1.56777e-09	0.820707
chr2	56	6721612	7396000	Celf2	3	0.580928	1.62831e-09	3.90682
chr5	586	67427798	67428310	Bend4	3	-1.96267	1.82227e-09	-0.677363
chr6	235	37299636	37300184	Dgki	3	3.61719	1.82227e-09	0.524163
chr5	319	32611170	32611335	Yes1	3	-2.9969	2.02713e-09	-0.573682
chr7	1552	90477230	92062394	Dlg2	3	2.41759	2.15724e-09	0.872238
chr4	767	106911469	106911667	Ssbp3	3	1.35271	2.40564e-09	1.09388
chr6	1554	129678909	129678973	Klrc1	3	-2.31395	2.4229e-09	-0.795471
chr18	551	61911822	61911824	Ablim3	3	3.9757	2.54461e-09	0.547916
chr17	754	35194438	35194626	Ltb	3	0.747272	3.29683e-09	2.09587
chr6	48	8509599	8537816	Glcci1	3	1.04765	3.50766e-09	1.12162
chr18	588	65430937	65430949	Malt1	3	-1.06538	4.76215e-09	-2.17228
chr17	21	5941279	6007597	Synj2	3	2.29288	4.9961e-09	0.765371
chr7	1272	67372857	67372858	Mef2a	3	-1.22216	5.05552e-09	-1.76282
chr18	355	38410395	38418969	Ndfip1	3	0.720811	6.14449e-09	2.56569
chr3	107	28263214	28263643	Tnik	3	0.740686	6.6971e-09	3.05182
chr8	1544	126593985	126593986	Irf2bp2	3	1.13782	6.72645e-09	1.10524
chr17	995	46484294	46487675	Ttbk1	3	1.92203	7.41804e-09	0.656981
chr6	453	48840979	48841374	Tmem176b	3	2.03194	8.65777e-09	0.669099
chr14	1147	63606502	63795019	Xkr6	3	2.01698	9.01094e-09	0.533278
chr6	67	15720660	15721087	Mdfic	3	1.29459	9.01094e-09	1.09168
chr5	530	62766119	62766120	Arap2	3	0.777206	1.16381e-08	3.56976
chr1	1581	177248766	177258203	Akt3	3	0.768189	1.20007e-08	2.2197
chr11	291	34688478	34783892	Dock2	3	0.426171	1.22442e-08	8.05442
chr15	341	59081988	59081989	Mtss1	3	2.31991	1.3089e-08	0.471053
chr13	1283	102906105	103334460	Mast4	3	1.5215	1.31537e-08	0.928731
chr4	400	55532465	55532466	Klf4	3	1.32481	1.31537e-08	1.61025
chr5	405	37242079	37245764	Crmp1	3	2.65417	1.31537e-08	0.479923
chr13	1056	75089825	75089826	Pcsk1	3	5.90576	1.40804e-08	0.701155
chr12	850	100520690	100520826	Ttc7b	3	-1.25723	1.56531e-08	-0.998076
chr7	1258	66109514	66109515	Chsy1	3	-1.29939	1.56909e-08	-1.28119
chr16	539	44332990	44333196	Sidt1	3	-0.759583	1.57015e-08	-3.85616
chr11	539	57645441	57645465	Galnt10	3	-1.59956	1.57345e-08	-0.978741
chr12	117	16589765	16646966	Lpin1	3	-1.63207	1.68994e-08	-1.07344
chr17	483	28441713	28517524	Fkbp5	3	1.31827	1.78549e-08	1.41305
chr9	1635	118478211	118478344	Eomes	3	-1.37816	1.78549e-08	-1.06771
chr11	1749	106715258	106750628	Pecam1	3	0.982356	1.85948e-08	1.25302
chr5	801	92348881	92348889	Cxcl10	3	1.98828	2.16341e-08	1.1772
chr2	1562	127336158	127336159	Dusp2	3	-0.887687	2.24384e-08	-3.85321
chr17	293	24352022	24364482	Abca3	3	1.93153	2.37444e-08	0.582548
chr13	523	40859753	40946732	Gcnt2	3	2.04589	2.53834e-08	0.664032
chr11	357	46389456	46389515	Itk	3	-0.656108	2.5659e-08	-3.81129
chr10	1024	88379225	88379226	Gnptab	3	-1.25307	2.68876e-08	-0.973528
chr10	152	19934471	19934526	Map3k5	3	0.910318	3.8381e-08	1.81227
chr7	1447	81859000	81862687	Tm6sf1	3	-2.12178	4.33647e-08	-0.677266
chr6	1550	129591781	129591810	Klrd1	3	-1.39765	4.51286e-08	-1.13788
chr12	833	99393071	99450074	Foxn3	3	-0.756468	4.7745e-08	-2.73444
chr4	1732	156026163	156026342	Tnfrsf18	3	1.44665	5.00686e-08	0.689997
chr6	839	71322787	71322788	Cd8b1	3	-1.79467	5.00686e-08	-1.01644
chr4	881	116017925	116017926	Faah	3	1.68499	6.25506e-08	0.781017
chr15	180	36283097	36283147	Rnf19a	3	0.894219	6.95939e-08	1.2498
chr17	1302	78200247	78200248	Crim1	3	-1.2213	7.18095e-08	-1.00284
chr14	113	7994572	7994573	Dnase1l3	3	3.29489	7.2126e-08	0.758311
chr14	1252	70289276	70289471	Ppp3cc	3	-1.34513	7.45652e-08	-1.62761
chr15	376	64312638	64382919	Asap1	3	0.864255	7.73261e-08	3.20638
chr4	1617	150853918	150855073	Errfi1	3	-1.73451	8.78029e-08	-0.756108
chr11	762	68432120	68432121	Pik3r5	3	-1.01568	1.04612e-07	-1.55326
chr3	570	88752050	88775164	Syt11	3	0.87182	1.07802e-07	0.942772
chr6	872	72544390	72549273	Capg	3	1.28543	1.13623e-07	0.706927
chrX	699	103821982	103821983	Slc16a2	3	-3.78171	1.42542e-07	-0.487043
chr4	710	101265281	101265282	Jak1	3	-0.518791	1.42571e-07	-3.99842
chr7	656	28350651	28350652	Rps16	3	-0.38816	1.6859e-07	-5.60262
chr10	1110	95940749	95940750	Eea1	3	1.31201	1.74505e-07	1.33816
chr1	1309	160327077	160327078	Gm37529	3	2.34126	2.00823e-07	0.419202
chr11	1723	105589990	105589991	Tanc2	3	-2.87978	2.12017e-07	-0.415909
chr10	788	79417904	79417905	Gm47015	3	1.45015	2.1647e-07	0.50939
chr10	1134	98915151	98915152	Atp2b1	3	0.527732	2.3477e-07	3.12675
chr5	621	73148135	73256619	Fryl	3	0.480324	2.54398e-07	2.91539
chr4	32	8690920	8751438	Chd7	3	-0.82445	2.70065e-07	-1.80359
chr6	1280	115808347	115808747	Rpl32	3	-0.55278	2.70884e-07	-4.7259
chr15	782	86057694	86058727	Gramd4	3	-1.17689	2.85375e-07	-0.909387
chr7	1413	80371374	80371375	Man2a2	3	1.80733	3.02453e-07	0.686709
chr13	1401	117220271	117220272	Emb	3	0.679951	3.08232e-07	2.81821
chr9	618	45269145	45269149	Il10ra	3	-1.25776	3.39287e-07	-0.605948
chr2	2296	174643533	174643534	Zfp831	3	0.81927	3.47673e-07	1.27521
chr7	553	25132476	25132512	Pou2f2	3	1.494	3.55564e-07	1.07634
chr11	495	53770013	53770495	Irf1	3	-0.839626	3.70538e-07	-2.07984
chr8	1320	111536096	111541259	Znrf1	3	1.27229	3.87107e-07	1.41075
chr7	2551	143005045	143005699	Tspan32	3	1.66764	3.93369e-07	0.533955
chr19	385	12796192	12798597	Lpxn	3	0.676457	4.32036e-07	1.49157
chr13	606	46929717	46929718	Kif13a	3	2.86694	5.0684e-07	0.416358
chr1	225	38627184	38664955	Aff3	3	0.691481	5.54679e-07	2.87373
chr12	726	85473889	85473890	Fos	3	0.558318	5.54679e-07	2.14042
chr19	824	47314750	47464401	Sh3pxd2a	3	-2.69798	5.60708e-07	-0.314067
chr16	600	55895284	55895285	Nxpe3	3	1.47781	6.0512e-07	0.888658
chr2	569	45110287	45117395	Zeb2	3	-1.75783	6.73686e-07	-3.61641
chr19	475	21778341	21778358	Cemip2	3	1.58617	6.78043e-07	0.486826
chr11	1032	76847017	76847018	Cpd	3	1.97794	6.8378e-07	0.580183
chr18	635	67933256	67933257	Ldlrad4	3	0.938868	6.88073e-07	2.2777
chr3	1396	144202331	144205220	Lmo4	3	1.31618	6.93337e-07	0.420965
chr7	2158	125603493	125603537	Il21r	3	-1.30625	7.39202e-07	-0.976634
chr15	308	55906721	55906949	Sntb1	3	0.599442	7.77368e-07	2.01892
chr1	975	127678020	127679548	Tmem163	3	-1.21727	9.18901e-07	-1.44636
chr4	418	57742094	57854159	Pakap	3	-2.91498	9.32734e-07	-0.301454
chr13	386	32851184	32851185	Serpinb1a	3	2.54524	9.58553e-07	0.309512
chr4	942	118134881	118134914	St3gal3	3	1.22775	1.07365e-06	0.7948
chr9	20	5308848	5308849	Casp4	3	1.26733	1.12868e-06	1.32926
chr2	392	31096499	31142008	Fnbp1	3	0.462812	1.40441e-06	2.72656
chr8	664	68735113	68735146	Csgalnact1	3	4.87318	1.48353e-06	0.432349
chr3	351	60473078	60529149	Mbnl1	3	-0.328387	1.54249e-06	-4.57035
chr3	1239	127896287	127896324	Fam241a	3	-2.33884	1.72036e-06	-0.459797
chr4	708	100776674	100776675	Cachd1	3	3.08663	1.72036e-06	0.384022
chr11	1762	107337636	107470699	Pitpnc1	3	-0.417592	1.74821e-06	-3.70324
chr17	414	26508471	26562128	Dusp1	3	0.479892	2.062e-06	1.193
chr5	782	91139598	91139599	Areg	3	3.18797	2.1217e-06	0.412895
chr8	403	33929804	33929863	Rbpms	3	-2.41866	2.236e-06	-0.377968
chr4	25	6454270	6454271	Nsmaf	3	0.728627	2.25713e-06	1.37275
chr9	1203	89199208	89199209	Bcl2a1b	3	1.20975	2.30556e-06	0.703281
chr10	985	85185063	85185064	Cry1	3	1.08365	2.3682e-06	0.924432
chr11	1926	116775506	116775507	St6galnac1	3	3.99924	2.86471e-06	0.321837
chr6	843	71373426	71373553	Cd8a	3	-2.56248	2.94145e-06	-0.719336
chr6	1790	149408983	149409429	Bicd1	3	2.02011	3.08199e-06	0.440645
chr1	1533	173350878	173455354	Aim2	3	0.861771	3.20102e-06	1.03888
chr11	1096	79059835	79146407	Ksr1	3	1.14658	3.21422e-06	1.01045
chr7	2367	134225096	134225097	Adam12	3	2.89912	3.25656e-06	0.505263
chr13	1140	92611090	92611091	Serinc5	3	3.06335	3.39388e-06	0.357811
chr12	543	73901374	73907904	Hif1a	3	0.621916	3.43534e-06	1.60392
chr5	1049	110514922	110521162	A630023P12Rik	3	4.63947	3.43999e-06	0.249533
chr14	227	21052573	21076152	Adk	3	1.76324	3.53398e-06	0.996165
chr8	441	36094827	36094828	Prag1	3	-2.02987	3.67507e-06	-0.369515
chr12	256	33147692	33315397	Atxn7l1	3	0.766118	3.75189e-06	0.931994
chr19	303	10829963	10830058	Cd6	3	0.657	4.00473e-06	1.13412
chr19	570	32211012	32388512	Sgms1	3	1.02155	4.03312e-06	1.10359
chr2	833	79255499	79255500	Itga4	3	0.390621	4.67557e-06	2.85801
chr17	564	31207872	31208091	Ubash3a	3	-1.04828	5.42531e-06	-0.667082
chr5	861	98030961	98031043	Antxr2	3	1.0382	5.42531e-06	1.21968
chr17	248	23645276	23645277	Mmp25	3	1.90574	5.8723e-06	0.242218
chr6	1467	125494790	125494791	Cd9	3	1.36792	5.98362e-06	0.507556
chr18	378	41951193	41951242	Prelid2	3	2.88944	6.00551e-06	0.306957
chr7	1967	109519146	109519147	Rpl27a	3	-0.414593	6.89382e-06	-5.25987
chr15	892	96641961	96642913	Slc38a1	3	0.479052	6.91604e-06	2.30186
chr8	434	35587797	35587798	Mfhas1	3	1.81118	6.91604e-06	0.524299
chr7	354	19309599	19310051	Fosb	3	0.503684	7.30471e-06	3.49171
chr1	623	80213943	80213944	Fam124b	3	2.24538	7.35994e-06	0.503272
chr11	285	34046919	34047168	Lcp2	3	0.744217	7.50496e-06	1.38549
chr3	555	88455696	88461182	Sema4a	3	-1.47152	7.54956e-06	-0.612353
chr17	113	13760540	13760674	Afdn	3	-4.38921	7.73348e-06	-0.19162
chr4	573	84884308	85098104	Cntln	3	1.24758	7.99318e-06	0.462894
chrX	248	37085401	37085402	Rpl39	3	-0.567582	8.25036e-06	-4.51344
chr9	1237	94669908	94669909	Slc9a9	3	0.47278	8.2593e-06	3.76996
chr11	510	54522846	54626339	Rapgef6	3	-0.502076	8.29383e-06	-2.99574
chr9	1356	104337706	104337728	Acpp	3	1.11709	8.29383e-06	0.580299
chr1	119	23909688	23922317	Smap1	3	0.491292	8.4435e-06	0.693849
chrX	905	140543186	140600659	Tsc22d3	3	-1.42012	8.72594e-06	-0.527009
chr8	94	11008457	11008458	Irs2	3	-1.37376	9.56044e-06	-0.762001
chr15	402	67113991	67176830	St3gal1	3	1.06349	9.93796e-06	0.63684
chr4	658	95052221	95052222	Jun	3	0.429212	9.94739e-06	3.27694
chr9	724	52349310	52349311	Gm47957	3	3.05371	1.069e-05	0.374241
chr12	540	73584796	73584797	Prkch	3	-0.455263	1.1292e-05	-4.15777
chr7	1282	68273838	68300113	Fam169b	3	-1.07784	1.15681e-05	-1.60768
chr17	52	8236211	8245065	Ccr6	3	3.37783	1.19557e-05	0.334131
chr12	108	15816784	15816922	Trib2	3	1.43247	1.2304e-05	0.321134
chr1	423	60746357	60746358	Cd28	3	0.497144	1.27938e-05	2.5822
chr1	1214	151571372	151571496	Fam129a	3	0.782514	1.27968e-05	0.789788
chr17	20	5841328	5841329	Snx9	3	-3.13227	1.28127e-05	-0.260149
chr12	1020	111166369	111166548	Traf3	3	0.688519	1.36345e-05	1.67447
chr2	1499	122147685	122147686	B2m	3	0.183604	1.48821e-05	2.85016
chr8	1307	110919921	110919922	St3gal2	3	1.6854	1.49508e-05	0.320309
chr12	892	103443679	103443680	Ifi27l2a	3	0.606046	1.56204e-05	0.815997
chr9	586	44526420	44561877	Cxcr5	3	2.2823	1.56832e-05	0.443035
chr4	1635	152115933	152116343	Tnfrsf25	3	1.33583	1.68748e-05	0.476588
chr1	244	40084697	40084698	Il1r2	3	5.0348	1.73235e-05	0.3317
chr12	502	71015989	71015990	Arid4a	3	0.534634	1.76203e-05	1.53045
chr7	2498	141447369	141447850	Rplp2	3	-0.47174	1.76203e-05	-4.91182
chr9	1032	73044853	73044857	Rab27a	3	0.653561	1.76203e-05	0.719398
chr4	1638	152178133	152199810	Acot7	3	1.09769	1.82488e-05	0.711612
chr11	2013	120348090	120348542	Actg1	3	0.520399	1.9778e-05	2.52311
chr17	121	14279505	14279559	Smoc2	3	5.51014	1.9778e-05	0.452687
chr2	2261	172393793	172393901	Cass4	3	5.41629	1.9778e-05	0.303943
chr2	582	49619297	49619298	Kif5c	3	1.21386	1.98437e-05	0.641044
chr11	685	62359790	62457332	Ncor1	3	0.479782	2.23228e-05	2.80121
chr16	815	89818351	90143769	Tiam1	3	2.49748	2.24703e-05	0.361199
chr4	1267	134095081	134095082	Cd52	3	0.259116	2.48215e-05	2.4168
chr11	1747	106487795	106487836	Ern1	3	0.885641	2.53588e-05	0.829243
chr1	850	94052552	94052553	Pdcd1	3	1.76429	2.586e-05	0.300996
chr15	426	73512559	73512560	Dennd3	3	-2.75969	2.586e-05	-0.235023
chr6	1613	134403414	134403415	4933406J09Rik	3	3.24276	2.66356e-05	0.259256
chr1	249	40465551	40466006	Il18r1	3	0.674692	2.68167e-05	1.64555
chr4	1003	120405306	120462080	Scmh1	3	-1.91725	3.19217e-05	-0.392534
chr1	1329	161788357	161788495	Fasl	3	-1.75189	3.33997e-05	-0.535606
chr7	680	28788968	28788969	Rinl	3	0.473912	3.5723e-05	1.48334
chr6	377	42349827	42350039	Zyx	3	-1.42979	3.58805e-05	-1.22898
chr5	1707	144223614	144223615	Tecpr1	3	0.520146	3.61798e-05	0.630003
chr5	1305	122900354	122989823	Kdm2b	3	0.544549	3.66354e-05	1.3997
chr2	634	59612041	59646811	Tanc1	3	-1.29432	3.75138e-05	-0.673025
chr9	328	35116872	35116873	St3gal4	3	-0.952019	3.88843e-05	-0.984775
chrX	668	101734268	101734269	Cxcr3	3	1.22154	3.89946e-05	0.497396
chr4	1297	135120651	135152496	Runx3	3	-0.862005	4.01732e-05	-1.28754
chrX	509	74246533	74249820	Flna	3	0.615033	4.15663e-05	1.22626
chr7	1657	100706634	100786375	Fam168a	3	0.722919	4.36591e-05	0.603065
chr14	255	24490680	24490767	Rps24	3	-0.379972	4.87568e-05	-4.93511
chr14	1210	67933431	67933432	Dock5	3	-1.2114	5.29807e-05	-0.953742
chr4	1730	156013842	156013843	Tnfrsf4	3	1.89787	5.29807e-05	0.325914
chr10	1261	116473877	116473878	Kcnmb4	3	2.3673	5.30264e-05	0.51039
chr10	885	80930072	80930161	Gadd45b	3	0.807857	5.41736e-05	1.18811
chr5	892	100562857	100572245	Plac8	3	-1.3062	5.46456e-05	-0.64034
chr12	1058	112588783	112588784	Inf2	3	1.71156	5.47686e-05	0.39298
chr10	4	3366056	3366544	Ppp1r14c	3	3.66718	5.4842e-05	0.311612
chr14	1046	56262259	56262260	Gzmb	3	-2.71301	5.4842e-05	-1.65096
chr10	421	51480631	51480658	Lilr4b	3	-1.14617	5.48576e-05	-0.355918
chr16	749	85173704	85173766	App	3	2.45057	5.48576e-05	0.464217
chr7	1432	81213595	81213596	Pde8a	3	-1.28051	5.52036e-05	-0.368361
chr18	70	12599895	12643362	Ttc39c	3	0.849514	5.54848e-05	0.489075
chr15	736	83526861	83542538	Bik	3	3.75625	5.58679e-05	0.197104
chr18	686	75367528	75369976	Smad7	3	-0.671598	5.64762e-05	-2.07498
chr4	1636	152128924	152152371	Espn	3	2.98959	5.71848e-05	0.266218
chr19	508	24999533	24999534	Dock8	3	0.438607	5.91111e-05	1.94444
chr11	691	62551170	62551171	Ubb	3	0.193625	6.05046e-05	2.00263
chr13	879	63815239	63815475	Ercc6l2	3	1.33622	6.22514e-05	0.669361
chr6	528	54429602	54452883	Wipf3	3	2.02496	6.23099e-05	0.288194
chr1	990	129273343	129273463	Thsd7b	3	4.9242	6.5078e-05	0.225822
chr1	178	36273434	36274679	Neurl3	3	-1.73325	6.72953e-05	-0.29943
chr1	426	60909024	60909171	Ctla4	3	1.22828	6.76403e-05	0.64597
chr7	2418	139950395	139950440	Gm16201	3	1.49762	6.76403e-05	0.523396
chr7	2475	141078217	141079760	Pkp3	3	1.07232	6.81249e-05	0.538585
chr1	1149	138175266	138175306	Ptprc	3	-0.271647	7.0522e-05	-4.39593
chr11	1873	115475666	115475667	Armc7	3	-1.23592	7.0522e-05	-0.904401
chr3	933	101924392	101924449	Slc22a15	3	1.46648	7.27306e-05	0.334878
chr16	713	76373048	76373827	Nrip1	3	0.611492	7.7685e-05	0.747398
chr3	506	86224679	86548216	Lrba	3	0.364488	7.9379e-05	1.34158
chr7	1348	74554613	74554780	Slco3a1	3	0.560408	8.02579e-05	1.94309
chr10	238	26373955	26375185	L3mbtl3	3	-1.67182	8.0927e-05	-0.58172
chr11	96	6658520	6658521	Ramp3	3	5.26018	8.36355e-05	0.218554
chr16	296	22255246	22266005	Tra2b	3	-0.293662	8.4095e-05	-3.02488
chr2	1772	147012995	147012996	Xrn2	3	-0.527837	8.64141e-05	-2.03878
chr6	975	85069512	85069513	Exoc6b	3	0.788726	8.69586e-05	0.986951
chr11	350	46055991	46055992	Adam19	3	0.58099	8.85185e-05	0.922901
chr17	734	35049965	35049966	Clic1	3	0.568465	8.92988e-05	0.888072
chr8	1473	123102349	123102350	Rpl13	3	-0.418207	8.92988e-05	-5.9969
chrX	551	77511012	77511013	Tbl1x	3	0.684087	9.09637e-05	1.12595
chr5	1260	121191328	121191397	Ptpn11	3	0.932291	9.1533e-05	0.416595
chr14	1193	66868687	66868688	Dpysl2	3	0.755342	9.51069e-05	0.479151
chr3	1144	116129456	116129688	Vcam1	3	7.1361	9.59465e-05	0.280448
chr4	262	43483733	43483734	Sit1	3	1.1139	9.59465e-05	0.48512
chr4	680	97777607	97777834	Nfia	3	1.41882	9.6805e-05	0.955328
chr18	735	80708172	80713071	Nfatc1	3	0.462136	9.70741e-05	1.24755
chr1	1491	171839696	171840633	Cd84	3	0.681712	0.00010562	1.12912
chr11	517	54956121	54962917	Tnip1	3	0.661516	0.00010562	1.12782
chr8	975	86745933	86745934	Siah1a	3	-1.1436	0.000118081	-0.46468
chr8	630	64693053	64693054	Cpe	3	2.36784	0.000118485	0.174778
chr15	16	5116644	5116645	Rpl37	3	-0.464279	0.000120361	-4.38602
chr6	357	41546729	41546730	Trbc2	3	0.530824	0.000121341	1.93518
chr10	1334	120208749	120208780	Tmbim4	3	1.54856	0.000121548	0.321453
chr6	1237	113458483	113458895	Il17re	3	2.77044	0.000130148	0.183448
chr2	1955	155517947	155518107	Acss2	3	-1.32639	0.000134091	-0.440523
chr6	1440	124917945	124917946	Ptms	3	1.34267	0.000138193	0.245321
chr10	1311	118556524	118556525	Ifngas1	3	-1.13921	0.000146519	-0.352811
chr19	219	7494039	7494438	Atl3	3	0.911623	0.000150426	0.833611
chr19	863	53451490	53464783	Mirt1	3	-1.36272	0.000150864	-0.548366
chr10	491	59458159	59616692	Mcu	3	0.851785	0.00015167	0.850683
chr3	491	84666191	84666192	Tmem154	3	0.89943	0.00015189	0.224185
chr2	654	62412230	62412231	Dpp4	3	0.762806	0.000152229	1.25557
chr11	1311	94392975	94392976	Abcc3	3	6.41586	0.000156794	0.169442
chr14	546	45102093	45102094	Gm49180	3	6.06796	0.000156794	0.132705
chr11	1896	116024503	116027962	H3f3b	3	-0.33097	0.0001614	-2.58336
chr9	1707	121642715	121642716	Vipr1	3	-2.62584	0.000162082	-0.199245
chr17	755	35202003	35202007	Tnf	3	1.0541	0.000162933	0.629729
chr10	80	12964258	12964262	Stx11	3	0.85529	0.000167668	0.28153
chr7	2212	127026451	127027024	Maz	3	1.22614	0.000182997	0.441656
chr8	317	25601600	25694133	Nsd3	3	-0.451195	0.000184594	-2.06391
chr13	1155	93771629	93771630	Arsb	3	-1.02444	0.000184941	-1.1544
chr2	343	29619719	29643815	Rapgef1	3	0.373984	0.000184941	1.23893
chr2	1631	130450277	130450544	Ptpra	3	0.75846	0.000186504	0.805645
chr6	516	53068630	53068631	Jazf1	3	1.45989	0.000190001	0.428372
chr1	1612	180330484	180330485	Itpkb	3	0.4316	0.000192795	2.16331
chr11	1177	83522174	83522175	Heatr9	3	-2.52827	0.000192928	-0.361449
chr1	1153	138619673	138620141	Nek7	3	0.597276	0.000195174	1.10847
chr3	812	96104526	96107087	Otud7b	3	0.959824	0.00019689	0.364551
chr10	1248	115315590	115315594	Rab21	3	0.855535	0.000197323	1.08376
chr14	1341	78308042	78308043	Tnfsf11	3	3.567	0.000208076	0.244797
chr12	137	17690855	17690856	Hpcal1	3	0.661076	0.000211458	0.874599
chr1	1051	132880272	132880273	Lrrn2	3	2.35393	0.000223548	0.20688
chr14	1284	73325821	73325822	Rb1	3	0.584193	0.000236202	0.603939
chr5	1359	124478365	124478366	Rilpl2	3	0.954035	0.000238649	0.650369
chr3	1468	152193844	152210083	Dnajb4	3	-1.61306	0.000238675	-0.49451
chr2	1840	151542482	151542483	Fkbp1a	3	0.863013	0.000240517	0.561482
chr17	1047	48299939	48300386	Treml2	3	-2.84682	0.000241151	-0.188313
chr18	185	32535417	32560034	Gypc	3	2.653	0.000244138	0.240572
chr6	1066	88724411	88724828	Mgll	3	6.86434	0.0002538	0.231953
chr1	325	52119439	52119624	Stat1	3	0.529565	0.000271207	1.13863
chr6	536	54971660	54972612	Nod1	3	-1.2252	0.000271207	-0.524254
chr19	835	47854969	47854970	Gsto1	3	-4.52727	0.000272339	-0.184939
chr3	1401	144570180	144570181	Hs2st1	3	0.614166	0.000272339	0.392334
chr15	904	97814862	97844502	Hdac7	3	-0.931587	0.000283992	-0.726701
chr9	311	32636247	32696384	Ets1	3	0.316304	0.000302483	1.43098
chr10	474	57794373	57794374	Smpdl3a	3	1.10262	0.000308875	0.853874
chr16	566	46010217	46010218	Plcxd2	3	-1.23423	0.000308875	-0.607352
chr7	2533	142372258	142373753	Ifitm10	3	-1.36946	0.000314377	-0.336777
chr12	730	85686668	85686669	Batf	3	0.670345	0.000325188	0.483691
chr9	1194	88731913	88731914	Bcl2a1d	3	1.45567	0.000369825	0.395502
chr15	738	83563591	83563592	Tspo	3	0.551399	0.000379513	0.761081
chr3	627	90213646	90213651	Rps27	3	-0.364985	0.000384026	-5.14341
chr11	899	71201297	71230733	Nlrp1b	3	2.04726	0.000392201	0.285362
chr15	582	78428563	78429690	Kctd17	3	1.91205	0.000397369	0.152309
chr7	1242	64392267	64392268	Mphosph10	3	-1.08965	0.000397918	-0.5485
chr14	1022	55765961	55765962	Ltb4r1	3	1.52366	0.000400762	0.14159
chr8	976	86885257	86885258	N4bp1	3	-0.906412	0.000401219	-0.635629
chr3	27	9833629	9833679	Pag1	3	-0.670543	0.000411154	-1.40617
chr5	1814	149528678	149529733	Wdr95	3	-2.59121	0.000412639	-0.34884
chr1	206	37496129	37541016	Mgat4a	3	-0.950402	0.000417816	-0.371295
chr7	2016	113765997	113766174	Spon1	3	-1.72308	0.000422423	-0.140746
chr16	609	56477882	56477900	Abi3bp	3	1.35587	0.000434785	0.313717
chr1	327	52490735	52500679	Nab1	3	0.72442	0.000442428	0.82147
chr11	1748	106579112	106612930	Tex2	3	0.701677	0.000452125	0.346858
chr1	1487	171648926	171653035	Slamf7	3	-1.18425	0.0004568	-0.673049
chr9	1055	75625740	75625741	Lysmd2	3	1.45012	0.000458987	0.214126
chr1	750	88701875	88702221	Arl4c	3	-0.810412	0.000489849	-1.23956
chr4	506	63979853	63979960	8030451A03Rik	3	4.67361	0.000489849	0.352549
chr9	635	46012819	46012820	Sik3	3	0.441336	0.000503441	1.47077
chr11	345	45851963	45851964	Clint1	3	0.412552	0.00050735	1.05077
chr2	1723	140066759	140066805	Tasp1	3	0.780348	0.00051107	1.25642
chr6	600	59426293	59426294	Gprin3	3	0.691626	0.000515995	1.11473
chr2	451	32961558	32961559	Rpl12	3	-0.407088	0.000519437	-3.91819
chr11	715	63922289	63922290	Hs3st3b1	3	-1.22738	0.000536543	-0.379817
chr7	2476	141100523	141100546	Sigirr	3	0.944245	0.000540805	0.283047
chr19	305	10842543	10842544	Slc15a3	3	2.78388	0.000554889	0.19713
chr9	1187	88480752	88482559	Syncrip	3	-0.765045	0.000554889	-1.26435
chr18	397	43687772	43687773	Jakmip2	3	2.05802	0.000573904	0.254941
chr1	1515	172500046	172501252	Tagln2	3	0.578944	0.000579632	0.73638
chr5	133	19227035	20228186	Magi2	3	2.66213	0.000587471	0.435457
chr4	1359	137862236	137862237	Ece1	3	1.16656	0.000588442	0.488828
chr2	474	34771969	34772095	Hspa5	3	0.304555	0.000592876	1.99584
chr4	765	106799845	106804998	Acot11	3	1.57501	0.000592876	0.190212
chr11	1802	109828021	109828046	1700012B07Rik	3	4.34636	0.000593778	0.197363
chr10	83	13090787	13090835	Plagl1	3	4.29483	0.000594817	0.228834
chr11	1293	90390894	90390895	Hlf	3	2.41296	0.000618916	0.17799
chr13	1234	98815181	98815449	Fcho2	3	-0.714003	0.000621963	-1.26829
chr15	602	78926724	78926725	Lgals1	3	0.0920041	0.000634753	0.347065
chr11	1456	98545799	98545800	Ikzf3	3	-0.533504	0.000635362	-1.67629
chr7	1449	81934458	81934473	Hdgfl3	3	-0.791111	0.000635362	-0.591127
chr15	49	9529827	9529835	Il7r	3	0.52986	0.000637574	1.32027
chr13	1296	104287872	104294490	Adamts6	3	-1.51343	0.000648222	-0.526227
chr14	239	22019711	22019848	Lrmda	3	-1.92716	0.000657104	-0.25996
chr7	1195	55842070	55842255	Cyfip1	3	0.971348	0.000661094	0.426696
chr12	1335	119238801	119238802	Itgb8	3	6.73982	0.000663537	0.212606
chr8	1010	90828351	90932344	Chd9	3	0.760467	0.000666567	1.24283
chr3	483	84040136	84040175	Tmem131l	3	-0.786397	0.000677744	-0.804438
chr17	1186	63492752	63500017	Fbxl17	3	0.487795	0.0006931	1.5217
chr3	571	88832367	88832547	1500004A13Rik	3	1.01377	0.000693687	0.516521
chr10	144	19486714	19486715	Gm33104	3	-1.48092	0.000701038	-0.302196
chr11	274	33163071	33163206	Npm1	3	-0.564334	0.000707066	-1.34234
chr4	146	33031415	33031416	Ube2j1	3	0.663551	0.00073016	0.811361
chr13	85	13590396	13590397	Lyst	3	-0.855766	0.000751266	-1.81633
chr3	740	94372793	94377516	Rorc	3	3.10922	0.000767897	0.160002
chr8	1012	91070056	91070158	Rbl2	3	0.4446	0.000772208	0.573739
chr7	1414	80387418	80387946	Fes	3	2.95849	0.000797666	0.221148
chr10	516	61297832	61299801	Prf1	3	-1.53656	0.000806764	-0.646097
chr3	23	9250601	9250602	Zbtb10	3	-1.37818	0.000833675	-0.526583
chr3	1273	131110470	131112797	Lef1	3	-0.637777	0.00085935	-1.31892
chr9	852	59656367	59656573	Pkm	3	0.611679	0.00086157	0.935865
chr9	664	48480578	48480611	Rexo2	3	0.797387	0.000881051	0.279673
chr7	1618	99267446	99268406	Map6	3	1.55725	0.000893023	0.196543
chr1	1482	171504110	171504111	B930036N10Rik	3	0.95269	0.000895127	0.688349
chr10	900	81230832	81230833	Atcay	3	1.62065	0.000901377	0.20615
chr15	211	38078424	38078854	Ubr5	3	0.53664	0.000905759	0.848737
chr2	690	68104670	68117713	B3galt1	3	2.85164	0.000910915	0.366756
chr1	629	80665274	80758448	Dock10	3	-0.276172	0.000915143	-4.37614
chr12	181	25303939	25394755	Gm36723	3	1.34074	0.000918701	0.437082
chr1	14	5070017	5083154	Atp6v1h	3	-0.783637	0.000922098	-0.867478
chr8	1536	125898316	125898317	Pcnx2	3	2.28558	0.000944389	0.200824
chr4	807	108579453	108579454	Orc1	3	-1.21092	0.00095124	-0.366314
chr9	1265	96889412	96889474	Pxylp1	3	-1.73547	0.00100809	-0.318565
chr6	444	48708195	48708225	Gimap6	3	-0.514863	0.00102391	-1.85611
chr2	2365	180257376	180257377	Rps21	3	-0.343378	0.00102531	-3.87458
chr6	841	71353034	71353035	Gm44174	3	-2.69431	0.00102856	-0.241233
chr2	852	83724396	83724555	Itgav	3	0.78439	0.00104979	0.788002
chr7	2038	116334132	116334195	Rps13	3	-0.396272	0.00105656	-3.08457
chr9	756	54863788	54863789	Ireb2	3	-0.960553	0.00107336	-0.528905
chr6	1552	129643336	129643337	Klrc3	3	-4.61878	0.00111036	-0.169772
chr6	1682	140622662	140626882	Aebp2	3	0.499174	0.00111036	0.640962
chr13	1120	90922957	90922958	Rps23	3	-0.323032	0.00111157	-3.41911
chr9	752	54661869	54661870	Acsbg1	3	1.08808	0.00111444	0.47334
chr11	238	30649586	30649587	Acyp2	3	1.93014	0.00111477	0.43451
chr2	133	18998125	18998126	Pip4k2a	3	0.623589	0.00111477	0.788669
chr9	100	15493431	15520859	Smco4	3	1.89454	0.00113449	0.263477
chr14	155	14702278	14718825	Slc4a7	3	0.632013	0.00113597	0.803295
chr19	550	29410918	29422059	Pdcd1lg2	3	1.36714	0.00113869	0.368147
chr2	1701	135693153	135693154	Gm14211	3	4.39143	0.00114162	0.252338
chr18	536	61200368	61211612	Slc26a2	3	1.58795	0.00114819	0.300808
chr4	561	83279406	83324255	Ttc39b	3	0.583768	0.00114819	1.14705
chr10	1310	118441045	118441046	Ifng	3	0.490414	0.00116506	1.29089
chr9	1094	78395776	78395777	Ddx43	3	-1.11819	0.00116506	-0.168644
chr7	34	4063140	4063204	Lair1	3	-2.38951	0.00120039	-0.240588
chr17	603	32536557	32536569	Cyp4f16	3	2.37666	0.00120665	0.226171
chr14	1499	121379333	121379334	Stk24	3	0.560554	0.00121644	1.27228
chr9	954	66158222	66158226	Dapk2	3	-2.07959	0.00121644	-0.423679
chr5	1381	125390013	125390202	Ubc	3	0.251372	0.00121695	1.55589
chr11	1251	87760540	87760587	Tspoap1	3	1.68552	0.00128673	0.318156
chr4	1584	149307505	149307692	Kif1b	3	0.583377	0.00128673	1.0992
chr1	1543	173913045	173913046	Ifi211	3	3.17048	0.00129786	0.151681
chr2	78	11172107	11172108	Prkcq	3	-0.438625	0.00133899	-2.16484
chr1	1012	131097825	131097826	Mapkapk2	3	0.692163	0.0013409	0.900381
chr6	1438	124911704	124911705	Lag3	3	1.58086	0.0013409	0.26894
chr4	8	3835664	3835665	Rps20	3	-0.42713	0.00134942	-3.56812
chr17	756	35205350	35205351	Lta	3	1.69581	0.00138493	0.192902
chr2	75	10370509	10372450	Sfmbt2	3	2.08057	0.00141692	0.253408
chr11	1193	84067079	84068801	Dusp14	3	2.63853	0.00142044	0.312782
chr9	856	59941076	59941077	Gm20275	3	0.878145	0.00142044	1.21679
chr3	1054	107091801	107093894	Gm27008	3	1.71538	0.00142675	0.219624
chr10	668	75643979	75643991	Susd2	3	2.16671	0.00146673	0.187216
chr17	681	34197789	34197790	Psmb8	3	0.384898	0.00150518	0.807402
chr4	78	15265830	15265831	Tmem64	3	1.87438	0.00150735	0.381361
chr7	2185	126703172	126704816	Coro1a	3	0.207962	0.00151193	1.15566
chrX	1027	159210306	159255858	Rps6ka3	3	0.512114	0.00151692	1.29181
chr8	743	70897282	70897412	Rpl18a	3	-0.390108	0.00154577	-4.19712
chr6	1704	142571370	142571614	Kcnj8	3	-2.38528	0.00159584	-0.279587
chr7	214	12922289	12922290	Rps5	3	-0.323773	0.00161419	-2.57555
chr16	552	45224314	45224337	Btla	3	1.3741	0.00161521	0.577393
chr2	1853	151973393	151980219	Fam110a	3	2.11644	0.00161521	0.274194
chr2	1985	156312746	156312747	Scand1	3	0.763235	0.00167938	0.40064
chr12	267	35047185	35047186	Snx13	3	0.776648	0.00168887	0.464965
chr1	677	85649987	85650050	Sp100	3	-0.454648	0.00179323	-1.59833
chr13	536	41359246	41487293	Nedd9	3	0.401148	0.00179323	1.43432
chr10	1250	115384409	115384443	Thap2	3	0.56845	0.00180576	0.163309
chr15	584	78493755	78495271	Il2rb	3	-0.699105	0.00180576	-2.01929
chr7	2156	125552119	125552120	Il4ra	3	-1.25943	0.00180576	-0.387422
chr15	347	59648349	59648653	Trib1	3	1.80835	0.00182478	0.274721
chr2	1841	151572621	151572622	Sdcbp2	3	1.34238	0.00182478	0.321485
chr4	1689	155222534	155222592	Ski	3	0.477401	0.00182478	0.998963
chr1	232	39194211	39194212	Npas2	3	3.21523	0.0018344	0.131467
chr11	179	22860100	22860488	B3gnt2	3	0.519131	0.0018344	0.75072
chr3	1000	104638667	104638668	Slc16a1	3	-1.40421	0.0018344	-0.324258
chr7	1321	72306607	72306608	Mctp2	3	-0.585846	0.00187078	-1.36965
chr1	778	91179821	91180046	Ramp1	3	0.877807	0.00190338	0.134203
chr7	1662	101108732	101108775	Fchsd2	3	0.456815	0.00191556	0.958418
chr16	211	18413493	18426852	Comt	3	1.1774	0.00193951	0.327971
chr4	395	54947975	55011480	Zfp462	3	4.49085	0.00194838	0.246066
chr18	86	14783244	14783245	Taf4b	3	-0.754685	0.00198121	-0.618497
chr5	1307	123015073	123015074	Orai1	3	0.421569	0.00214965	0.699799
chr4	1230	132757251	132757252	Smpdl3b	3	-1.94841	0.00216398	-0.37753
chr6	918	82773362	82774454	Hk2	3	1.13291	0.00216437	0.411852
chr11	1937	117115171	117115238	Sec14l1	3	0.800011	0.00219259	0.16885
chr3	70	19264964	19311322	Pde7a	3	-0.516363	0.00227054	-1.8624
chr7	2479	141168688	141172857	Rnh1	3	0.846891	0.00228744	0.365942
chr5	549	64803387	64812339	Klf3	3	-0.709307	0.00231192	-0.65428
chr13	5	3538062	3538130	Gdi2	3	0.602842	0.00234491	0.71272
chr10	6	3740363	3872667	Plekhg1	3	4.63243	0.00237255	0.226409
chr10	1043	91082428	91082770	Apaf1	3	0.783964	0.00237255	0.577746
chr11	412	50025345	50025348	Rnf130	3	-2.59659	0.00238272	-0.297532
chr18	433	46741875	46741936	Ap3s1	3	0.754994	0.0024328	0.604323
chr9	604	44980430	44980431	Cd3g	3	0.326836	0.0024328	0.699497
chr8	3	3353436	3426700	Arhgef18	3	-0.528687	0.00244305	-1.80259
chr11	8	3330400	3330808	Pik3ip1	3	-1.34779	0.00248771	-0.420015
chr4	586	87806293	88033364	Mllt3	3	0.36254	0.00251416	1.14479
chr3	226	40745429	40745868	Hspa4l	3	0.91766	0.00253184	0.310611
chr12	161	21417435	21417637	Ywhaq	3	-0.727444	0.00253233	-1.60096
chr1	1284	156938817	156939626	Ralgps2	3	1.45208	0.00254098	0.392003
chr16	710	75909309	75909310	Samsn1	3	0.591616	0.00254112	0.468934
chr9	882	61914541	61914542	Rplp1	3	-0.292424	0.00254112	-4.35157
chr3	188	36475893	36475894	Anxa5	3	0.4784	0.00259387	0.136546
chr2	87	11642806	11642849	Il2ra	3	1.12533	0.00274618	0.339466
chr8	673	69271079	69300776	D130040H23Rik	3	2.07621	0.00274859	0.453795
chr13	72	12340723	12340760	Actn2	3	1.84518	0.00280978	0.211371
chr6	130	28480347	28480359	Snd1	3	0.422509	0.00285559	1.06473
chr14	1250	70204622	70211989	Sorbs3	3	-4.11195	0.00287082	-0.148586
chr17	565	31247302	31247359	Gm50218	3	-0.755766	0.00292129	-0.353852
chr8	1529	125054194	125054230	Disc1	3	-1.50796	0.00292732	-0.409417
chr6	1340	119963732	120038672	Wnk1	3	0.309134	0.00292774	1.92853
chr11	1119	80300911	80300912	Rhbdl3	3	3.16361	0.00299721	0.19296
chr1	1098	135132699	135133309	Ptpn7	3	1.16517	0.00307429	1.12722
chr17	1314	78985447	79020816	Prkd3	3	-1.09962	0.00322597	-0.353833
chr2	2040	158665397	158667119	Ppp1r16b	3	0.346526	0.00323024	0.500281
chr6	1452	125165772	125166467	Gapdh	3	0.277697	0.00323024	0.637345
chr1	1303	160044383	160075162	4930523C07Rik	3	-0.471427	0.00325048	-1.62944
chr8	845	79028436	79028587	Zfp827	3	-1.01404	0.00325239	-0.36204
chr8	1249	106603350	106603379	Cdh1	3	-3.39122	0.00326515	-0.191937
chr13	420	34653485	34653486	Pxdc1	3	2.98476	0.00327059	0.148128
chr9	1023	72662345	72693439	Nedd4	3	-1.39373	0.00328466	-0.380739
chr5	163	23433308	23433919	5031425E22Rik	3	0.620022	0.00339384	0.521428
chr10	1086	94944834	94944835	Plxnc1	3	1.32446	0.00341207	0.2487
chr12	481	70102853	70113717	Nin	3	-0.721101	0.0034189	-0.536213
chr4	261	43454562	43454628	Cd72	3	-2.40376	0.00342938	-0.27674
chr5	984	107900501	107900502	Rpl5	3	-0.342851	0.00343184	-3.40074
chr7	749	30445534	30445535	Aplp1	3	2.48028	0.00343184	0.147346
chr14	544	44988194	44988195	Ptger2	3	2.34295	0.00347186	0.144647
chr19	175	6341159	6341160	Map4k2	3	0.385664	0.00354076	0.31382
chr11	1183	83649354	83649355	Ccl3	3	-2.42742	0.00356119	-0.924278
chr11	1265	88099145	88099146	Cuedc1	3	-3.43309	0.00357185	-0.288048
chr4	143	32860441	32950841	Ankrd6	3	2.30627	0.00357185	0.133805
chr5	52	8660076	8660077	Abcb1a	3	-0.617854	0.00363519	-0.703677
chr5	1336	123749370	123749414	Rsrc2	3	-0.519054	0.003676	-1.14226
chr13	1324	108214403	108214404	Elovl7	3	-4.71107	0.00379405	-0.129089
chr7	1115	45920850	45921404	Emp3	3	0.302541	0.00385673	0.452158
chr17	1278	73804840	73804841	Ehd3	3	1.03655	0.00386088	0.527781
chr11	162	21091290	21135469	Peli1	3	-0.435874	0.00394299	-1.33638
chr11	1794	109473293	109473598	Slc16a6	3	-0.967186	0.00397649	-0.472224
chr4	416	57301836	57301837	Ptpn3	3	1.14076	0.00401605	0.304354
chr9	778	56244064	56418067	Peak1	3	-0.576676	0.00402528	-1.77128
chr3	1355	139075069	139075201	Rap1gds1	3	0.491603	0.00406706	1.21119
chr16	726	78376809	78376810	Btg3	3	-0.83266	0.00406767	-0.659995
chr2	471	34372037	34372044	Pbx3	3	0.849103	0.00412728	0.646365
chrX	309	42502496	42502654	Sh2d1a	3	0.855385	0.00412728	0.71687
chr9	429	38718267	38718272	Vwa5a	3	1.66394	0.00414694	0.196856
chr2	1352	113327735	113441064	Fmn1	3	2.94418	0.0041814	0.34754
chr13	494	38527913	38528824	Txndc5	3	-1.76635	0.0042131	-0.460679
chr11	770	68901582	68901635	Rpl26	3	-0.454334	0.00433643	-2.73548
chr17	1048	48316140	48316141	B430306N03Rik	3	-5.60166	0.00435219	-0.0954996
chr4	507	64020724	64047015	Tnc	3	6.36805	0.00435219	0.163853
chr5	772	90786102	90786103	Cxcl3	3	6.01342	0.00435219	0.127707
chr9	1773	123806474	123806499	Cxcr6	3	0.784961	0.00439165	0.636499
chr19	617	36348308	36409748	Pcgf5	3	0.516705	0.00440728	0.717734
chr17	349	25253946	25256364	Baiap3	3	-0.992216	0.00441671	-0.483299
chr4	1396	139530547	139574720	Iffo2	3	0.765871	0.00443695	0.496786
chr14	195	19976692	19977627	Gng2	3	0.618061	0.00444028	0.793013
chr13	600	46501847	46502166	Cap2	3	4.30566	0.00447145	0.237123
chr5	427	38876811	38876812	Clnk	3	-1.31902	0.00447364	-0.329826
chr10	823	79960151	79960152	Wdr18	3	-1.23196	0.00448999	-0.283506
chr6	1263	114643096	114643129	Atg7	3	0.905521	0.00452454	0.818671
chr9	1070	77544094	77544870	Lrrc1	3	1.13612	0.00452454	0.200309
chr4	1087	126147743	126148532	Eva1b	3	1.65135	0.00452715	0.252817
chr6	868	72389910	72390703	Vamp8	3	0.625603	0.00452715	0.347806
chr7	2221	127208467	127208468	Tbc1d10b	3	2.21232	0.00452715	0.28359
chr10	27	7135505	7212237	Cnksr3	3	-2.95318	0.00459145	-0.107705
chr5	341	33820724	33843141	Nsd2	3	0.819712	0.00465036	0.519079
chrX	530	75084756	75084905	Gab3	3	-0.507062	0.00476943	-1.02515
chr14	1503	121698416	121797837	Dock9	3	-0.54797	0.0048192	-0.362055
chr11	1990	119355556	119355557	Slc26a11	3	-1.41606	0.00501616	-0.150147
chr1	682	85894280	85894619	Itm2c	3	0.600558	0.005044	0.425562
chr5	699	86071745	86071812	Stap1	3	1.2995	0.00508127	0.443895
chr11	1655	102430314	102430315	Grn	3	2.70064	0.00516277	0.139411
chr9	272	27299203	27299228	Igsf9b	3	2.83484	0.00520282	0.17995
chr17	1353	83846748	83846812	Haao	3	-2.38864	0.00521506	-0.114374
chr2	305	27427032	27427033	Vav2	3	1.98296	0.00525143	0.205287
chr7	2421	139992547	139992562	Adam8	3	2.07709	0.0052741	0.239173
chr9	1257	96364441	96364442	Atp1b3	3	-0.60917	0.0052741	-1.17747
chr2	1798	148875575	148875576	Cst3	3	0.788692	0.00528363	0.409285
chr14	128	10421596	11162035	Fhit	3	-0.953653	0.00538373	-0.56708
chr11	1058	78037930	78037984	Flot2	3	1.44338	0.00538604	0.232403
chr17	34	6948355	6948682	Rsph3b	3	2.65762	0.00538604	0.185307
chr10	1220	111506285	111506286	Phlda1	3	0.891343	0.00539156	0.396897
chr3	492	84815267	84952146	Fbxw7	3	-0.571202	0.00541533	-1.02245
chr13	140	19344557	19344558	Tcrg-C4	3	0.346791	0.00549964	0.440725
chr7	1355	75772045	75782099	AU020206	3	0.452719	0.00550834	0.904436
chr3	584	89183202	89183641	Fam189b	3	-1.10054	0.00551126	-0.68393
chr11	706	62879454	62879455	Tvp23b	3	1.33816	0.00554261	0.273612
chr19	497	24174188	24225030	Tjp2	3	1.35547	0.00557852	0.339766
chr19	593	34290665	34290682	Fas	3	0.824681	0.00564938	0.188671
chr18	668	73815437	73815438	Me2	3	-1.10431	0.00578527	-0.452991
chr13	1289	104109585	104109614	Nln	3	-1.90929	0.005787	-0.265186
chr13	148	20090618	20111512	Elmo1	3	0.255158	0.00581751	2.80202
chr12	204	28635856	28635953	Rps7	3	-0.354819	0.00583564	-2.64121
chr8	1356	116732990	116732991	Cdyl2	3	0.652574	0.00585337	0.695089
chr3	722	93555079	93560727	S100a10	3	0.153792	0.00593637	0.385718
chr14	1336	77874925	77874926	Dnajc15	3	-0.713508	0.00602096	-0.596093
chr18	606	66458532	66458593	Pmaip1	3	0.85936	0.0060381	0.291009
chr2	324	28513325	28533542	Ralgds	3	1.22262	0.00609175	0.212968
chr10	567	63339031	63381704	Sirt1	3	-0.71643	0.0061577	-0.60517
chrX	598	93632154	93632155	Pola1	3	0.786195	0.00621557	0.472734
chr17	1349	83350930	83351215	Eml4	3	0.378447	0.00638032	1.15488
chr5	853	96997688	96997689	Bmp2k	3	1.12715	0.00642662	0.358532
chr10	81	13005342	13005343	Sf3b5	3	0.550571	0.006617	0.319313
chr6	1341	120093349	120193823	Ninj2	3	1.77725	0.00672559	0.202475
chr11	1864	115367718	115367756	Hid1	3	-1.35574	0.00672842	-0.20822
chr19	802	46501701	46501702	Trim8	3	0.4612	0.00672842	0.323982
chr12	578	76765597	76837414	Fntb	3	-1.6928	0.00683496	-0.22014
chr17	1365	84187946	84187947	Zfp36l2	3	-0.614005	0.00685984	-1.51174
chr5	871	99243239	99729062	Rasgef1b	3	-0.625409	0.00690966	-0.716326
chr9	72	14275066	14276301	Sesn3	3	0.624013	0.00692252	0.697517
chr5	139	21055910	21055911	Ptpn12	3	-0.975369	0.00698193	-0.349462
chr2	822	77170575	77170635	Ccdc141	3	3.76904	0.00700027	0.152189
chr13	406	33935995	34002794	Serpinb6a	3	0.297801	0.00700215	0.130591
chr19	628	37330612	37330613	Ide	3	0.509276	0.00701524	0.256255
chr7	518	24370262	24370338	Kcnn4	3	0.692487	0.0070223	0.36103
chr2	647	60881437	60963192	Rbms1	3	-0.459879	0.00704619	-0.826216
chr18	656	70469753	70472480	4930503L19Rik	3	0.48438	0.00711221	0.093071
chr7	873	35754453	35754454	Dpy19l3	3	0.791213	0.00720946	0.201039
chr4	975	119108710	119108711	Slc2a1	3	-0.798764	0.00722086	-0.673856
chr13	567	43784774	43784775	Cd83	3	2.31714	0.00742242	0.214775
chr10	1564	130322876	130322878	Tespa1	3	0.50572	0.00759019	0.481871
chr14	267	25459223	25459267	Zmiz1	3	0.301347	0.00762945	0.577815
chr1	361	55362725	55363469	Boll	3	-1.6175	0.00771162	-0.184934
chr5	296	31240863	31240864	Nrbp1	3	-0.820624	0.00781607	-0.54605
chr1	498	69662060	69662061	Gm28112	3	2.5418	0.0078711	0.133173
chr8	1543	126566969	126566970	Gm26759	3	1.20847	0.00798108	0.255402
chrX	667	101640059	101640064	Ogt	3	0.472293	0.00798408	1.16017
chr7	544	24884370	24884714	Rps19	3	-0.371178	0.00803742	-2.93482
chr15	95	18818946	18820329	Cdh10	3	2.97594	0.00804063	0.267272
chr15	1077	102246499	102257517	Rarg	3	0.794736	0.00804063	0.16196
chr17	761	35262729	35263096	H2-D1	3	0.136136	0.00813473	1.92835
chr12	465	69241831	69241832	Klhdc1	3	-2.01176	0.00825397	-0.405362
chr18	193	33794891	33794892	Epb41l4aos	3	-1.13499	0.00826997	-0.337386
chr1	881	105659007	105663662	Pign	3	0.929745	0.0084818	0.372335
chr11	1156	82952101	82954661	Slfn5	3	1.81674	0.00865125	0.489527
chr1	1261	155158714	155158748	Stx6	3	0.78888	0.00877309	0.423181
chr17	1366	84466115	84466116	Thada	3	-1.01142	0.00877309	-1.80263
chr6	1372	122308719	122308720	M6pr	3	0.61175	0.00880717	0.385566
chr19	871	53892230	53903416	Pdcd4	3	-0.461412	0.00890977	-1.54899
chr11	464	52004220	52004349	Cdkl3	3	1.36956	0.00893251	0.373665
chr1	1272	156035402	156040917	Tor1aip2	3	0.362313	0.00894005	0.516008
chr11	1880	115612502	115612969	Mif4gd	3	0.791681	0.0091005	0.284415
chr5	1530	136953274	136962077	Fis1	3	0.431398	0.0091005	0.231434
chr11	1938	117199660	117332345	Sept9	3	0.450508	0.00910672	0.515937
chr5	967	107289628	107289629	Tgfbr3	3	1.19419	0.00925331	0.274658
chr5	1112	113989742	113993894	Ssh1	3	0.574232	0.00934033	0.316158
chr12	153	21111747	21111954	Asap2	3	-0.765623	0.0093532	-0.716892
chr9	1483	108560285	108560286	Impdh2	3	-1.17646	0.00939588	-0.401388
chr10	674	75834382	75837367	Gstt2	3	0.610087	0.00943006	0.0975494
chr10	1372	122678777	122895368	Ppm1h	3	-0.394993	0.00951893	-1.69818
chr10	145	19591948	19591949	Ifngr1	3	-0.598983	0.00951977	-0.628986
chr12	908	104044442	104044443	Serpina12	3	3.6891	0.00951977	0.111025
chr8	460	40423814	40423840	Zdhhc2	3	0.911148	0.00951977	0.487542
chr18	538	61400399	61400431	Ppargc1b	3	-1.22234	0.00953582	-0.287672
chr16	632	58523425	58524243	St3gal6	3	-0.622764	0.00956262	-0.436251
chr15	503	76331230	76331345	Gpaa1	3	1.91768	0.00967879	0.15478
chr17	799	35916565	35917196	Ppp1r10	3	0.449476	0.00968781	0.338324
chr4	1314	135895393	135911818	Cnr2	3	-0.973414	0.00968781	-0.177833
chr5	1778	147860460	147860653	Pomp	3	0.534497	0.00968781	0.319918
chr8	942	84978717	84978718	Junb	3	0.207913	0.00979927	2.90541
chr12	362	52504015	52516077	Arhgap5	3	1.07544	0.0101288	0.481265
chr13	141	19395733	19395795	Stard3nl	3	1.62922	0.0103682	0.18449
chr17	705	34629532	34629533	Prrt1	3	1.53121	0.0103682	0.188154
chr14	550	45318571	45318572	Ero1l	3	1.29634	0.0105138	0.306644
chr2	1672	132253313	132253314	Pcna	3	0.262912	0.0106895	0.392375
chr19	274	9980597	9982723	Fth1	3	0.252079	0.0106916	0.631429
chr2	1570	127587221	127587222	Mrps5	3	0.689195	0.0107229	0.172137
chr7	1007	44496405	44496529	Emc10	3	0.487491	0.010809	0.28159
chr7	1259	66173120	66173121	Gm26827	3	-1.3787	0.0108351	-0.342175
chr12	940	105453855	105453856	D430019H16Rik	3	5.90367	0.010943	0.118205
chrX	722	106580860	106603679	Cysltr1	3	5.48894	0.010943	0.0881711
chr13	549	42052020	42052021	Hivep1	3	0.604225	0.0110354	0.55154
chr11	496	53850047	53859256	Gm12216	3	-0.793226	0.0112254	-0.53459
chr17	750	35162968	35164897	Prrc2a	3	0.458947	0.0112276	0.397605
chr7	2274	128129546	128129551	Itgax	3	-2.30431	0.0112276	-0.162323
chr8	410	34147032	34147033	Leprotl1	3	0.493368	0.0112377	0.573928
chrX	826	134585653	134585654	Rpl36a	3	-0.53972	0.0113427	-2.1435
chr3	24	9403063	9403080	C030034L19Rik	3	2.19469	0.0116344	0.193629
chr1	196	36761797	36761798	Zap70	3	0.455405	0.011708	0.552882
chr8	1380	119437117	119437162	Osgin1	3	3.05674	0.011787	0.17453
chr15	125	27630692	27630693	Otulin	3	-0.599212	0.0118084	-0.708571
chr11	195	23770969	23770970	Rel	3	0.426306	0.0118122	1.6067
chr9	864	60649800	60688158	Lrrc49	3	2.37086	0.0118649	0.159233
chr11	856	70239057	70239842	Rnasek	3	0.742497	0.0118712	0.405582
chr14	1075	57890221	57890276	Zdhhc20	3	-0.52	0.0118712	-0.968167
chr11	2062	121039417	121039418	Cd7	3	-1.05505	0.0119173	-0.822726
chr14	369	32201845	32201898	Timm23	3	0.254905	0.011929	0.383304
chr10	1471	128493823	128493875	Myl6	3	0.228397	0.0119678	0.933591
chr5	51	8622951	8622952	Rundc3b	3	-0.800603	0.0119678	-0.642186
chr9	1200	88956899	88956900	Bcl2a1a	3	2.96182	0.0120246	0.196776
chr11	1836	114668523	114668626	Rpl38	3	-0.380802	0.0120672	-2.90797
chr7	761	30565426	30566080	Igflr1	3	0.469935	0.0120672	0.0981602
chr2	1262	105399318	105399319	Rcn1	3	-1.65444	0.0120884	-0.284433
chr15	161	34442907	34443640	Rpl30	3	-0.388894	0.0121875	-4.48565
chr2	1254	104816695	104816760	Qser1	3	-1.72068	0.0122277	-0.0984956
chr11	290	34314757	34314822	Insyn2b	3	0.7445	0.0125351	0.52003
chr1	1689	185362864	185362865	4930532G15Rik	3	1.91372	0.0127276	0.12568
chr4	94	19678447	19708993	Wwp1	3	-0.732531	0.0127933	-0.763469
chr2	812	76338773	76338774	Pde11a	3	0.606058	0.0128562	0.31734
chrX	700	103981283	103981284	Rlim	3	-0.150022	0.0132604	-0.35231
chr7	1489	84679350	84689957	Zfand6	3	0.334136	0.0136167	0.604037
chr13	1125	91461049	91461091	Ssbp2	3	-0.671064	0.0138376	-0.599623
chr14	1101	60634242	60732906	Spata13	3	-0.600561	0.0142659	-0.763236
chr10	195	23787088	23787275	Rps12	3	-0.408706	0.014407	-3.54783
chr1	1778	193207724	193302243	Lamb3	3	-1.10998	0.0144224	-0.690819
chr1	1446	170867770	170867771	Atf6	3	0.447001	0.0148357	0.598267
chr10	1303	118295037	118295038	Iltifb	3	4.19137	0.0152099	0.153235
chr11	1924	116694867	116694868	St6galnac2	3	3.47112	0.0152486	0.102467
chr11	2081	121701543	121702411	Metrnl	3	-3.40246	0.0153456	-0.160586
chr11	847	70016941	70029525	Dlg4	3	1.53804	0.0153481	0.266136
chr5	573	66259896	66260312	Nsun7	3	3.27255	0.0153481	0.0981232
chr6	1362	121245905	121245906	Usp18	3	-1.31082	0.0153481	-0.245629
chr8	619	61928088	61928089	Ddx60	3	0.886928	0.0153555	0.523663
chr18	73	12740321	12741355	Cabyr	3	0.751328	0.0155963	0.113713
chr19	865	53529108	53529109	Dusp5	3	-0.64248	0.0163221	-0.752749
chr15	1089	102459174	102460083	Prr13	3	0.365734	0.016328	0.383474
chr3	1226	126596950	126597414	Camk2d	3	0.505642	0.0163883	1.01742
chr9	1670	120068282	120069879	Cx3cr1	3	-1.88218	0.0164102	-0.472674
chr4	349	48045152	48045153	Nr4a3	3	0.601584	0.0164382	1.00235
chr19	953	60889748	60890463	Grk5	3	0.350861	0.0164637	0.196807
chr11	749	67455436	67586701	Gas7	3	-0.693731	0.0166122	-0.360136
chr7	1649	100493336	100493337	Ucp2	3	0.398392	0.0167629	0.315918
chr11	718	64079465	64079466	Cox10	3	0.657005	0.0167712	0.390205
chr19	139	5796951	5802672	Malat1	3	0.125251	0.0167712	22.9765
chr2	405	31810579	31810580	Qrfp	3	-2.0103	0.0167712	-0.219524
chr5	1257	120907520	120907521	Oas1a	3	1.03106	0.0167712	0.108481
chr9	1411	107289343	107289877	Mapkapk3	3	0.918013	0.0168265	0.315127
chr9	1226	92249749	92250342	Plscr1	3	1.48785	0.0168852	0.266601
chr17	680	34187763	34187764	Psmb9	3	0.52679	0.0170444	0.351241
chr18	455	49979426	50053282	Tnfaip8	3	0.426013	0.0170444	0.776809
chr3	534	88043107	88043128	Gpatch4	3	-1.50018	0.0170483	-0.142226
chr1	496	69513931	69513932	Gm29114	3	2.04617	0.0173568	0.14867
chr1	958	121327677	121332589	Insig2	3	1.95581	0.0173568	0.117739
chr11	518	55033444	55033445	Anxa6	3	0.265062	0.0173568	0.781561
chr12	280	36314138	36314139	Sostdc1	3	5.77507	0.0173568	0.107953
chr17	407	26244140	26244242	Fam234a	3	-1.29761	0.0173568	-0.173799
chr17	1105	55952639	55952640	Ebi3	3	5.01312	0.0173568	0.062836
chr17	1128	56303320	56304348	Uhrf1	3	3.40908	0.0173568	0.113123
chr3	25	9610084	9610085	Zfp704	3	5.25722	0.0173568	0.0747901
chr4	36	9643716	9669344	Asph	3	-5.69954	0.0173568	-0.102344
chr7	779	30821138	30823775	Ffar2	3	5.36471	0.0173568	0.0807309
chr16	175	17405985	17405986	Snap29	3	-1.88444	0.0174158	-0.232332
chr3	327	58414714	58414720	Tsc22d2	3	0.382062	0.0176144	0.51083
chr17	1136	56613415	56613416	Rpl36	3	-0.408258	0.0176564	-2.6182
chr15	1020	100761746	100781254	Slc4a8	3	2.38573	0.0177593	0.119681
chr2	2221	168590190	168601657	Nfatc2	3	0.565974	0.0177593	0.724423
chr4	1215	132308676	132308678	Snhg12	3	-0.854025	0.0177593	-0.478834
chr8	997	88199212	88199214	Tent4b	3	-0.447581	0.0177593	-0.576499
chr18	705	77565135	77565147	Rnf165	3	1.87616	0.0180628	0.278605
chr11	90	6520957	6520958	Myo1g	3	0.491336	0.0181118	0.409625
chr13	301	24375949	24414803	Gm11342	3	-2.86435	0.0181118	-0.0933205
chr6	1665	137571016	137649285	Eps8	3	3.10172	0.0181118	0.172076
chr3	928	101597129	101597130	Gm42941	3	-2.84157	0.0181273	-0.0846976
chr12	190	26469203	26469204	Cmpk2	3	2.81551	0.0182462	0.144845
chr12	402	56345893	56345894	Mbip	3	-0.658888	0.0183938	-0.33218
chr15	707	82338781	82338880	Naga	3	1.55287	0.0184499	0.248541
chr6	1024	86849516	86850053	Aak1	3	0.489382	0.0185193	1.7732
chr14	1285	73385197	73385289	Itm2b	3	0.269971	0.0185615	0.816573
chr16	402	32147880	32165585	Nrros	3	-0.9247	0.0185764	-0.295975
chr18	245	35964829	35965105	Psd2	3	2.71805	0.0185921	0.126117
chr3	28	10012547	10012548	Fabp5	3	2.39096	0.0185921	0.123107
chr4	987	119294603	119294604	Ybx1	3	0.299632	0.0186503	0.324928
chr6	1501	128136708	128143563	Tspan9	3	-2.52188	0.0187841	-0.101138
chr18	488	56562308	56572951	Aldh7a1	3	-1.79072	0.0188263	-0.281256
chr14	548	45219716	45219993	Gpr137c	3	2.11663	0.0191584	0.126065
chr12	544	73949784	73949814	Gm15283	3	0.53076	0.0192482	0.444726
chr12	806	91743854	91786436	Ston2	3	1.89406	0.0192676	0.112463
chr1	1578	176793608	176814067	Cep170	3	0.765071	0.0193645	0.314032
chr11	1784	108920348	108923181	Axin2	3	0.949956	0.0193674	0.180095
chr18	792	84682058	84685702	Cndp2	3	-1.55105	0.0194126	-0.357338
chr3	1354	138742194	138860493	Tspan5	3	0.808902	0.019461	1.04435
chr5	520	53998498	53998565	Stim2	3	0.845613	0.0194694	0.733824
chr12	10	3807029	3891744	Dnmt3a	3	0.850342	0.0194837	0.643235
chr5	462	44226621	44226622	Tapt1	3	-0.681729	0.0194837	-0.392687
chr19	46	4154605	4154606	Ptprcap	3	0.311018	0.0195091	1.00504
chr6	149	29526624	29529282	Irf5	3	0.958982	0.0195188	0.0720821
chr14	339	31001399	31001450	Glt8d1	3	1.20793	0.0195202	0.157184
chr5	320	32651064	32651065	Gm15614	3	-1.7418	0.0196958	-0.170466
chr14	415	34460555	34502687	Bmpr1a	3	1.09527	0.0197839	0.246043
chr9	184	21248442	21248443	S1pr5	3	-1.93376	0.0198842	-0.296805
chr1	1749	191397040	191397041	Ppp2r5a	3	-0.6148	0.0199136	-1.11026
chr8	1091	94838320	94838321	Coq9	3	-2.07198	0.0199136	-0.198373
chr15	430	73723144	73748374	Ptp4a3	3	-1.5222	0.0199495	-0.292727
chr10	70	11281329	11281587	Fbxo30	3	-2.65579	0.0200884	-0.198284
chr2	1815	150570414	150570415	Cst7	3	-0.895466	0.0200884	-0.470428
chr17	1029	47688067	47688183	Tomm6	3	0.521267	0.0202174	0.341357
chr18	659	70568188	70568334	Mbd2	3	0.382886	0.0204256	0.463093
chr17	331	24886642	24887165	Spsb3	3	0.853151	0.0204893	0.188485
chr17	1243	70805996	70805997	Gm41609	3	0.926537	0.0208842	0.218361
chr13	135	19307550	19307551	Tcrg-C2	3	0.394683	0.0208977	0.289053
chrX	1031	159627271	159840481	Sh3kbp1	3	0.235125	0.0211103	1.28969
chr10	288	34207714	34207715	Dse	3	-1.45299	0.0211221	-0.161205
chr14	597	47373812	47373964	Lgals3	3	0.280399	0.0212404	0.203377
chr5	558	65391004	65391444	Rpl9	3	-0.278746	0.0212511	-2.80488
chr17	663	34000256	34000347	H2-K1	3	0.0717291	0.021488	1.38927
chr17	1249	70997306	71002878	Myl12a	3	0.40849	0.021488	0.713061
chr18	54	10725547	10725655	Mib1	3	0.0553071	0.021488	0.0824084
chr2	2195	167349182	167349183	B4galt5	3	-0.62625	0.0221168	-0.396974
chr13	132	19242844	19242845	Tcrg-V3	3	1.58594	0.0225232	0.1638
chr3	954	103020425	103020664	Csde1	3	-0.441877	0.0225232	-1.201
chr17	1207	66111544	66111645	Washc1	3	1.21785	0.0229178	0.172062
chr6	1465	125481362	125481363	Gm28809	3	4.74715	0.0229775	0.130883
chr4	1269	134128738	134128789	Sh3bgrl3	3	0.220454	0.0230198	0.661813
chr5	683	77265490	77266196	Rest	3	0.608413	0.0234231	0.405196
chr8	911	84148158	84148252	4930432K21Rik	3	3.58869	0.0235139	0.125562
chr9	780	56418608	56418830	Hmg20a	3	0.911339	0.0235291	0.425217
chr15	339	58933755	58933756	Ndufb9	3	0.37688	0.0235807	0.181492
chr17	1396	86963081	86994595	Rhoq	3	-1.11865	0.0238741	-0.221553
chr2	659	62646152	62646211	Ifih1	3	0.924453	0.0238741	0.526402
chr7	1284	68353181	68353182	Gm16158	3	-1.66806	0.0238741	-0.239388
chr16	435	33684369	33755550	Heg1	3	0.421631	0.0241663	0.383534
chr1	248	40429569	40440628	Il1rl1	3	3.58381	0.0242325	0.213794
chr12	561	75818317	75818318	Syne2	3	0.796374	0.0242326	0.260551
chr3	409	69316860	69316861	Ppm1l	3	-1.72573	0.0244282	-0.170496
chr8	794	72319032	72319033	Klf2	3	-0.57043	0.0244282	-1.01516
chr19	904	57118912	57314911	Ablim1	3	-0.416335	0.0244668	-1.54812
chr4	1136	128993223	128993224	Ak2	3	0.817179	0.0244896	0.338246
chr10	10	4387474	4388108	Zbtb2	3	-1.27292	0.0248341	-0.500241
chr7	2021	114415020	114415161	4933406I18Rik	3	-1.2286	0.0250358	-0.311246
chr11	408	49712709	49712723	Cnot6	3	0.564607	0.0251578	0.297557
chr13	365	30950297	30974054	Exoc2	3	0.310776	0.0252222	0.499273
chr6	1157	97210688	97210689	Arl6ip5	3	-0.600994	0.0255903	-1.09979
chr5	1345	124052351	124052352	Gm43661	3	-2.07928	0.025851	-0.140135
chr12	394	55492646	55492647	Nfkbia	3	0.293033	0.0260972	2.71102
chr17	89	12769663	12769664	Igf2r	3	-0.780634	0.0261162	-0.564324
chr9	610	45079182	45083946	Jaml	3	-0.909521	0.0261162	-0.367265
chr7	2047	118115255	118116188	Rps15a	3	-0.2982	0.0261217	-3.72488
chr9	36	7764040	7764041	Tmem123	3	0.427723	0.0261217	0.141993
chr13	499	38659057	38659058	Eef1e1	3	-1.14188	0.026318	-0.132788
chr6	1345	120463246	120463247	Il17ra	3	-0.66458	0.0264405	-0.523463
chr12	1003	110447119	110485859	Ppp2r5c	3	0.351809	0.0264787	0.729261
chr3	601	89387188	89393362	Zbtb7b	3	0.844398	0.0264787	0.115728
chr6	1681	140424053	140516424	Plekha5	3	-0.642698	0.0264787	-1.33933
chr8	1014	91131150	91134465	Aktip	3	0.724271	0.0264787	0.111618
chr4	437	59438632	59438633	Susd1	3	-3.09479	0.0265578	-0.0889302
chr6	593	58596670	58640564	Abcg2	3	1.99387	0.0265578	0.114964
chr8	455	39005844	39005908	Tusc3	3	0.437557	0.0265578	0.253805
chr1	874	104768528	104768529	Cdh20	3	5.65022	0.0267142	0.0988376
chr1	1541	173766918	173766919	Ifi204	3	3.05868	0.0267142	0.152643
chr11	109	9118102	9118507	Upp1	3	6.06503	0.0267142	0.132431
chr12	877	102743644	102743661	Moap1	3	4.86665	0.0267142	0.0565759
chr15	594	78802668	78803042	Card10	3	4.86983	0.0267142	0.056705
chr2	184	24763046	24763152	Cacna1b	3	5.49684	0.0267142	0.0886661
chr5	687	77408039	77408041	Igfbp7	3	5.89106	0.0267142	0.117159
chr8	312	25518758	25532281	Fgfr1	3	-4.52723	0.0267142	-0.0442944
chr8	1531	125492709	125569808	Sipa1l2	3	-0.920277	0.0267142	-0.132491
chr9	292	31131852	31131853	St14	3	2.12013	0.0267142	0.137328
chr7	1208	58658245	58658246	Atp10a	3	0.521893	0.026782	0.468784
chr17	1184	62881143	62881317	Efna5	3	-3.75793	0.0270738	-0.371768
chr9	839	58741558	58741559	Rec114	3	-1.42247	0.0271222	-0.147787
chr2	832	78869046	78869678	Ube2e3	3	-0.502347	0.0271882	-0.386729
chrX	1075	166440703	166440704	Ofd1	3	-1.13737	0.0271882	-0.236192
chr16	937	96723499	96723500	Gm32509	3	2.77375	0.0272971	0.127221
chr1	497	69598521	69598522	Gm29112	3	2.18704	0.0274771	0.103325
chr13	1256	100316615	100317674	Naip6	3	1.64876	0.0274771	0.0603567
chr17	1241	69969072	70561552	Dlgap1	3	1.94473	0.0274771	0.314221
chr18	809	88971789	88971790	Rttn	3	-0.741639	0.0274771	-0.334039
chr11	940	73199041	73199042	Ctns	3	-3.0626	0.0274931	-0.122267
chr4	1236	132974101	132977116	Fgr	3	-1.74767	0.0278059	-0.125699
chrX	718	106187099	106187100	Pgk1	3	0.612607	0.0278059	0.294616
chr2	339	29248039	29253005	Ntng2	3	0.722353	0.0278763	0.235972
chr9	723	52168110	52168572	Zc3h12c	3	2.84343	0.0278933	0.153401
chr13	1175	95323611	95325237	Zbed3	3	-2.2776	0.0279507	-0.0858283
chr11	511	54728676	54728677	Gm12227	3	-1.54534	0.0281242	-0.161276
chr17	806	36032854	36032855	H2-T23	3	0.288739	0.0283957	0.604453
chr1	1398	165788680	165788765	Cd247	3	-0.272985	0.0288866	-1.12877
chr7	1427	80993680	80993681	Zfp592	3	-0.715662	0.0289031	-0.448076
chr3	1005	104781055	104781056	Ppm1j	3	-1.68169	0.0289686	-0.249624
chr16	525	42907651	43510308	Zbtb20	3	0.277513	0.0292811	1.80903
chr10	17	5069062	5550692	Syne1	3	0.563415	0.0294683	0.504015
chr13	1176	95375351	95375352	Aggf1	3	-0.863248	0.0294683	-0.779283
chr1	202	37299890	37369221	Inpp4a	3	0.468096	0.0294777	0.190598
chr4	1420	140906343	140906344	Padi2	3	-1.09306	0.0294995	-0.289335
chr17	644	33824475	33824562	Rps28	3	-0.393945	0.0295993	-2.35057
chr4	1156	129513580	129513581	Marcksl1	3	1.0143	0.0296865	0.188201
chr6	248	38551333	38551803	Luc7l2	3	-0.305183	0.0300296	-2.3274
chrX	464	73082477	73082478	Xlr4a	3	0.333642	0.0303847	0.0597666
chr17	88	12741310	12815931	Airn	3	-0.275804	0.0307118	-0.533777
chr7	1127	46396496	46397648	Kcnc1	3	1.69435	0.0309619	0.225324
chr2	606	52742199	52742281	Stam2	3	0.666073	0.0310602	0.469279
chr16	486	36934982	36934983	Hcls1	3	0.649499	0.0311621	0.397347
chr6	1549	129577904	129577905	Klre1	3	-1.21094	0.0311621	-0.498401
chr7	707	29281909	29281912	Spint2	3	0.178925	0.031525	0.0590613
chr9	19	5298507	5298508	Casp1	3	0.71546	0.031525	0.237371
chr8	1454	122476063	122476064	Rnf166	3	0.293063	0.0318767	0.21605
chr11	135	17051817	17051818	Cnrip1	3	-0.718601	0.0321457	-0.116262
chr9	609	45055185	45055186	Mpzl3	3	1.59881	0.0322961	0.235246
chr15	338	58933726	58933730	Tatdn1	3	1.41613	0.032452	0.190013
chr19	576	32712296	32739786	Atad1	3	0.519919	0.0327548	0.282938
chr10	844	80292452	80292645	Rps15	3	-0.299503	0.0327857	-3.71813
chr12	977	108554719	108635753	Evl	3	-0.516921	0.0332123	-0.698418
chr2	447	32847201	32847245	Stxbp1	3	1.76275	0.0332123	0.127157
chr4	440	59626210	59626243	E130308A19Rik	3	0.801054	0.0332123	0.378023
chr1	1056	133181320	133259009	Plekha6	3	-1.70227	0.0334252	-0.105311
chr4	178	40143080	40143081	Aco1	3	1.72662	0.0334737	0.126358
chr2	127	18392810	18392830	Dnajc1	3	0.27153	0.0340704	1.00802
chr5	963	106695974	106696830	Zfp644	3	-0.42155	0.0340704	-0.996253
chr2	834	79428890	79428891	Cerkl	3	0.700156	0.0344596	0.210877
chr11	1356	95842408	95842409	Abi3	3	-1.11597	0.0347513	-0.169275
chr17	1126	56290510	56290511	Plin3	3	1.29131	0.0347513	0.207742
chr2	774	73911324	73911326	Atp5g3	3	0.508589	0.0347513	0.376002
chr12	457	69159185	69159186	Rps29	3	-0.280422	0.0351446	-3.49913
chr17	508	29000690	29007995	Stk38	3	-0.65368	0.0351643	-0.628465
chr1	424	60778842	60778843	2310016D23Rik	3	0.784278	0.0356982	0.226168
chr2	1762	145785979	145786116	Rin2	3	3.55791	0.0356982	0.100564
chr18	524	60610104	60648319	Synpo	3	3.40565	0.0363014	0.088372
chr19	688	41911922	41911923	Pgam1	3	0.394623	0.036373	0.147438
chr19	698	42129058	42129059	Avpi1	3	3.23265	0.036373	0.0793389
chr3	576	88950621	88965812	Ash1l	3	0.231594	0.0364719	0.623282
chr9	37	7835254	7837064	Birc2	3	0.546124	0.036714	0.661209
chr11	235	30198256	30268169	Sptbn1	3	0.587063	0.0367926	0.780258
chr2	2210	167932326	167932327	Ptpn1	3	0.247692	0.0367926	0.567455
chr7	799	31110996	31115290	Hpn	3	1.45097	0.0367926	0.0416589
chr13	77	12565873	12565908	Ero1lb	3	-0.97369	0.0374619	-0.47607
chr16	508	38455560	38459118	Cd80	3	1.66753	0.037505	0.109032
chr5	985	107987084	107987085	Dipk1a	3	0.538992	0.0376035	0.584818
chr6	1276	115675963	115676635	Raf1	3	0.317813	0.0376259	0.397997
chr2	385	30830332	30830333	Asb6	3	-1.6233	0.0377862	-0.209258
chr12	132	17348457	17348458	Nol10	3	0.497203	0.0380292	0.5895
chr4	1289	134704289	134704290	Man1c1	3	0.969381	0.0387578	0.138221
chr7	2294	128740485	128740495	Mcmbp	3	-0.648761	0.0387578	-0.437705
chr11	520	55098114	55098115	Gm2a	3	0.574965	0.0388318	0.224637
chr7	1179	49778345	49778346	Prmt3	3	-1.12371	0.0391454	-0.369491
chr9	1002	71162632	71168657	Aqp9	3	-2.20445	0.0391784	-0.100264
chr1	943	120074073	120074074	Tmem37	3	-1.48625	0.0392455	-0.119024
chr7	1080	45510325	45510406	Nucb1	3	0.671415	0.039439	0.271632
chrX	879	136993031	137038300	Slc25a53	3	-1.15642	0.0394797	-0.138081
chr6	464	49214956	49214957	Igf2bp3	3	-4.29767	0.0396443	-0.14387
chr8	1547	126876437	126876438	Gm31718	3	1.28585	0.0396443	0.159501
chr19	119	5490454	5490565	Cfl1	3	0.202005	0.0396483	0.859025
chr14	1298	74947865	74947876	Lrch1	3	0.43131	0.0397898	0.933337
chr2	2276	173218909	173218923	Zbp1	3	0.737345	0.0397898	0.201544
chr10	594	67537868	67538683	Egr2	3	3.67014	0.0400139	0.121899
chr1	1180	144249241	144249242	Rgs1	3	0.38922	0.0401127	0.710168
chr3	608	89436705	89436706	Pbxip1	3	0.449238	0.0401127	0.356833
chr2	1529	125247189	125247482	Dut	3	0.970794	0.0401193	0.240443
chr2	1759	145167753	145244972	Slc24a3	3	3.7402	0.0402061	0.175261
chr11	1624	101665540	101665541	Arl4d	3	-1.73912	0.040207	-0.296333
chr15	967	99392881	99393610	Tmbim6	3	0.318275	0.040207	0.4943
chr11	1789	109362830	109362831	Gna13	3	0.391569	0.040357	0.778292
chr19	568	32061468	32108211	Asah2	3	2.32273	0.0404369	0.124093
chr3	1052	107039503	107039504	AI504432	3	0.99429	0.0406258	0.326727
chr4	195	41098182	41098183	Aqp3	3	2.55834	0.0407001	0.0682492
chr7	4	3289079	3293094	Myadm	3	-2.75394	0.0407967	-0.0951656
chr12	371	54203859	54203860	Egln3	3	3.38524	0.040887	0.153196
chr16	174	17405892	17406314	Pi4ka	3	0.396334	0.041168	0.503535
chr1	878	105356669	105356710	Rnf152	3	5.22293	0.0412749	0.0729866
chr1	1653	182764011	182764895	Susd4	3	5.36949	0.0412749	0.0810055
chr10	921	81473126	81482709	Celf5	3	4.96893	0.0412749	0.0608799
chr10	1269	116950566	116950588	4933412E12Rik	3	5.59029	0.0412749	0.0947338
chr10	1333	120201658	120202130	Irak3	3	5.20219	0.0412749	0.0719163
chr11	1117	80183850	80183851	Rnf135	3	5.33148	0.0412749	0.0788467
chr15	2	3270766	3270921	Selenop	3	1.42372	0.0412749	0.192794
chr15	396	66801592	66831829	Sla	3	0.2286	0.0412749	0.222296
chr16	56	6349137	7224310	Rbfox1	3	5.05085	0.0412749	0.0645541
chr17	697	34589805	34589806	Gpsm3	3	0.489827	0.0412749	0.323352
chr18	181	32377229	32377257	Bin1	3	0.57399	0.0412749	0.288601
chr18	372	40256961	40258361	Kctd16	3	5.80846	0.0412749	0.110528
chr5	1174	116009315	116009316	Gm14508	3	-4.71729	0.0412749	-0.0508142
chr5	1290	122354231	122354233	Rad9b	3	1.52676	0.0412749	0.20922
chr5	1764	147076585	147076586	Lnx2	3	0.745811	0.0412749	0.393397
chr6	20	5298454	5298455	Pon2	3	0.404157	0.0412749	0.141071
chr6	1112	90716528	90988685	Iqsec1	3	0.379971	0.0412749	0.357315
chr7	1260	66309194	66309195	Gm44752	3	-5.24004	0.0412749	-0.0738813
chr7	1347	74392697	74392698	Gm7580	3	2.65345	0.0412749	0.106361
chr8	1040	92855338	92855395	Lpcat2	3	-4.78955	0.0412749	-0.0535272
chr9	921	64951606	64951607	Slc24a1	3	-2.2114	0.0412749	-0.0886301
chr11	487	53519745	53519927	Sept8	3	2.07311	0.0414341	0.123125
chr2	1629	130424277	130424687	Pced1a	3	1.0782	0.0414341	0.090151
chr9	237	22475714	22490829	Bbs9	3	-1.24259	0.0414341	-0.880514
chr6	239	38046995	38046996	Svopl	3	0.636783	0.0415161	0.0314523
chr19	775	45591841	45660312	Fbxw4	3	-0.625898	0.0416322	-0.314395
chr11	1623	101627941	101627942	Rdm1	3	1.8852	0.0417687	0.260685
chr1	1178	144004031	144004161	Rgs2	3	-0.775311	0.0417793	-0.813235
chr9	1169	86464949	86464950	Ube2cbp	3	-2.59469	0.0419828	-0.117287
chr4	682	98383245	98383306	Tm2d1	3	0.72359	0.0421858	0.153039
chr8	727	70698948	70698949	Jund	3	0.239206	0.0422788	1.02178
chr5	1782	148399903	148399904	Slc7a1	3	0.433702	0.0424385	0.468395
chr12	736	86079040	86079041	Tgfb3	3	1.61778	0.0424685	0.0674914
chr17	545	30571829	30576488	Btbd9	3	0.343158	0.042528	0.85129
chr4	1322	136021762	136021763	Eloa	3	0.511238	0.0431812	0.208366
chr14	430	36906317	36968777	Ccser2	3	0.535655	0.0436085	0.487847
chr7	1369	78913423	78914329	Isg20	3	1.28148	0.0437457	0.114312
chr6	236	37442145	37442146	Creb3l2	3	0.985657	0.043816	0.10991
chr12	610	80112993	80113013	Zfp36l1	3	0.402749	0.0439965	0.551449
chr12	876	102704929	102704930	Itpk1	3	0.39899	0.0442479	0.542984
chr19	434	16132830	16132831	Gnaq	3	0.992549	0.0442479	0.559269
chr5	1060	110879802	110879803	Ttc28	3	-0.375298	0.0442479	-0.19098
chr14	940	54220520	54220521	Trac	3	1.15093	0.0445039	0.190024
chr1	446	63176824	63177130	Eef1b2	3	-0.458229	0.0452205	-1.43435
chr8	717	70509622	70510801	Uba52	3	-0.481985	0.0452205	-1.76674
chr4	136	32238803	32417435	Bach2	3	-0.450418	0.045671	-1.46
chr12	313	41024089	41068312	Immp2l	3	-0.41958	0.0458745	-0.682459
chr11	472	52282570	52283331	Tcf7	3	0.190763	0.0459087	0.368675
chr11	1429	97782436	97782437	Rpl23	3	-0.341094	0.0459087	-3.78325
chr13	964	67683466	67683551	Zfp738	3	1.86762	0.0459087	0.125676
chr10	587	67096845	67096945	Reep3	3	0.890531	0.0463701	0.406299
chrX	865	136245078	136245683	Tceal9	3	0.250862	0.0463701	0.103363
chr17	1056	48454900	48454901	Unc5cl	3	-0.680387	0.0464456	-0.256002
chr10	588	67127257	67185750	Jmjd1c	3	0.116063	0.0467572	0.619792
chr16	346	27388868	27388980	Ccdc50	3	0.550172	0.0468434	0.263548
chr15	424	73423127	73423212	Ptk2	3	-1.59084	0.0468672	-0.141734
chr11	879	70654597	70654644	Pfn1	3	0.0764963	0.0469894	0.301775
chr9	772	55919604	55938119	Scaper	3	0.446248	0.0469894	0.774979
chr5	950	105699968	105700789	Lrrc8d	3	0.524099	0.0476279	0.391544
chr2	2010	157279058	157279146	Rpn2	3	0.415332	0.0478134	0.224063
chr17	1054	48432929	48432930	Apobec2	3	0.691662	0.048031	0.107708
chr2	1674	132263147	132285939	Cds2	3	0.56475	0.048031	0.361471
chr2	1387	117342708	117343001	Rasgrp1	3	0.390508	0.0482014	0.450071
chr7	842	34389686	34389687	Lsm14a	3	-0.689562	0.0482523	-0.4179
chr10	924	81524224	81524225	Gna15	3	0.91678	0.0483005	0.215665
chr1	1112	135720060	135729147	Csrp1	3	0.666473	0.0484437	0.267736
chr2	427	32424004	32451445	Slc25a25	3	-0.983144	0.0486973	-0.366041
chr15	969	99457747	99457748	Nckap5l	3	-0.945322	0.0490241	-0.193124
chr19	218	7483201	7483281	Rtn3	3	0.526572	0.0491098	0.637147
chr8	738	70808448	70808484	Il12rb1	3	0.587572	0.0492197	0.0977413
chr7	2000	112225855	112374868	Mical2	3	0.889749	0.0492526	0.136877
chr7	294	16924113	16924114	Calm3	3	0.426844	0.0492951	0.160001
chr19	301	10738973	10739002	Cd5	3	0.292942	0.0494492	0.210847
chr9	585	44482824	44499136	Bcl9l	3	-0.90003	0.0495438	-0.468015
chr2	1660	131491763	131491993	Smox	3	1.0405	0.0495544	0.0959512
chr15	1003	100423001	100423055	Slc11a2	3	-1.68887	0.0501848	-0.120624
chr9	1044	75071187	75071600	Myo5a	3	0.753877	0.0502521	0.440649
chr2	1817	150608566	150608567	Apmap	3	-1.14109	0.0503391	-0.251539
chr12	513	71831077	71889730	Daam1	3	0.821413	0.0507014	0.294176
chr10	800	79689019	79689020	Gzmm	3	-1.43136	0.0507027	-0.29738
chr6	1713	143099766	143100107	C2cd5	3	0.592695	0.0510812	0.345704
chr15	362	62038046	62038061	Pvt1	3	0.427173	0.051118	0.675256
chr3	617	89913161	89913196	Il6ra	3	-0.726646	0.051118	-0.136675
chr4	1108	127058985	127061152	Zmym1	3	-1.21154	0.051118	-0.154117
chr1	1040	132316125	132316126	Nuak2	3	-1.94557	0.0518198	-0.125481
chr12	659	82169419	82311349	Sipa1l1	3	0.550869	0.0519721	0.917572
chr1	124	24678629	24678926	Lmbrd1	3	0.580668	0.0526027	0.45819
chr19	201	6996036	6996117	Nudt22	3	3.08586	0.0526027	0.132959
chr5	2	3343892	3344312	Cdk6	3	0.346496	0.0526338	0.925705
chr6	420	47835663	47835695	Zfp398	3	-0.729246	0.0526338	-0.673245
chr15	781	86033776	86033777	Celsr1	3	0.768659	0.0527211	0.518727
chr9	633	45954976	45955258	Sidt2	3	-0.648726	0.0527211	-0.39002
chrX	151	20658325	20662898	Uba1	3	0.359677	0.0527263	0.228025
chr16	855	91647505	91647885	Son	3	0.148456	0.0528422	0.721914
chr3	633	90265184	90266514	Dennd4b	3	0.501882	0.0532308	0.0949073
chr11	186	23256040	23256078	Xpo1	3	-0.546355	0.0536707	-0.530634
chr5	776	90903870	90903873	Cxcl2	3	4.96582	0.053673	0.128052
chr17	494	28691328	28692568	Mapk14	3	0.358538	0.0537215	0.391038
chr10	1234	112271120	112315340	Kcnc2	3	4.44608	0.0539193	0.24912
chr13	639	49248153	49248706	Susd3	3	1.04355	0.0539193	0.236036
chr17	171	18573150	18581727	Vmn2r96	3	0.583689	0.0539193	0.107309
chr5	1289	122284364	122295772	Pptc7	3	0.25232	0.0539193	0.157417
chr3	202	37232564	37232618	Il21	3	3.97569	0.0539895	0.0842668
chr9	269	27155392	27155393	Jam3	3	-3.86236	0.0541432	-0.124017
chr9	942	65580039	65580040	Plekho2	3	0.796797	0.054149	0.156035
chr6	1178	100704733	100704734	Gxylt2	3	3.49682	0.0541969	0.0666127
chr8	1458	122575488	122576890	Aprt	3	0.723374	0.0541969	0.329745
chrX	396	57200642	57200643	Gm14718	3	3.24681	0.0541969	0.0734378
chr3	1375	142765044	142765045	Gtf2b	3	0.683002	0.0542651	0.249146
chr4	214	41713533	41713534	Rpp25l	3	1.16641	0.0546186	0.0840588
chr6	1612	134396317	134414428	Bcl2l14	3	3.00603	0.0546186	0.0851314
chr18	797	84851337	84851879	Cyb5a	3	0.705198	0.0548673	0.181092
chr9	1567	111118110	111182327	Lrrfip2	3	0.656325	0.0550898	0.501465
chr4	752	106316212	106316234	Usp24	3	-0.646121	0.0552041	-0.806127
chr4	189	40854004	40854005	B4galt1	3	-0.550737	0.0552085	-0.626737
chr9	949	65908923	65958355	Csnk1g1	3	0.273273	0.0573687	0.531676
chr13	1394	115101963	115101964	Itga1	3	-0.804669	0.0574319	-0.295518
chr11	1963	118212741	118248592	Cyth1	3	0.330933	0.0575415	0.891064
chr17	286	24169460	24169677	Atp6v0c	3	0.716101	0.0575415	0.380612
chr3	760	94886960	94886961	Psmb4	3	0.442489	0.0576708	0.40299
chr3	306	55112107	55112387	Spg20	3	2.63408	0.0576986	0.119594
chr3	1288	133091824	133092033	Gstcd	3	-0.856442	0.0578782	-0.209797
chr12	245	32205985	32208659	Pik3cg	3	-0.913196	0.0579743	-0.341965
chrX	1020	157492286	157492287	Sms	3	0.592772	0.058068	0.371053
chr10	991	85916925	85916986	Prdm4	3	-0.612468	0.0581814	-0.146979
chr19	234	8712984	8723369	Slc3a2	3	-0.407912	0.05833	-1.57652
chr9	1204	89211156	89211157	Mthfs	3	1.06957	0.0585621	0.285029
chr15	536	76879258	76879335	Zfp7	3	3.55767	0.058637	0.107783
chr1	933	119504793	119504794	Ralb	3	3.60195	0.0587804	0.0919449
chr15	588	78572782	78572783	Rac2	3	0.160368	0.0588864	0.581796
chr6	1352	120822792	120822793	Atp6v1e1	3	-0.548849	0.0588864	-0.482851
chr7	1959	109010824	109017542	Tub	3	3.766	0.0588864	0.0951612
chr17	1037	47924399	47924645	Foxp4	3	0.599661	0.0595068	0.247643
chr18	130	23752332	23803984	Mapre2	3	0.619054	0.0596479	0.793064
chrX	1073	166238910	166344692	Gpm6b	3	3.54194	0.0596479	0.150387
chr1	1172	143640663	143640664	B3galt2	3	2.74462	0.0597937	0.0721099
chr8	930	84846933	84846934	Calr	3	0.374	0.0600599	0.700209
chr11	1243	87405064	87405065	Tex14	3	0.569256	0.060154	0.338537
chr11	1822	113565755	113565768	Slc39a11	3	1.08161	0.060154	0.366655
chr17	788	35823229	35823347	Flot1	3	-0.745043	0.060154	-0.178543
chr3	755	94658799	94658872	Tuft1	3	2.64279	0.060154	0.113404
chr3	1103	108536516	108536536	5330417C22Rik	3	2.39173	0.060154	0.132321
chr7	1669	101538329	101538330	Gm35363	3	2.83847	0.060154	0.0927338
chr11	1067	78245745	78245746	Sdf2	3	0.80591	0.0601602	0.2497
chr10	1499	128933817	128933820	Itga7	3	2.56951	0.0605191	0.104348
chr14	878	54146286	54146287	Gm43434	3	-1.34327	0.0605191	-0.166808
chr6	2	3346049	3346097	Gm20559	3	-0.797114	0.0605191	-0.308369
chr1	1414	167001416	167001466	Fam78b	3	-0.871769	0.0606364	-0.195542
chr2	1713	137116643	137116644	Jag1	3	2.55437	0.0607139	0.0977198
chr19	544	29251827	29252441	Jak2	3	0.292677	0.0607336	0.321281
chr14	1283	73237894	73237895	Lpar6	3	0.861786	0.0619541	0.218583
chrX	828	134601178	134601286	Hnrnph2	3	0.73739	0.0619541	0.335201
chr13	1021	73467196	73471751	Lpcat1	3	0.921971	0.0619821	0.195028
chr7	2408	139188516	139213307	Stk32c	3	1.3979	0.0620434	0.150602
chr13	1024	73626915	73626916	Tert	3	1.8033	0.0628032	0.0762837
chr1	660	84284422	84364180	Pid1	3	-5.31047	0.0632058	-0.0776781
chr1	1062	133393217	133424377	Sox13	3	4.6413	0.0632058	0.0481041
chr1	1780	193273216	193273217	G0s2	3	-4.25596	0.0632058	-0.0363575
chr11	2070	121204710	121204711	Ogfod3	3	-4.60268	0.0632058	-0.0467802
chr13	250	23313524	23313525	4930586N03Rik	3	4.99124	0.0632058	0.0618599
chr13	599	46418433	46418434	Rbm24	3	4.83719	0.0632058	0.0553916
chr13	1087	80962887	80981144	9330111N05Rik	3	5.46858	0.0632058	0.0869077
chr16	940	97356741	97356742	Bace2	3	5.2101	0.0632058	0.0723223
chr18	335	37765579	37765580	Pcdhga12	3	4.97857	0.0632058	0.0613014
chr3	72	19628676	19628677	1700064H15Rik	3	4.9814	0.0632058	0.061426
chr5	269	30711563	30711901	Dpysl5	3	5.10166	0.0632058	0.0669402
chr5	1095	113137985	113221236	2900026A02Rik	3	-4.88935	0.0632058	-0.057505
chr7	739	30291752	30291753	Clip3	3	5.02797	0.0632058	0.0635068
chr10	1061	93453410	93453411	Lta4h	3	-0.670202	0.0632116	-0.393842
chr11	2032	120581379	120581624	Arhgdia	3	0.172991	0.0632116	0.227155
chr7	2046	117380978	117380979	Xylt1	3	0.277486	0.0632116	0.270712
chr11	355	46312293	46312859	Cyfip2	3	-0.42214	0.0634412	-0.939011
chr1	333	52817687	52817688	Inpp1	3	-0.825887	0.0636578	-0.350961
chr15	216	38299081	38300706	Klf10	3	1.02678	0.0636578	1.07066
chr6	1710	142964451	142964452	St8sia1	3	-1.86611	0.0636578	-0.127042
chr17	1269	72918304	72918305	Lbh	3	0.748182	0.0649032	0.497987
chrX	851	135742732	135742733	Armcx5	3	0.909942	0.0649252	0.195682
chr8	1345	114439654	114439702	Wwox	3	0.423846	0.0650724	0.958939
chr1	480	66175312	66364658	Map2	3	1.28956	0.0655397	0.120863
chr7	1333	73538012	73538013	Gm44686	3	-1.3942	0.0658004	-0.56504
chr16	84	10785535	10785536	Socs1	3	0.520616	0.0663052	0.216393
chr4	581	86748554	86774255	Dennd4c	3	0.442529	0.06665	0.555336
chr1	925	118389057	118482039	Clasp1	3	0.541797	0.0669592	0.532183
chr5	1297	122501894	122502225	Atp2a2	3	0.661208	0.0677594	0.401017
chr2	2267	172940320	172940321	Bmp7	3	0.458794	0.0678088	0.0610223
chr13	362	30749225	30749226	Irf4	3	1.38169	0.0683471	0.309648
chr3	1265	130709443	130709444	Ostc	3	0.603455	0.0683887	0.306625
chr5	1346	124095797	124095798	Abcb9	3	-0.902879	0.0684064	-0.311024
chr7	1411	80340218	80346009	Unc45a	3	0.49156	0.0685361	0.372736
chr1	1385	165236942	165236943	Tiprl	3	-0.740154	0.0690165	-0.405185
chr3	423	75451817	75481740	Wdr49	3	-0.997996	0.0694929	-0.122561
chr9	855	59750895	59750896	Myo9a	3	0.608884	0.069624	0.333786
chr11	871	70562880	70563070	Mink1	3	0.576534	0.069647	0.260909
chr13	672	51846677	51846678	Gadd45g	3	0.416075	0.069647	0.240956
chr12	363	52581408	52581409	Gm35188	3	2.22105	0.0702055	0.151953
chr16	567	46120250	46120251	Cd96	3	0.230625	0.0702504	0.252545
chr7	1049	45124334	45124439	Rps11	3	-0.329789	0.0706408	-3.45766
chr7	1868	105736591	105736725	Ilk	3	0.967511	0.0708927	0.200681
chr6	251	38837223	38876165	Hipk2	3	0.553386	0.0711659	0.56787
chr19	856	53140442	53194953	Add3	3	-0.420025	0.071298	-0.485069
chr13	1267	100744656	100744659	Mrps36	3	1.26187	0.0721011	0.187299
chr4	1741	156228526	156234857	Plekhn1	3	0.844716	0.0721011	0.0532813
chr9	1566	111057269	111057519	Ccrl2	3	0.594344	0.0721011	0.129526
chrX	42	7762657	7764087	Tfe3	3	1.59028	0.0724032	0.210007
chr11	994	75193782	75193783	Rtn4rl1	3	0.98341	0.0724268	0.321564
chr5	201	24908468	25100642	Prkag2	3	-0.58951	0.0726658	-0.213235
chr10	448	53349822	53379947	Cep85l	3	0.553486	0.0726681	0.205416
chr17	418	26663230	26676412	Atp6v0e	3	0.424405	0.0726681	0.231681
chr15	649	80083405	80083406	Rpl3	3	-0.278144	0.0726718	-1.54872
chr14	724	52279297	52279545	Rab2b	3	-0.982595	0.0727476	-0.247993
chr4	1096	126429555	126429556	Ago3	3	0.571488	0.0727476	0.567142
chr13	1057	75706756	75707590	Ell2	3	0.740172	0.0728611	0.19588
chr1	1732	190925111	190928492	Angel2	3	1.07452	0.073926	0.380864
chr18	493	56769716	56769717	Gm15345	3	2.12897	0.0744925	0.141779
chr19	39	4097181	4097402	Cdk2ap2	3	0.347044	0.0744925	0.302101
chr19	685	41829969	41829970	Frat1	3	-1.6038	0.0744925	-0.092592
chr16	142	15637399	15637400	Mcm4	3	-0.755709	0.0745422	-0.30616
chr11	1103	79530587	79530609	Evi2a	3	1.63512	0.0747926	0.200068
chr9	821	57940112	57940113	Sema7a	3	2.94805	0.0747926	0.143268
chr10	878	80826655	80826693	Oaz1	3	0.0952724	0.0749424	0.278182
chr14	1148	63607371	63607372	Gm15918	3	1.48229	0.0749424	0.11134
chr19	449	18631949	18631998	Nmrk1	3	1.00594	0.0752769	0.139381
chr11	1031	76763578	76763579	Gosr1	3	0.957639	0.0755652	0.227332
chr1	1418	167308377	167308378	Tmco1	3	0.549454	0.075646	0.14781
chr4	1312	135855746	135855747	Srsf10	3	-0.539322	0.0756505	-0.607437
chr4	1595	149586467	149586638	Clstn1	3	1.02713	0.0756505	0.22813
chr12	606	79297281	79297563	Rad51b	3	1.20313	0.0763083	0.304637
chr11	416	50210764	50210827	Sqstm1	3	0.195652	0.0765325	0.462596
chr12	1320	116281195	116281222	Esyt2	3	0.238388	0.0765325	1.32287
chr6	434	48554795	48554805	Lrrc61	3	1.27845	0.0766059	0.0856375
chr13	1108	85289028	85289029	Rasa1	3	0.217332	0.0768423	0.367037
chr17	720	34898468	34898971	Ehmt2	3	0.692358	0.0768423	0.211426
chr10	826	79988583	79988623	Cnn2	3	0.247674	0.0768604	0.605761
chr1	1259	155099635	155099636	Ier5	3	0.198701	0.0772436	0.62847
chr3	1123	109340652	109573907	Vav3	3	0.497111	0.0772436	0.326332
chr7	732	30193105	30198811	Capns1	3	0.382544	0.077972	0.24784
chr8	1456	122551328	122551329	Piezo1	3	0.571288	0.079141	0.404525
chr17	991	46383730	46383751	Zfp318	3	-1.40607	0.0792293	-0.270953
chr2	559	39005623	39005624	Rpl35	3	-0.480992	0.0796083	-1.13949
chr16	680	63864079	63864158	Epha3	3	1.34301	0.0799924	0.357368
chr6	1017	86669160	86669161	Mxd1	3	-1.02033	0.0799924	-0.351465
chr19	548	29367454	29367455	Cd274	3	0.816481	0.0803578	0.493817
chr5	1248	120711926	120711927	Dtx1	3	0.355067	0.0806668	0.372081
chr11	1044	77513369	77513370	Trp53i13	3	1.14949	0.0807937	0.0989895
chr19	826	47537035	47537119	Stn1	3	-1.145	0.0807937	-0.206947
chr7	562	25297311	25297986	Pafah1b3	3	1.97355	0.0807937	0.130482
chr9	551	44043383	44045944	Thy1	3	0.176962	0.0808359	0.551217
chr15	127	27919270	28025848	Trio	3	-0.890793	0.0809241	-0.299904
chr16	49	5204001	5204012	Nagpa	3	-1.78409	0.08097	-0.105724
chr13	731	55320499	55320500	Prelid1	3	0.368694	0.0809729	0.219359
chr18	418	44827745	44827746	Ythdc2	3	0.552731	0.0815346	0.360089
chr13	563	43560160	43560161	Mcur1	3	1.3041	0.0815571	0.132386
chr14	204	20388909	20388910	Dnajc9	3	-0.904676	0.0815571	-0.303764
chr17	953	44777151	44777152	Supt3	3	0.702456	0.0815571	0.543036
chr5	918	103533020	103533021	Gm42620	3	4.09257	0.0815571	0.0634811
chr10	812	79854955	79854956	E130317F20Rik	3	1.55968	0.0816591	0.0881902
chr15	234	39198331	39659566	Rims2	3	4.61293	0.0816591	0.114977
chr17	1205	66077072	66077073	Ankrd12	3	0.342925	0.0816591	1.2529
chr8	901	84012157	84012158	2210011C24Rik	3	3.53236	0.0817383	0.0642885
chr9	365	36767886	36767887	Gm26787	3	3.62285	0.0817383	0.0688433
chr6	339	41521786	41521787	Prss2	3	3.51621	0.0821531	0.127996
chr9	950	66060230	66060231	Ppib	3	0.133824	0.0821531	0.168394
chr9	1253	96024739	96024740	C78334	3	3.3851	0.0821531	0.0753823
chr13	347	28516780	28885620	2610307P16Rik	3	-3.83141	0.0823596	-0.174288
chr5	357	34336288	34336932	Rnf4	3	-0.524855	0.0823596	-0.51038
chr1	867	98131455	98131467	1810006J02Rik	3	-3.21212	0.0825569	-0.0854258
chr16	479	36693977	36694038	Ildr1	3	1.4164	0.0825569	0.122068
chr16	840	91069144	91069145	4932438H23Rik	3	2.8598	0.0825569	0.0641637
chr3	13	7605863	7613760	Il7	3	2.74165	0.0825569	0.159439
chr6	1238	113471426	113471427	Il17rc	3	2.98344	0.0825569	0.0832375
chr7	2412	139389108	139400489	Inpp5a	3	-0.828622	0.0825569	-0.169288
chr13	854	62126101	62126102	Gm48228	3	-0.992957	0.0827436	-0.256524
chr1	245	40085850	40085851	Gm16894	3	2.43364	0.0829055	0.0793385
chr14	1403	100149763	100284679	Klf12	3	0.530161	0.0829055	0.529773
chr7	1623	99483635	99483738	Rps3	3	-0.24763	0.0829055	-2.54628
chr9	1490	108649379	108649380	Arih2	3	-0.487001	0.0829055	-0.528793
chr11	1637	102082483	102088515	Mpp2	3	2.38851	0.0830916	0.0529029
chr2	562	39190733	39190734	Scai	3	0.712402	0.0839024	0.286254
chr6	619	65525312	65590398	Tnip3	3	2.23059	0.084153	0.10498
chr19	196	6969813	6969814	Plcb3	3	2.51797	0.0843194	0.145115
chr4	1729	155992871	155993377	Sdf4	3	0.0951813	0.0844334	0.124522
chr6	19	5256285	5256286	Pon3	3	2.46748	0.0847232	0.228739
chr16	427	33056452	33057018	Rpl35a	3	-0.321043	0.0850005	-2.45292
chr2	1546	126618677	126618678	Hdc	3	2.14645	0.0852209	0.122014
chr3	999	104511827	104511856	Lrig2	3	0.608921	0.0852344	0.235123
chr10	960	83337881	83337882	Slc41a2	3	2.35394	0.085276	0.165365
chr4	1168	129742295	129742296	Khdrbs1	3	0.345084	0.0853732	0.627564
chr17	18	5492556	5492557	Zdhhc14	3	-3.22069	0.0859393	-0.109437
chr13	1277	101692629	101768217	Pik3r1	3	-0.592218	0.0861116	-0.666547
chr17	1420	88065027	88065291	Fbxo11	3	0.363064	0.0861744	0.866226
chr5	1827	150259766	150295388	Fry	3	0.528551	0.0865562	0.565538
chr18	362	39302689	39302690	Gm15336	3	1.01271	0.0874481	0.147088
chrX	691	103356475	103356476	Chic1	3	1.54449	0.0875557	0.178218
chr18	225	35553370	35553371	Snhg4	3	-1.17071	0.0879288	-0.0970858
chr1	317	51478398	51478425	Nabp1	3	0.482437	0.0879817	0.316766
chr3	609	89454540	89459571	Pmvk	3	-3.13896	0.0879817	-0.159003
chr11	1989	119355509	119355536	Sgsh	3	-1.91923	0.0888521	-0.113669
chr12	685	84194014	84218881	Elmsan1	3	0.222581	0.0888521	0.450395
chr8	1119	95806743	95809033	4930513N10Rik	3	-2.82351	0.0888521	-0.0738556
chr19	437	16780926	16780927	Vps13a	3	0.241742	0.0889648	0.705192
chr18	235	35726988	35726989	1700066B19Rik	3	2.7222	0.0889928	0.0868014
chr10	9	4266379	4347768	Akap12	3	2.3206	0.0890789	0.110043
chr4	93	19605450	19605451	Gm12353	3	-0.798312	0.0890789	-0.200424
chr9	1150	83925144	83948781	Bckdhb	3	-0.582555	0.0890789	-0.12954
chr10	619	69398995	69926133	Ank3	3	2.69687	0.0892363	0.151872
chr5	1111	113930133	113930134	Gm42797	3	2.36472	0.0892363	0.070168
chr10	318	39588451	39613682	Gm16364	3	0.665832	0.0892643	0.131268
chr12	1326	117516478	117688836	Rapgef5	3	2.32514	0.0892725	0.0962886
chr19	82	4928286	4928287	Dpp3	3	0.856412	0.0895195	0.174705
chr4	169	35157483	35157484	Mob3b	3	-1.17649	0.0895195	-0.204014
chr17	543	30004732	30005064	Zfand3	3	0.234859	0.0895711	0.626695
chr5	291	31174500	31180144	Gtf3c2	3	-0.56986	0.0895711	-0.401618
chr9	372	37255413	37255738	Slc37a2	3	1.96749	0.0895711	0.0860009
chrX	906	140664955	140678028	Mid2	3	2.39092	0.0895711	0.110373
chr19	699	42147399	42147400	Marveld1	3	0.614909	0.0899286	0.0662778
chr3	1402	144570425	144570693	Selenof	3	0.415226	0.0899286	0.208058
chr17	685	34238902	34238946	H2-Ob	3	-1.40881	0.0899517	-0.0427738
chr2	2116	164443185	164443186	Sdc4	3	1.59734	0.0901759	0.0611522
chr4	215	41723162	41723170	Dctn3	3	1.12984	0.0901911	0.321078
chr16	761	87432562	87432612	Ltn1	3	-0.721783	0.0902969	-0.361827
chr8	753	71396860	71396861	Babam1	3	0.971963	0.0903449	0.258506
chr15	618	79166057	79209311	Gm10863	3	1.42452	0.0904134	0.0923138
chr10	1093	95415282	95416857	Socs2	3	1.99467	0.0905826	0.0839577
chr9	1231	92542222	92542264	Plod2	3	0.339128	0.0905826	0.0258631
chr4	1293	134915014	134915024	Tmem50a	3	0.10476	0.0907878	0.172148
chr17	31	6782783	6782784	Ezr	3	0.303887	0.0909205	0.6799
chr12	460	69184156	69184157	Mgat2	3	0.566595	0.0910247	0.173675
chr1	32	9748381	9748382	Vcpip1	3	-0.678951	0.0912391	-0.373759
chr16	599	55822137	55838899	Nfkbiz	3	0.314117	0.0917518	0.950482
chr3	1027	105801284	105801336	Rap1a	3	0.280909	0.0918583	0.469701
chr16	889	93603802	93603815	Setd4	3	-0.757162	0.0919007	-0.0896435
chr5	1079	112343039	112343040	Srrd	3	1.77147	0.091906	0.181278
chr6	1523	128826289	128826331	Klrb1b	3	1.13555	0.091906	0.0604401
chr3	753	94562031	94582716	Snx27	3	0.546068	0.0919644	0.222718
chr4	1395	139380658	139380659	Ubr4	3	0.414138	0.0919644	0.41513
chr6	594	58831860	58833700	Herc3	3	-0.636515	0.0919644	-0.607655
chr11	1613	101442297	101442446	Rpl27	3	-0.402808	0.0921573	-2.16546
chr12	20	4344499	4477182	Ncoa1	3	0.209422	0.0921573	0.449774
chr14	1378	87416638	87416666	Tdrd3	3	0.963447	0.0921573	0.343455
chr6	257	39206788	39206789	Kdm7a	3	-0.555591	0.0921573	-0.799166
chr1	1629	181017568	181017569	Ephx1	3	1.24268	0.0922785	0.150148
chr11	635	60105012	60175879	Rai1	3	0.695971	0.0931132	0.461481
chr11	1094	78984830	78984946	Lgals9	3	-0.757749	0.0931496	-0.327503
chr13	1383	113794504	113794622	Arl15	3	0.233552	0.0931496	0.720421
chr6	1277	115675967	115675968	D830050J10Rik	3	2.65485	0.093211	0.109376
chr13	735	55369731	55369732	Rgs14	3	0.940131	0.0935897	0.188844
chr3	1335	137981535	137981545	Dapp1	3	0.413074	0.0937844	0.406073
chr4	1526	146449022	146449023	Zfp992	3	-0.892605	0.0939427	-0.0679802
chr1	34	9908637	9911314	Mcmdc2	3	-5.26254	0.0950519	-0.0750742
chr1	765	90203979	90203980	Ackr3	3	4.32669	0.0950519	0.0382854
chr11	1288	90002893	90002894	Pctp	3	4.96564	0.0950519	0.0607365
chr12	690	84317075	84317076	Gm47484	3	4.91636	0.0950519	0.0586295
chr13	742	55513433	55513446	Pdlim7	3	2.2073	0.0950519	0.106051
chr14	879	54149293	54149294	Trdv5	3	-4.80794	0.0950519	-0.0542397
chr15	286	52786266	52786267	Gm34794	3	-4.47587	0.0950519	-0.0426748
chr15	537	76879433	76879434	Gm49527	3	-5.0464	0.0950519	-0.0643494
chr15	607	79028449	79028450	H1f0	3	1.00554	0.0950519	0.084289
chr15	956	99074574	99074978	Troap	3	4.65876	0.0950519	0.048714
chr17	1348	83215291	83215292	Pkdcc	3	4.75958	0.0950519	0.0523856
chr17	1363	84137227	84156440	Gm19696	3	-4.15815	0.0950519	-0.0338427
chr19	33	4003312	4003313	Doc2g	3	-3.95544	0.0950519	-0.0291432
chr19	443	17335435	17372844	Gcnt1	3	4.45388	0.0950519	0.0419991
chr4	1744	156254757	156255338	Samd11	3	4.23061	0.0950519	0.0356894
chr5	162	23387108	23387109	4930580E04Rik	3	4.72615	0.0950519	0.0511395
chr6	997	85961622	85961623	Gm19265	3	-4.28552	0.0950519	-0.0371517
chr6	1611	134243710	134243711	Gm17089	3	0.792555	0.0950519	0.0612889
chr6	1647	136401829	136415569	E330021D16Rik	3	5.22576	0.0950519	0.0731335
chr7	1023	44815657	44816658	Atf5	3	4.66577	0.0950519	0.0489611
chr8	956	85132288	85132289	Gm42031	3	-3.62414	0.0950519	-0.0227517
chr10	1118	96617005	96617554	Btg1	3	0.198946	0.0956026	2.23095
chr1	776	90998778	91053586	Lrrfip1	3	0.278984	0.0959612	0.530713
chr10	958	82985497	82985498	Chst11	3	-0.301149	0.0960304	-0.786769
chr14	205	20393633	20393634	Mrps16	3	0.513177	0.0960304	0.162898
chr17	956	45433851	45433852	B230354K17Rik	3	2.33379	0.0960304	0.14346
chr18	492	56707812	56707813	Lmnb1	3	0.116657	0.0967471	0.145241
chr9	894	62838784	62838785	Cln6	3	2.33851	0.0968205	0.154467
chr6	446	48739053	48739076	Gimap1	3	0.341808	0.0984569	0.381617
chr5	1294	122391877	122400398	Arpc3	3	0.439004	0.0986364	0.503659
chr8	157	13785614	13785615	Upf3a	3	1.40539	0.0988103	0.227431
chrX	490	73716174	73716175	Bcap31	3	0.15184	0.0998948	0.0878296
chr10	263	30655782	30803326	Ncoa7	3	0.364218	0.0999224	0.276368
chr9	1119	80165030	80217637	Myo6	3	-1.83039	0.0999408	-0.104886
chr3	1134	113630148	113630149	Rnpc3	3	-0.572647	0.100196	-0.505612
chr8	616	61591141	61902690	Palld	3	1.65499	0.100759	0.106651
chr11	1996	119603148	119603149	Rptor	3	-0.438922	0.100792	-1.02417
chr6	946	83317605	83317606	Mthfd2	3	1.00181	0.100948	0.257214
chr10	829	80039794	80039795	Polr2e	3	0.373248	0.100971	0.139579
chr5	325	33018815	33018816	Ywhah	3	0.629086	0.100971	0.213418
chr15	361	61985390	61987422	Myc	3	-0.872101	0.1016	-0.0978325
chr18	25	6213912	6213913	Gm17036	3	-0.827538	0.102558	-0.14257
chr5	1692	143527992	143528036	Rac1	3	0.177104	0.102558	0.15171
chr6	136	29212248	29216364	Impdh1	3	-0.708935	0.102558	-0.164147
chr7	2229	127296259	127309518	Itgal	3	0.151049	0.102681	0.441966
chr13	886	64248699	64248700	1810034E14Rik	3	-1.1356	0.102991	-0.0629768
chr14	357	31495007	31495040	Mettl6	3	-0.867568	0.102991	-0.282734
chr18	338	37815078	37815401	Pcdhgc4	3	0.720081	0.102991	0.0960086
chrX	294	38456453	38456454	Lamp2	3	0.394001	0.102991	0.160571
chr9	1407	106891414	106891979	Manf	3	0.292332	0.104323	0.218496
chr17	667	34031619	34031662	Slc39a7	3	0.675661	0.104368	0.141273
chr6	1494	127561337	127577975	Cracr2a	3	-0.62296	0.104434	-0.359339
chr5	1619	139325621	139325622	Adap1	3	0.608392	0.104882	0.100785
chr17	744	35119774	35121429	Csnk2b	3	0.412213	0.104895	0.176138
chr5	1849	151651241	151651242	Rfc3	3	-1.57002	0.104895	-0.222432
chr7	643	28050047	28050101	Psmc4	3	0.685096	0.104895	0.163169
chr18	342	37906415	37935476	Diaph1	3	0.226039	0.105046	0.58118
chr9	792	56994922	56994923	Ptpn9	3	0.671481	0.105423	0.375657
chr12	746	86947042	86952657	Cipc	3	-2.11891	0.105492	-0.191229
chr6	1772	148212373	148212374	Ergic2	3	-0.831994	0.105492	-0.29233
chr7	1624	99535465	99535662	Arrb1	3	0.845872	0.105729	0.22651
chr15	135	31224313	31268336	Dap	3	0.501623	0.105938	0.169347
chr10	1164	100487557	100488289	Cep290	3	0.552024	0.10657	0.0656644
chr7	2177	126584941	126584992	Apobr	3	-2.24285	0.106838	-0.104762
chr1	1225	152766541	152766542	Arpc5	3	-0.615959	0.106887	-0.657371
chr3	1137	115715071	115715072	S1pr1	3	0.55725	0.107364	0.341921
chr12	499	70937856	70937857	Actr10	3	0.533376	0.107483	0.242549
chr9	1193	88719628	88719629	Gm10634	3	2.39625	0.108168	0.120781
chr2	608	53191224	53191284	Prpf40a	3	0.303599	0.108236	0.58549
chr8	1470	122915986	123042277	Ankrd11	3	-0.238512	0.108717	-1.70538
chr11	686	62458459	62458460	Pigl	3	0.860273	0.109872	0.169576
chr2	1967	155819425	155819426	BC029722	3	1.52205	0.109872	0.155343
chr8	926	84773395	84800344	Nfix	3	0.948035	0.109988	0.0744933
chr7	692	28982049	28982828	Map4k1	3	0.492141	0.110105	0.235881
chr9	959	66593005	66593142	Usp3	3	-0.486865	0.110105	-0.86173
chr3	281	53017215	53017237	Cog6	3	1.48981	0.110218	0.130166
chr5	538	64159450	64230399	Tbc1d1	3	0.273005	0.110478	0.895298
chr5	1758	146795005	146795006	Usp12	3	-0.839617	0.110522	-0.36296
chr10	667	75589339	75589381	Ggt5	3	1.78875	0.110617	0.0821082
chr17	455	27634474	27636669	Rps10	3	-0.263033	0.110617	-2.45992
chr3	12	7503482	7503486	Zc2hc1a	3	1.28568	0.110617	0.0930956
chr4	497	63495950	63495991	Whrn	3	1.77413	0.110617	0.0837561
chr7	2176	126583189	126585817	Cln3	3	-0.925595	0.110617	-0.244885
chr2	230	25557846	25557847	Edf1	3	0.382525	0.110794	0.228363
chr11	613	59449998	59450007	Snap47	3	1.64351	0.111022	0.097409
chr15	866	93519522	93595891	Prickle1	3	1.85622	0.111221	0.166604
chr17	1204	65951114	65951226	Twsg1	3	0.744225	0.111221	0.0571214
chr10	1084	94688653	94688654	Cep83	3	0.176974	0.111482	0.0732233
chr15	638	79742503	79742536	Sun2	3	-0.492423	0.111482	-0.595552
chr7	388	19822769	19822770	Bcl3	3	0.723099	0.111482	0.0937584
chr6	223	35133624	35133724	Cnot4	3	-0.340795	0.111958	-0.916169
chr3	904	100162406	100162407	Wdr3	3	-0.788064	0.112175	-0.165253
chr10	874	80798197	80798732	Sf3a2	3	0.617555	0.112241	0.166595
chr17	970	45686321	45686322	Mrpl14	3	0.28238	0.112688	0.0443947
chr7	663	28437446	28440927	Gmfg	3	0.198062	0.112688	0.216761
chr2	1805	150136641	150136708	Zfp120	3	1.04174	0.112709	0.058259
chr4	709	101068982	101068983	Raver2	3	-0.775153	0.113163	-0.101005
chr7	1341	73740301	73740302	Fam174b	3	-1.39231	0.113163	-0.0768847
chr16	118	13668169	13668170	Parn	3	-0.896826	0.113171	-0.205272
chr3	1209	123267454	123267490	Sec24d	3	0.714962	0.113297	0.402307
chr2	2197	167492644	167503089	Rnf114	3	0.561246	0.11361	0.33965
chr10	764	78464974	78464975	Pdxk	3	-0.859308	0.113837	-0.0676021
chr9	600	44881295	44881296	Kmt2a	3	0.227159	0.114056	0.532011
chr19	470	21272277	21273246	Zfand5	3	0.144758	0.114182	0.195612
chr7	2226	127260708	127260709	Dctpp1	3	-0.496822	0.114214	-0.0629345
chr4	1453	141790890	141790891	Dnajc16	3	0.773399	0.114784	0.0513034
chr15	539	76904077	76904102	Rpl8	3	-0.236995	0.114915	-2.26046
chr15	642	79834225	79834688	Cbx6	3	1.39876	0.115205	0.143277
chr10	91	13868821	13868980	Aig1	3	0.581153	0.115273	0.453117
chr11	991	75172559	75172560	1700016P03Rik	3	0.616352	0.115273	0.0795735
chr11	1825	113684154	113684155	Fam104a	3	0.713259	0.115273	0.289717
chr11	492	53707318	53707319	Rad50	3	0.494809	0.115483	0.265973
chr4	899	116627477	116627941	Nasp	3	-0.275905	0.116417	-0.618194
chr13	450	36117411	36129900	Fars2	3	0.281948	0.116862	0.354287
chr1	133	30949308	30949309	Ptp4a1	3	0.290181	0.117292	0.0364679
chr1	230	38985607	38985608	Pdcl3	3	1.06323	0.117292	0.142286
chr15	187	36608972	36608973	Pabpc1	3	-0.196557	0.117487	-1.66493
chr3	1004	104777546	104777547	Tafa3	3	-2.45139	0.117554	-0.0772886
chr10	1143	99263230	99263231	Dusp6	3	-0.949587	0.117711	-0.350925
chr4	1720	155847401	155847461	Dvl1	3	-0.928946	0.117711	-0.330023
chr16	252	19983036	19983037	Klhl6	3	-0.672292	0.117761	-0.704375
chr10	183	22302511	22302835	Gm26740	3	0.246863	0.119021	1.05633
chr3	1367	142391807	142395696	Pdlim5	3	-0.583205	0.119428	-0.52413
chr6	1458	125236952	125237010	Cd27	3	-0.443619	0.119481	-0.233672
chr2	2053	160859630	160872990	Zhx3	3	1.12607	0.1198	0.300321
chr3	332	58692399	58692400	Siah2	3	0.435026	0.1198	0.312238
chr11	337	44518963	44519442	Rnf145	3	0.718449	0.119894	0.457021
chr9	923	65021692	65021693	Hacd3	3	0.824815	0.119983	0.56753
chr6	1061	88446526	88446539	Eefsec	3	0.937209	0.120015	0.556343
chr7	139	7136723	7136755	Zfp773	3	2.04522	0.120015	0.142221
chr8	1393	119840496	119840544	Cotl1	3	0.266329	0.120015	0.829936
chr5	1722	145114214	145114312	Arpc1b	3	0.185137	0.120069	0.535495
chr8	280	22974843	23139105	Ank1	3	-3.80157	0.120069	-0.0598443
chr12	238	31654868	31654869	Cog5	3	0.291182	0.120442	0.600702
chr2	37	5063937	5064045	Optn	3	1.92339	0.120992	0.150116
chr2	876	84798827	84798828	Ube2l6	3	3.37013	0.120992	0.062299
chr8	381	31111819	31111830	Rnf122	3	-1.98252	0.120992	-0.140026
chr9	1417	107399611	107400069	Cacna2d2	3	-3.16436	0.120992	-0.0478311
chr2	1537	125782869	125782870	Secisbp2l	3	0.658334	0.121048	0.222091
chr10	496	59951833	59951834	Ddit4	3	1.67297	0.121242	0.147665
chr15	747	84167836	84167837	Pnpla3	3	3.12997	0.121242	0.0918596
chr2	1654	131186948	131186958	Cdc25b	3	0.542123	0.121478	0.12385
chr4	171	35225914	35225932	Gm12367	3	2.84546	0.121478	0.0589924
chrX	344	50561027	50635321	Firre	3	1.66829	0.121551	0.0674028
chr19	257	8920373	8920374	B3gat3	3	0.367998	0.121829	0.161199
chr14	319	29968307	29968308	Selenok	3	0.153804	0.121887	0.163962
chr15	905	97908309	97908310	Vdr	3	2.60345	0.121887	0.0622402
chr17	1277	73710414	73710451	Galnt14	3	2.79741	0.121887	0.0672578
chr7	742	30321739	30321740	E130208F15Rik	3	2.50992	0.121887	0.0556298
chr16	377	31081431	31081432	Xxylt1	3	1.31476	0.122172	0.148223
chr8	1206	105566323	105566351	Gm38250	3	2.53305	0.122172	0.077995
chr17	1200	65867829	65885798	Ralbp1	3	0.506315	0.122235	0.286529
chr10	896	81176630	81176631	Eef2	3	-0.29208	0.122378	-1.72003
chr11	633	59964943	59964944	Rasd1	3	0.109805	0.122378	0.00581002
chr14	1114	61556757	61556886	Spryd7	3	-1.61559	0.123	-0.101571
chr5	1261	121204480	121204481	Rpl6	3	-0.286456	0.12307	-2.32396
chr14	864	53881611	53881612	Trdv1	3	-2.4286	0.123838	-0.0706038
chr12	890	103425779	103425824	Ddx24	3	0.255073	0.124	0.488436
chr5	258	30232580	30232581	Selenoi	3	0.650444	0.124134	0.120088
chr14	591	47189412	47189413	Gch1	3	0.356571	0.125188	0.253824
chr14	1512	122181703	122181704	Clybl	3	-0.39475	0.125291	-0.093583
chr4	1060	124741849	124741850	Inpp5b	3	0.566282	0.125291	0.343181
chr8	1220	105855131	105855132	Thap11	3	1.48254	0.125291	0.137705
chr17	14	4994938	4996421	Arid1b	3	0.168102	0.125425	0.657718
chr12	385	55080109	55080110	2700097O09Rik	3	1.03742	0.125563	0.144663
chr2	1159	91730133	91766445	Ambra1	3	0.316776	0.125563	0.861597
chr11	1967	118402091	118402092	Lgals3bp	3	0.633887	0.125926	0.219851
chr7	1271	67222595	67222629	Lysmd4	3	-0.534858	0.125926	-0.111453
chr2	344	29751684	29751685	Gm13420	3	3.28998	0.126169	0.0912402
chr12	584	77238124	77239065	Fut8	3	0.694805	0.126229	0.798601
chr16	108	11909421	11909445	Cpped1	3	-0.101795	0.126255	-0.0230114
chr1	345	53785223	53785224	Stk17b	3	-0.40134	0.126395	-0.918663
chr5	1655	141000581	141000582	Card11	3	0.104311	0.126833	0.235186
chr1	696	86359583	86359584	C130036L24Rik	3	-2.9326	0.126965	-0.0597358
chr1	1240	153740348	153740349	Rgs16	3	0.831819	0.126965	0.249696
chr19	127	5637482	5637483	Rela	3	0.603849	0.126965	0.438021
chr2	1171	92392730	92401263	Mapk8ip1	3	3.02734	0.126965	0.114429
chr6	1039	87672146	87672193	Aplf	3	-2.63968	0.126965	-0.0535858
chrX	769	122397400	122397401	Nap1l3	3	0.755529	0.126965	0.0454406
chr7	743	30323894	30323895	Sdhaf1	3	0.230034	0.127323	0.0582995
chr12	268	35534420	35534421	Gm48236	3	0.976252	0.127676	0.0409302
chr13	585	44730773	44731271	Jarid2	3	0.194635	0.127797	0.711251
chr9	383	37552903	37552904	Nrgn	3	1.75463	0.127797	0.0789483
chrX	1041	160928487	160994704	Cdkl5	3	-2.80153	0.127797	-0.0873857
chr1	462	64617167	64617242	Mettl21a	3	2.35025	0.128096	0.0676699
chr16	38	4938760	4939122	Nudt16l1	3	0.918255	0.128126	0.131276
chr7	2389	136894613	136894614	Mgmt	3	-2.29764	0.12834	-0.0660039
chr8	1242	106210935	106211023	Prmt7	3	1.14871	0.128505	0.245711
chr12	556	75579864	75579865	Gm47689	3	1.01379	0.128584	0.0352834
chr2	2196	167421711	167421721	Slc9a8	3	0.554866	0.128668	0.260414
chr15	1019	100732678	100732737	I730030J21Rik	3	2.05537	0.129073	0.0611372
chr4	42	11007675	11007676	Plekhf2	3	-0.892745	0.129073	-0.262678
chrX	386	56454876	56454885	Ints6l	3	0.580276	0.129073	0.24035
chr17	704	34627147	34628039	Ppt2	3	1.07549	0.129709	0.10575
chr6	178	31088470	31220488	Lncpint	3	0.220732	0.130148	3.46711
chr13	867	63014933	63015167	Aopep	3	-0.300553	0.130505	-1.03762
chr11	68	5741149	5762376	Urgcp	3	0.754091	0.130635	0.170534
chr2	52	6322666	6322667	Usp6nl	3	1.40134	0.130635	0.218527
chr4	304	45011686	45011687	1700055D18Rik	3	1.60883	0.130635	0.0383511
chr5	167	23710424	23712667	AI506816	3	-0.424168	0.130655	-1.10833
chr13	60	9720927	9765314	Zmynd11	3	-0.528452	0.131061	-0.475485
chr2	1248	104493689	104494446	Hipk3	3	0.725289	0.131061	0.338194
chr17	679	34187552	34187802	Tap1	3	0.30165	0.132326	0.270284
chr8	755	71463654	71463655	Abhd8	3	0.429013	0.132686	0.195838
chr6	1531	129045900	129045901	Klrb1f	3	1.69353	0.132977	0.211216
chr11	360	46454934	46454935	Havcr2	3	-2.21095	0.13378	-0.159035
chr16	667	59555751	59600979	Crybg3	3	1.24701	0.134528	0.172964
chr2	804	75704640	75704641	Nfe2l2	3	-0.701923	0.135043	-0.523315
chr12	626	80643831	80644341	Erh	3	0.525695	0.135498	0.264887
chr16	125	13819250	13819325	Ntan1	3	0.730397	0.135498	0.23247
chr14	340	31019137	31025511	Pbrm1	3	0.448609	0.13555	0.637904
chr2	1887	152830309	152831728	Bcl2l1	3	0.94969	0.135591	0.324604
chr6	1015	86526320	86526321	Pcbp1	3	0.550285	0.135984	0.256147
chr3	1211	123446912	123446913	Prss12	3	-0.71704	0.1363	-0.10049
chr10	1058	93284974	93311135	Elk3	3	0.230065	0.136379	0.194701
chr11	1986	119267886	119268028	Gaa	3	-0.945278	0.136564	-0.0666971
chr12	720	85280305	85288438	Acyp1	3	0.755974	0.136698	0.118846
chr11	1588	101082564	101082625	Coasy	3	1.16288	0.136774	0.06958
chr3	510	86999308	86999441	Cd1d1	3	1.5408	0.136774	0.0878735
chr14	338	31001362	31001672	Spcs1	3	0.473577	0.13755	0.218491
chr15	668	81105082	81190757	Mrtfa	3	-0.39221	0.13755	-0.52333
chr14	1296	74732296	74735967	Esd	3	1.01303	0.137885	0.177682
chr6	260	39377671	39377675	Slc37a3	3	0.599635	0.137885	0.199542
chr11	1397	96968664	96982959	Sp2	3	-0.958291	0.138731	-0.191969
chr11	1795	109473373	109543754	Arsg	3	1.43959	0.139143	0.087681
chr2	382	30801706	30801707	1700001O22Rik	3	1.17709	0.140967	0.0818103
chr3	390	67374096	67374148	Mlf1	3	0.886436	0.140967	0.205497
chr18	226	35562157	35562453	Matr3	3	-0.428226	0.1418	-0.447183
chr3	1150	116508207	116508208	Rtca	3	0.695089	0.1418	0.155757
chr2	472	34406877	34432025	Mapkap1	3	0.338801	0.141816	0.317963
chr10	894	81136270	81137953	Zbtb7a	3	-0.703729	0.142316	-0.659671
chr10	39	7956229	7956230	Tab2	3	0.305824	0.142463	0.383737
chr13	590	45389741	45390927	Mylip	3	-0.720122	0.142755	-0.591813
chr2	840	80315465	80315466	Dnajc10	3	1.03694	0.142755	0.222247
chr1	236	39552001	39552002	Gm15832	3	-5.18179	0.142954	-0.0708781
chr1	996	130462743	130462744	Cd55	3	-1.30584	0.142954	-0.100777
chr1	1393	165708047	165708086	Rcsd1	3	0.439241	0.142954	0.45886
chr1	1668	184034380	184034381	Dusp10	3	-0.489977	0.142954	-0.313226
chr10	1166	100589394	100589395	4930430F08Rik	3	4.10511	0.142954	0.0325486
chr10	1217	111298678	111298679	Bbs10	3	-4.74228	0.142954	-0.0517371
chr11	499	54028089	54028090	Slc22a4	3	4.50758	0.142954	0.0436679
chr11	1677	103101657	103101658	Plcd3	3	4.23548	0.142954	0.0358169
chr11	1801	109797182	109797183	Gm11683	3	5.22221	0.142954	0.072949
chr11	1912	116434093	116434094	Ubald2	3	-0.397935	0.142954	-0.500825
chr15	413	71727837	71727838	Fam135b	3	-4.5795	0.142954	-0.0460025
chr15	562	77729038	77729094	Apol9b	3	-3.56702	0.142954	-0.0217905
chr16	80	10480058	10489783	Ciita	3	4.59926	0.142954	0.0466646
chr16	120	13672019	13672020	3110001I22Rik	3	-4.61716	0.142954	-0.0472722
chr17	228	22314836	22314837	Gm7072	3	0.791251	0.142954	0.189067
chr17	406	26202957	26202962	Rgs11	3	-4.25018	0.142954	-0.0362043
chr18	516	60273271	60273272	Gm4841	3	4.65636	0.142954	0.0486298
chr19	454	19001116	19111196	Rorb	3	4.69035	0.142954	0.0498368
chr19	582	33590307	33761951	Lipo3	3	4.5534	0.142954	0.0451418
chr2	1828	151039397	151039398	Nanp	3	-3.70135	0.142954	-0.0241128
chr3	309	55242363	55461972	Dclk1	3	4.83054	0.142954	0.0551277
chr3	745	94413272	94422800	Tdrkh	3	4.4749	0.142954	0.0426448
chr4	638	91313402	91399984	Elavl2	3	4.63261	0.142954	0.0478028
chr4	645	93335510	93335511	Tusc1	3	4.38695	0.142954	0.0400041
chr4	1098	126533471	126533472	Ago4	3	4.32709	0.142954	0.0382967
chr4	1324	136143496	136143497	Id3	3	1.04472	0.142954	0.159838
chr5	1554	137510252	137510253	Gm8066	3	-4.93584	0.142954	-0.059454
chr7	1395	79920648	79920649	Ap3s2	3	1.73823	0.142954	0.158372
chr9	505	40964117	40964118	Jhy	3	-4.22228	0.142954	-0.0354723
chr9	1054	75597650	75611325	Tmod2	3	4.67797	0.142954	0.0493938
chr9	1729	122117299	122117303	Snrk	3	0.399878	0.142954	0.220159
chrX	60	8097086	8097087	Gm6787	3	4.76704	0.142954	0.0526676
chr11	923	72441354	72441355	Mybbp1a	3	-1.19335	0.143054	-0.333936
chr19	952	60874555	60874556	Prdx3	3	1.18592	0.143816	0.14213
chr16	149	16349202	16349203	Gm49521	3	-1.70395	0.143881	-0.12492
chr7	2260	127841763	127841968	Stx4a	3	0.740302	0.144563	0.172887
chr3	1480	153175409	153182815	1700094M23Rik	3	0.778259	0.144616	0.072414
chr1	154	34439850	34439851	Imp4	3	0.869013	0.144982	0.313646
chr5	135	20882123	20882124	Phtf2	3	0.0648374	0.145251	0.0265361
chr6	1627	134929091	134929133	Lockd	3	1.00784	0.145251	0.145135
chr7	1600	98309537	98321208	Acer3	3	-0.751412	0.14528	-0.122041
chr8	913	84197666	84197667	Gm26887	3	0.421772	0.145534	0.190048
chr10	248	28668359	28668397	Themis	3	-0.192534	0.145951	-1.12165
chr11	1013	75732868	75732869	Ywhae	3	0.190916	0.145951	0.334126
chr4	160	34687437	34687438	Slc35a1	3	0.973006	0.147084	0.0952478
chr14	332	30825589	30825590	Stimate	3	0.863397	0.14746	0.204767
chr15	1069	102073772	102073864	Eif4b	3	0.598933	0.147825	0.413638
chr5	1147	115134974	115134975	Unc119b	3	0.44406	0.147884	0.126787
chr1	1579	176814659	176814660	Sdccag8	3	0.370323	0.147989	0.338934
chr12	8	3572380	3589172	Dtnb	3	0.387724	0.148442	0.507986
chr14	1129	62761111	62761112	Ints6	3	0.40669	0.14931	0.438593
chr1	421	60409618	60409803	Abi2	3	0.59046	0.149756	0.302086
chr8	608	60890417	60890451	Hpf1	3	0.262185	0.149871	0.0677566
chr4	1588	149425984	149426749	Ube4b	3	0.629072	0.150342	0.411587
chr19	145	5912791	5912871	Dpf2	3	1.0511	0.151676	0.223253
chr1	1539	173673679	173677686	Ifi208	3	-0.79363	0.152174	-0.224947
chr9	521	42124296	42124297	Sorl1	3	0.320923	0.152658	0.544107
chr11	1167	83223575	83224149	AI662270	3	0.455224	0.15319	0.132549
chr6	1159	97459285	97617541	Frmd4b	3	0.309545	0.153829	0.157565
chr12	505	71136847	71137840	2700049A03Rik	3	0.954921	0.154033	0.153959
chr12	969	108003413	108003602	Bcl11b	3	0.135323	0.154033	0.650333
chr5	1518	136136073	136136074	Lrwd1	3	0.707477	0.154033	0.143755
chr10	1228	111997263	112002621	Glipr1	3	0.612323	0.154197	0.370004
chr3	524	87846754	87847005	Sh2d2a	3	-0.409071	0.154206	-0.401137
chr3	1201	122801948	122801981	4930447N08Rik	3	1.08662	0.154734	0.0614211
chr15	891	96460842	96460843	Scaf11	3	0.399245	0.155582	0.380567
chr19	486	23272598	23273897	Smc5	3	-0.644771	0.155582	-0.439801
chr6	1371	122282881	122282882	Klrg1	3	-1.41828	0.155736	-0.451466
chr8	868	81014927	81014928	Usp38	3	0.30076	0.156484	0.451404
chr5	1195	117287582	117287625	Pebp1	3	0.422027	0.156532	0.184453
chr4	582	86857411	86857412	Rps6	3	-0.279433	0.156564	-2.05236
chr15	392	66561102	66561103	Tmem71	3	-0.704205	0.156674	-0.407442
chr8	1217	105827349	105827350	Ranbp10	3	-0.577525	0.156674	-0.396625
chr19	116	5468497	5468507	Ctsw	3	-0.31017	0.15699	-0.565718
chr6	1606	133104908	133105256	Smim10l1	3	0.792194	0.157464	0.139584
chr17	1141	56717766	56717798	Ndufa11	3	0.236268	0.1575	0.0692268
chr17	509	29015896	29032568	Gm16196	3	-0.736703	0.157568	-0.097737
chr16	545	44765735	44765736	Cd200r1	3	1.20517	0.158029	0.0708241
chr2	1486	121449194	121449383	Serf2	3	0.00557977	0.158029	0.0130018
chr5	149	21785183	21785251	Dnajc2	3	0.417511	0.158512	0.186697
chr12	891	103434210	103434259	Ifi27	3	0.172138	0.158655	0.115365
chr3	1469	152210421	152210521	Fubp1	3	-0.25917	0.158655	-0.314427
chr14	1504	121878269	121878504	1810041H14Rik	3	-1.89508	0.159507	-0.111469
chr13	380	32338739	32338740	Gmds	3	0.429119	0.160223	0.614414
chr17	961	45555702	45555711	Nfkbie	3	0.44608	0.160445	0.159775
chr12	269	35535037	35535038	Ahr	3	0.765967	0.160507	0.136548
chrX	747	112311333	112311366	Apool	3	0.813699	0.160709	0.0899822
chr3	1231	127553488	127553633	Zgrf1	3	1.64014	0.161165	0.237604
chr1	995	130462575	130462576	Gm16083	3	-2.16342	0.161653	-0.167891
chr11	1040	77216286	77216287	Ssh2	3	-0.20746	0.161653	-0.575129
chr13	1105	84222299	84222326	Tmem161b	3	0.341882	0.161653	0.0887731
chr8	1438	121907693	121907694	Slc7a5	3	-0.600231	0.162149	-0.310693
chr16	908	94370617	94382908	Ttc3	3	0.309177	0.162481	0.508814
chr7	738	30280418	30280419	Wdr62	3	-2.79972	0.162481	-0.0816999
chr6	1536	129238275	129238276	Gm47861	3	1.69976	0.162582	0.101492
chr10	283	34019623	34019624	Rwdd1	3	-0.817579	0.162728	-0.389227
chr19	329	11407660	11407661	Ms4a4c	3	-0.481126	0.162747	-0.139673
chr11	457	51756210	51756618	Sec24a	3	-0.496759	0.163342	-0.586529
chr11	1125	80780024	80780025	Myo1d	3	2.56503	0.163661	0.126337
chr11	187	23306894	23306895	Usp34	3	0.170199	0.163704	0.678665
chr14	1008	55643250	55643806	Tm9sf1	3	-1.37803	0.163704	-0.193216
chr17	224	21933021	21962451	Zfp942	3	-0.507434	0.163704	-0.168894
chr10	129	18235052	18235053	Gm10827	3	1.74736	0.163734	0.147689
chr14	147	13961439	14012491	Atxn7	3	0.279893	0.163734	0.410943
chr9	1674	120127688	120127844	Rpsa	3	-0.222176	0.163844	-3.42709
chr2	376	30474218	30474219	Ier5l	3	2.38514	0.163844	0.114836
chrX	231	35888831	36041238	Dock11	3	-0.283014	0.163931	-0.931154
chr9	200	21592771	21592828	Yipf2	3	1.63915	0.16454	0.104904
chr1	987	128417358	128417368	Dars	3	-0.656495	0.165049	-0.24293
chr17	1262	71616214	71616215	Wdr43	3	-0.417665	0.165049	-0.731922
chr2	2222	168734338	168742133	Atp9a	3	1.43273	0.165049	0.0868534
chr7	1700	102565444	102565486	Trim21	3	1.54432	0.165049	0.101265
chr1	1766	192771212	192771223	Hhat	3	2.11935	0.165217	0.0778211
chr10	67	11149429	11149524	Shprh	3	-0.649437	0.165217	-0.491812
chr2	1153	91526761	91546333	Ckap5	3	0.483404	0.165524	0.242986
chr7	2462	140881868	140882309	Sirt3	3	-0.988663	0.165923	-0.0684248
chr11	1424	97703398	97703399	Psmb3	3	0.322065	0.166369	0.257795
chr7	1865	105640055	105640590	Timm10b	3	0.488986	0.166369	0.141888
chr5	369	34949444	34999184	Rgs12	3	0.861252	0.167178	0.0898568
chr12	383	54986335	54986507	Baz1a	3	0.399379	0.167311	0.76747
chr10	821	79917005	79917006	R3hdm4	3	0.320318	0.167382	0.0758751
chr4	918	117156242	117156243	Rps8	3	-0.224038	0.167586	-2.95851
chr7	747	30419801	30419854	Hcst	3	-0.454604	0.167586	-0.910306
chr12	668	83688151	83688563	Psen1	3	-0.361484	0.167836	-0.336645
chr6	621	65778987	65779101	Prdm5	3	-0.54562	0.16831	-0.109937
chr4	1043	123750344	123750345	Akirin1	3	0.586096	0.168354	0.1634
chr15	517	76538734	76538735	Fbxl6	3	0.825446	0.168781	0.0842859
chr10	418	50592668	50604751	Ascc3	3	0.199242	0.169057	0.649284
chr2	398	31470206	31470207	Ass1	3	0.6318	0.170335	0.143202
chr8	763	71542929	71542930	Mvb12a	3	0.307811	0.170335	0.052144
chr4	1566	148448610	148448625	Mtor	3	0.331225	0.170544	0.133266
chr11	1250	87755576	87755577	Mir142hg	3	-0.179277	0.171457	-1.19142
chr13	1185	95891994	95891995	Iqgap2	3	-0.238602	0.171457	-0.900183
chr17	526	29464758	29491925	Gm26885	3	1.15749	0.171457	0.0439044
chr19	133	5726269	5726317	Ehbp1l1	3	0.632052	0.171457	0.187217
chr9	1333	102834916	102834972	Ryk	3	0.780856	0.171492	0.109661
chr1	286	44061935	44079746	Gm8251	3	-1.46344	0.171703	-0.101569
chr17	660	33955662	33955677	Rps18	3	-0.282714	0.171852	-2.22331
chr5	1640	140331859	140332424	Nudt1	3	0.983376	0.171852	0.0382334
chr9	236	22468347	22469743	Rp9	3	-0.35721	0.171852	-0.290596
chr13	14	3893432	3918220	Net1	3	-1.05843	0.173434	-0.104364
chr8	575	54718678	54724504	Wdr17	3	-1.48948	0.173434	-0.0909172
chr15	522	76626005	76626074	Vps28	3	0.3247	0.174325	0.196224
chr7	2118	121707252	121707253	Usp31	3	-1.25449	0.174514	-0.18204
chr7	702	29180480	29180701	Psmd8	3	0.237832	0.17478	0.129044
chr14	1111	61360438	61360439	Ebpl	3	0.529715	0.174887	0.11449
chr9	1421	107541864	107542193	Cyb561d2	3	0.742351	0.175046	0.0929153
chr18	684	75018780	75018796	Dym	3	-0.564142	0.175096	-0.527467
chr9	1482	108517102	108517156	Qrich1	3	-0.49646	0.175599	-0.68818
chr6	417	47577659	47595030	Ezh2	3	0.35214	0.175767	0.104835
chr5	585	67427679	67427680	Gm26756	3	-3.00661	0.176472	-0.094401
chr15	277	51865522	51865523	Eif3h	3	0.269697	0.176845	0.486205
chr4	1390	139192898	139233383	Capzb	3	0.237891	0.176845	0.515597
chr1	1453	170976126	170976547	Fcgr2b	3	-2.95812	0.177164	-0.110319
chr6	642	67339693	67376188	Il12rb2	3	-0.622015	0.177564	-0.260548
chr10	1462	128322458	128322468	Cnpy2	3	0.455303	0.177674	0.0915108
chr4	421	57956410	57956411	Txn1	3	0.208623	0.177674	0.20931
chr1	692	86301374	86301375	Gm16341	3	-3.15662	0.177891	-0.0408841
chr1	870	98589516	98589518	Gm7967	3	3.36127	0.177891	0.0528063
chr11	740	67078299	67078300	Myh3	3	3.13796	0.177891	0.0474561
chr2	66	9878599	9878600	Gata3	3	0.616129	0.177891	0.505372
chr3	1329	137864182	137864374	Gm43403	3	3.92099	0.177891	0.095854
chr5	1761	146845070	146845071	Rasl11a	3	3.46371	0.177891	0.0475477
chr6	842	71360828	71360829	Gm44175	3	-4.60501	0.177891	-0.078585
chr8	880	83332485	83332486	Elmod2	3	3.28656	0.177891	0.0405231
chr8	1396	119992437	120002726	Crispld2	3	3.9175	0.177891	0.066875
chr7	735	30232271	30232272	Tbcb	3	0.670507	0.178052	0.177216
chr16	272	20651651	20651652	Psmd2	3	0.742297	0.17893	0.241713
chr10	416	49783258	49788766	Grik2	3	2.90334	0.179422	0.0474196
chr17	419	26715649	26715710	Crebrf	3	-0.531545	0.179422	-0.5956
chr5	1465	134552433	134552434	Clip2	3	0.891643	0.179571	0.139255
chr4	296	44300875	44300876	Melk	3	3.14755	0.179636	0.0859777
chr7	727	30090526	30090527	Zfp566	3	-2.52664	0.179636	-0.0659472
chr7	1681	101969820	101969821	Numa1	3	0.227511	0.179636	0.221236
chr7	1682	102018154	102018690	Il18bp	3	2.27225	0.179636	0.0717927
chr18	167	31789044	31789045	Gm26533	3	2.29936	0.179911	0.0373533
chr19	95	5106975	5107072	Rab1b	3	0.573316	0.179911	0.17546
chr3	1038	106032813	106032814	Chil5	3	-2.43767	0.179911	-0.0546673
chrX	620	95899032	95899033	Zc3h12b	3	-1.71279	0.180158	-0.0939061
chr4	625	88938520	88938521	Gm49890	3	2.23706	0.180358	0.0467761
chr1	359	55226781	55226782	Rftn2	3	-1.72888	0.180461	-0.0654045
chr2	220	25403070	25403171	Npdc1	3	1.7498	0.180505	0.0405042
chr2	1199	94406150	94406151	2810002D19Rik	3	0.279806	0.180505	0.00733946
chr2	1585	128609629	128609630	Gm39929	3	-1.80229	0.180505	-0.0303916
chrX	346	50942709	50942710	Frmd7	3	-1.5066	0.180505	-0.0238041
chr18	526	60747148	60776239	Rps14	3	-0.246021	0.181026	-2.71605
chr6	258	39207067	39207068	Gm49041	3	1.4488	0.181373	0.055239
chr17	759	35235791	35235792	Nfkbil1	3	2.1628	0.181891	0.13069
chr15	350	60164456	60187408	Gm2682	3	-0.138869	0.18204	-2.20099
chr7	1058	45211811	45212123	Dkkl1	3	1.47261	0.182085	0.0545861
chr2	544	38287374	38287375	Dennd1a	3	0.307019	0.18222	0.872369
chr7	2160	125707887	125707915	D430042O09Rik	3	0.676107	0.18222	0.151326
chr1	412	59670738	59670834	Sumo1	3	-0.327999	0.183025	-0.841655
chr5	924	104021837	104021919	Hsd17b11	3	-1.18727	0.183386	-0.109891
chr11	86	6415442	6416312	Ppia	3	0.108763	0.18367	0.521698
chr11	1898	116077589	116077961	Unc13d	3	0.741191	0.18367	0.211488
chr11	1959	117969185	117969186	Socs3	3	0.0670003	0.18367	0.0620064
chr3	1089	108200594	108200834	Cyb561d1	3	1.79121	0.18367	0.0812872
chr4	1687	155086372	155086373	Rer1	3	0.467556	0.18367	0.20393
chr8	690	69902557	69902558	Ndufa13	3	0.0821484	0.183823	0.104741
chr5	1607	138619739	138619761	Zfp68	3	-1.12545	0.184311	-0.244552
chr5	247	29735935	29735936	Gm5129	3	2.59254	0.184418	0.0708834
chr10	956	82859007	82859008	Gm38560	3	2.68694	0.184687	0.0738302
chr5	1573	137787797	137787798	Zcwpw1	3	-2.12986	0.184687	-0.0412987
chr6	1287	115995004	115995005	Plxnd1	3	0.896996	0.184687	0.0327848
chr10	927	81559493	81559494	Tle5	3	0.22176	0.184894	0.438792
chr1	796	92148392	92180341	Hdac4	3	0.287738	0.184964	0.467068
chr1	1368	164307671	164312879	Nme7	3	-1.01395	0.184964	-0.209892
chr3	406	69127091	69127113	Kpna4	3	-0.339242	0.184964	-0.837915
chr6	487	51523900	51544524	Snx10	3	-0.713237	0.185073	-0.319026
chr11	11	3356140	3409174	Limk2	3	0.461346	0.18518	0.247013
chr12	164	23010283	23010284	2410018L13Rik	3	-2.15539	0.18518	-0.0491339
chr11	1010	75630987	75630988	Inpp5k	3	0.275009	0.185395	0.146466
chr6	1655	136828842	136839764	BC049715	3	2.01627	0.185395	0.0745332
chr8	1350	115705077	115705078	Gm15655	3	1.80881	0.185395	0.051023
chr14	1422	103346799	103346800	Mycbp2	3	0.117114	0.185626	0.728372
chr9	930	65294259	65294295	Clpx	3	0.494619	0.18563	0.109268
chr1	1316	160978645	160978652	Serpinc1	3	-0.756636	0.185641	-0.108074
chr4	1110	127123690	127126046	Tmem35b	3	2.01415	0.185641	0.050569
chr5	1052	110653450	110653451	Ddx51	3	-1.52053	0.185706	-0.0722977
chr1	1688	185332148	185332180	Bpnt1	3	-1.89271	0.185836	-0.0393059
chr17	1163	57087781	57087782	Tubb4a	3	1.8214	0.185836	0.0492478
chr10	901	81233154	81233155	Zfr2	3	1.62406	0.186166	0.0787671
chr2	1483	121413774	121413775	Pdia3	3	0.309411	0.186166	0.437239
chr4	1361	137993021	137993513	Eif4g3	3	0.180128	0.186166	0.509307
chr5	618	72914303	72914369	Slain2	3	0.454906	0.186717	0.317187
chr6	247	38534822	38534823	Fmc1	3	1.10073	0.186905	0.108667
chr12	167	24572282	24580749	Grhl1	3	1.59714	0.186951	0.101503
chr2	1539	125859133	125866107	Galk2	3	0.371789	0.18747	0.229927
chr2	1467	120970714	120970715	Ubr1	3	-0.559946	0.188127	-0.745154
chr8	1471	123042465	123042466	2810013P06Rik	3	0.705637	0.18884	0.247791
chr10	1004	86705508	86705509	Hsp90b1	3	0.356574	0.18907	0.405925
chr8	684	69808678	69808690	Gmip	3	-0.483832	0.18907	-0.405427
chr10	222	24869985	24870047	Med23	3	0.905458	0.189112	0.172199
chr2	1982	156179579	156180238	Rbm39	3	-0.103449	0.189206	-2.30444
chr3	810	95996000	95996001	Plekho1	3	1.60897	0.189206	0.123267
chr19	18	3767420	3768218	Kmt5b	3	0.459766	0.189724	0.440966
chr16	458	35938469	35939011	Parp9	3	0.620582	0.190308	0.205429
chr14	868	53961514	53961515	Gm43647	3	-1.3193	0.190445	-0.107775
chr1	147	33814526	33814570	Zfp451	3	-0.480561	0.190825	-0.175231
chr7	1480	84151892	84151893	Abhd17c	3	1.06419	0.191622	0.15124
chr16	551	45158784	45158785	Atg3	3	-0.415553	0.191774	-0.277566
chr8	659	67818232	68206057	Psd3	3	1.0348	0.191774	0.145157
chr13	1374	113180896	113225908	Gzmk	3	-0.775152	0.192017	-0.438146
chr15	1008	100586364	100599984	Pou6f1	3	-0.527657	0.192039	-0.402596
chr9	607	45009612	45009613	Cd3e	3	0.139284	0.193395	0.403103
chr16	433	33380835	33400445	Zfp148	3	0.218142	0.19357	0.402248
chr1	1197	150392837	150393250	Tpr	3	-0.409337	0.193693	-1.18774
chr5	1314	123138930	123138931	4932422M17Rik	3	-1.09486	0.194584	-0.0819936
chr11	1875	115514386	115514387	Jpt1	3	-0.647224	0.195586	-0.585316
chr19	450	18670763	18670764	Carnmt1	3	0.247372	0.195779	0.172119
chr7	551	25072291	25072292	Grik5	3	1.35419	0.196757	0.0923659
chr6	1755	146888486	146888589	Ppfibp1	3	0.882931	0.196993	0.11025
chr19	591	34192228	34217624	Stambpl1	3	0.243356	0.197011	0.263163
chr9	218	22071001	22071032	Gm16845	3	-1.18158	0.197439	-0.0713414
chr13	752	55693123	55693124	B230219D22Rik	3	0.55663	0.197941	0.205925
chr14	169	16249279	16249327	Ngly1	3	-0.613857	0.198621	-0.357639
chr2	579	48949233	48949276	Orc4	3	0.603877	0.198682	0.277131
chr4	145	33031322	33031323	4933421O10Rik	3	-0.0921422	0.199796	-0.01038
chr1	1484	171559192	171559193	Cd244a	3	-2.76291	0.1998	-0.154102
chr3	69	19227779	19227780	Gm16093	3	-0.834307	0.200307	-0.540474
chr5	1354	124327851	124327972	Mphosph9	3	-0.795582	0.200583	-0.250373
chr18	46	9957905	9957906	Thoc1	3	-0.578915	0.200617	-0.707355
chr15	521	76616847	76617384	Slc39a4	3	0.876264	0.200756	0.0801249
chr12	129	17266544	17266545	Pdia6	3	0.784065	0.20203	0.299014
chr8	894	83741168	83741326	Adgre5	3	0.19014	0.20219	0.499075
chr9	314	32928965	32928966	Gm27162	3	0.449722	0.202241	0.0697056
chr4	1231	132768334	132768335	Rpa2	3	-1.06422	0.202613	-0.465188
chr11	547	58072915	58093134	Gm12248	3	-0.882272	0.202667	-0.212662
chr2	1904	153345828	153345845	Asxl1	3	0.288869	0.203118	0.536531
chr14	1056	56811463	56811716	Zmym5	3	0.538649	0.203547	0.387589
chr10	978	84622291	84622292	Polr3b	3	-0.383567	0.203665	-0.233717
chr4	1559	148151907	148152135	Fbxo6	3	0.829234	0.203665	0.0510171
chr2	1750	144368982	144368999	Kat14	3	0.905406	0.204533	0.152741
chr10	881	80855274	80857121	Sppl2b	3	2.1386	0.205403	0.0936355
chr11	1385	96464592	96464681	Skap1	3	0.107803	0.205466	1.85524
chr16	171	17233571	17233664	Hic2	3	1.37702	0.20616	0.0746301
chr8	4	3467644	3467680	Pex11g	3	-0.672684	0.206636	-0.107945
chr15	523	76639957	76639958	Tonsl	3	2.04032	0.20692	0.0938357
chr11	192	23629026	23633639	0610010F05Rik	3	-0.418659	0.207213	-0.0396998
chr13	740	55464266	55464267	Prr7	3	0.388932	0.207213	0.138481
chr8	965	85555343	85555344	Dnaja2	3	-0.719879	0.207213	-1.08312
chr3	769	95042542	95042614	Psmd4	3	0.132615	0.207392	0.0944534
chr3	1045	106547581	106547802	Cept1	3	0.438036	0.207623	0.238436
chr16	846	91406234	91406235	Il10rb	3	-0.545438	0.208187	-0.203453
chr10	479	58323465	58394388	Lims1	3	0.241109	0.208268	0.418563
chr2	125	18055236	18126156	Mllt10	3	0.201418	0.208486	0.479672
chr7	1045	45091408	45091409	Gm45669	3	-1.84639	0.208486	-0.0773974
chr11	2005	120098927	120098944	Ndufaf8	3	0.373785	0.208783	0.0685948
chr2	435	32599708	32608464	St6galnac6	3	-0.691072	0.208783	-0.0909406
chr10	138	19011962	19015410	Tnfaip3	3	0.148494	0.209458	1.2754
chr10	1031	88826803	88826804	Utp20	3	-0.8031	0.209458	-0.227593
chr11	758	67966192	67966480	Stx8	3	0.305001	0.209458	0.35982
chr19	461	20390672	20390944	Anxa1	3	-1.56877	0.209458	-0.0782926
chr18	714	78123330	78142119	Slc14a1	3	-0.6558	0.2099	-0.12641
chr19	670	40612396	40659770	Entpd1	3	-0.820424	0.210846	-0.183704
chr11	413	50131395	50131396	Tbc1d9b	3	-0.485688	0.21144	-0.216874
chr7	2341	132576397	132576398	Oat	3	-1.59431	0.21144	-0.175053
chr12	753	87200453	87200454	Tmed8	3	1.245	0.211624	0.131966
chrX	115	12080552	12160355	Bcor	3	0.191004	0.211634	0.127309
chr7	2109	121034444	121034445	Mettl9	3	0.976177	0.211827	0.127141
chr1	788	91459323	91459324	Per2	3	-1.19632	0.212229	-0.247358
chr1	815	92902905	92902906	Ankmy1	3	6.12515	0.212229	0.138152
chr1	1233	153408428	153414233	E330020D12Rik	3	0.844142	0.212229	0.186302
chr1	1392	165609545	165634529	Mpzl1	3	4.2485	0.212229	0.0361598
chr10	297	35711891	35711892	Amd2	3	-4.43741	0.212229	-0.0414996
chr10	1382	125966252	125966253	Lrig3	3	-4.43215	0.212229	-0.0413411
chr10	1476	128549101	128549305	Rpl41	3	-0.35194	0.212229	-3.17298
chr11	794	69340460	69340809	Rnf227	3	4.95992	0.212229	0.0604885
chr11	1296	90662998	90687607	Tom1l1	3	-4.13013	0.212229	-0.0331532
chr11	1480	99155076	99155077	Ccr7	3	-0.665877	0.212229	-0.0760565
chr11	1488	99386096	99389364	Krt10	3	-4.14651	0.212229	-0.0335547
chr11	1628	101894373	101894374	Meox1	3	4.41108	0.212229	0.0407127
chr11	1776	107979638	108343928	Prkca	3	0.27952	0.212229	1.28554
chr12	126	17011553	17011727	2410004P03Rik	3	4.04884	0.212229	0.0312267
chr12	632	80790342	80790343	Gm47941	3	-4.49059	0.212229	-0.0431332
chr14	1396	99046092	99046120	Mzt1	3	-1.36146	0.212229	-0.226846
chr15	319	57892447	57892448	Derl1	3	0.221366	0.212229	0.197664
chr15	983	99725646	99725647	Cox14	3	0.45935	0.212229	0.157451
chr15	1022	100870682	100936325	Scn8a	3	4.16689	0.212229	0.0340605
chr16	319	23520290	23609925	Rtp4	3	0.827742	0.212229	0.137954
chr17	763	35342241	35342242	H2-Q2	3	3.75902	0.212229	0.0251782
chr18	232	35662185	35662186	Spata24	3	-3.95061	0.212229	-0.0290392
chr18	425	46427042	46427128	Gm4107	3	4.38267	0.212229	0.0398795
chr19	45	4148618	4148619	Coro1b	3	1.06764	0.212229	0.128087
chr19	555	29805988	29805989	9930021J03Rik	3	0.321715	0.212229	0.377863
chr19	666	40402266	40513750	Sorbs1	3	-0.307734	0.212229	-0.238008
chr19	946	60580954	60581025	Cacul1	3	-0.803	0.212229	-1.07816
chr2	335	29055038	29055066	Cfap77	3	-1.83696	0.212229	-0.105591
chr2	614	57113071	57124003	Nr4a2	3	-0.309651	0.212229	-0.382943
chr2	1518	122765236	122781999	Sqor	3	3.76277	0.212229	0.0252489
chr2	1942	154892781	154892935	Eif2s2	3	-0.890336	0.212229	-1.56445
chr3	501	85887515	85887516	Glt28d2	3	4.14116	0.212229	0.033423
chr3	643	90514277	90514392	S100a1	3	4.29724	0.212229	0.0374711
chr3	929	101604683	101604684	Atp1a1	3	0.302608	0.212229	0.225804
chr3	932	101836222	101848959	Mab21l3	3	4.2237	0.212229	0.0355092
chr3	1043	106482430	106486050	Dennd2d	3	-0.549099	0.212229	-0.389915
chr3	1497	154663858	154764330	Erich3	3	5.27421	0.212229	0.0756999
chr4	7	3678114	3678127	Lyn	3	-1.70836	0.212229	-0.184392
chr4	523	72200151	72200919	Tle1	3	-3.72618	0.212229	-0.0245663
chr4	808	108619848	108619849	Gm12743	3	-1.23393	0.212229	-0.108046
chr4	1174	130028503	130047774	Gm12963	3	4.24135	0.212229	0.0359709
chr4	1366	138262231	138262472	Kif17	3	-4.35634	0.212229	-0.039122
chr4	1421	140957901	140957902	Gm13031	3	-4.48498	0.212229	-0.0429579
chr5	42	6876522	7344756	Zfp804b	3	4.99599	0.212229	0.0620705
chr5	168	23779557	23783711	Pus7	3	-1.73597	0.212229	-0.115051
chr5	374	35278318	35278319	Adra2c	3	4.1285	0.212229	0.0331135
chr6	634	66896396	66896549	Gng12	3	-1.58656	0.212229	-0.1172
chr6	958	83711263	83711264	Vax2	3	4.22751	0.212229	0.0356084
chr6	1291	116208037	116208038	Washc2	3	-0.532465	0.212229	-0.267307
chr7	70	4877152	4877153	Isoc2a	3	-4.60596	0.212229	-0.0468914
chr7	981	43976572	43976573	Gm44756	3	4.87186	0.212229	0.0567876
chr7	998	44306901	44306902	Clec11a	3	-4.10879	0.212229	-0.0326369
chr7	1290	68749187	68749241	Arrdc4	3	4.34639	0.212229	0.0388394
chr7	2064	118855751	118855775	Iqck	3	-4.02951	0.212229	-0.0307843
chr7	2166	126369533	126369541	Lat	3	0.0537157	0.212229	0.102441
chr8	401	33813202	33813203	Gm26632	3	-3.64562	0.212229	-0.023123
chr8	1100	95110423	95142547	Kifc3	3	-3.88701	0.212229	-0.0277002
chr9	102	15626730	15627933	Deup1	3	4.31805	0.212229	0.0380449
chr9	487	40269216	40269687	Scn3b	3	4.65329	0.212229	0.0485221
chrX	609	94542142	94542143	Maged1	3	3.76718	0.212229	0.0253323
chr6	1144	94700136	94700145	Lrig1	3	1.10498	0.212594	0.187006
chr8	1450	122432907	122432930	Cyba	3	0.15282	0.212742	0.39091
chr7	899	39552500	39552501	Gm37494	3	1.37325	0.21278	0.128571
chr8	462	40511782	40511868	Vps37a	3	0.243582	0.213032	0.142328
chr9	1029	72985428	72985605	Ccpg1	3	0.457369	0.213599	0.341391
chr9	1133	82829539	82829806	Irak1bp1	3	0.785842	0.213705	0.0463292
chr3	458	81932600	81932601	Ctso	3	0.548543	0.214383	0.150062
chr3	1149	116423985	116428745	Cdc14a	3	0.498284	0.216334	0.326843
chrX	459	72918556	72918557	Nsdhl	3	1.55105	0.217089	0.119008
chr15	345	59374246	59374287	Nsmce2	3	0.313675	0.217573	0.402455
chr2	74	10153570	10153571	Itih5	3	0.997474	0.21758	0.126765
chr11	2038	120630147	120633600	Mafg	3	0.920544	0.217677	0.199549
chr1	1232	153332785	153332786	Lamc1	3	0.152642	0.21814	0.0467598
chr16	838	91044542	91044543	Paxbp1	3	0.249547	0.218181	0.183294
chr7	2138	123124180	123124181	Tnrc6a	3	0.171259	0.218181	0.350253
chr2	283	26671281	26671282	Lcn4	3	-1.30939	0.218328	-0.0726905
chr2	2039	158624887	158624888	Actr5	3	-0.94862	0.218581	-0.250795
chr12	589	78226378	78226653	Gphn	3	0.264143	0.218687	0.699336
chr12	802	91590008	91590487	Gtf2a1	3	0.583998	0.218687	0.202934
chr2	1949	155236534	155236608	Dynlrb1	3	0.174114	0.21893	0.0797503
chr6	829	70726434	70726435	Igkc	3	0.474686	0.218953	0.103114
chr17	843	37045965	37050631	Gabbr1	3	0.148723	0.218999	0.0889857
chr1	863	97761537	97770411	Ppip5k2	3	0.416565	0.219161	0.227697
chr11	550	58168538	58168539	Gemin5	3	-0.762895	0.219161	-0.112905
[truncated: 13,260 more rows]

## Sheet: C4
seqnames	idx	start	end	name	strand	Log2FC	FDR	MeanDiff
chr4	27	6990798	6990799	Tox	3	1.7874	1.26082e-55	18.449
chr17	527	29490752	29493407	Pim1	3	-1.60861	1.48012e-40	-7.47341
chr10	317	39369763	39511739	Fyn	3	0.996662	8.72615e-39	15.4731
chr2	1544	126491572	126499847	Atp8b4	3	-2.02459	1.69823e-35	-5.06567
chr18	718	79109390	79109391	Setbp1	3	1.82194	3.48496e-31	6.86285
chr1	249	40465551	40466006	Il18r1	3	-2.31289	2.19007e-26	-2.56887
chr1	225	38627184	38664955	Aff3	3	-1.98457	6.18979e-26	-3.8706
chr17	1079	51810918	51833290	Satb1	3	-2.26511	4.86065e-25	-4.58084
chr15	461	75111696	75111970	Ly6c2	3	-1.75058	2.42526e-24	-4.73074
chr10	42	8518824	8518825	Ust	3	-2.26016	2.80706e-24	-2.60051
chr6	1165	99028257	99520997	Foxp1	3	-1.35796	3.28223e-24	-8.08349
chr12	540	73584796	73584797	Prkch	3	0.87272	3.44734e-24	10.4226
chr15	350	60164456	60187408	Gm2682	3	-0.780408	5.01288e-23	-10.5018
chr12	394	55492646	55492647	Nfkbia	3	-1.00356	9.02617e-22	-6.9464
chr13	300	24327403	24415122	Cmah	3	-2.3137	1.46692e-21	-2.38782
chr18	487	56400336	56432132	Gramd3	3	-1.43267	2.21605e-21	-4.24817
chr13	594	45964956	45964977	Atxn1	3	1.01363	3.79782e-21	6.03955
chr5	871	99243239	99729062	Rasgef1b	3	1.63465	5.07759e-20	4.19325
chr15	49	9529827	9529835	Il7r	3	-1.92122	1.14463e-19	-2.52836
chr2	614	57113071	57124003	Nr4a2	3	1.83854	1.92167e-19	3.5436
chr9	1635	118478211	118478344	Eomes	3	1.76899	2.31593e-19	2.57736
chr19	264	8989283	8989295	Ahnak	3	-1.13173	3.17074e-18	-5.24836
chr8	1351	115707095	115707794	Maf	3	1.37946	1.0294e-17	3.37897
chr5	1496	135465926	135545115	Hip1	3	1.4251	1.62994e-17	3.72466
[truncated: 14,693 more rows]

## Sheet: C5
seqnames	idx	start	end	name	strand	Log2FC	FDR	MeanDiff
[truncated: 14,506 more rows]

[truncated: 3 more sheets: C6, C7, C8]
