# Supplementary material for: Long-lived central memory γδ T cells confer protection against murine cytomegalovirus reinfection
Source: PLoS Pathog. 2024 Jul 8;20(7):e1010785. doi: 10.1371/journal.ppat.1010785 (PMC11257398; doi:10.1371/journal.ppat.1010785)
Supplement: S4 Table — Differential gene score statistics by cluster (ATAC) (XLSX) [file ppat.1010785.s017.xlsx]

## Sheet: C1
seqnames	start	end	strand	name	idx	Log2FC	FDR	MeanDiff
chr1	124846039	123321471	2	Dpp10	968	1.95809	2.34563e-12	0.523643
chr14	25480054	25481105	1	NA_ENSMUSG00000114539	269	-0.865349	7.02281e-10	-0.93654
chr14	25459185	25666743	1	Zmiz1	267	-0.582407	7.0352e-09	-0.760072
chr2	42653624	40595246	2	Lrp1b	564	1.9721	7.0352e-09	0.636345
chr16	5885355	7411526	1	Rbfox1	55	1.83636	1.69404e-08	0.606708
chr18	72351069	71253634	2	Dcc	664	1.90444	1.76659e-08	0.347887
chr4	78211961	75941238	2	Ptprd	544	1.65035	1.76659e-08	0.59245
chr13	9076451	9001432	2	NA_ENSMUSG00000113543	55	0.898502	7.1568e-08	0.696357
chr12	33147693	33373185	1	Atxn7l1	256	-0.575625	1.76923e-07	-0.463081
chr2	140395309	142392966	1	Macrod2	1728	1.39828	1.76923e-07	0.633956
chr7	96171246	96911093	1	Tenm4	1572	1.82281	1.76923e-07	0.370923
chr8	117257064	117459430	1	Cmip	1368	-0.471862	1.76923e-07	-0.533946
chr14	24014491	23289431	2	Kcnma1	244	2.32237	1.94611e-07	0.408809
chr8	17535586	15892537	2	Csmd1	181	1.91377	2.81817e-07	0.551494
chr6	77979699	76881637	2	Ctnna2	893	2.15658	8.18372e-07	0.359746
chr19	48206025	48805505	1	Sorcs3	841	2.07124	1.53125e-06	0.212184
chr13	105838547	106019783	1	NA_ENSMUSG00000114564	1305	2.18787	2.27412e-06	0.108532
chr13	76384535	77031810	1	Mctp1	1069	2.30789	2.55636e-06	0.47277
chr9	73968966	73479422	2	Unc13c	1036	2.3275	2.55636e-06	0.214323
chr12	53248677	54072175	1	Npas3	367	1.94168	2.56079e-06	0.457605
chr6	63255876	64704323	1	Grid2	613	1.56568	4.13861e-06	0.442647
chr14	119138341	119869815	1	Hs6st3	1484	1.87761	4.61801e-06	0.256875
chr2	19909780	20810713	1	Etl4	147	2.71242	5.82351e-06	0.830072
chr12	37817726	38634239	1	Dgkb	292	1.15365	6.51118e-06	0.169204
chr10	109010982	108497650	2	Syt1	1210	1.86213	6.95245e-06	0.211484
chr10	110456204	109681259	2	Nav3	1212	1.89511	6.95245e-06	0.260913
chr5	66173118	66016549	2	Rbm47	572	-0.870385	6.95245e-06	-0.302748
chr10	59616692	59446984	2	Mcu	492	-0.559922	7.10791e-06	-0.24327
chr12	82588292	83162056	1	Rgs6	660	1.92991	7.61373e-06	0.346887
chr6	105677660	106699310	1	Cntn4	1193	1.89498	7.62945e-06	0.41701
chr6	110645581	111567230	1	Grm7	1211	1.97839	7.62945e-06	0.347278
chr10	114802307	114398823	2	Trhde	1243	2.3091	9.19191e-06	0.236643
chr10	82985498	83195900	1	Chst11	960	-0.460778	9.47e-06	-0.383585
chr8	32884797	31814551	2	Nrg1	388	2.20066	1.15328e-05	0.484212
chr15	20449265	21589533	1	Cdh12	101	1.27248	1.2957e-05	0.213643
chr12	84216137	84214365	2	NA_ENSMUSG00000113094	687	-0.454086	1.3356e-05	-0.584197
chr9	27790775	28925410	1	Opcml	276	1.60626	1.3356e-05	0.320258
chr1	58795374	58847503	1	Casp8	396	-0.7803	1.38985e-05	-0.286988
chr3	26332460	25426215	2	Nlgn1	94	1.64216	1.38985e-05	0.259649
chr15	22549022	23474418	1	Cdh18	103	1.4735	1.50312e-05	0.205903
chr13	18397686	18121098	2	Pou6f2	119	2.4489	1.58381e-05	0.255075
chr16	57811487	58042341	1	NA_ENSMUSG00000116920	628	2.48435	1.58381e-05	0.124615
chr16	39984361	42181679	1	Lsamp	522	1.42826	1.59731e-05	0.538841
chr3	90389938	90385239	2	Slc27a3	636	-1.08584	1.75466e-05	-0.229155
chr16	13780708	13814839	1	Rrn3	125	-0.898767	1.83004e-05	-0.223042
chr17	57249455	57263665	1	Trip10	1170	-0.719458	1.87622e-05	-0.493389
chr1	20618064	20057779	2	Pkhd1	92	2.0193	1.99027e-05	0.228486
chr1	99772765	100485942	1	Cntnap5b	874	1.78279	1.99027e-05	0.199284
chr18	28862850	28998176	1	4930474G06Rik	155	2.2444	1.99027e-05	0.0894053
chr6	59426294	59347226	2	Gprin3	601	-0.746221	1.99027e-05	-0.247292
chr3	57301988	57285611	2	Tm4sf1	316	1.96951	2.07995e-05	0.165814
chr4	41699989	41769474	1	Il11ra1	213	-0.543654	2.14929e-05	-0.372377
chr7	96629069	96596652	2	NA_ENSMUSG00000085792	1574	2.36627	2.14929e-05	0.0656593
chr3	13471655	14182287	1	Ralyl	41	1.89155	2.23149e-05	0.281274
chr5	114823468	114808196	2	1500011B03Rik	1136	-0.854709	2.23149e-05	-0.459937
chr3	118562129	119432924	1	Dpyd	1172	1.85685	2.28266e-05	0.285264
chr17	5941280	6044290	1	Synj2	21	-0.533119	2.33905e-05	-0.355063
chr3	76074270	76710019	1	Fstl5	430	2.10196	2.37202e-05	0.333361
chr9	10904775	9660891	2	Cntn5	51	1.58433	2.82443e-05	0.331446
chr13	12106945	11553102	2	Ryr2	70	2.13554	2.8494e-05	0.311702
chr4	36951747	35706647	2	Lingo2	172	1.832	2.9555e-05	0.395839
chr12	85686669	85709087	1	Batf	730	-0.468615	3.08392e-05	-0.33546
chr14	121380011	121286343	2	Stk24	1499	-0.423434	3.08392e-05	-0.374303
chr7	69396932	69354372	2	NA_ENSMUSG00000110028	1293	2.94072	3.08392e-05	0.0887521
chr5	130369455	130847412	1	Caln1	1445	2.03754	3.11314e-05	0.224337
chr7	16781340	16798274	1	Slc1a5	286	-0.877771	3.20549e-05	-0.324671
chr15	78913660	78911966	2	NA_ENSMUSG00000084864	601	-1.25696	3.35957e-05	-0.705613
chr8	75448694	75984503	1	Iqcm	821	2.37798	3.35957e-05	0.203345
chr10	73099342	74649737	1	Pcdh15	655	1.42403	3.4093e-05	0.41777
chr16	11322908	11755472	1	Snx29	104	-0.43845	3.42633e-05	-0.373873
chr4	129135091	129136910	1	NA_ENSMUSG00000087416	1142	-1.47424	3.67372e-05	-0.536554
chr2	130450278	130556124	1	Ptpra	1631	-0.769534	3.69061e-05	-0.231559
chr18	45268860	45686024	1	Kcnn2	423	2.09094	3.74306e-05	0.211121
chr1	89454806	89897617	1	Agap1	759	2.09586	4.31383e-05	0.49801
chr5	73256619	73019987	2	Fryl	623	-0.45826	4.46216e-05	-0.4415
chr13	21187556	21177187	2	NA_ENSMUSG00000113104	157	-0.692316	4.69834e-05	-0.352928
chr4	155343683	155344465	1	NA_ENSMUSG00000098729	1693	-1.02004	4.90152e-05	-0.34001
chr6	50456201	50293330	2	Osbpl3	473	-0.390205	4.90152e-05	-0.438587
chr6	52231089	52223100	2	Hoxa9	504	-2.29932	4.90152e-05	-0.251308
chr9	16501285	15910189	2	Fat3	105	1.64796	5.25269e-05	0.208988
chr3	25144261	23798102	2	Naaladl2	93	1.65817	5.27792e-05	0.43924
chr8	112570043	112882717	1	Cntnap4	1336	2.81376	5.97957e-05	0.161504
chr11	106613423	106502147	2	Tex2	1748	-0.539699	6.17763e-05	-0.320691
chr17	57248446	57234635	2	Gpr108	1169	-0.722703	6.18268e-05	-0.474578
chr9	30781479	30722035	2	NA_ENSMUSG00000111867	286	2.54175	6.18268e-05	0.0911592
chr8	51177683	51180608	1	NA_ENSMUSG00000109944	562	2.43235	6.18493e-05	0.0896129
chr18	13601400	13462416	2	NA_ENSMUSG00000117608	79	2.22983	6.34331e-05	0.113373
chr5	132543344	131437333	2	Auts2	1450	1.37485	6.74978e-05	0.356418
chr7	12897815	12909083	1	Zscan22	213	-1.66215	6.97006e-05	-0.236038
chr7	141122382	141157606	1	Ptdss2	2480	-0.794952	6.97006e-05	-0.217742
chr16	8792308	8689595	2	Usp7	65	-0.675483	7.06984e-05	-0.293087
chr18	37746993	37841873	1	Pcdhga10	334	-0.627931	7.23929e-05	-0.254802
chr5	109796298	109769407	2	NA_ENSMUSG00000105471	1025	-0.590951	7.23929e-05	-0.0870221
chr7	4471285	4445697	2	NA_ENSMUSG00000091177	45	-1.08608	7.38356e-05	-0.212117
chr17	57769570	58410355	1	Cntnap5c	1175	1.95796	7.83419e-05	0.238117
chr1	126830799	125913620	2	Nckap5	975	1.72578	8.13125e-05	0.453462
chr19	29697824	29708634	1	Mlana	555	-1.66845	8.3904e-05	-0.187625
chr5	7344756	6769010	2	Zfp804b	42	1.28112	8.43838e-05	0.143454
chr7	142460809	142494867	1	Lsp1	2539	-0.835141	8.45838e-05	-0.23974
chr1	193201703	193175453	2	Traf3ip3	1781	-0.830602	9.12456e-05	-0.373623
chr5	81020138	81825133	1	Adgrl3	693	1.38645	9.12767e-05	0.177585
chr14	96519102	96102736	2	Klhl1	1390	1.67191	9.40835e-05	0.125857
chr18	37731009	37841873	1	Pcdhgb5	331	-0.637937	9.40835e-05	-0.267022
chr1	110977584	110888326	2	Cdh19	911	1.99155	9.7498e-05	0.0531653
chr2	73271925	73284706	1	Sp9	758	-0.937277	9.94433e-05	-0.266706
chr9	55538672	55546180	1	Isl2	770	-1.20127	0.000100324	-0.316153
chr17	67354457	66666947	2	Ptprm	1216	1.75787	0.000101811	0.219109
chr2	15526479	16255555	1	Malrd1	116	1.63358	0.000101811	0.193095
chr2	168601657	168476410	2	Nfatc2	2221	-0.35658	0.000101811	-0.354466
chr7	16738410	16749294	1	Ap2s1	285	-1.06599	0.000101811	-0.281508
chr1	193203038	193226208	1	NA_ENSMUSG00000089683	1783	-0.794136	0.000104463	-0.362137
chr12	112950512	112946363	2	NA_ENSMUSG00000097476	1074	-1.15545	0.000104463	-0.444302
chr15	78913919	78919517	1	Pdxp	600	-1.20937	0.000104463	-0.501653
chr6	141629518	141686646	1	Slco1b2	1689	3.7752	0.000104463	0.0747157
chr8	58912640	57774052	2	Galntl6	597	1.40943	0.000104463	0.337571
chr15	32244810	32696341	1	Sema5a	146	2.03656	0.000105001	0.194191
chr15	90679432	90487482	2	Cpne8	845	1.93514	0.000105712	0.0851915
chr5	117976730	118010201	1	Fbxo21	1207	-0.462895	0.000106272	-0.13001
chr10	87521795	87584136	1	Pah	1016	2.0973	0.00010876	0.111786
chr18	15760157	15451924	2	Chst9	95	2.38024	0.000109964	0.15296
chr18	37736936	37841870	1	Pcdhga9	332	-0.633271	0.000109964	-0.265127
chr10	117148534	117069427	2	Frs2	1278	-0.746917	0.000110221	-0.299964
chr18	37751600	37841873	1	Pcdhgb7	336	-0.621852	0.000113516	-0.236426
chr4	125066672	125074042	1	Snip1	1075	-0.984606	0.000113516	-0.288101
chr18	28711861	28726847	1	BC051408	154	2.96162	0.000114145	0.0759495
chr18	37742094	37841873	1	Pcdhgb6	333	-0.627543	0.000114791	-0.256498
chr4	41756157	41738493	2	Sigmar1	217	-0.644121	0.000116444	-0.325829
chr1	170885065	170885881	1	NA_ENSMUSG00000096968	1455	-1.14152	0.000119277	-0.404736
chr16	9995560	9567898	2	Grin2a	71	1.67076	0.00012049	0.177845
chr8	115972071	115971635	2	NA_ENSMUSG00000110620	1354	2.48514	0.00012049	0.349117
chr3	57425314	57441677	1	Tm4sf4	317	1.75971	0.000122613	0.150038
chr5	66151212	66174945	1	NA_ENSMUSG00000097092	573	-1.13062	0.000122725	-0.185639
chr4	155398112	155384980	2	Gabrd	1694	-0.780483	0.000124166	-0.127111
chr7	57387188	56716465	2	Gabrg3	1204	1.61545	0.000124166	0.205038
chr9	107533945	107538673	1	Tmem115	1420	-0.611704	0.00013104	-0.397774
chr1	9299878	8361475	2	Sntg1	24	1.57075	0.00013126	0.234454
chr15	75888770	75884137	2	Mroh6	476	-1.10274	0.00013126	-0.365443
chr12	112868228	112850873	2	Gpr132	1070	-0.519181	0.000132598	-0.482808
chr6	114131241	114249952	1	Slc6a11	1261	2.28994	0.000132598	0.124986
chr7	54835498	55268885	1	Luzp2	1192	1.86219	0.000132598	0.114367
chr2	150749042	150771675	1	Entpd6	1823	-1.23697	0.000133262	-0.141788
chr7	28380253	28376784	2	Zfp36	659	0.663719	0.000133788	1.83274
chr9	53402325	53434402	1	4930550C14Rik	733	-1.05912	0.000142028	-0.181391
chr13	40361450	40001882	2	Ofcc1	515	1.5369	0.000144763	0.126851
chr18	16809246	16588877	2	Cdh2	97	2.08446	0.000147399	0.0894718
chr3	159076364	159308081	1	Gm20752	1518	2.32479	0.000147441	0.129595
chr12	69475550	69464787	2	5830428M24Rik	471	-0.409964	0.000148017	-0.419817
chr19	47854970	47864790	1	Gsto1	836	-0.99186	0.000148017	-0.361218
chr4	94425588	94089576	2	NA_ENSMUSG00000085931	648	1.39167	0.000148017	0.126919
chr11	9191942	9684259	1	Abca13	110	1.9036	0.000148973	0.202679
chr11	47988969	46896253	2	Sgcd	369	1.69986	0.000148973	0.293845
chr12	3572381	3781796	1	Dtnb	8	-0.566547	0.000153129	-0.219802
chr18	7297936	7088209	2	Odad2	36	2.37728	0.000153583	0.112036
chr6	90988685	90656088	2	Iqsec1	1112	-0.410035	0.000153583	-0.34926
chr1	135720061	135752232	1	Csrp1	1116	-0.312048	0.000157569	-0.148179
chr1	146494760	146902472	1	Brinp3	1188	1.90146	0.000159849	0.121329
chr1	158980490	158711727	2	Pappa2	1299	2.0227	0.000159849	0.100562
chr2	167777467	167782569	1	NA_ENSMUSG00000084797	2206	-0.736059	0.000159849	-0.489114
chr9	85943200	85941038	2	NA_ENSMUSG00000110946	1168	2.57547	0.000159849	0.113105
chr14	27622428	28478537	1	Erc2	304	1.34143	0.000160957	0.300561
chr18	13306338	13286047	2	NA_ENSMUSG00000117536	78	3.24111	0.000161499	0.168218
chr4	141874920	141858142	2	Efhd2	1459	-0.715955	0.000161499	-0.356518
chr19	47512982	47516578	1	Gm19557	827	-0.686116	0.000162029	-0.515933
chr7	139950396	139978977	1	Gm16201	2420	-0.538826	0.000163121	-0.367538
chr18	56572951	56509687	2	Aldh7a1	491	-0.564521	0.000163361	-0.230552
chr6	60924976	60989378	1	Mmrn1	607	2.25942	0.000165971	0.0693447
chr16	73072338	73423667	1	4930500H12Rik	705	2.19009	0.000177268	0.176522
chr1	129273302	130219278	1	Thsd7b	993	1.2591	0.000181635	0.326603
chr11	5065327	5054132	2	Gas2l1	57	-0.715532	0.000181635	-0.331885
chr3	110144011	109780040	2	Ntng1	1124	1.76229	0.00018358	0.201359
chr17	24960689	24937419	2	Jpt2	336	-0.577947	0.000184881	-0.253573
chr13	80130468	79873085	2	NA_ENSMUSG00000100168	1083	1.90799	0.000188599	0.133419
chr18	37755731	37841873	1	Pcdhga11	337	-0.607501	0.000188599	-0.230873
chr3	79286517	79062516	2	Rapgef2	431	-0.398541	0.000188599	-0.356411
chr7	49974864	50866608	1	Nell1	1181	1.51337	0.000192323	0.213589
chr12	102704930	102568582	2	Itpk1	875	-0.375379	0.000192651	-0.475488
chr13	28016212	28023559	1	Prl4a1	343	2.9114	0.000192651	0.0969839
chr4	133011260	133078110	1	Ahdc1	1238	-0.474031	0.000192651	-0.288637
chr9	55540888	55539549	2	NA_ENSMUSG00000090270	771	-1.2973	0.000192651	-0.442427
chr4	62559847	62704001	1	Rgs3	485	-0.401956	0.000194339	-0.412189
chr18	59175401	59535999	1	Chsy3	516	1.81583	0.000195599	0.157325
chr9	74110356	74283308	1	Wdr72	1037	1.70926	0.000195599	0.104137
chr19	26046467	26038452	2	1700048O14Rik	514	3.10878	0.000197171	0.0897036
chr4	109202272	109061145	2	Osbpl9	820	-0.592594	0.000200387	-0.258307
chr17	34120568	34121158	1	NA_ENSMUSG00000117829	675	0.704787	0.000206452	1.88322
chr11	98053462	98036623	2	Stac2	1439	-1.11117	0.000207003	-0.188593
chr9	45936058	45929619	2	Tagln	631	-1.64671	0.000207517	-0.246772
chr4	103619359	104744844	1	Dab1	742	1.39979	0.00020829	0.337468
chr1	169347632	169328529	2	NA_ENSMUSG00000103530	1432	2.70281	0.000210026	0.0451411
chr1	188262023	188965041	1	Ush2a	1721	2.06466	0.000210026	0.335401
chr5	24364810	24384474	1	Nos3	178	-0.718364	0.000210026	-0.240175
chr18	56562443	56587712	1	Phax	492	-0.671888	0.000211224	-0.249439
chr5	120812514	120800194	2	Oas1c	1255	-0.708802	0.000217832	-0.18804
chr14	57758388	57689662	2	Lats2	1071	-0.474414	0.000219776	-0.202801
chr16	74411825	73891839	2	Robo2	706	1.77891	0.000219776	0.173198
chr2	119972699	120027408	1	Mapkbp1	1445	-0.667571	0.000219776	-0.213873
chr5	49524907	48389502	2	Kcnip4	487	1.37556	0.000219776	0.28473
chr11	119602905	119899576	1	Rptor	1997	-0.538607	0.000223046	-0.369671
chr2	7529939	7531307	1	NA_ENSMUSG00000099424	60	3.89763	0.000223046	0.127266
chr1	176275312	175962306	2	Pld5	1579	2.76223	0.00022716	0.202292
chr12	33394760	33358243	2	Atxn7l1os2	258	-0.668448	0.00022716	-0.12376
chr1	86582904	86609375	1	Cops7b	703	-0.741951	0.000236787	-0.207526
chr10	67096125	67256326	1	Jmjd1c	589	-0.529965	0.000236787	-0.316393
chr12	70231488	70190811	2	Pygl	484	-1.08874	0.000236787	-0.186361
chr15	40527277	40511322	2	Gm16294	244	3.19125	0.000236787	0.0671714
chr16	17092815	17096350	1	NA_ENSMUSG00000116645	165	-1.17596	0.000236787	-0.18155
chr18	37725706	37841873	1	Pcdhga8	330	-0.593123	0.000236787	-0.253266
chr19	47919287	47736857	2	Cfap43	835	-0.472299	0.000236787	-0.322157
chr2	162661147	161521990	2	Ptprt	2064	1.46635	0.000236787	0.308393
chr7	28378980	28392514	1	NA_ENSMUSG00000109455	658	0.526009	0.000236787	1.40936
chr8	88272403	88329962	1	Adcy7	998	-0.548511	0.000236787	-0.261536
chr3	37312554	37321453	1	Bbs12	203	-0.777357	0.000244968	-0.368806
chr19	8663789	8683587	1	Chrm1	233	-0.675837	0.000245552	-0.0986251
chr1	115684756	116587323	1	Cntnap5a	916	1.81316	0.000246004	0.261766
chr10	75893413	75895941	1	Derl3	678	-0.829678	0.000248503	-0.577397
chr2	131491496	131525922	1	Smox	1660	-0.523004	0.000248503	-0.276109
chr6	61180324	62382865	1	Ccser1	611	1.52877	0.000249657	0.330212
chr6	141249269	141507448	1	Pde3a	1686	2.66091	0.000249657	0.310904
chr9	28954347	28794296	2	NA_ENSMUSG00000110741	278	2.59239	0.000249657	0.0756674
chr2	64098038	63971507	2	Fign	663	2.31841	0.000255819	0.0725525
chr8	76415040	75992509	2	NA_ENSMUSG00000110485	822	1.72783	0.000260416	0.126369
chr7	80751822	80758612	1	NA_ENSMUSG00000108321	1421	-0.506203	0.000261481	-0.242778
chr15	87097532	87100177	1	NA_ENSMUSG00000116353	792	3.8711	0.000261682	0.127419
chr3	129070544	129067805	2	NA_ENSMUSG00000099640	1245	3.4264	0.000262062	0.118113
chr3	29082023	29691209	1	Egfem1	116	2.11271	0.000266803	0.211931
chr8	70698949	70700616	1	Jund	727	0.659754	0.000268905	1.83104
chr16	67620908	66655421	2	Cadm2	692	1.6969	0.000270034	0.302942
chr19	47537507	47501033	2	Stn1	826	-0.678802	0.000275556	-0.345927
chr5	3341485	3531008	1	Cdk6	2	-0.35629	0.000275556	-0.347697
chr19	46327156	46312087	2	Psd	796	-0.869925	0.000278198	-0.393193
chr14	32685648	32689250	1	NA_ENSMUSG00000101086	382	3.28929	0.000279244	0.133361
chr2	118900377	118924528	1	Bahd1	1413	-0.646035	0.000284327	-0.219349
chr8	38661508	37522298	2	Sgcz	453	1.7291	0.000284327	0.332684
chr7	131548773	131558014	1	Hmx2	2331	-1.5058	0.0002849	-0.253514
chr14	116925315	117976544	1	Gpc6	1463	1.48251	0.000292036	0.294613
chr11	4160293	4141123	2	Ccdc157	35	-1.03245	0.00030197	-0.253923
chr12	111574523	111656221	1	Mark3	1034	-0.595746	0.00030197	-0.178599
chr15	20449119	20979940	1	NA_ENSMUSG00000115122	100	1.2012	0.000302468	0.109367
chr17	26069555	25989036	2	Rab11fip3	398	-0.977448	0.000302468	-0.195421
chr3	114030540	114220718	1	Col11a1	1135	1.52624	0.000304391	0.118466
chr8	119434124	119446256	1	Osgin1	1382	-0.687379	0.00031143	-0.286431
chr1	25829707	25067476	2	Adgrb3	127	1.47885	0.000320507	0.221567
chr16	92612814	92620105	1	NA_ENSMUSG00000097139	882	-0.698488	0.000320507	-0.209075
chr18	56707813	56753424	1	Lmnb1	495	-0.436379	0.000320507	-0.366795
chr9	112461630	112390104	2	NA_ENSMUSG00000110876	1579	2.73242	0.000326152	0.0915262
chr18	62180126	62184405	1	Gm9949	557	-0.545158	0.000329547	-0.424518
chr6	141524368	141570177	1	Slco1c1	1688	2.08224	0.000332703	0.057252
chr17	64600736	64755110	1	Man2a1	1191	-0.476031	0.000333311	-0.199381
chr3	125404076	125728899	1	Ndst4	1221	2.06752	0.000333311	0.149139
chr4	151988997	151982639	2	Thap3	1629	-0.934834	0.000333311	-0.348258
chr1	107917259	108028337	1	D830032E09Rik	909	3.65248	0.000336211	0.145316
chr12	39154761	39061907	2	Gm34809	298	2.31132	0.000336211	0.0691189
chr7	98656783	98587137	2	Emsy	1607	-0.545279	0.000336716	-0.185678
chr10	40883311	40831621	2	Cdc40	339	-0.778276	0.00033734	-0.156597
chr11	118402092	118392751	2	Lgals3bp	1968	-0.465945	0.00033734	-0.187353
chr15	79455566	79417856	2	Csnk1e	626	-1.03989	0.00033734	-0.178337
chr4	154964123	154980938	1	Pank4	1683	-1.00829	0.00033734	-0.266401
chr4	138454314	138460123	1	Camk2n1	1374	-0.959924	0.000341748	-0.557488
chr7	115031937	115066824	1	Gm34225	2031	2.85558	0.000347674	0.115742
chr5	138280005	138273655	2	Gpc2	1603	-1.11135	0.000361059	-0.31894
chr2	155074497	155059310	2	Ahcy	1945	-0.761458	0.000362966	-0.265643
chr5	115194381	115168689	2	Cabp1	1151	-0.869596	0.00036833	-0.238962
chr1	182019990	181896384	2	Enah	1647	-0.448585	0.000368867	-0.0830644
chr11	28584324	28385685	2	Ccdc85a	215	2.34784	0.000368867	0.0793629
chr17	32113411	32141843	1	NA_ENSMUSG00000097305	590	-0.649574	0.000368867	-0.109544
chr2	73459705	73477602	1	NA_ENSMUSG00000086069	767	-0.351307	0.000368867	-0.256586
chr4	18407349	18891842	1	NA_ENSMUSG00000087402	88	2.17707	0.000368867	0.215026
chr7	27927724	27931003	1	NA_ENSMUSG00000097455	640	-0.727408	0.000371719	-0.363127
chr12	64965804	65022573	1	Togaram1	437	-0.604958	0.000375142	-0.24578
chr11	60932033	60952811	1	Map2k3	656	-0.623483	0.000377937	-0.395024
chr4	149586468	149648899	1	Clstn1	1596	-0.77882	0.000380371	-0.141776
chr15	88734233	88687034	2	Brd1	801	-0.657397	0.000381313	-0.145341
chr14	66297129	66295334	2	1700001G11Rik	1188	-1.08432	0.000381388	-0.414582
chr2	137663435	137829244	1	NA_ENSMUSG00000085640	1716	2.06658	0.000381388	0.114371
chr6	45059357	47304213	1	Cntnap2	415	1.34736	0.000381388	0.625996
chr6	80023156	79926414	2	NA_ENSMUSG00000086739	905	2.977	0.000381388	0.0640645
chr4	127033731	127049398	1	NA_ENSMUSG00000085334	1108	-1.26559	0.000384722	-0.154185
chr11	4160350	4182541	1	Sf3a1	36	-0.919975	0.000392009	-0.216206
chr6	108828641	108859356	1	Edem1	1209	-0.546912	0.000399692	-0.330474
chr13	68999541	68620043	2	Adcy2	982	1.83252	0.000401136	0.141109
chr14	67072444	67014056	2	Ppp2r2a	1197	-0.569379	0.000401136	-0.236002
chr19	17837632	17432319	2	Pcsk5	445	1.84588	0.000402366	0.185585
chr2	155074181	155099510	1	NA_ENSMUSG00000109877	1946	-0.73062	0.000402366	-0.241042
chr3	102262405	102445132	1	A230001M10Rik	941	2.3608	0.000402366	0.105357
chr11	19628061	19626761	2	NA_ENSMUSG00000086911	151	3.16484	0.000411162	0.280274
chr17	42315947	42505077	1	Ptchd4	928	2.35382	0.000414277	0.10926
chr12	88722876	90334935	1	Nrxn3	791	1.23773	0.000417083	0.601702
chr15	102150526	102163469	1	Soat2	1075	-0.930193	0.000418459	-0.325887
chr17	89200675	88984952	2	Fshr	1431	1.8078	0.000418459	0.122895
chr3	88206813	88229959	1	Gm3764	542	-1.37298	0.000419076	-0.218782
chr12	97872520	97869779	2	NA_ENSMUSG00000111885	815	2.63311	0.000428404	0.126472
chr2	96318169	97631666	1	Lrrc4c	1204	1.48991	0.000428404	0.297609
chr6	29216364	29200434	2	Impdh1	136	-0.395638	0.000428404	-0.280589
chr10	19101595	19094050	2	NA_ENSMUSG00000111821	140	-0.707091	0.000428491	-0.315756
chr12	25181768	25189630	1	NA_ENSMUSG00000114033	180	-0.472972	0.000428491	-0.26404
chr13	8202866	8768747	1	Adarb2	48	1.49064	0.000428491	0.402337
chr3	87919506	87923672	1	Mrpl24	527	-1.4345	0.000428491	-0.258921
chr5	141241490	142215586	1	Sdk1	1658	1.27912	0.000428491	0.52775
chr9	65587160	65595967	1	Pif1	943	-0.975614	0.000428491	-0.322554
chr2	144823656	144824415	1	Scp2d1	1758	2.94039	0.00044151	0.170566
chr4	82705750	82290173	2	Nfib	555	1.44113	0.00044151	0.194075
chr18	37720369	37841870	1	Pcdhgb4	329	-0.565987	0.000443847	-0.242611
chr18	37714764	37841873	1	Pcdhga7	327	-0.5665	0.00044385	-0.241569
chr6	84423838	84412942	2	Gm10445	972	2.91627	0.00044385	0.161571
chr13	50467307	50475355	1	Nutm2	660	2.87719	0.000454542	0.0639194
chr18	67933257	68268630	1	Ldlrad4	638	-0.423227	0.000454542	-0.315575
chr13	88821472	89323223	1	Edil3	1111	1.75992	0.000457596	0.275284
chr1	43098637	43047200	2	Tgfbrap1	274	-0.683002	0.000460234	-0.194311
chr4	84675275	84275095	2	Bnc2	572	1.4362	0.000465203	0.170803
chr13	74808810	74692368	2	Cast	1055	-0.450759	0.000467918	-0.183718
chr11	98150403	98082556	2	Fbxl20	1440	-0.665707	0.000470629	-0.176407
chr15	78842624	78850897	1	Cdc42ep1	595	-0.680937	0.000470862	-0.325853
chr11	24481909	24569952	1	4933430M04Rik	206	2.37746	0.000475168	0.0688569
chr5	109886231	109891137	1	NA_ENSMUSG00000097140	1026	-0.637418	0.000478908	-0.110083
chr17	46705111	46682991	2	Ppp2r5d	1006	-0.644559	0.000487207	-0.239915
chr12	37241641	37582202	1	Agmo	290	1.8951	0.000490153	0.129
chr17	9189126	9223664	1	NA_ENSMUSG00000117026	63	3.118	0.000496247	0.0660545
chr2	152831728	152780668	2	Bcl2l1	1887	-0.539079	0.000496247	-0.336687
chr7	29853669	29833620	2	Zfp940	718	-1.24705	0.000496262	-0.13151
chr2	148040203	147944740	2	9030622O22Rik	1781	2.09432	0.000498094	0.0807803
chr17	40095450	40100099	1	NA_ENSMUSG00000117136	911	2.89507	0.000498777	0.0791089
chr4	125065703	125055338	2	Dnali1	1074	-1.05032	0.000499534	-0.261687
chr10	3973118	4167081	1	Mthfd1l	7	-0.495365	0.000499872	-0.184117
chr8	35439734	35443698	1	NA_ENSMUSG00000110367	432	-1.01355	0.000500547	-0.236683
chr4	17852893	18119145	1	Mmp16	87	1.79544	0.000506227	0.135708
chr13	68356825	68353364	2	Gm8016	976	3.34759	0.000523341	0.0862984
chr9	13297957	13709388	1	Maml2	60	-0.411726	0.000527394	-0.342589
chr9	94668818	94667208	2	NA_ENSMUSG00000101595	1237	-0.779095	0.000527394	-0.347163
chr15	100732737	100730481	2	I730030J21Rik	1021	-0.673873	0.000529461	-0.452345
chr4	141875707	141877033	1	NA_ENSMUSG00000100396	1460	-0.835194	0.000529461	-0.379536
chr1	180768656	180763497	2	NA_ENSMUSG00000103156	1626	-0.635271	0.000531086	-0.248062
chr8	123407107	123410744	1	Mc1r	1490	-1.08586	0.000531956	-0.262603
chr4	63558781	63586357	1	Tmem268	500	-0.8554	0.000532848	-0.232393
chr6	138658544	138657089	2	Igbp1b	1675	3.31107	0.000532848	0.1455
chr10	101681487	102391469	1	Mgat4c	1171	1.32421	0.00053432	0.145419
chr12	105009809	104929933	2	Syne3	927	-0.502946	0.00053432	-0.270274
chr10	23609431	23573020	2	NA_ENSMUSG00000111894	193	2.92581	0.000537436	0.0698083
chr18	37680233	37841870	1	Pcdhgb1	322	-0.572202	0.000543286	-0.253512
chr18	37707039	37841873	1	Pcdhga6	326	-0.561294	0.000543286	-0.2407
chr4	71980477	71999559	1	NA_ENSMUSG00000086696	522	1.66771	0.00054404	0.0528649
chr17	24086864	24089879	1	NA_ENSMUSG00000117523	283	-0.646227	0.000548102	-0.226635
chr17	75005568	75392512	1	Ltbp1	1296	1.82699	0.000548102	0.227349
chr19	6306456	6325652	1	Cdc42bpg	173	-0.753609	0.00055153	-0.190321
chr16	72308306	73046095	1	Robo1	704	1.61582	0.00055569	0.20893
chr9	86880654	86765923	2	Snap91	1176	1.57165	0.00055569	0.0894516
chr12	102612680	102618516	1	NA_ENSMUSG00000095174	876	-0.46158	0.000559223	-0.500887
chr17	47140875	47361958	1	Trerf1	1017	-0.343459	0.000559308	-0.278125
chr18	37685210	37841873	1	Pcdhga4	323	-0.570095	0.000566841	-0.25321
chr15	83464606	83375607	2	Pacsin2	734	-0.543331	0.00056695	-0.181569
chr18	37765580	37841873	1	Pcdhga12	338	-0.574171	0.00056695	-0.209169
chr7	94042691	94709171	1	NA_ENSMUSG00000108532	1570	1.44368	0.000572476	0.156252
chr1	189402273	189207930	2	Kcnk2	1723	1.99915	0.000574975	0.131697
chr7	100227207	100171416	2	Gm34821	1642	-0.759647	0.000574975	-0.231663
chr10	87493660	87490819	2	Ascl1	1015	4.98179	0.00057883	0.0942016
chr11	28681564	28693276	1	2810471M01Rik	216	2.4537	0.00057883	0.0945928
chr3	151071387	151074558	1	NA_ENSMUSG00000105125	1457	2.28888	0.00057883	0.106839
chr4	62054158	62050234	2	Mup20	467	4.5177	0.00057883	0.0752601
chr7	70870913	71073345	1	NA_ENSMUSG00000109532	1309	2.31235	0.00057883	0.0804657
chr5	66191336	66166607	2	1700126H18Rik	574	-0.901507	0.000588265	-0.159353
chr12	64965534	64938833	2	Klhl28	436	-0.602187	0.000599558	-0.275944
chr18	37674307	37841873	1	Pcdhga3	321	-0.568302	0.000608307	-0.253498
chr1	46066315	46373550	1	Dnah7b	302	2.0751	0.000611863	0.152905
chr6	30959078	30956023	2	Klf14	176	-0.531963	0.00061324	-0.117863
chr12	109911785	109913518	1	NA_ENSMUSG00000112940	995	2.15885	0.000619714	0.166669
chr15	99370482	99317225	2	Fmnl3	968	-0.593898	0.000623233	-0.310881
chr5	30155162	30118304	2	Hadha	256	-0.745646	0.000623233	-0.188236
chr4	155361361	155260129	2	Prkcz	1692	-0.653014	0.000627469	-0.235796
chr17	34119541	34139101	1	H2-DMa	674	0.573732	0.000629245	0.843911
chr17	10840384	12063361	1	Prkn	77	0.983827	0.000634506	0.421879
chr1	193207699	193343878	1	Lamb3	1784	-0.442872	0.000637558	-0.228537
chr18	9707595	9882644	1	Colec12	45	1.71815	0.000637558	0.116327
chr3	83574122	83555363	2	1700028M03Rik	479	1.9822	0.000637558	0.0720483
chr17	86167785	86657919	1	Prkce	1388	-0.347188	0.000643322	-0.288273
chr1	140246158	140612067	1	Kcnt2	1174	2.50613	0.000653682	0.152772
chr4	154961678	154960770	2	NA_ENSMUSG00000092483	1684	-1.07498	0.000655907	-0.585907
chr9	33492014	33482183	2	NA_ENSMUSG00000111878	318	2.96261	0.000655907	0.0974778
chr11	24426246	24722646	1	NA_ENSMUSG00000087085	205	2.00311	0.000658097	0.141091
chr17	21650624	21664966	1	Zfp983	218	-0.756808	0.000658097	-0.270901
chr7	80860920	80876537	1	Zscan2	1422	-0.31773	0.000658097	-0.260236
chr1	155417415	155275701	2	Xpr1	1268	-0.477016	0.000662216	-0.181585
chr9	50233182	50232523	2	2310003N18Rik	683	2.79648	0.000665826	0.131383
chrX	158043294	157821436	2	Cnksr2	1028	2.06591	0.000674743	0.104849
chr4	112433985	112385969	2	Skint9	843	1.7621	0.000682629	0.0408266
chr11	58330724	58347728	1	Sh3bp5l	558	-0.622644	0.000685702	-0.239
chr11	42321072	42306437	2	Gabra6	315	3.58002	0.000690576	0.0576674
chr18	37668953	37841870	1	Pcdhga2	320	-0.564872	0.000694291	-0.251698
chr2	92024502	91982328	2	Creb3l1	1164	-0.484297	0.00069455	-0.266925
chr4	152152371	152120331	2	Espn	1637	-0.293256	0.000698375	-0.205949
chr18	22171442	21810893	2	Ccdc178	124	1.818	0.000701678	0.198411
chr1	133801041	133699457	2	Atp2b4	1072	-0.524349	0.000711042	-0.184099
chr18	29496569	29396716	2	4930578E11Rik	156	2.45526	0.000713033	0.072496
chr3	89715022	89753446	1	Adar	611	-0.742518	0.000713882	-0.214653
chr11	60222581	60199089	2	Srebf1	637	-0.383648	0.000732765	-0.286496
chr4	116821707	116819904	2	Hpdl	909	-1.17005	0.000733375	-0.295976
chr8	91116671	91113762	2	NA_ENSMUSG00000109727	1014	-0.57808	0.000733375	-0.194716
chr8	103603782	103680384	1	4933400L20Rik	1143	2.30787	0.000733375	0.0617743
chr8	123117374	123135182	1	Cpne7	1476	-0.871603	0.000733375	-0.190601
chr2	115220708	114897916	2	NA_ENSMUSG00000101448	1370	1.86938	0.000735132	0.105942
chr7	29853085	29858990	1	NA_ENSMUSG00000097809	719	-1.34452	0.000735132	-0.196216
chr9	21723483	21749919	1	Ldlr	203	-0.9827	0.000735132	-0.169738
chr7	40469240	40373302	2	NA_ENSMUSG00000100650	904	1.9071	0.000735437	0.0676432
chr18	37689828	37841873	1	Pcdhgb2	324	-0.556275	0.000736442	-0.246309
chr14	45991037	45944000	2	NA_ENSMUSG00000115000	564	2.88183	0.000738906	0.0417702
chr1	75232102	75220095	2	A630095N17Rik	580	-0.513053	0.000748481	-0.38457
chr10	35485396	35478827	2	NA_ENSMUSG00000111753	296	1.78032	0.000749178	0.0939395
chr3	117077765	117060522	2	1700061I17Rik	1164	2.26993	0.000749178	0.0920605
chr11	93098028	93601749	1	Car10	1299	1.73496	0.000753696	0.204635
chr12	67651385	67658263	1	NA_ENSMUSG00000114010	449	2.85015	0.000753696	0.0784234
chr5	16791810	16882052	1	Gm28710	124	2.42994	0.000756999	0.0439315
chr14	121878620	122021034	1	Ubac2	1504	0.576523	0.000759632	0.955434
chr1	86582629	86542994	2	Pde6d	702	-0.685481	0.000774236	-0.180038
chr5	131308497	130872082	2	Galnt17	1447	1.56201	0.000774236	0.138454
chr19	26308707	26277846	2	NA_ENSMUSG00000118005	516	1.99145	0.000778927	0.0561189
chr7	4460674	4480487	1	Eps8l1	46	-1.14993	0.000778927	-0.173938
chr8	55906948	55870912	2	Adam29	577	1.85716	0.000778927	0.0286089
chr4	56947437	56866923	2	Tmem245	411	-0.785082	0.000787683	-0.168839
chr8	50368112	50416088	1	Gm2516	560	2.01975	0.000788422	0.043006
chr4	122961188	122946850	2	Mfsd2a	1027	-0.681077	0.000789538	-0.204443
chrX	137570608	138846946	1	Il1rapl2	885	1.17068	0.000796428	0.177893
chr5	147188696	147190947	1	Gsx1	1769	-1.06452	0.000797938	-0.318151
chr5	142817662	142724661	2	Tnrc18	1668	-0.554271	0.000798168	-0.201825
chr4	151044665	151003652	2	Per3	1624	-0.638765	0.000801165	-0.235627
chr18	37694380	37841873	1	Pcdhga5	325	-0.544826	0.000833266	-0.238173
chr18	32934931	33191228	1	Camk4	189	-0.505628	0.000843604	-0.249363
chr2	118598211	118641591	1	Bub1b	1402	-0.673887	0.000843604	-0.181996
chr4	110397661	111664324	1	Agbl4	834	1.18852	0.000843604	0.272276
chr6	138580624	138599314	1	B230110G15Rik	1674	2.08397	0.000843604	0.0711692
chr7	140115799	140137224	1	Paox	2431	-0.615543	0.000843604	-0.284482
chr7	29859979	29877292	1	Zfp420	720	-1.15554	0.000846395	-0.180927
chr6	102573101	102162655	2	Cntn3	1188	1.52221	0.000849682	0.111621
chr8	52356611	52403339	1	1190028D05Rik	565	2.13733	0.000849682	0.0530141
chr6	30172893	30175126	1	NA_ENSMUSG00000103108	156	-0.462448	0.000859054	-0.310732
chr17	34122634	34112023	2	Brd2	673	0.620143	0.000869014	0.932262
chr2	21367542	21830547	1	Gpr158	158	1.8277	0.000869014	0.116464
chr6	140955609	141044134	1	Gm30524	1685	2.42363	0.000869014	0.127919
chr19	46045214	46031570	2	Ldb1	786	-0.477404	0.000884197	-0.350629
chr5	128433077	127781630	2	Tmem132d	1405	1.37013	0.000884197	0.191704
chr6	31063495	31063092	2	NA_ENSMUSG00000097998	177	-0.573931	0.000885661	-0.40431
chr17	58836041	58680347	2	NA_ENSMUSG00000117100	1176	2.04975	0.000886542	0.0721835
chr18	47789533	47761089	2	Gm4146	449	2.77603	0.000886542	0.0265121
chr8	85492576	85527560	1	Gpt2	964	-1.20323	0.000886542	-0.211609
chr18	75018781	75286964	1	Dym	687	-0.344571	0.00090284	-0.25701
chr1	127205015	127488336	1	Mgat5	977	-0.416114	0.000903724	-0.316954
chr11	106084613	106155446	1	Map3k3	1732	-0.508931	0.000910062	-0.286445
chr13	83065457	83194347	1	NA_ENSMUSG00000114372	1097	1.24093	0.000914592	0.0510162
chr14	70351425	70303469	2	Slc39a14	1253	-0.714041	0.000914592	-0.211919
chr18	38339003	38327535	2	Gnpda1	357	-0.606739	0.000914592	-0.270687
chr8	94974751	95014217	1	Adgrg1	1096	-0.650757	0.000914592	-0.218016
chr10	23350786	23102963	2	Eya4	192	2.0809	0.000914689	0.149851
chr14	54605993	54583663	2	4931414P19Rik	956	-0.721578	0.000925663	-0.210899
chr7	62209479	62094506	2	NA_ENSMUSG00000045813	1220	2.28104	0.000925663	0.084615
chr6	38299259	38287396	2	Zc3hav1l	243	-1.40321	0.000928346	-0.172754
chr12	50649098	50341231	2	Prkd1	346	1.54396	0.000929079	0.120383
chr17	24147046	24145599	2	NA_ENSMUSG00000117557	284	-0.49257	0.000929079	-0.485022
chrX	36795651	36798807	1	Slc25a5	241	-0.835298	0.000934075	-0.30822
chr15	82047598	82040525	2	Snu13	695	-0.848512	0.000950884	-0.257899
chr9	21073614	21067520	2	Fdx2	177	-1.12155	0.000954132	-0.325956
chr15	36695665	36632769	2	NA_ENSMUSG00000115127	189	-0.804914	0.000955589	-0.217276
chr14	119798978	119817574	1	NA_ENSMUSG00000115639	1486	3.25768	0.000959491	0.0715545
chr5	108669672	108646693	2	Dgkq	1004	-0.845314	0.000965905	-0.222191
chr17	55445382	55514581	1	St6gal2	1098	1.51611	0.000971656	0.0553407
chr10	108700160	108698764	2	Brcc3dc	1211	2.09825	0.000976708	0.057248
chr14	26534931	26413168	2	Slmap	290	-0.621189	0.000976708	-0.170399
chr14	73385289	73362226	2	Itm2b	1285	-0.484293	0.000988371	-0.266089
chr3	88204595	88199102	2	NA_ENSMUSG00000097280	541	-1.83558	0.000992103	-0.185865
chr1	92641985	92637145	2	Cops9	810	-0.85742	0.000992681	-0.230609
chr9	113287707	113311215	1	NA_ENSMUSG00000111022	1582	3.90794	0.000993019	0.0727379
chr1	158554299	158485032	2	NA_ENSMUSG00000103971	1298	1.83663	0.000994823	0.0643508
chr4	116824903	116830603	1	NA_ENSMUSG00000086417	908	-1.23386	0.000999725	-0.214683
chr8	50517889	50117745	2	NA_ENSMUSG00000109838	558	1.29802	0.00100369	0.0991411
chr9	8544142	8680741	1	Trpc6	44	2.80342	0.00100369	0.0923307
chr9	96765562	96782477	1	C430002N11Rik	1264	-0.532698	0.00100369	-0.213946
chr6	103510586	103750211	1	Chl1	1190	1.50406	0.00100889	0.15803
chr7	96801549	96791433	2	Gm15413	1575	1.64784	0.001024	0.0717783
chr8	106603351	106670246	1	Cdh1	1251	-0.763602	0.00102854	-0.207903
chr10	93335393	93348877	1	NA_ENSMUSG00000110647	1062	-0.573082	0.00102871	-0.180887
chr4	38855483	38571667	2	Gm12381	175	1.75675	0.00102871	0.12176
chr1	194976375	195037904	1	A330023F24Rik	1794	-0.539801	0.00103833	-0.148814
chr17	80224441	80228497	1	Gemin6	1329	-1.32272	0.00103833	-0.304006
chr18	37661793	37841873	1	Pcdhga1	318	-0.552391	0.00103833	-0.248843
chr7	48027597	48020971	2	Mrgprx1	1160	2.60737	0.00103833	0.0637561
chr18	37806364	37841873	1	Pcdhgc3	339	-0.540573	0.00103933	-0.206958
chr13	10357595	10797502	1	NA_ENSMUSG00000097009	65	2.4508	0.00104128	0.30276
chr12	32208659	32173473	2	Pik3cg	245	-0.776797	0.00104721	-0.156454
chr1	49244616	49340443	1	C230029F24Rik	307	2.27689	0.0010524	0.115212
chr10	62602281	62580251	2	Ddx21	548	-0.677628	0.0010524	-0.252935
chr13	70021959	70119949	1	Gm3772	998	2.33758	0.0010524	0.0727036
chr6	107276738	107181206	2	NA_ENSMUSG00000107714	1198	2.12815	0.0010524	0.0774576
chr13	55426793	55417958	2	F12	738	-0.723938	0.00105539	-0.326577
chr16	15317458	15318957	1	NA_ENSMUSG00000094472	141	2.19168	0.00106327	0.169901
chr3	158562221	158082891	2	Lrrc7	1517	1.91229	0.00106327	0.193423
chr8	49818937	49949006	1	NA_ENSMUSG00000109907	555	2.8934	0.00108255	0.0692157
chr9	21723450	21717616	2	NA_ENSMUSG00000097155	202	-1.20396	0.00109225	-0.272141
chr1	190594326	190604548	1	NA_ENSMUSG00000103963	1736	2.28235	0.00109417	0.0826311
chr14	66297031	66311424	1	Trim35	1187	-1.0321	0.00109417	-0.210748
chr3	127499350	126921612	2	Ank2	1228	1.48783	0.00109557	0.269825
chr16	94174541	94179198	1	NA_ENSMUSG00000115246	906	-0.704449	0.00109876	-0.100079
chr8	50517680	50201613	2	NA_ENSMUSG00000109741	559	1.70281	0.00109876	0.0823931
chr11	108181850	108194126	1	NA_ENSMUSG00000084978	1778	-0.4067	0.00110466	-0.163964
chr7	116039397	116105210	1	1110004F10Rik	2035	-0.610511	0.00110566	-0.161945
chr17	28365222	28351515	2	Tulp1	481	-0.60273	0.00111238	-0.197774
chr7	47982095	47980837	2	Mrgpra4	1159	2.20038	0.00111929	0.0665041
chr15	80671847	80700425	1	Fam83f	661	-0.722794	0.00112751	-0.239798
chr18	35740554	35733679	2	Sting1	237	-0.668511	0.00112751	-0.319032
chr1	182282804	182275772	2	Degs1	1650	-0.741157	0.00114072	-0.330923
chr11	76243725	76120987	2	Glod4	1021	-0.601491	0.00114355	-0.269738
chr11	83849493	83817682	2	NA_ENSMUSG00000085235	1189	-0.715621	0.00114795	-0.0779678
chr13	35776896	35773573	2	NA_ENSMUSG00000114373	444	-1.02455	0.00114795	-0.171331
chr2	139677714	139256876	2	NA_ENSMUSG00000085071	1720	2.04294	0.00114795	0.177964
chr6	116716913	116679063	2	Tmem72	1306	2.3589	0.00114795	0.105917
chr8	41827267	42046202	1	2810404M03Rik	479	1.86479	0.00114795	0.0940302
chr14	64647265	64809617	1	Kif13b	1162	-0.34842	0.00115346	-0.177677
chr8	124231391	124345724	1	Galnt2	1512	-0.293861	0.00116059	-0.35946
chr2	18998126	18842255	2	Pip4k2a	133	-0.303943	0.00116479	-0.209369
chr8	60195802	60280346	1	NA_ENSMUSG00000109966	602	1.53493	0.00116479	0.0457984
chr7	80825974	80711583	2	Iqgap1	1420	-0.440913	0.0011747	-0.277996
chr3	150588739	150612176	1	NA_ENSMUSG00000105190	1456	1.51761	0.00117649	0.0467479
chr11	101246028	101259546	1	Ramp2	1598	-0.902468	0.0011795	-0.215524
chr4	21727701	21759922	1	Ccnc	104	-0.611918	0.00118286	-0.160532
chr12	80115863	80117199	1	NA_ENSMUSG00000112545	611	0.777394	0.00118736	1.66717
chr17	26113299	26123254	1	Pgap6	401	-0.952719	0.00119214	-0.27278
chr1	176527273	176430111	2	Gm36536	1582	2.6019	0.00119366	0.0779133
chr5	45450236	45434021	2	Qdpr	474	-0.347987	0.0011984	-0.221333
chr2	158610767	158615748	1	Slc32a1	2037	-1.30373	0.00121361	-0.203717
chr6	96113154	96657198	1	Tafa1	1152	1.60698	0.00121793	0.201403
chr12	113014508	113074401	1	Pacs2	1079	-0.531378	0.0012213	-0.229361
chr13	59915822	59901233	2	NA_ENSMUSG00000114490	824	2.83475	0.0012213	0.111591
chr14	23560248	23564589	1	NA_ENSMUSG00000100100	245	3.6639	0.0012213	0.0736977
chr17	24150924	24073680	2	Pdpk1	282	-0.424482	0.0012213	-0.261341
chr2	82392202	82375372	2	A130030D18Rik	847	2.61804	0.0012213	0.0570383
chr2	158361580	158353700	2	Snhg17	2030	-0.946626	0.0012213	-0.248252
chr11	25232626	25367137	1	4933427E13Rik	209	2.03131	0.0012515	0.0747097
chr18	26007557	26215653	1	NA_ENSMUSG00000117604	150	2.16564	0.00125607	0.15096
chr2	127070665	127097084	1	Blvra	1554	-0.861514	0.00125607	-0.168201
chr14	31641028	31668579	1	Btd	360	-0.50984	0.00125708	-0.311185
chr2	18392830	18195654	2	Dnajc1	127	-0.471521	0.00126949	-0.178488
chr1	186558681	186511838	2	A730004F24Rik	1703	2.80892	0.00127807	0.0733024
chr6	72598475	72608425	1	Retsat	875	-1.0964	0.00128392	-0.215732
chr6	138140316	138156755	1	Mgst1	1670	1.89362	0.00128392	0.0835342
chr8	80195199	80197656	1	NA_ENSMUSG00000110294	859	2.0202	0.00129169	0.132214
chr11	117611247	117613857	1	NA_ENSMUSG00000054418	1946	-0.938965	0.00131534	-0.345905
chr2	155611212	155634307	1	Myh7b	1961	-0.986561	0.00131534	-0.193978
chr4	82587319	82585048	2	NA_ENSMUSG00000084851	557	1.82252	0.00131534	0.118532
chr5	138116903	138134265	1	Zscan21	1588	-0.897979	0.00131534	-0.156139
chr10	19934472	20142753	1	Map3k5	152	-0.41076	0.00131723	-0.192151
chr2	152736251	152737410	1	Id1	1885	-0.672831	0.00132517	-0.314045
chr15	101224188	101232756	1	Tamalin	1032	-0.695373	0.0013377	-0.252093
chr15	103340093	103313895	2	Zfp385a	1124	-0.775652	0.00134012	-0.177649
chr1	139781243	139697623	2	Cfhr4	1171	2.68621	0.00134203	0.0571351
chr8	89044162	89027235	2	Sall1	1004	2.30231	0.00134332	0.0865303
chr14	10738535	10783076	1	Fhitos	129	2.11762	0.0013576	0.0915203
chr4	113999503	113477891	2	Skint5	848	2.1388	0.00135788	0.158881
chr4	58553898	58435255	2	Lpar1	426	1.3952	0.0013703	0.0748731
chr11	108343928	107933387	2	Prkca	1776	-0.343443	0.00137122	-0.317032
chr17	24936977	24892153	2	Mapk8ip3	335	-0.497457	0.00137299	-0.161405
chr1	182341629	182313102	2	Fbxo28	1652	-0.498621	0.0013734	-0.127296
chr18	27809732	27827685	1	NA_ENSMUSG00000117467	153	1.92642	0.0013734	0.0570443
chr13	57908332	57421195	2	Spock1	776	2.1205	0.00137541	0.295089
chr7	114415161	114315479	2	4933406I18Rik	2022	-0.737693	0.00138255	-0.188827
chr11	71436180	71429828	2	NA_ENSMUSG00000085230	900	2.10839	0.00139141	0.097754
chr8	31663828	31598979	2	Gm38572	387	1.79527	0.00139141	0.0420585
chr2	24367580	24414954	1	Psd4	180	-0.50783	0.00139668	-0.230198
chr11	24730722	24721006	2	Gm10466	207	2.3299	0.00139834	0.0920121
chr17	81738377	81373105	2	Slc8a1	1343	1.6167	0.00139834	0.141442
chr2	35463231	35400179	2	Ggta1	493	-0.430554	0.00139834	-0.201492
chr6	65671590	65712326	1	Ndnf	621	-0.70825	0.00140755	-0.125575
chr6	39557867	39462378	2	Dennd2a	264	-0.838528	0.00141451	-0.140107
chr16	55895285	55839953	2	Nxpe3	601	-0.619021	0.00141466	-0.268381
chr17	12118704	12219645	1	Agpat4	79	-0.466756	0.00141606	-0.134992
chr2	54436317	55118309	1	Galnt13	611	1.91034	0.00141862	0.228373
chr4	73405072	73401032	2	Gm11487	527	2.82607	0.00141862	0.0554859
chr9	120069879	119901616	2	Cx3cr1	1663	-0.267517	0.00141862	-0.401274
chr5	115845278	116008947	1	Cit	1175	-0.34213	0.00142472	-0.114929
chr4	134768024	134741554	2	Ldlrap1	1291	-0.442552	0.00143337	-0.282274
chr5	19227036	20704792	1	Magi2	134	0.884507	0.00143337	0.391605
chr7	142061065	142008535	2	Mob2	2517	-0.46912	0.00143529	-0.158774
chr8	50013384	49959483	2	NA_ENSMUSG00000110375	557	1.89824	0.0014362	0.0488326
chr13	58806569	59133970	1	Ntrk2	796	1.7039	0.00143784	0.153312
chr17	91093071	90033631	2	Nrxn1	1437	1.43306	0.00144734	0.272994
chr3	89281142	89271733	2	Efna1	593	-0.837456	0.00144734	-0.229214
chr8	31491976	31500090	1	NA_ENSMUSG00000109605	386	1.52566	0.00144734	0.0692379
chr1	136131389	136177998	1	Kif21b	1128	-0.396565	0.00145036	-0.270708
chr11	50210890	50235103	1	Mgat4b	417	-0.42326	0.00145148	-0.274575
chr3	94974731	95006843	1	Pi4kb	764	-0.665606	0.00145148	-0.149258
chr4	129906216	129919787	1	E330017L17Rik	1171	-0.628411	0.00145148	-0.0825242
chr7	12881177	12893422	1	Zfp128	212	-1.15187	0.00145699	-0.178954
chr12	37475031	37446746	2	Gm34408	291	2.74996	0.00145932	0.0495685
chr7	139978755	139972303	2	Spef1l	2422	-0.539884	0.00146185	-0.400623
chr9	40685962	40785319	1	Clmp	498	-0.793072	0.00146185	-0.16455
chr11	46707061	46668960	2	Timd2	366	1.56809	0.00146553	0.196657
chr11	23665674	23732876	1	Pus10	194	-0.717441	0.00147891	-0.146817
chr1	52704762	52702272	2	NA_ENSMUSG00000100302	334	-0.735914	0.00149143	-0.161494
chr19	46044886	46072915	1	Pprc1	787	-0.424278	0.00149143	-0.324093
chr2	83126216	83100258	2	NA_ENSMUSG00000102082	849	1.88599	0.00149143	0.0406694
chr4	89294653	89274471	2	Cdkn2a	632	-0.685785	0.00149143	-0.178966
chr9	35176061	35124408	2	Dcps	329	-0.610097	0.00149143	-0.139202
chr2	103485160	103453849	2	Cat	1233	-0.851641	0.00149936	-0.203316
chr7	81057600	81105612	1	Alpk3	1428	-0.91628	0.00150275	-0.153691
chr1	182287990	182303325	1	1700047M11Rik	1651	-0.985116	0.00152819	-0.2077
chr19	6241668	6262335	1	Atg2a	170	-0.505937	0.00152941	-0.35952
chr18	31804090	31907397	1	Wdr33	169	-0.571681	0.00154094	-0.168242
chr17	60130875	60001418	2	NA_ENSMUSG00000101606	1181	1.93823	0.00154863	0.0637339
chr17	74617119	74575381	2	NA_ENSMUSG00000097546	1290	-0.746896	0.00154863	-0.0656411
chr2	155826925	155819832	2	Eif6	1968	-0.675439	0.00154863	-0.403594
chr2	167782053	167783486	1	NA_ENSMUSG00000087624	2207	-0.598438	0.00154863	-0.363262
chr4	64276603	64254053	2	Gm11217	510	2.28873	0.00154863	0.0686048
chr5	26817203	27727505	1	Dpp6	229	1.20763	0.00154863	0.265669
chr5	64092950	64128351	1	Pgm2	539	-0.632945	0.00154863	-0.144573
chr6	67376188	67291318	2	Il12rb2	643	-0.424101	0.00154863	-0.136746
chr2	154738451	154722352	2	NA_ENSMUSG00000085691	1939	-0.78192	0.00155076	-0.12804
chr3	108536536	108455694	2	Elapor1	1103	-0.524234	0.00155076	-0.144161
chr17	10840311	10403012	2	Pacrg	73	1.22254	0.00155115	0.345437
chr4	25800244	25609332	2	Fut9	126	2.46612	0.00155375	0.112446
chr3	53924835	53943528	1	Gm31026	294	1.97498	0.00157047	0.0575725
chr10	27619758	26980036	2	Lama2	243	1.58646	0.0015706	0.184423
chr16	3872375	3904770	1	Naa60	12	-0.542701	0.00157439	-0.227879
chr7	110221711	110283506	1	Swap70	1983	-0.599163	0.00157467	-0.116272
chr15	89196496	89182213	2	Dennd6b	819	-0.747075	0.00158932	-0.237389
chr16	28753068	28160098	2	Fgf12	349	1.35946	0.00158962	0.129738
chr3	54156035	54318471	1	Trpc4	295	1.88076	0.00159609	0.0956956
chr6	23839421	23262773	2	Cadps2	105	1.76555	0.00159779	0.20243
chr8	22706589	22659212	2	Ikbkb	274	-0.855843	0.00160744	-0.170304
chr12	67222549	66466060	2	Mdga2	448	1.51998	0.00161222	0.191758
chr1	104768529	104995481	1	Cdh20	877	2.5148	0.0016211	0.131302
chr2	132030258	131989415	2	Rassf2	1668	-0.507483	0.00163008	-0.238194
chr1	153749426	153764221	1	Rnasel	1246	-0.774009	0.00163887	-0.197431
chr12	43306143	43364488	1	NA_ENSMUSG00000112904	324	2.29422	0.00163887	0.0497399
chr2	118926496	118928585	1	Chst14	1414	-0.915409	0.00163887	-0.261645
chr10	49788766	49094833	2	Grik2	415	1.5149	0.0016549	0.2185
chr7	12036752	12049295	1	Vmn1r77	191	3.71272	0.00166674	0.0406552
chr11	83020810	83002158	2	Slfn8	1160	-0.676586	0.00166853	-0.131611
chr12	85599027	85639878	1	Jdp2	728	-0.603735	0.00166977	-0.184341
chr7	129833046	129853779	1	NA_ENSMUSG00000108576	2305	2.69688	0.00168063	0.130942
chr14	20138534	20075636	2	Saysd1	196	-0.373895	0.00168413	-0.196826
chr12	19044706	19055179	1	NA_ENSMUSG00000114188	140	3.62886	0.00168736	0.0401875
chr17	4994332	5347656	1	Arid1b	14	-0.353293	0.00168736	-0.362685
chr2	118663303	118698020	1	Pak6	1403	-0.596807	0.00168736	-0.122627
chr3	33024777	33088607	1	4930419G24Rik	154	2.32309	0.00168736	0.0459819
chr4	132796387	132781843	2	Themis2	1233	-1.26625	0.00168736	-0.215472
chr6	72598413	72565922	2	Elmod3	874	-0.786237	0.00168736	-0.161347
chr12	96662314	96663247	1	NA_ENSMUSG00000112040	811	2.25306	0.00169131	0.0898367
chr4	140666012	140514485	2	Arhgef10l	1412	1.62019	0.00169532	0.148692
chr5	35583040	35615352	1	Acox3	381	-0.984174	0.00169532	-0.145161
chr5	96373955	96784728	1	Fras1	846	1.59443	0.0017046	0.208429
chr6	40209259	40203298	2	NA_ENSMUSG00000097484	274	1.38087	0.0017046	0.0818266
chr6	52221854	52214491	2	Hoxa7	503	-1.00624	0.0017046	-0.205764
chr8	37350753	37322385	2	NA_ENSMUSG00000110312	452	2.2986	0.0017046	0.0509416
chr9	21165714	21213248	1	Pde4a	181	-0.410845	0.0017046	-0.351818
chr16	65815257	65866368	1	Vgll3	690	1.96201	0.00170713	0.0477439
chr1	32172714	32658568	1	Khdrbs2	141	1.40576	0.00171126	0.0994899
chr12	34917095	34047580	2	Hdac9	264	1.14455	0.00171126	0.293145
chr18	67289186	67322472	1	Impa2	624	-0.50629	0.00172409	-0.241625
chr2	73529734	73429610	2	Wipf1	766	-0.317199	0.00172409	-0.255336
chr6	80018877	80810143	1	Lrrtm4	906	1.70074	0.00173209	0.310389
chr12	8511201	8562681	1	NA_ENSMUSG00000112276	53	-0.661485	0.0017504	-0.145153
chr15	4375491	4575553	1	Plcxd3	11	1.69488	0.00175046	0.105911
chr5	141000582	140872990	2	Card11	1657	-0.428041	0.00175046	-0.280514
chr4	16013888	15997121	2	Osgin2	82	-0.401801	0.00175712	-0.148847
chr5	89527429	89583740	1	Npffr2	759	2.60401	0.00176627	0.0400645
chr6	8948431	9249032	1	Nxph1	50	2.0075	0.00176627	0.139367
chr12	16646966	16535669	2	Lpin1	117	-0.457705	0.00176747	-0.255943
chr12	7859766	7524002	2	Gm32828	42	2.26292	0.00180923	0.138119
chr14	31436078	31359880	2	Sh3bp5	355	-0.486278	0.00180923	-0.219982
chr2	25242929	25244262	1	Rnf208	204	-1.41488	0.00180923	-0.199062
chr3	87948666	87953376	1	Crabp2	530	-0.993555	0.00180923	-0.197472
chr8	72443880	72461001	1	1700030K09Rik	797	-1.01451	0.00180923	-0.194883
chr1	158356326	158245269	2	Brinp2	1296	2.31185	0.0018121	0.0856753
chr12	79172667	79156017	2	Vti1b	602	-0.574903	0.00181754	-0.264355
chr17	36190287	36185572	2	H2-T3	816	-0.527498	0.00182871	-0.150387
chr1	96021758	95990659	2	1700063A18Rik	858	1.66522	0.00184546	0.0489577
chr2	131562283	131545850	2	Adra1d	1661	-0.781979	0.00184546	-0.114067
chr4	42949814	42959425	1	Dnajb5	248	-0.668384	0.00184546	-0.373133
chr8	12319480	12315004	2	Gm33175	119	2.69095	0.00184546	0.0926875
chr8	71908635	71934629	1	Zfp617	778	-0.830361	0.00184546	-0.202933
chr8	68212027	67689082	2	Psd3	659	1.04416	0.00184847	0.216571
chr1	158362273	158691781	1	Astn1	1297	1.6587	0.00187878	0.129143
chr9	56089962	56128888	1	Pstpip1	775	-0.478256	0.00187878	-0.285447
chr7	85563087	85624680	1	Vmn2r71	1500	2.99523	0.00187964	0.0644496
chr11	98085424	98084457	2	NA_ENSMUSG00000084896	1441	-0.702496	0.00189371	-0.167558
chr4	129136999	129144593	1	Fndc5	1143	-1.09027	0.00190732	-0.243478
chr5	73212643	73210156	2	NA_ENSMUSG00000090561	625	-0.349031	0.00190732	-0.304558
chr9	6168584	6378850	1	Pdgfd	22	1.71203	0.00191714	0.0681351
chr9	67559703	67217087	2	Tln2	971	1.91475	0.0019204	0.210238
chr10	78464975	78436744	2	Pdxk	766	-0.464791	0.00192693	-0.254379
chr7	10176573	10153206	2	Vmn2r52	168	2.40614	0.00192693	0.0290807
chr17	83517330	83501918	2	Cox7a2l	1350	-0.675005	0.00194425	-0.215992
chr10	42761496	42832514	1	Sec63	367	-0.566688	0.00195007	-0.194401
chr5	45453751	45464149	1	Clrn2	475	-0.336566	0.00195007	-0.256587
chr10	33080554	33476709	1	Trdn	273	1.42052	0.00195064	0.11853
chr11	78751729	78750506	2	Ccnq	1091	-0.736425	0.00195064	-0.29406
chr2	27507662	27445579	2	Brd3	307	-0.605585	0.00195064	-0.158188
chr2	129566068	129565047	2	NA_ENSMUSG00000087015	1614	3.31386	0.00195064	0.140998
chr9	80709995	80713723	1	NA_ENSMUSG00000111717	1123	2.39428	0.00195064	0.111149
chr11	6389074	6406158	1	Zmiz2	85	-0.607354	0.00195361	-0.380601
chr2	155381059	155389850	1	Trp53inp2	1952	-0.603031	0.0019561	-0.279389
chr15	18369627	18078118	2	4921515E04Rik	93	1.41844	0.0019741	0.0814596
chr1	172261641	172319841	1	Igsf8	1513	-0.426403	0.00197714	-0.229226
chr19	59493136	59559391	1	2700089I24Rik	937	2.57873	0.00197714	0.130762
chr7	38228016	38216972	2	Plekhf1	892	-0.673935	0.00197714	-0.303601
chr2	150667494	150668935	1	E130215H24Rik	1819	-0.956672	0.00198073	-0.471992
chr4	117914999	117894486	2	Ipo13	940	-0.938287	0.00198875	-0.20544
chr5	34949445	35039644	1	Rgs12	370	-0.785859	0.00201153	-0.183367
chr12	80113013	80107754	2	Zfp36l1	610	0.676816	0.00204806	1.12782
chr1	12667563	12673090	1	Gm17644	45	2.25486	0.00205116	0.0428024
chr5	37807306	37808078	1	NA_ENSMUSG00000107131	412	2.02326	0.00205116	0.0998105
chr6	148614309	148606786	2	Gm6313	1777	2.46911	0.00205116	0.0947016
chr1	101155809	101175202	1	Gm20268	875	1.70479	0.00207685	0.0370363
chr8	66688128	66679965	2	Npy5r	649	2.01959	0.00207685	0.0415524
chrX	82948870	85206141	1	Dmd	569	1.56637	0.00207685	0.428034
chr12	29528384	29923213	1	Myt1l	213	1.69313	0.002084	0.225095
chr4	132075321	131923413	2	Epb41	1206	-0.341164	0.00209238	-0.199331
chr7	83631959	83653127	1	Stard5	1471	-0.822778	0.00209451	-0.244204
chr13	117602320	117987418	1	Hcn1	1403	1.42478	0.0020965	0.123387
chr4	82692805	82693711	1	NA_ENSMUSG00000086293	558	1.30464	0.00209744	0.179159
chr17	56476483	56412426	2	Ptprs	1130	-0.39899	0.00211492	-0.306339
chr11	103363692	103331497	2	Arhgap27	1687	-0.531294	0.00214751	-0.20627
chr17	32284722	32196274	2	Brd4	593	-0.446632	0.00214751	-0.195014
chr10	4266380	4359470	1	Akap12	9	-0.804879	0.00214889	-0.152038
chr12	25303940	25471979	1	NA_ENSMUSG00000113669	181	-0.299347	0.00214889	-0.19731
chr17	20285553	20266767	2	Vmn2r106	185	1.88088	0.00214889	0.0479858
chr18	14232309	14278542	1	8430422H06Rik	81	2.76389	0.00214889	0.115413
chr2	28699727	28692080	2	Spaca9	330	-1.53543	0.00214889	-0.137724
chr2	82943634	83008937	1	Fsip2	848	3.10479	0.00214889	0.0582621
chr5	22746059	23275597	1	Lhfpl3	160	1.14899	0.00214889	0.171958
chr7	138554230	138567709	1	4930543N07Rik	2401	2.38422	0.00214889	0.081383
chr2	49619298	49774778	1	Kif5c	582	-0.525685	0.00215004	-0.172635
chr10	87858265	87937042	1	Igf1	1018	2.09683	0.00215413	0.0674173
chr16	10545339	10744878	1	Clec16a	82	-0.317343	0.00215413	-0.265573
chr17	91872139	91811992	2	NA_ENSMUSG00000117433	1442	1.5726	0.00215413	0.0342056
chr19	47865534	47886324	1	Gsto2	837	-0.675317	0.00215413	-0.242536
chr5	47983138	48307733	1	Slit2	483	1.13578	0.00215413	0.0913669
chr5	73263429	73268986	1	NA_ENSMUSG00000107087	626	-0.432794	0.00215413	-0.355349
chr7	128154376	128223816	1	Itgad	2277	-0.866707	0.00215413	-0.110403
chr8	16433175	16437040	1	NA_ENSMUSG00000087363	183	1.74125	0.00215413	0.0631875
chr9	40762673	40747281	2	NA_ENSMUSG00000111189	501	-0.81234	0.00215413	-0.175224
chr12	55014348	54892989	2	Baz1a	383	-0.313306	0.00217596	-0.144552
chr2	17185487	17181743	2	NA_ENSMUSG00000085193	118	2.17373	0.00217596	0.113683
chr6	79688845	79710914	1	NA_ENSMUSG00000108027	903	2.05222	0.00217596	0.0530242
chr1	60409619	60481158	1	Abi2	423	-0.553561	0.002177	-0.125532
chr5	77265491	77286432	1	Rest	685	-0.36029	0.002177	-0.144252
chr7	29125179	29003344	2	Ryr1	693	-0.621675	0.002177	-0.189949
chr1	181853189	181851574	2	NA_ENSMUSG00000056699	1646	-0.602132	0.00218307	-0.271586
chr10	115315594	115287084	2	Rab21	1250	-0.487797	0.00218307	-0.191582
chr5	114146535	114250761	1	Acacb	1120	-0.515037	0.00218307	-0.114258
chr6	14901349	15441977	1	Foxp2	66	1.30993	0.00218394	0.212141
chr14	31001400	31011991	1	Glt8d1	338	-0.96553	0.00218758	-0.244744
chr2	34755232	34674594	2	Gapvd1	473	-0.343296	0.00218758	-0.097611
chr1	170885540	170873498	2	Dusp12	1454	-1.16842	0.00219149	-0.18532
chr4	87230477	86983124	2	Slc24a2	585	1.91688	0.00219149	0.135708
chr8	95017692	95045250	1	Adgrg3	1097	-0.705638	0.00219149	-0.132885
chr1	161070658	161040601	2	Dars2	1325	-0.760246	0.0021946	-0.218312
chr5	105580440	105581772	1	NA_ENSMUSG00000085771	951	-0.317387	0.0021946	-0.224052
chr4	127987857	128567656	1	Csmd2	1123	1.8637	0.00220157	0.289588
chr1	85778643	85717083	2	A630001G21Rik	681	-0.368111	0.00221108	-0.22345
chr14	32201898	32180162	2	Timm23	369	-0.879044	0.00221108	-0.160922
chr4	13743436	13893649	1	Runx1t1	68	1.72147	0.00221108	0.0542419
chr9	108783796	108806337	1	Ip6k2	1493	-0.694226	0.00221588	-0.177631
chr11	60454591	60468754	1	Drg2	643	-0.829913	0.00222141	-0.10478
chr15	74983430	74979534	2	Ly6i	456	-0.792076	0.00222141	-0.300486
chr15	95528559	95075230	2	Nell2	877	1.75111	0.00224101	0.123776
chr4	49059273	49340259	1	Plppr1	358	2.18086	0.00224729	0.130339
chr13	21179445	21194724	1	Trim27	156	-0.506617	0.0022555	-0.290186
chr19	60226701	60198586	2	Fam204a	944	-0.687415	0.00226086	-0.148395
chrX	37048845	37050418	1	Sowahd	248	-1.05666	0.00226086	-0.139794
chr2	30720057	30713147	2	NA_ENSMUSG00000075416	381	-0.521509	0.00226175	-0.385836
chr2	152754173	152765037	1	Cox4i2	1886	-0.621281	0.00226175	-0.102133
chr7	112225856	112413106	1	Mical2	2001	-0.233541	0.00227505	-0.0972115
chr1	74854934	74857732	1	Cdk5r2	563	-1.83314	0.00228469	-0.229099
chr12	4841591	4833174	2	Fkbp1b	32	-0.758394	0.00228469	-0.200433
chr6	40439088	40466813	1	Wee2	277	-0.909642	0.00229306	-0.178911
chrX	36598206	36606079	1	Pgrmc1	238	-0.865948	0.00229963	-0.176353
chr2	116877168	116848099	2	NA_ENSMUSG00000086462	1381	2.18919	0.00230965	0.0673912
chr7	27929460	27907392	2	Zfp974	639	-0.61193	0.00230965	-0.191593
chr11	88718513	88339382	2	Msi2	1269	-0.305726	0.00232729	-0.332971
chr5	31108237	31086106	2	Slc30a3	286	-0.946157	0.00232729	-0.195446
chr8	19665322	19594900	2	NA_ENSMUSG00000110463	208	2.60773	0.0023374	0.0656754
chr6	138581968	138362918	2	Lmo3	1671	1.08817	0.00233784	0.0673084
chr3	87824306	87747890	2	Pear1	521	-0.482404	0.00233808	-0.182437
chr4	106910701	107049694	1	Ssbp3	768	-0.437952	0.00233808	-0.205282
chr4	133545996	133532542	2	Nudc	1251	-0.773497	0.00233953	-0.240258
chr4	123684360	123349633	2	Macf1	1041	-0.434381	0.0023402	-0.328826
chr1	79440120	79434669	2	Scg2	619	2.14792	0.00234206	0.135325
chr15	92396881	92771819	1	Pdzrn4	857	1.34157	0.00234206	0.0986975
chr18	35703225	35730869	1	Smim33	235	-0.852635	0.00234206	-0.211845
chr8	68735146	68356781	2	Csgalnact1	662	1.22571	0.00234206	0.16143
chr7	40674737	40691273	1	4933402C06Rik	905	2.26973	0.00234442	0.0675766
chr6	92940329	93272979	1	9530026P05Rik	1142	1.87934	0.00235877	0.176597
chr2	73580338	73563215	2	Chrna1	768	-0.578345	0.00236099	-0.134617
chr17	28350817	28331671	2	Tead3	480	-0.662161	0.00236178	-0.158555
chr14	54641364	54631231	2	Cdh24	959	-0.900048	0.00236494	-0.267637
chr1	64532645	64604548	1	Creb1	463	0.617388	0.00237037	0.489768
chr11	100291671	100293711	1	NA_ENSMUSG00000087265	1555	-1.14472	0.00237037	-0.262036
chr14	11553532	12242041	1	NA_ENSMUSG00000021745	133	1.10508	0.00237037	0.203395
chr14	47367751	47386160	1	Lgals3	597	-0.81335	0.00238151	-0.231321
chr18	66761132	66802769	1	NA_ENSMUSG00000117968	614	2.40189	0.00238151	0.0508145
chr9	19032735	19037670	1	Or7g20	119	3.01656	0.00238151	0.0442843
chr14	115871278	115788144	2	NA_ENSMUSG00000093497	1462	1.53116	0.00238714	0.0608971
chr1	54926387	54645340	2	Ankrd44	353	-0.290019	0.00244497	-0.357117
chr8	94183289	94184969	1	NA_ENSMUSG00000110524	1072	-0.535662	0.00246198	-0.41302
chr1	168432270	168119364	2	Pbx1	1431	1.9369	0.00249943	0.145125
chr1	172298064	172271709	2	Atp1a2	1514	-0.385599	0.00250217	-0.134018
chr4	123343252	123312645	2	Bmp8a	1039	-0.914033	0.00250217	-0.170363
chr7	101421691	101512827	1	Pde2a	1669	-0.243066	0.00250307	-0.21994
chr18	57792360	57688646	2	Gm19519	508	2.63408	0.00252461	0.148254
chr2	32775633	32757026	2	Ttc16	443	-0.564412	0.00256245	-0.34671
chr7	14254870	14222403	2	Sult2a6	244	1.05072	0.00256453	0.0325121
chr14	52257780	52198151	2	Chd8	722	-0.444082	0.00260075	-0.21753
chr6	52208722	52206288	2	Hoxa6	502	-1.32271	0.00260526	-0.241524
chr10	18055861	18125155	1	Reps1	126	-0.56668	0.00260918	-0.190357
chr17	70755582	70745329	2	NA_ENSMUSG00000097282	1242	-2.02648	0.00260918	-0.167476
chr7	125707780	125640954	2	Gtf3c1	2160	-0.379195	0.00260918	-0.177814
chr16	42912065	42884370	2	Gm19522	527	-0.786768	0.00260976	-0.0725424
chr5	103911259	103861973	2	Klhl8	924	-0.633092	0.00260976	-0.100574
chr1	172602551	172596642	2	Fcrl6	1526	-1.1801	0.00260977	-0.104345
chr10	30803326	30628999	2	Ncoa7	263	-0.547148	0.00261224	-0.174018
chr11	46147116	46143783	2	NA_ENSMUSG00000086998	351	-0.506772	0.00262313	-0.276857
chr6	24168092	24088283	2	Slc13a1	109	2.03456	0.00264808	0.0872338
chr14	34759402	34770553	1	A930038B10Rik	425	-0.932951	0.00265041	-0.181988
chr16	33380836	33504363	1	Zfp148	433	-0.317912	0.00265041	-0.151696
chr3	63899472	63696234	2	Plch1	365	1.71331	0.00265041	0.179022
chr4	122995652	123002485	1	Mycl	1029	-0.905492	0.00265041	-0.265504
chr5	36696024	36600485	2	D5Ertd579e	395	-0.48649	0.00265041	-0.122054
chr7	14446769	14410686	2	Sult2a8	246	2.9746	0.00265041	0.0427943
chr19	28963953	28966811	1	Plpp6	539	-1.19562	0.00265042	-0.26077
chr2	92374676	92381217	1	Pex16	1169	-0.478689	0.00265042	-0.36228
chr1	104912333	104911431	2	NA_ENSMUSG00000089866	878	3.22708	0.0026761	0.0912923
chr15	57477625	57243767	2	Slc22a22	315	1.33737	0.0026761	0.0605806
chr18	20247340	20285031	1	Dsg1c	107	2.43735	0.00268807	0.0418407
chr3	104190193	104187103	2	NA_ENSMUSG00000105818	993	-0.53301	0.00268807	-0.133633
chr13	27058022	26968491	2	NA_ENSMUSG00000114646	320	4.00731	0.00269113	0.137982
chr5	37717171	37446825	2	Stk32b	410	1.74276	0.00269477	0.130585
chr15	81745530	81704248	2	Rangap1	681	-0.601654	0.00270232	-0.185849
chr17	21535878	21528194	2	9330136K24Rik	214	-0.441139	0.00270232	-0.194212
chr11	19924375	20024026	1	Spred2	152	-0.360894	0.00271429	-0.303802
chr17	54370074	54352583	2	1700025K24Rik	1096	1.34127	0.00272274	0.0312903
chr4	147868979	147870358	1	Fv1	1547	-0.630209	0.00272274	-0.460725
chr18	9212163	9218136	1	Fzd8	41	2.76837	0.00272347	0.0722923
chr11	43959089	44134987	1	Gm12153	333	1.79613	0.00272873	0.103617
chr1	81076950	81341764	1	Nyap2	632	1.28592	0.00273148	0.136696
chr1	82291416	82233101	2	Irs1	634	-0.7875	0.00273148	-0.0959657
chr7	48558086	48550965	2	Mrgprb2	1166	3.58935	0.00273148	0.099863
chr13	89539796	89611652	1	Hapln1	1112	2.1415	0.00273504	0.099986
chr4	30664596	30796663	1	NA_ENSMUSG00000085522	134	2.21573	0.00275691	0.0657823
chr3	51378024	51386324	1	Gm5103	260	-0.568341	0.0027587	-0.134074
chr3	88200623	88203481	1	NA_ENSMUSG00000097428	540	-1.28543	0.0027587	-0.20699
chrX	91155168	91155791	1	Gm14773	586	3.02983	0.0027587	0.0925947
chr8	3954746	3940222	2	Cd209c	28	2.84852	0.00275903	0.0478327
chr8	54954843	55060871	1	Gpm6a	576	2.5024	0.00275903	0.0696271
chr17	84026019	84020663	2	NA_ENSMUSG00000117446	1360	-0.849672	0.00276377	-0.306272
chr13	21453730	21442180	2	Zscan26	165	-1.64104	0.00276393	-0.152309
chr13	55415232	55414688	2	Pfn3	737	-1.32454	0.00276393	-0.490198
chr3	122274388	122285271	1	Dnttip2	1192	-1.0442	0.00276393	-0.268309
chr8	94923694	94943280	1	Adgrg5	1095	-0.559259	0.00276393	-0.170561
chr12	15051598	14996388	2	4930448C13Rik	106	2.64553	0.00276788	0.0919597
chr17	40520022	40530421	1	Esp8	915	1.84239	0.00278597	0.0407459
chr4	109280268	109387817	1	Eps15	822	-0.483797	0.00278926	-0.118389
chr9	11102513	11119398	1	NA_ENSMUSG00000110951	53	2.87531	0.00278926	0.0655101
chr17	71315429	71339779	1	4930471L23Rik	1254	-1.21306	0.00278951	-0.105425
chr1	36710149	36757953	1	4933424G06Rik	196	-0.453531	0.00279407	-0.23977
chr1	3986215	3905739	2	NA_ENSMUSG00000102343	4	2.375	0.00279432	0.0607419
chr17	46711463	46725541	1	Pex6	1007	-0.470369	0.00279432	-0.180322
chr8	10065054	10119632	1	NA_ENSMUSG00000109545	77	1.70005	0.00279432	0.0455403
chr18	44812182	44425060	2	Mcc	419	1.60726	0.00279746	0.216149
chr2	60411525	60412579	1	Gm13580	643	-0.629898	0.00279968	-0.103815
chr1	73269064	73306360	1	NA_ENSMUSG00000101112	527	2.10722	0.00280038	0.06225
chr12	17266545	17284770	1	Pdia6	129	-0.808292	0.0028024	-0.226401
chr13	74317580	74303509	2	Pdcd6	1040	-0.770262	0.0028067	-0.289319
chr14	124677127	123977907	2	Fgf14	1529	1.30846	0.0028067	0.157972
chr19	19876563	19871432	2	NA_ENSMUSG00000118167	457	2.2505	0.0028067	0.0711834
chr2	25236787	25234476	2	Rnf224	203	-1.25281	0.0028067	-0.187708
chr3	31902507	32200180	1	Kcnmb2	139	1.30241	0.0028067	0.138998
chr8	90674958	90669805	2	NA_ENSMUSG00000109672	1006	2.42429	0.0028067	0.0732459
chr14	31001672	30999826	2	Spcs1	339	-0.968758	0.00283365	-0.387125
chr14	60784581	60776329	2	NA_ENSMUSG00000084951	1103	-0.917794	0.00283365	-0.180532
chr2	170731807	170879769	1	Dok5	2246	1.82129	0.00283365	0.0955504
chr4	117096075	117116101	1	Ptch2	915	-1.50858	0.00283365	-0.124784
chr7	13623967	13670807	1	Sult2a5	239	4.22647	0.00283365	0.0432984
chr2	30077684	30091022	1	Pkn3	357	-1.00054	0.00283931	-0.211661
chr6	22875502	23052916	1	Ptprz1	102	2.27561	0.00283931	0.0911472
chr19	56106248	56140607	1	NA_ENSMUSG00000117695	889	2.09044	0.00285734	0.0731714
chr1	55931241	55972328	1	9130227L01Rik	365	2.28728	0.00287299	0.107496
chr11	101253707	101259549	1	Vps25	1599	-1.01952	0.00287798	-0.256911
chr19	22139046	22995410	1	Trpm3	480	1.31251	0.0029423	0.293024
chr2	31245823	31295989	1	Ncs1	396	-0.528146	0.0029423	-0.164115
chr2	74762896	74748422	2	NA_ENSMUSG00000075277	794	-1.08753	0.0029423	-0.138385
chr2	117343001	117279993	2	Rasgrp1	1387	-0.332966	0.0029423	-0.210694
chr2	163203125	163324170	1	Tox2	2077	-0.297654	0.00294261	-0.139798
chr16	62097461	62104929	1	NA_ENSMUSG00000116619	673	2.12787	0.00294749	0.0578185
chr8	64206271	64014931	2	Tll1	628	1.90609	0.00294749	0.103601
chr3	128610987	128887161	1	NA_ENSMUSG00000106245	1243	1.63848	0.00295248	0.0884597
chr5	30868012	30879180	1	Tmem214	275	-1.16472	0.00296458	-0.184988
chr5	113650426	113612354	2	Cmklr1	1103	-0.448047	0.00297767	-0.175617
chr9	80601097	80544763	2	NA_ENSMUSG00000111510	1122	2.06545	0.00298276	0.0724799
chr9	100022300	100034672	1	4930519F24Rik	1308	2.18758	0.00298333	0.0585424
chr13	82089757	82258960	1	NA_ENSMUSG00000114461	1096	1.75561	0.00298447	0.0828105
chr1	4857814	4897909	1	Tcea1	11	-0.672552	0.00298945	-0.111071
chr12	59061472	59043092	2	Trappc6b	425	-0.631003	0.002995	-0.306115
chr13	34345182	34179158	2	Slc22a23	416	1.83424	0.00301118	0.179913
chr7	129257031	129391412	1	Plpp4	2300	2.62474	0.0030301	0.129891
chr5	134615025	134600022	2	Lat2	1470	-0.937604	0.00303918	-0.134722
chr1	52817688	52785427	2	Inpp1	335	-0.402214	0.00303976	-0.142863
chr7	79387048	79374870	2	Rlbp1	1376	-0.56017	0.00303976	-0.235389
chr9	79913200	79913631	1	NA_ENSMUSG00000092581	1116	-0.459236	0.00304182	-0.148425
chr15	85653616	85707524	1	NA_ENSMUSG00000116305	773	-0.524944	0.00306552	-0.12675
chr8	99416471	99024471	2	Cdh8	1134	1.58628	0.00306552	0.133675
chr13	67830985	67796594	2	4930525G20Rik	969	-0.90144	0.00306959	-0.105042
chr3	48760949	48748510	2	NA_ENSMUSG00000102181	249	3.45168	0.00307889	0.0867439
chr16	23127793	23128922	1	NA_ENSMUSG00000116733	313	-0.766977	0.00311433	-0.462889
chr5	123406487	123411864	1	NA_ENSMUSG00000106636	1328	-1.16159	0.00311433	-0.184276
chr8	9771161	9205902	2	Nalf1	70	1.67356	0.00311433	0.173276
chr10	92375373	92171301	2	Gm20757	1053	2.28906	0.00311473	0.0870424
chr14	70211989	70180468	2	Sorbs3	1250	-1.05307	0.00311473	-0.139452
chr17	14449571	14495791	1	NA_ENSMUSG00000116801	123	2.28037	0.00311473	0.085748
chr9	33597365	33600468	1	NA_ENSMUSG00000111276	319	2.61433	0.00311473	0.117786
chr6	139501976	139492973	2	Rergl	1677	2.1936	0.0031244	0.0756331
chr19	43388355	42786539	2	Hpse2	713	1.57052	0.00313878	0.236919
chr13	25986293	25921033	2	Gm11351	316	1.49329	0.00314301	0.0377481
chr13	67399819	67387905	2	Zfp429	952	-1.09631	0.00314301	-0.192829
chr14	111433312	111432212	2	NA_ENSMUSG00000115650	1452	1.94887	0.00315967	0.100091
chr15	70011623	70077841	1	Gm19782	412	1.59449	0.00316311	0.0458992
chr16	23127737	23113943	2	Rfc4	312	-0.72038	0.00316341	-0.227837
chr1	43092588	43093835	1	NA_ENSMUSG00000041878	276	-0.88941	0.00317467	-0.25302
chr2	29759312	29764089	1	Gm13547	345	-1.57163	0.00317467	-0.192445
chr4	99295900	99297258	1	NA_ENSMUSG00000070891	695	1.98635	0.00317467	0.164565
chrX	162159730	161833296	2	Nhs	1047	2.62517	0.00317585	0.150417
chr14	55671941	55679200	1	Gmpr2	1013	-0.789349	0.00318419	-0.25401
chr1	89683908	89650529	2	NA_ENSMUSG00000102009	761	1.17419	0.00320539	0.0697319
chr5	100820965	100805192	2	Abraxas1	900	-1.16792	0.00320937	-0.170175
chr10	77029575	77011501	2	NA_ENSMUSG00000112773	712	-0.589939	0.00323096	-0.146214
chr17	36981237	36977701	2	2410137M14Rik	839	-0.905657	0.00323096	-0.10227
chr6	21215503	21729805	1	Kcnd2	94	1.30859	0.00323096	0.147468
chr9	80955436	81203591	1	NA_ENSMUSG00000097655	1125	1.66152	0.00323096	0.0866311
chr8	35409506	35407471	2	NA_ENSMUSG00000110384	431	-0.651926	0.00323839	-0.10804
chr18	35655238	35650351	2	Prob1	232	-1.0281	0.00325491	-0.196256
chr1	43098710	43115947	1	AI597479	277	-0.543984	0.00325529	-0.180246
chr4	83052339	82897920	2	Frem1	561	1.88857	0.00326485	0.12853
chr1	153414233	153404827	2	NA_ENSMUSG00000073538	1237	-0.631335	0.0032707	-0.12605
chr15	74955051	74959905	1	Ly6e	455	-0.652814	0.00327719	-0.305913
chr7	89404222	89139714	2	Tmem135	1532	-0.434401	0.0032839	-0.156278
chr17	32947402	32924688	2	Cyp4f13	617	-0.869409	0.0032873	-0.252599
chr6	138079916	137983586	2	Slc15a5	1669	1.90462	0.00329958	0.0856149
chr1	133835189	133838372	1	Gm28441	1073	-0.479765	0.00330243	-0.211326
chr10	59616063	59617416	1	NA_ENSMUSG00000071280	493	-0.761355	0.00330243	-0.472643
chr13	67390475	67408858	1	NA_ENSMUSG00000114726	951	-1.05434	0.00330243	-0.170169
chr14	118925460	118875520	2	Dzip1	1479	-0.659123	0.00330243	-0.165732
chr16	58524243	58468125	2	St3gal6	633	-0.412345	0.00330243	-0.166879
chr16	92301286	92313041	1	Smim11	871	-1.107	0.00330243	-0.159506
chr2	66784914	66673425	2	Scn7a	683	1.83487	0.00330243	0.0574819
chr4	123750345	123734559	2	Akirin1	1044	-0.636047	0.00330243	-0.301417
chr5	23684617	23503264	2	Srpk2	166	-0.582672	0.00330243	-0.188599
chr6	5725639	6028039	1	Dync1i1	23	1.95635	0.00330243	0.205982
chr6	122602444	122577792	2	Apobec1	1380	-0.911665	0.00330243	-0.140802
chr6	134035700	134270158	1	Etv6	1610	-0.251258	0.00331266	-0.293836
chr2	155826788	155827953	1	NA_ENSMUSG00000086754	1969	-1.09389	0.00331434	-0.406655
chr19	56035096	56040941	1	NA_ENSMUSG00000117827	888	1.7972	0.00331916	0.110637
chr11	64843753	64840600	2	NA_ENSMUSG00000086490	722	2.57142	0.00332329	0.188038
chr1	76420692	76528422	1	NA_ENSMUSG00000100827	600	1.91898	0.0033312	0.048369
chr13	40737568	40739021	1	NA_ENSMUSG00000114597	521	-1.08292	0.0033312	-0.233309
chr14	13284780	13616340	1	Synpr	142	1.36366	0.0033312	0.10751
chr4	129058271	129085886	1	Rnf19b	1139	-0.506299	0.0033312	-0.233337
chr7	139992562	139978932	2	Adam8	2423	-0.915868	0.0033312	-0.19096
chr8	22757727	22782844	1	Plat	276	-0.465417	0.0033312	-0.103083
chr8	70703457	70717650	1	Iqcn	728	0.618398	0.0033312	0.818439
chr9	19120382	19125938	1	Or7g21	120	3.14933	0.00333513	0.0482662
chr9	47368649	47242326	2	NA_ENSMUSG00000109844	658	2.36384	0.00335333	0.0753973
chr19	27262323	27260735	2	NA_ENSMUSG00000117692	527	3.05018	0.00335943	0.0679858
chr2	20324670	20300817	2	NA_ENSMUSG00000091457	148	3.6813	0.00335943	0.0935564
chrX	144688907	145122411	1	Rtl4	935	1.38514	0.00335943	0.101204
chr10	34418552	34288288	2	Nt5dc1	291	-0.370042	0.00336184	-0.146637
chr17	24426641	24439348	1	Eci1	296	-1.3091	0.00336184	-0.198713
chr5	8798523	8773577	2	Gm5106	53	-0.704594	0.00336184	-0.136369
chr16	17111257	17086555	2	Ppil2	164	-0.755643	0.00338151	-0.140722
chr4	109667189	109660876	2	Cdkn2c	829	-0.667418	0.00338429	-0.331556
chr10	119761699	119746063	2	Grip1os2	1331	2.7775	0.00338935	0.0967641
chr13	53533257	53503606	2	NA_ENSMUSG00000113834	689	3.61114	0.00338935	0.0874052
chr15	79427220	79431629	1	NA_ENSMUSG00000085802	627	-0.706055	0.00338935	-0.117462
chr16	17125167	17113398	2	2610318N02Rik	166	-0.944957	0.00338935	-0.203538
chr3	63241537	63386030	1	Mme	362	2.08868	0.00338935	0.0787621
chr4	58658592	58648392	2	NA_ENSMUSG00000086470	427	1.8089	0.00338935	0.0819979
chr9	51009073	50892801	2	Sik2	706	-0.426466	0.00339851	-0.215843
chr11	58938916	58932288	2	Rnf187	594	-0.823273	0.00339975	-0.266373
chr10	81496392	81486249	2	Ncln	924	-0.6244	0.00341401	-0.369444
chr18	74065359	73928486	2	Mapk4	673	1.2288	0.00341574	0.0998387
chr1	93685660	93695764	1	Bok	842	-0.437726	0.00342277	-0.0540363
chr13	75706757	75772364	1	Ell2	1058	-0.535447	0.0034281	-0.128657
chr18	77773886	77757567	2	Haus1	711	-0.590633	0.0034281	-0.244472
chr10	9336682	9395259	1	NA_ENSMUSG00000111627	49	2.64325	0.00344511	0.0573508
chr10	83142038	83139150	2	NA_ENSMUSG00000090200	961	-0.815256	0.00344511	-0.18948
chr12	59066884	59073998	1	Pnn	426	-0.597853	0.00344511	-0.353845
chr14	97052968	97042601	2	NA_ENSMUSG00000115229	1392	2.41537	0.00344511	0.0539375
chr9	98033181	97444395	2	Clstn2	1273	1.29842	0.00344511	0.162559
chr1	55226782	55170159	2	Rftn2	360	-1.27452	0.003453	-0.138879
chr4	88522774	88522025	2	Ifnb1	591	-1.02067	0.003453	-0.171879
chr11	16752203	16918158	1	Egfr	130	1.54042	0.0034541	0.087119
chr14	47898851	47944189	1	4930447J18Rik	609	2.65899	0.00347795	0.0863407
chr5	124483134	124491124	1	Snrnp35	1362	0.987447	0.0034823	0.661288
chr9	68025714	68017964	2	Gm20745	977	1.23788	0.0034823	0.0543267
chr17	14694235	14665500	2	Thbs2	124	1.86086	0.00349333	0.0744032
chr10	33951269	33919142	2	Zup1	280	-0.920789	0.00349373	-0.159998
chr10	51970291	51863852	2	NA_ENSMUSG00000112659	433	2.00209	0.00349409	0.045881
chr12	58211772	58214444	1	Sstr1	419	2.78856	0.00349409	0.0648246
chr19	5802672	5795690	2	Malat1	139	0.670254	0.00349409	0.78426
chr8	39642673	39581685	2	Msr1	457	1.10943	0.00349409	0.0465867
chr9	66448496	66417746	2	NA_ENSMUSG00000100130	956	-0.69214	0.00349409	-0.0421975
chrX	18162575	18279936	1	Kdm6a	139	-0.534079	0.00349409	-0.195387
chr2	134786067	135475258	1	Plcb1	1696	1.42111	0.00350669	0.249613
chr8	19447606	19445769	2	Defb8	206	2.76549	0.00350954	0.0917561
chr17	21650474	21624958	2	NA_ENSMUSG00000117070	217	-0.83138	0.00351285	-0.196264
chr10	17948067	17868612	2	Heca	124	-0.399868	0.00351336	-0.173395
chr5	120511168	120534024	1	Slc8b1	1241	-0.74379	0.00351336	-0.183845
chr13	27849342	27857788	1	Prl2c1	342	3.02781	0.0035158	0.0597701
chr11	103344753	103350124	1	Arhgap27os3	1688	-0.731875	0.00352698	-0.196111
chr12	72817712	72821823	1	NA_ENSMUSG00000113779	524	-0.679186	0.00352698	-0.132153
chr3	61003786	61001639	2	NA_ENSMUSG00000102564	354	1.32992	0.00352698	0.0813992
chr7	31042481	31032722	2	Fxyd5	794	-0.368236	0.00352698	-0.222764
chr8	9132291	9125412	2	4933430N04Rik	66	3.07352	0.00352698	0.0537076
chr15	73645762	73577424	2	Slc45a4	427	-0.42289	0.00354241	-0.129373
chr4	46489248	46503632	1	Nans	334	-0.679838	0.00354241	-0.286649
chr10	19356533	19358604	1	Olig3	143	-0.963199	0.00357364	-0.17351
chr14	121915781	121911253	2	Gpr18	1506	0.755784	0.00357441	0.771074
chr6	124415067	124396816	2	Pex5	1412	-0.580407	0.00357441	-0.156038
chr5	71548205	71442824	2	Cox7b2	604	1.83881	0.00358421	0.0623609
chr7	100227394	100278868	1	Pgm2l1	1644	-0.588625	0.00358421	-0.190879
chr7	123123885	123195296	1	Tnrc6a	2139	-0.318403	0.00358421	-0.0978728
chr9	8740988	8644073	2	Gm32014	45	3.35195	0.00358421	0.0977481
chr8	107048614	107044698	2	Pdf	1260	-0.904849	0.00358784	-0.280379
chr8	118283733	119324921	1	Cdh13	1376	1.30805	0.00359598	0.351591
chr18	87756286	87758151	1	Bhmt1b	809	2.61325	0.00359858	0.0998891
chr6	141856199	141805440	2	Slco1a4	1691	3.09441	0.00359858	0.0581996
chr7	140116476	140105710	2	Echs1	2430	-1.12496	0.00359858	-0.192494
chr13	20794113	21036617	1	Aoah	151	1.60382	0.00360535	0.143837
chr16	87049260	86962459	2	NA_ENSMUSG00000116555	759	2.4863	0.00361559	0.0694778
chr7	119459285	119442537	2	Gp2	2069	2.88002	0.00361661	0.0526754
chr9	44479759	44477928	2	NA_ENSMUSG00000110980	585	-0.370751	0.00363608	-0.361819
chr1	58445151	58481816	1	Nif3l1	389	-0.69543	0.00363869	-0.127558
chr18	74531124	74525140	2	NA_ENSMUSG00000086333	681	2.87933	0.00363869	0.0766049
chr8	9977686	9969049	2	Lig4	74	0.905946	0.00367238	0.624133
chr5	6414399	6427065	1	NA_ENSMUSG00000106064	41	2.33289	0.00368582	0.0574294
chr3	102469919	102521013	1	Ngf	943	1.76455	0.00369498	0.0406008
chr11	120713925	120721128	1	Lrrc45	2047	-0.594448	0.00369982	-0.333827
chr17	31789504	31793310	1	NA_ENSMUSG00000117355	584	-0.48627	0.00369982	-0.16405
chr4	147868816	147860778	2	Miip	1546	-0.624984	0.00370851	-0.287883
chr4	68954397	68761514	2	Brinp1	517	1.88422	0.00371485	0.102875
chr9	68520200	68470902	2	4930502A04Rik	979	1.73085	0.00371485	0.062498
chr17	36958559	36954356	2	Polr1h	838	-0.618384	0.00371968	-0.174268
chr12	29937608	30017658	1	Pxdn	216	2.00589	0.00372914	0.0698326
chr15	88891525	88889780	2	NA_ENSMUSG00000093394	806	-0.891635	0.00372914	-0.352454
chr8	22686265	22695646	1	NA_ENSMUSG00000085199	275	-0.695142	0.00372914	-0.131367
chr5	97111596	97082329	2	Paqr3	856	-0.526344	0.00373941	-0.176994
chr3	134240641	133830668	2	NA_ENSMUSG00000097911	1298	1.93452	0.00374183	0.162522
chr3	134829007	134934579	1	Tacr3	1304	1.6389	0.00375695	0.0723588
chr6	90794475	90793896	2	NA_ENSMUSG00000107795	1114	-0.349558	0.00375695	-0.295034
chr1	60887000	60915832	1	Ctla4	428	-0.234192	0.0037589	-0.0778387
chr3	88605966	88648052	1	Arhgef2	563	-0.712433	0.0037589	-0.196149
chr10	75764341	75646112	2	Cabin1	671	-0.347195	0.00377801	-0.158643
chr7	24587543	24608925	1	Ethe1	529	-0.774355	0.00379987	-0.142081
chr4	137993022	138208508	1	Eif4g3	1362	-0.345355	0.00380198	-0.154814
chr1	55226251	55235622	1	NA_ENSMUSG00000097649	361	-1.91322	0.00381359	-0.114173
chr3	37231333	37232469	1	NA_ENSMUSG00000086517	202	-0.519076	0.00381359	-0.185869
chr1	153749324	153743552	2	NA_ENSMUSG00000099568	1245	-0.72066	0.00383014	-0.263443
chr15	76243441	76231174	2	Parp10	496	-0.665536	0.00383014	-0.308805
chr19	29325356	29321344	2	Insl6	546	-0.865778	0.00383564	-0.246756
chr12	55492647	55489410	2	Nfkbia	394	0.539618	0.00385209	1.2844
chr15	90899761	90922783	1	NA_ENSMUSG00000116428	846	1.20286	0.00385468	0.0254274
chr3	105704599	105720842	1	Inka2	1021	-0.814853	0.00386267	-0.129869
chr8	70700080	70699162	2	NA_ENSMUSG00000080058	729	0.632499	0.0038714	1.63218
chr19	20060758	20005989	2	Gm3728	458	1.28982	0.00387362	0.0312883
chr5	43515538	43618803	1	C1qtnf7	447	2.0362	0.00387362	0.0671169
chr11	117263437	117257649	2	NA_ENSMUSG00000086050	1940	-0.276344	0.00388169	-0.28961
chr16	3884561	3858321	2	Zfp597	11	-0.553871	0.00388391	-0.221716
chr2	92374869	92365046	2	Large2	1168	-0.467785	0.00388391	-0.307484
chr1	131910534	131936321	1	Nucks1	1032	-0.278353	0.00388508	-0.11947
chr15	6654303	6604341	2	Gm2245	25	-0.862815	0.00388508	-0.146401
chr5	108660331	108684557	1	Idua	1005	-0.750784	0.00388508	-0.187456
chr6	72544391	72562983	1	Capg	873	-0.65292	0.0038939	-0.288683
chr1	153750682	153751547	1	NA_ENSMUSG00000100183	1247	-0.697381	0.00389815	-0.375318
chr12	84617413	84601464	2	Abcd4	699	-0.507814	0.00389815	-0.109998
chr11	119228572	119265238	1	Ccdc40	1986	-0.828867	0.00390022	-0.265818
chr14	49526046	49298519	2	Slc35f4	633	2.54544	0.00390022	0.12519
chr2	51149111	51130438	2	Rnd3	590	1.75325	0.00390022	0.0665222
chr6	52260880	52257694	2	Hoxa13	508	-0.919941	0.00390022	-0.213478
chr6	87533259	87458545	2	Arhgap25	1036	-0.285612	0.00390022	-0.236869
chr15	36723647	36725236	1	NA_ENSMUSG00000115103	191	-0.719274	0.0039192	-0.123734
chr8	74093684	74081645	2	NA_ENSMUSG00000110703	808	1.71184	0.0039192	0.042625
chr8	72443870	72424176	2	Calr3	796	-0.929402	0.00392269	-0.179046
chr13	41016292	41022586	1	Tmem14c	527	-0.901252	0.00392766	-0.230051
chr9	101342194	101348017	1	Gm28979	1320	2.69106	0.00393338	0.0939396
chr16	90220754	90226329	1	Sod1	817	-0.466012	0.00393567	-0.274807
chr3	102735417	102720231	2	Tspan2os	947	-0.818476	0.00393567	-0.173264
chr11	23306895	23490560	1	Usp34	187	-0.366388	0.00396169	-0.193341
chr18	46741876	46790826	1	Ap3s1	436	-0.281368	0.00396218	-0.142903
chr14	54870961	54852736	2	Homez	968	-0.339279	0.00396764	-0.136621
chr8	91160516	91171180	1	NA_ENSMUSG00000110106	1015	-0.241142	0.00399747	-0.0507259
chr10	18210890	18128903	2	Ect2l	127	-0.576462	0.00400342	-0.0893428
chr7	26535023	26575615	1	Nlrp9a	597	1.25599	0.00400814	0.0302742
chr5	105699969	105832436	1	Lrrc8d	952	-0.206853	0.00401037	-0.173431
chr6	7301908	7309747	1	NA_ENSMUSG00000098501	36	2.2881	0.00401037	0.0608226
chr16	16983382	17047453	1	Mapk1	161	-0.43684	0.00402272	-0.191063
chr15	103167092	103153290	2	Smug1	1117	-0.468626	0.00402522	-0.200506
chr1	4409241	3999557	2	Rp1	5	1.54947	0.00403081	0.171321
chr1	148248378	148234517	2	NA_ENSMUSG00000099629	1191	2.08847	0.00403081	0.0440464
chr11	46055992	46147343	1	Adam19	349	-0.369661	0.00403081	-0.253508
chr16	38522663	38498347	2	Timmdc1	510	-0.560298	0.00403081	-0.201889
chr3	129532388	129527467	2	Gm35986	1250	-0.573156	0.00403081	-0.34459
chr6	97060413	96831203	2	Tafa4	1154	1.44122	0.00403081	0.183264
chr9	117872584	116572746	2	Rbms3	1626	1.21926	0.00403081	0.476176
chr17	71311978	71252172	2	Emilin2	1253	-0.861392	0.00403871	-0.132183
chr2	153225441	153222370	2	Tspyl3	1899	-0.776021	0.00404302	-0.290202
chr13	61164256	61159204	2	Ctsr	845	2.31889	0.00404793	0.0893772
chr4	8535644	8607778	1	Rab2a	31	-0.259432	0.00405197	-0.136238
chr4	54945048	55083563	1	Zfp462	395	1.16496	0.00405197	0.0547399
chr7	93079865	93081867	1	Fam181b	1567	2.29224	0.00406784	0.0318689
chr4	153482811	153373221	2	Ajap1	1654	1.87632	0.00408089	0.100182
chr11	28751633	28815767	1	NA_ENSMUSG00000085510	217	2.27878	0.00409215	0.0836795
chr6	126166910	126101412	2	Ntf3	1471	1.9273	0.00411962	0.0704698
chr17	10496446	10569396	1	NA_ENSMUSG00000089941	75	2.68316	0.00412204	0.0921956
chr15	76328015	76296601	2	Oplah	501	-0.370062	0.00412789	-0.237071
chr13	96490733	96491120	1	NA_ENSMUSG00000091109	1193	-0.437796	0.00417002	-0.0721127
chr12	27342574	27334264	2	Sox11	195	1.80848	0.0041794	0.0695062
chr1	177594522	177589021	2	NA_ENSMUSG00000102885	1592	2.10011	0.004183	0.12593
chr3	89259358	89267079	1	Dpm3	591	-1.14886	0.00418365	-0.179198
chr5	118560679	118765438	1	Med13l	1215	-0.283725	0.00420028	-0.184248
chr6	47920476	47932639	1	Zfp212	422	-0.744042	0.00420453	-0.194873
chr6	92706155	92370908	2	Prickle2	1138	1.74535	0.00420453	0.137845
chr7	120739318	120805742	1	Vwa3a	2103	-0.637902	0.00420453	-0.0997137
chr13	118715396	118695292	2	NA_ENSMUSG00000086709	1410	3.03723	0.00421404	0.0902015
chr11	4637747	4685699	1	Ascc2	47	-0.288167	0.00421863	-0.0487458
chr15	26609503	26644048	1	NA_ENSMUSG00000115433	122	2.84393	0.00422888	0.0466472
chr17	25875074	25877169	1	Mettl26	388	-0.889931	0.00424906	-0.363933
chr3	33143247	32949408	2	Pex5l	153	2.29276	0.00424906	0.0689013
chr9	23223076	23485200	1	Bmper	238	1.67362	0.00424906	0.150921
chr10	41809935	41908424	1	Sesn1	357	-0.35797	0.00426004	-0.17207
chr14	76556889	76532814	2	Serp2	1322	-0.850211	0.00426875	-0.104427
chr7	24610763	24629297	1	Phldb3	531	-0.485903	0.00431287	-0.170716
chr11	78301529	78322457	1	Spag5	1073	-0.911708	0.00431591	-0.201474
chr11	78697373	78567168	2	Nlk	1090	-0.34106	0.00434158	-0.157226
chr6	79817916	79818364	1	Gm20594	904	2.85215	0.0043535	0.134813
chr8	65617900	66471637	1	Marchf1	643	1.7756	0.00436371	0.290343
chr17	84840296	84823256	2	NA_ENSMUSG00000117595	1374	-0.526948	0.00436462	-0.163117
chr8	9977707	9992155	1	Abhd13	75	0.889757	0.00436462	0.507304
chr19	29523159	29464750	2	A930007I19Rik	552	-0.396967	0.00437394	-0.167776
chr10	53751123	53633145	2	Fam184a	457	-0.376601	0.00437789	-0.118605
chr17	36168537	36164443	2	Gm8909	815	-0.744619	0.00438843	-0.215211
chr4	115056426	115071755	1	Tal1	860	-0.747923	0.00441326	-0.0972682
chr5	45424402	45009171	2	D5Ertd615e	471	1.38992	0.00441831	0.0969213
chr12	32061296	31958476	2	Prkar2b	242	-0.708704	0.00442479	-0.1652
chr5	129008574	128984557	2	Stx2	1416	-0.725652	0.00442479	-0.182331
chr13	47361386	47439554	1	NA_ENSMUSG00000114843	616	2.19769	0.00443198	0.0515766
chr2	55435970	55598145	1	Kcnj3	613	1.5857	0.00443198	0.065381
chr10	117629500	117687352	1	Cpm	1291	-0.614146	0.00443555	-0.177153
chr1	60781834	60776665	2	NA_ENSMUSG00000086795	427	-0.640259	0.00443605	-0.217248
chr18	32939229	32915826	2	NA_ENSMUSG00000097710	188	-0.718506	0.00443605	-0.194113
chr19	44739879	44743444	1	NA_ENSMUSG00000117823	753	-1.41303	0.00443605	-0.0862762
chr7	45367019	45339122	2	Ppfia3	1065	-0.330167	0.00443605	-0.253047
chr9	44803072	44799397	2	Ttc36	598	-0.778088	0.00443605	-0.115974
chr16	25683763	25892102	1	Trp63	334	1.86313	0.00445348	0.190885
chr15	12321450	12351591	1	Golph3	78	-0.470967	0.00447835	-0.129829
chr16	35541145	35664732	1	Sema5b	454	1.96501	0.00447835	0.171732
chr9	113189815	113174608	2	NA_ENSMUSG00000111235	1581	1.63162	0.00447835	0.0456996
chr1	46425592	46807476	1	Dnah7c	303	1.45416	0.00447961	0.128915
chr1	153737829	153721240	2	C230024C17Rik	1243	-0.484108	0.00447961	-0.159645
chr11	45468504	45409042	2	NA_ENSMUSG00000085476	343	1.19965	0.00447961	0.0337177
chr12	3365132	3406494	1	Kif3c	4	-0.728462	0.00447961	-0.116317
chr17	57078514	57065905	2	Dennd1c	1161	-0.651792	0.00447961	-0.129728
chr7	125552120	125579474	1	Il4ra	2157	-0.510965	0.00449463	-0.224867
chr12	5808195	5984958	1	NA_ENSMUSG00000112404	39	1.53864	0.00450654	0.0844133
chr3	6620443	6615418	2	1700008P02Rik	10	2.33229	0.00450654	0.0656997
chr15	30172593	31029341	1	Ctnnd2	131	0.865529	0.00452123	0.234738
chr1	174442082	174451277	1	Or6y1	1567	3.89568	0.0045302	0.0506089
chr15	76669948	76668225	2	Foxh1	527	-0.534186	0.00453442	-0.394982
chr6	114004789	114052265	1	Gm15083	1260	1.61566	0.00453508	0.102056
chr13	118669791	118792115	1	Fgf10	1409	2.76585	0.00453604	0.0875604
chr14	39473088	38368952	2	Nrg3	439	1.4265	0.00455694	0.251803
chr7	132852673	132827457	2	Eef1akmt2	2349	-0.928056	0.00456214	-0.123895
chr7	139943789	139945112	1	Utf1	2419	-0.953891	0.00464812	-0.19916
chr10	67285305	67266689	2	Nrbf2	590	-0.507571	0.00465986	-0.165409
chr17	21567008	21588699	1	Zfp948	216	-0.844974	0.00465986	-0.0956956
chr17	56276786	56269319	2	Ticam1	1125	-0.566393	0.00465986	-0.291018
chr8	15581943	15584719	1	NA_ENSMUSG00000110392	178	2.59552	0.00465986	0.0579153
chr4	66404611	65380803	2	Astn2	512	0.982573	0.00467149	0.262702
chr2	63184287	62693414	2	Kcnh7	661	1.62095	0.00467831	0.154524
chrX	74740927	74742188	1	Ctag2l2	529	3.1488	0.00467831	0.0516573
chr17	31690425	31688735	2	NA_ENSMUSG00000117656	583	-0.905349	0.00468559	-0.275274
chr14	37606788	37601107	2	Gm31393	437	2.79177	0.00470727	0.0962661
chr15	101225186	101221195	2	A330009N23Rik	1033	-0.376283	0.00471055	-0.325825
chr9	30922452	30899155	2	Adamts15	287	2.55975	0.00472087	0.0695908
chr2	25288145	25289189	1	Tmem210	211	-1.22567	0.00472761	-0.121544
chr2	24976033	25054057	1	Pnpla7	189	-0.461461	0.00472875	-0.203149
chr8	60632827	60676729	1	Mfap3l	606	1.82603	0.00472875	0.0678125
chr12	69228195	69201773	2	Pole2	463	-1.22632	0.00473702	-0.176278
chr18	57533780	57731065	1	Ccdc192	506	1.71637	0.00473702	0.112857
chr4	14237450	14219496	2	NA_ENSMUSG00000086068	70	1.5115	0.00473702	0.0324718
chr4	97757389	97754168	2	NA_ENSMUSG00000085710	680	-1.62966	0.00473702	-0.199326
chr3	74017277	74009217	2	Gm20356	420	1.94419	0.00478607	0.0622701
chr1	134962565	134974162	1	Ube2t	1099	-0.643808	0.00479473	-0.291556
chr14	20734562	20723730	2	Ndst2	221	-0.654751	0.00479473	-0.211917
chr14	11162035	9550092	2	Fhit	127	1.06741	0.00480986	0.561123
chr14	55672124	55662263	2	Nedd8	1012	-0.834343	0.00480986	-0.23621
chr19	7267325	7275225	1	Rcor2	211	-0.863322	0.00480986	-0.270191
chr3	64415368	64383044	2	Vmn2r4	373	2.336	0.00480986	0.0403105
chr17	62436057	62384258	2	NA_ENSMUSG00000117066	1183	1.95452	0.00481178	0.0741291
chr3	147389712	147400995	1	NA_ENSMUSG00000106023	1445	2.56148	0.00481258	0.0698992
chr17	24689955	24685092	2	Syngr3	314	-1.00434	0.00481432	-0.263474
chr6	8778488	8630527	2	Ica1	49	-0.456746	0.00481432	-0.146256
chrX	101449088	101453541	1	Itgb1bp2	667	-0.827134	0.00481613	-0.0459859
chr19	45560531	45552275	2	Poll	774	-0.577308	0.00481992	-0.146544
chrX	73459044	73437315	2	Haus7	485	-1.01043	0.00481992	-0.208355
chr11	37235964	36006656	2	Tenm2	300	1.26999	0.00482171	0.317351
chr18	46045260	45683487	2	NA_ENSMUSG00000098284	424	1.72007	0.00482171	0.165663
chr8	33641967	33619586	2	Ubxn8	396	-0.962781	0.00482171	-0.180542
chr8	76010026	76011139	1	NA_ENSMUSG00000110603	823	3.44393	0.00482171	0.0642359
chr5	8798147	8866315	1	Abcb1b	54	-0.74744	0.00482302	-0.225252
chr13	69141229	69143965	1	Gm26844	984	3.14909	0.00482502	0.161196
chr1	154117951	154037597	2	Gm28286	1256	1.44327	0.00483024	0.0956532
chr14	47450421	47531962	1	Fbxo34	600	-0.331512	0.00483024	-0.103615
chr9	47530173	47857637	1	Cadm1	659	1.42327	0.00484065	0.184333
chr8	43703479	43754163	1	NA_ENSMUSG00000110168	487	1.70417	0.0048445	0.0349234
chr7	17027924	17004640	2	Ppp5c	299	-0.745085	0.00484562	-0.211944
chr1	178529125	178939200	1	Kif26b	1604	1.32968	0.00485015	0.255613
chr1	54681729	54767524	1	NA_ENSMUSG00000101674	354	-0.448091	0.00485748	-0.108923
chr3	11844359	11823229	2	Gm10745	40	2.63011	0.00485882	0.0654597
chr3	50443614	49892526	2	Slc7a11	253	2.00271	0.00485882	0.224073
chr5	144100436	144188204	1	Lmtk2	1708	-0.529163	0.00485882	-0.149607
chr5	140331898	140327674	2	Mrm2	1643	-0.998017	0.00487703	-0.194647
chr6	29165006	29123576	2	Rbm28	134	-0.679825	0.00488032	-0.156786
chr10	126663998	126674452	1	NA_ENSMUSG00000112208	1387	2.22654	0.00488331	0.048383
chr4	149166771	149149991	2	Pgd	1584	-0.523964	0.00492127	-0.172155
chr1	10719945	10324720	2	Cpa6	42	1.28979	0.00492433	0.156835
chr15	72034227	71795795	2	Col22a1	414	1.96987	0.00493105	0.115452
chr16	26371841	26356642	2	Cldn1	338	1.81325	0.00493298	0.0696714
chr8	74833947	74590987	2	NA_ENSMUSG00000079011	809	1.95456	0.00493298	0.0906572
chr5	104325329	104338611	1	Mepe	935	1.63429	0.0049357	0.0723246
chr4	52964547	52972474	1	Or13d1	377	3.10215	0.00494205	0.0538891
chr13	53639193	53635894	2	9530014B07Rik	690	3.48897	0.00494266	0.0665202
chr16	77236317	77773427	1	Mir99ahg	722	0.659108	0.00494266	0.0776714
chr7	81571266	81596836	1	Whamm	1439	-0.700967	0.00494266	-0.177631
chr2	45357265	45404035	1	NA_ENSMUSG00000085591	572	1.62416	0.00496043	0.0920807
chr7	97788541	97912381	1	Pak1	1594	-0.471231	0.00496043	-0.0751229
chr9	27396800	27401785	1	Spata19	273	3.73026	0.00496043	0.0893891
chr11	53324679	53333301	1	Zcchc10	478	-0.78838	0.00496876	-0.137958
chr9	121759330	121771742	1	Zfp651	1711	-0.804383	0.00497236	-0.16228
chr14	79836712	80006326	1	NA_ENSMUSG00000097927	1362	2.477	0.00497518	0.0930424
chr17	57087782	57080066	2	Tubb4a	1163	-0.711838	0.00497518	-0.133952
chr5	43808743	43807705	2	NA_ENSMUSG00000104701	451	-1.52058	0.00498217	-0.168355
chr16	58006023	57993538	2	NA_ENSMUSG00000116770	629	2.96167	0.00498431	0.0475181
chr13	71487607	71612709	1	NA_ENSMUSG00000113358	1010	1.69825	0.00500551	0.0687057
chr17	29596305	29578816	2	Tbc1d22bos	531	-1.09738	0.0050149	-0.128893
chrX	92599572	92118879	2	Mageb18	594	1.31577	0.0050149	0.0783528
chr14	55540266	55551242	1	Pck2	996	-1.20978	0.00502221	-0.143347
chr5	88268919	88282835	1	Smr2l	745	2.27434	0.00502338	0.0416895
chr2	114938570	114939588	1	NA_ENSMUSG00000099361	1371	2.38688	0.00504909	0.0505585
chr10	8176131	8193340	1	Gm30906	41	-0.624716	0.00505442	-0.109966
chr18	31609512	31610751	1	NA_ENSMUSG00000092124	164	-0.531203	0.00505643	-0.208803
chr1	109982431	110140157	1	Cdh7	910	1.54134	0.00506052	0.0654435
chr2	26640372	26645944	1	NA_ENSMUSG00000086775	282	-0.499127	0.00506052	-0.227214
chr11	51898966	51909624	1	Gm39822	460	-0.366869	0.00506251	-0.0916874
chr19	38097071	38114263	1	Ffar4	639	1.78263	0.00506251	0.0515806
chr12	102283048	102390855	1	Rin3	870	-0.35453	0.00506744	-0.24876
chr13	88521190	88578168	1	Gm34585	1110	1.44207	0.00506851	0.0508932
chr16	25286817	25422344	1	Tprg	333	1.29338	0.00506851	0.107706
chr4	41713534	41712033	2	Rpp25l	214	-0.933243	0.00506851	-0.373286
chr4	129600668	129624059	1	Tmem234	1162	-0.472096	0.00506851	-0.241197
chr9	121759943	121754662	2	NA_ENSMUSG00000097820	1712	-0.789264	0.00506851	-0.210589
chr12	46665709	46658603	2	NA_ENSMUSG00000112174	337	2.89574	0.00507156	0.0557984
chr13	39647247	39617668	2	NA_ENSMUSG00000114300	511	2.23685	0.00507465	0.0415766
chr7	130865756	130913312	1	Plekha1	2314	-0.560429	0.00507465	-0.156078
chr8	87959595	87661810	2	Zfp423	993	1.16472	0.00508265	0.186323
chr15	76671615	76694919	1	Ppp1r16a	526	-0.525279	0.00508465	-0.180845
chr1	131097826	131053700	2	Mapkapk2	1015	-0.453956	0.00508708	-0.198571
chr10	45807562	45852283	1	D030045P18Rik	410	2.0735	0.00508708	0.0963952
chr12	109729764	109749460	1	Mirg	994	1.89744	0.00508708	0.0548951
chr13	20090596	20608353	1	Elmo1	148	-0.246945	0.00508708	-0.268478
chr2	121271407	121193281	2	Trp53bp1	1477	-0.608584	0.00508708	-0.121958
chr7	120203961	120325352	1	Abca14	2094	1.99764	0.00508708	0.0702621
chr2	30967933	30960627	2	Tor1a	389	-0.704893	0.00509118	-0.207669
chr1	172632962	172630764	2	Dusp23	1527	-0.646318	0.00509798	-0.379367
chr1	174501825	174822729	1	Fmn2	1568	1.42828	0.00509798	0.114682
chr2	11521706	11530836	1	NA_ENSMUSG00000102329	84	-0.439786	0.00509798	-0.121
chr7	37773641	37318024	2	Zfp536	884	0.911981	0.00509798	0.207218
chr8	62634645	62616317	2	NA_ENSMUSG00000109767	621	2.4635	0.00510227	0.0343125
chr5	136567490	136248135	2	Cux1	1525	-0.452178	0.00510652	-0.19953
chr4	134864536	134896172	1	Rhd	1293	-0.699531	0.0051135	-0.0868749
chr2	171962824	171956879	2	1700028P15Rik	2250	2.40195	0.00512199	0.0515948
chr1	133164210	133303435	1	Plekha6	1059	-0.294079	0.00512335	-0.0721995
chr11	23895253	23862646	2	Papolg	196	-0.728257	0.00512576	-0.170968
chr18	25839077	25859420	1	NA_ENSMUSG00000117410	149	2.76435	0.00512576	0.0643811
chr1	155812889	155776029	2	Qsox1	1272	-0.458919	0.00514314	-0.12568
chr9	72492212	72450394	2	Tex9	1018	-0.510966	0.00514314	-0.154919
chrX	96096042	96168552	1	Msn	624	-0.452173	0.00514314	-0.16801
chr7	141461094	141466613	1	Cracr2b	2502	-0.516583	0.0051554	-0.299829
chr8	99416642	99733438	1	A330008L17Rik	1136	1.17024	0.00515642	0.0801754
chr9	59353508	59321990	2	Bbs4	845	-1.15551	0.00516439	-0.130817
chr13	90418100	90360130	2	NA_ENSMUSG00000114204	1118	1.12155	0.00517148	0.0393044
chr3	131759805	132030743	1	NA_ENSMUSG00000105331	1280	1.90175	0.00517148	0.13681
chr15	96497902	96498888	1	NA_ENSMUSG00000116160	893	-0.743015	0.00519144	-0.143566
chr18	8180579	8192719	1	NA_ENSMUSG00000117490	40	2.36579	0.00519144	0.0502459
chr6	104492790	104863406	1	Cntn6	1191	1.84743	0.00519144	0.137992
chr7	15946074	15936183	2	Nop53	259	-0.593386	0.00519144	-0.288691
chr7	120677618	120734854	1	Mosmo	2101	-0.59695	0.00519144	-0.222861
chr9	80802651	80864861	1	NA_ENSMUSG00000098685	1124	1.58218	0.00519144	0.085623
chr8	19495097	19497775	1	Defb7	207	1.54245	0.0052107	0.0479416
chr18	46574533	46557291	2	Ticam2	430	-1.4112	0.00521594	-0.0906311
chr2	118861954	118882909	1	Ivd	1412	-0.66877	0.00521594	-0.118407
chr8	91199976	91111784	2	Aktip	1013	-0.398399	0.00523761	-0.138297
chr3	122293720	122255958	2	NA_ENSMUSG00000057359	1191	-0.58725	0.00523962	-0.213617
chr15	98708207	98723336	1	Ccdc65	938	-1.00467	0.00524099	-0.102653
chr15	99772885	99734881	2	Cers5	986	-0.792836	0.00524099	-0.166631
chr3	101029556	100993529	2	Cd101	919	-0.36196	0.00524421	-0.13804
chr8	96403862	96371727	2	Gm32122	1128	1.72246	0.00528644	0.023496
chr11	101175443	101172997	2	Ccr10	1596	-0.536427	0.00530102	-0.244458
chr8	109075222	109273811	1	D030068K23Rik	1276	1.56161	0.00530102	0.0982097
chr4	122961309	122963475	1	NA_ENSMUSG00000086443	1028	-0.888766	0.00531124	-0.386947
chr4	85514172	86428385	1	Adamtsl1	576	1.04768	0.00532846	0.248758
chr11	8664681	8431652	2	Tns3	104	1.55289	0.00533443	0.198946
chr13	24501525	24733816	1	Ripor2	302	-0.253673	0.00533443	-0.334054
chr2	173522586	173528501	1	1700021F07Rik	2280	-0.362626	0.00533443	-0.114268
chr4	13995193	13919954	2	Gm11823	69	1.22434	0.00533854	0.0336412
chr1	192092559	191997205	2	Traf5	1767	-0.397143	0.00534171	-0.152512
chr15	38659839	38640943	2	NA_ENSMUSG00000115547	223	-0.355099	0.00534288	-0.141956
chr19	10556238	10533865	2	Tmem216	291	-0.77096	0.00534796	-0.108679
chr4	155790439	155799503	1	Ankrd65	1715	-1.02826	0.00534796	-0.0887459
chr5	13125414	13602565	1	Sema3a	97	1.33326	0.00534796	0.11025
chr6	82774454	82725025	2	Hk2	918	-0.383328	0.00534845	-0.126613
chr19	56722199	56733113	1	Adrb1	899	-0.587465	0.00536447	-0.135373
chr12	4843303	4860043	1	Wdcp	33	-0.722464	0.00536541	-0.149925
chr2	29820075	29845002	1	Urm1	349	-0.518031	0.00537122	-0.199752
chr16	90284503	90225680	2	Scaf4	818	-0.438807	0.00537336	-0.169274
chr10	65908250	65875605	2	Gm30853	575	2.39695	0.0053779	0.0486734
chr6	82680132	82694822	1	NA_ENSMUSG00000107453	917	-0.6784	0.00538219	-0.0378628
chr7	45878378	45831883	2	Grin2d	1111	-0.511863	0.00538455	-0.224534
chr3	89394776	89377644	2	Zbtb7b	601	-0.602332	0.0054116	-0.237137
chr6	13608100	13580687	2	Tmem168	60	-0.778439	0.00541327	-0.125673
chr9	36011558	35960687	2	NA_ENSMUSG00000099201	353	3.07536	0.00541731	0.0791876
chr8	119862266	119876995	1	Klhl36	1396	-0.598684	0.00542421	-0.197623
chr7	26939384	26931631	2	Cyp2a22	603	1.96602	0.00545828	0.0567722
chr7	138397730	138208974	2	Tcerg1l	2399	1.80756	0.00545828	0.0853751
chr9	4796234	4417896	2	Gria4	18	1.74961	0.00548532	0.125327
chr1	59670834	59586558	2	Sumo1	414	-0.48996	0.00548625	-0.164066
chr10	79874634	79860475	2	Plppr3	815	-1.02816	0.00548625	-0.165508
chr16	93888734	93890147	1	NA_ENSMUSG00000116890	899	-0.403711	0.00548625	-0.319133
chr16	35871544	35832874	2	Parp14	458	-0.439591	0.00550816	-0.124181
chr4	123323634	123321875	2	Oxct2a	1040	-0.963308	0.00550816	-0.142828
chr12	5375682	5077472	2	Klhl29	37	1.71481	0.00551229	0.186054
chr8	103144946	103130248	2	NA_ENSMUSG00000109848	1139	0.740471	0.00551229	0.0258025
chr2	67565871	68122689	1	B3galt1	689	1.41708	0.00552947	0.213921
chr9	103960376	103888423	2	Gm29154	1349	1.68037	0.00558226	0.0885727
chr17	62881317	62604184	2	Efna5	1184	1.40181	0.00558801	0.18554
chr3	28263214	28675858	1	Tnik	107	-0.335737	0.00558801	-0.184026
chr8	72723285	72758201	1	Sin3b	805	-0.706389	0.00560392	-0.126942
chr5	130073326	130135729	1	Tpst1	1438	-0.794287	0.00562375	-0.120454
chr18	83325884	83292771	2	4921531P14Rik	776	3.64797	0.00564601	0.110357
chr2	173394566	173395720	1	Gm14642	2279	-0.31277	0.00566086	-0.2048
chr12	4874359	4862440	2	Mfsd2b	34	-1.6698	0.00567766	-0.125268
chr6	105492668	105481266	2	Gm19757	1192	3.01451	0.00567766	0.0778469
chr12	98108567	98076355	2	Gm47415	816	1.79339	0.00568601	0.0707661
chr8	129234406	129216354	2	2610044O15Rik8	1559	-0.879862	0.00570393	-0.204639
chr7	111779977	111471661	2	Galnt18	1998	1.41685	0.00572136	0.138294
chr7	58656166	58829420	1	Atp10a	1208	-0.265308	0.00574374	-0.165885
chr1	153425162	153452574	1	Shcbp1l	1238	-0.914856	0.00576142	-0.135022
chr10	32890462	31689310	2	Nkain2	271	1.04365	0.00576142	0.199032
chr4	88938521	88909855	2	NA_ENSMUSG00000117123	626	-1.00432	0.00576142	-0.140387
chr7	136894614	137130266	1	Mgmt	2391	1.36649	0.00576142	0.132151
chr8	24220510	24230146	1	NA_ENSMUSG00000109419	289	2.46257	0.00577371	0.0832076
chr19	59661323	59681206	1	NA_ENSMUSG00000118031	938	2.26745	0.00584997	0.0949759
chr17	36248821	36253679	1	NA_ENSMUSG00000092392	817	-0.525559	0.00585324	-0.133653
chr3	142169425	141837136	2	Bmpr1b	1366	1.41688	0.00585558	0.142748
chr5	123489489	123480157	2	Il31	1329	-0.756883	0.00585558	-0.095264
chr11	65365798	65277654	2	Gm12295	727	1.67554	0.00585781	0.0472016
chr16	17202649	17152013	2	Ube2l3	170	-0.757029	0.00585781	-0.0806793
chr3	95282076	95253674	2	Prune1	783	-0.584317	0.00585781	-0.165038
chr6	48395586	48419781	1	Krba1	429	-0.604001	0.00585781	-0.112601
chr7	87246096	87398710	1	Nox4	1525	1.79067	0.00585781	0.0484214
chr9	107770996	107740371	2	Rbm5	1441	-0.433977	0.00585781	-0.163208
chr7	131824013	131883856	1	NA_ENSMUSG00000109014	2333	2.09378	0.0058659	0.128169
chr13	26312406	26283150	2	1700092E19Rik	317	2.1472	0.00588779	0.0771955
chr17	83631895	83585957	2	Kcng3	1351	-0.429134	0.00588779	-0.124732
chr2	74711927	74748442	1	Hoxd3	791	-0.893004	0.00590613	-0.126885
chr13	75707172	75700162	2	NA_ENSMUSG00000114125	1057	-0.667796	0.00590771	-0.296359
chr6	52240854	52231197	2	Hoxa10	505	-1.07785	0.00590771	-0.162335
chr2	180597790	180622189	1	Col9a3	2375	-1.08259	0.0059085	-0.0772479
chrX	152769465	152609509	2	Shroom2	986	1.84717	0.00591689	0.0752197
chr14	70636048	70601263	2	Dmtn	1264	-0.824942	0.00591702	-0.154268
chr17	83350931	83480361	1	Eml4	1349	-0.251788	0.00591702	-0.15846
chr18	43171274	42938552	2	NA_ENSMUSG00000117792	395	1.72267	0.00591702	0.080113
chr7	101836503	101842771	1	NA_ENSMUSG00000073985	1675	-1.24986	0.00591773	-0.223649
chr10	85185064	85131700	2	Cry1	987	-0.492758	0.00592809	-0.190143
chr5	139200637	139249840	1	Sun1	1618	-0.504459	0.00592971	-0.221738
chr1	138515615	138550009	1	NA_ENSMUSG00000099510	1157	-0.347795	0.00593319	-0.116649
chr15	77698857	77719285	1	Apol7e	560	-0.600037	0.00596226	-0.103224
chr1	120435805	120438455	1	NA_ENSMUSG00000101275	951	2.46218	0.00597812	0.135869
chr18	51117733	51420044	1	Prr16	463	1.88748	0.00599872	0.122387
chr11	32226505	32232700	1	Mpg	257	-0.913109	0.00600224	-0.201192
chr5	39603574	39461749	2	4930513D17Rik	433	1.67796	0.00600867	0.0666976
chr12	56535343	56607476	1	NA_ENSMUSG00000098172	404	1.90758	0.00605465	0.0653165
chr7	12834761	12850577	1	Zfp110	210	-0.840141	0.00605639	-0.186673
chr12	84569762	84595457	1	Vsx2	698	-0.933075	0.00605974	-0.111669
chr10	103986993	103987906	1	NA_ENSMUSG00000112281	1185	2.20816	0.00605997	0.084375
chr13	98279887	98307154	1	Gm21976	1221	-1.07313	0.00605997	-0.0956289
chr6	60403707	60279043	2	A530053G22Rik	603	1.86458	0.00605997	0.0721814
chr7	16129826	16161063	1	Slc8a2	266	-0.780218	0.00605997	-0.10426
chr10	63295793	63292286	2	NA_ENSMUSG00000096991	567	-0.813669	0.00606296	-0.0976592
chr15	48792063	47580637	2	Csmd3	270	1.31653	0.00606296	0.266369
chr1	87620312	87720507	1	Inpp5d	725	-0.341637	0.0060758	-0.237196
chr14	29721864	28904943	2	Cacna2d3	310	1.49615	0.0060758	0.265728
chr6	122006761	122085965	1	Mug2	1371	2.53896	0.0060758	0.041375
chr7	39544402	39580589	1	Gm33989	899	-0.446071	0.0060758	-0.157387
chr1	173942672	173920407	2	Ifi203	1550	-0.794094	0.00607966	-0.0971129
chr6	32451170	32454750	1	NA_ENSMUSG00000086675	195	1.42357	0.00609536	0.122347
chr19	10830058	10789341	2	Cd6	303	-0.469999	0.00609856	-0.192512
chr11	89841266	89390223	2	Ankfn1	1287	2.021	0.00609921	0.320845
chr17	56117596	56111601	2	Plin5	1117	-1.48638	0.00609921	-0.175183
chr12	13249213	13216973	2	Ddx1	97	-0.527074	0.00610594	-0.0785201
chr8	54077606	54187096	1	Vegfc	569	1.58775	0.00610868	0.0808992
chr8	103271391	103340130	1	NA_ENSMUSG00000109701	1140	3.20019	0.00613385	0.0835262
chrX	120290259	120910619	1	Pcdh11x	769	1.3096	0.00613385	0.0895464
chr12	24572283	24617391	1	Grhl1	167	-0.425918	0.0061505	-0.177835
chr7	101934111	102014964	1	Numa1	1682	-0.541511	0.0061505	-0.25453
chr15	103755469	103751919	2	Mucl1	1133	2.12248	0.00616031	0.0717884
chr16	89015284	89015846	1	Gm10229	797	4.86694	0.00616031	0.0827238
chr4	59035088	59041903	1	Gng10	433	-0.956941	0.00616031	-0.183296
chr5	146845071	146847726	1	Rasl11a	1764	-0.910097	0.00616031	-0.302125
chr3	14533788	14572658	1	Lrrcc1	44	-0.619463	0.00616401	-0.0865545
chr7	87493512	87424771	2	Tyr	1526	1.95718	0.00619755	0.0645484
chr18	50053844	50042730	2	NA_ENSMUSG00000086600	459	-0.538718	0.00621701	-0.150617
chr7	67222544	67307330	1	Lysmd4	1271	-0.603132	0.00622263	-0.115006
chr14	45329788	45349705	1	Psmc6	551	-0.559277	0.00622746	-0.189038
chr14	98169765	97786853	2	Dach1	1393	1.10396	0.00623074	0.0996673
chr2	119112793	119147445	1	Rad51	1419	-0.759545	0.00624555	-0.128569
chr6	72899979	72841114	2	Kcmf1	881	-0.436967	0.00624555	-0.168274
chr1	167242457	167251492	1	NA_ENSMUSG00000103139	1422	-0.608315	0.00624939	-0.148538
chr4	72852634	72850583	2	Aldoart1	526	2.17383	0.00625999	0.0513871
chr3	109027607	108970997	2	Fam102b	1117	-0.588546	0.00626957	-0.139942
chr10	77978524	77986905	1	Cfap410	751	-0.813498	0.00629738	-0.106484
chr8	67365004	67352104	2	NA_ENSMUSG00000074292	655	1.91032	0.00629738	0.0716935
chr11	4594863	4480868	2	Mtmr3	44	-0.39453	0.00629841	-0.149427
chr14	12823079	12372563	2	Cadps	139	1.67088	0.00629841	0.243583
chr2	24096595	24071721	2	Tbpl2	172	3.22985	0.00629841	0.0350645
chr3	56183701	55625195	2	Nbea	313	1.22999	0.00629841	0.227702
chr6	60829855	60731575	2	Snca	606	1.33005	0.00629841	0.0583971
chr8	48843951	48227682	2	Tenm3	550	1.33438	0.00629841	0.238087
chr4	43562332	43567060	1	Creb3	270	-0.692389	0.00632434	-0.460588
chr7	126847416	126852705	1	Doc2a	2199	-1.41832	0.00632501	-0.16577
chr12	12262139	12380965	1	Cyria	86	-0.34567	0.00633465	-0.154885
chr3	67515523	67478972	2	Rarres1	394	1.76127	0.00633465	0.0888286
chr4	156109982	156127265	1	9430015G10Rik	1736	-0.501218	0.00633465	-0.200968
chr14	79898467	79907230	1	NA_ENSMUSG00000115190	1364	2.85934	0.00633569	0.0616855
chr2	12301922	12106632	2	Itga8	91	1.71099	0.00633569	0.152839
chr5	118397330	118396806	2	NA_ENSMUSG00000106812	1214	-0.26992	0.00633569	-0.275069
chr7	40900937	40818476	2	A230077H06Rik	906	1.71034	0.00633569	0.0324456
chr18	77732739	77729496	2	NA_ENSMUSG00000097666	710	-1.30004	0.00634503	-0.124657
chr19	13362236	13368054	1	Or5b113	405	2.68833	0.00637982	0.0691028
chr10	21377291	21396585	1	Aldh8a1	171	-1.17857	0.00638756	-0.101145
chr16	5975585	5998496	1	1700123O21Rik	56	2.17053	0.00638756	0.0469718
chr5	59574242	59569702	2	NA_ENSMUSG00000106634	528	2.09589	0.00638756	0.048879
chr6	91116829	91013068	2	Nup210	1115	-0.123222	0.00638756	-0.0773726
chr7	79391929	79450264	1	Fanci	1377	-0.779716	0.00638756	-0.162585
chr1	79776143	79702262	2	Wdfy1	621	-0.491887	0.00640568	-0.177085
chr14	115092215	116525179	1	Gpc5	1460	0.896719	0.00641442	0.306645
chr17	33638056	33645706	1	Pram1	636	-1.26366	0.00642624	-0.102968
chr19	27192009	27145316	2	NA_ENSMUSG00000118020	525	2.78346	0.00643006	0.0619113
chr14	81100768	81123367	1	NA_ENSMUSG00000115542	1366	2.41424	0.00643109	0.0426754
chr4	68023031	68137113	1	NA_ENSMUSG00000086364	515	1.37608	0.00643264	0.0402379
chr8	94037198	94067921	1	Ogfod1	1065	-0.547329	0.00643264	-0.160932
chr12	72664909	72650353	2	Dhrs7	522	-0.822841	0.00644494	-0.15024
chr14	88636033	88763761	1	NA_ENSMUSG00000115623	1381	2.39118	0.00644494	0.0639193
chr13	3119562	3116916	2	NA_ENSMUSG00000113784	1	1.97922	0.00645287	0.0823508
chr17	73107985	73243368	1	Lclat1	1271	-0.351777	0.00645287	-0.145679
chr8	111536097	111626030	1	Znrf1	1322	-0.290528	0.00645416	-0.156704
chr10	116018213	116274932	1	Ptprr	1258	1.56673	0.0064591	0.102607
chr11	5762376	5713417	2	Urgcp	68	-0.388796	0.0064591	-0.148385
chr13	113225908	113171608	2	Gzmk	1374	-0.315371	0.0064591	-0.107381
chr6	53820830	53815468	2	Tril	521	3.09872	0.0064591	0.0522339
chr7	31051467	31042513	2	Fxyd7	795	-0.897733	0.0064591	-0.272768
chr7	125603429	125633570	1	Il21r	2159	-0.234629	0.0064591	-0.206813
chr17	12318796	12227621	2	Map3k4	80	-0.491029	0.00645935	-0.11703
chr8	94173412	94170748	2	NA_ENSMUSG00000110588	1070	-0.68253	0.00646853	-0.249891
chr9	108567533	108569174	1	NA_ENSMUSG00000103103	1484	-0.489493	0.00646853	-0.422313
chr11	106789252	106819930	1	Cep95	1753	0.517233	0.00647729	0.413306
chr4	150009023	149979475	2	H6pd	1605	-0.304119	0.00648178	-0.178629
chr17	15396202	15433583	1	Fam120b	138	-0.657018	0.00648679	-0.138373
chr18	23752305	23750447	2	Gm15972	130	-0.346252	0.00648702	-0.25953
chr6	41605482	41620509	1	Ephb6	359	-0.947769	0.00648702	-0.159675
chr7	74392698	74411233	1	NA_ENSMUSG00000085161	1348	-0.595647	0.00648702	-0.0629395
chr14	44315511	44226217	2	Gm32857	526	2.17082	0.00650615	0.0277258
chr17	40208640	40207015	2	Pgk2	912	3.53095	0.0065249	0.084238
chr1	11414105	11975901	1	A830018L16Rik	44	1.39572	0.00652523	0.126849
chr19	13913530	13921866	1	Or9i1b	428	2.43937	0.00654636	0.0490746
chr11	8973266	8826708	2	Pkd1l1	105	1.19727	0.0065466	0.0787198
chrX	101532734	101601789	1	Taf1	668	-0.50713	0.0065546	-0.105982
chr12	91849157	91806043	2	Sel1l	807	-0.34298	0.0065579	-0.138264
chr2	60963192	60750193	2	Rbms1	647	-0.291786	0.0065579	-0.191869
chr6	23248362	23245044	2	Fezf1	104	1.78466	0.0065579	0.0462944
chr4	137664726	137729861	1	Rap1gap	1357	-0.602292	0.00656804	-0.127157
chr18	12193768	12198675	1	NA_ENSMUSG00000086935	65	-1.47381	0.00658413	-0.0989476
chr17	25256364	25242659	2	Baiap3	349	-0.617086	0.00660997	-0.235437
chr18	23415135	23659715	1	Dtna	127	1.35509	0.00661152	0.115933
chr15	16728756	16857094	1	Cdh9	89	2.31678	0.00662253	0.0685323
chr2	125505089	125507881	1	NA_ENSMUSG00000053615	1533	1.45891	0.00665757	0.0783246
chr3	144135754	144101904	2	NA_ENSMUSG00000106367	1394	1.7842	0.00665757	0.108661
chr5	68031835	68166398	1	Grxcr1	597	2.07298	0.00665757	0.0829174
chr12	4133103	4213525	1	Adcy3	16	-0.519741	0.00665905	-0.123563
chr4	91400785	91250763	2	Elavl2	639	1.58802	0.00665905	0.0673991
chr10	89344762	88948994	2	Ano4	1035	1.82	0.00666761	0.181034
chr5	36593276	36490604	2	Tbc1d14	394	-0.360319	0.00669183	-0.234238
chr1	58018956	57955101	2	Kctd18	379	-0.572366	0.00670459	-0.144599
chr9	98820087	98748599	2	E330023G01Rik	1283	3.18192	0.00670459	0.0874919
chr3	140760704	140692038	2	NA_ENSMUSG00000105777	1359	1.36597	0.00670973	0.0384738
chr4	19122526	18860454	2	Cnbd1	89	1.19441	0.00670973	0.0528548
chr11	94991035	95006899	1	Ppp1r9b	1330	-0.412642	0.00671026	-0.21396
chr6	121473678	121372933	2	Iqsec3	1367	1.55488	0.00671214	0.0960061
chr7	141475132	141471860	2	Polr2l	2506	-0.823642	0.00671214	-0.448657
chr9	57836793	57790353	2	Arid3b	819	-0.383263	0.00671214	-0.170665
chr8	110997800	110974996	2	Ddx19a	1310	-0.933657	0.00672049	-0.158796
chr16	93794901	93792136	2	2310043M15Rik	895	-1.89878	0.00672844	-0.123613
chr19	39510862	39568529	1	Cyp2c39	656	2.55088	0.00672844	0.0400746
chr19	44614740	44646879	1	Gm35460	751	-0.653173	0.00672844	-0.0762581
chr3	127633135	127635631	1	Neurog2	1233	-0.607313	0.00672844	-0.297442
chr4	43046220	43032414	2	Atosb	254	-0.380227	0.00672844	-0.31205
chr5	126815482	126797255	2	NA_ENSMUSG00000105316	1394	2.7239	0.00672844	0.0364879
chr7	121393101	121314810	2	NA_ENSMUSG00000108351	2114	2.77825	0.00672844	0.089002
chr7	135196002	135191764	2	1700120G07Rik	2374	1.81121	0.00672844	0.0735
chr8	123411424	123422015	1	Tubb3	1491	-0.704697	0.00672844	-0.156972
chr9	108567434	108565537	2	Ndufaf3	1486	-0.482774	0.00672844	-0.432103
chr2	120027483	120032594	1	Jmjd7	1446	-0.826211	0.00675692	-0.292887
chr13	27438688	27432681	2	Prl8a6	332	1.81171	0.00675818	0.0298892
chr9	82260293	82263485	1	NA_ENSMUSG00000099266	1132	3.10161	0.00677026	0.0627803
chr11	101279114	101277968	2	Coa3	1603	-1.47426	0.00678125	-0.270976
chr4	97772734	98118874	1	Nfia	681	-0.196088	0.00678125	-0.10425
chr9	76567116	76490054	2	Fam83b	1063	2.45382	0.00678125	0.0712339
chrX	144153695	144166274	1	A730046J19Rik	931	1.46177	0.00678239	0.0280464
chr2	158611820	158610910	2	NA_ENSMUSG00000087563	2038	-1.19202	0.00679504	-0.275992
chr18	20059554	20030633	2	Dsc2	105	2.06933	0.00681551	0.036758
chr8	123102350	123105244	1	Rpl13	1475	-0.433673	0.00682023	-0.161262
chr1	52844929	52920986	1	Hibch	336	-0.453906	0.00682154	-0.14229
chr2	76673116	76663044	2	Fkbp7	818	-0.727695	0.00682475	-0.233173
chr7	138413614	138421765	1	NA_ENSMUSG00000110354	2400	1.8207	0.00682475	0.0476533
chr15	92705955	92702886	2	4930588J15Rik	858	2.87357	0.00682568	0.0625221
chr7	66839735	67153171	1	Adamts17	1269	0.987313	0.00682854	0.20204
chr9	123366927	123462666	1	Lars2	1763	-0.617133	0.00684101	-0.0967621
chr7	59975759	59307924	2	Ipw	1210	1.88969	0.00685951	0.0962379
chr7	69490801	69485424	2	NA_ENSMUSG00000109153	1294	2.02517	0.00686159	0.0493368
chr7	102687327	102677582	2	Trim68	1709	-0.871042	0.00686159	-0.17649
chrX	20797814	20860519	1	Araf	154	-0.590436	0.00687152	-0.130337
chr17	28313519	28326572	1	Fance	476	-0.667613	0.00689953	-0.317042
chr2	156144186	156123639	2	Nfs1	1980	-0.513022	0.00689953	-0.131534
chr13	47667550	47668392	1	4930471G24Rik	617	2.15686	0.00691863	0.0760585
chr2	151980219	151969398	2	Fam110a	1853	-0.29676	0.00692808	-0.161085
chr10	103367783	103419377	1	Slc6a15	1181	1.63949	0.00693046	0.0464355
chr8	94179082	94180327	1	Mt1	1071	-0.483902	0.00693625	-0.154899
chr16	70114717	70064587	2	NA_ENSMUSG00000116588	697	2.68482	0.00693935	0.0956492
chr1	187608791	188214885	1	Esrrg	1717	1.74758	0.00695103	0.307323
chr7	97579889	97692778	1	Rsf1	1589	-0.470478	0.00695103	-0.188548
chr8	5105351	5083219	2	Slc10a2	46	2.29156	0.00695626	0.0569375
chr1	134549682	134540941	2	Mgat4e	1093	-0.658487	0.0069609	-0.0745948
chr3	25700303	25695195	2	NA_ENSMUSG00000102397	95	2.21859	0.0069609	0.0319758
chr18	12236400	12189692	2	Npc1	66	-0.428787	0.0069653	-0.175712
chr4	71131133	71075109	2	Gm11228	520	2.23698	0.0069653	0.0514354
chr2	64393860	64382602	2	NA_ENSMUSG00000087702	664	2.00979	0.00697574	0.0470746
chrX	76602924	76582610	2	Cldn34d	551	1.8758	0.00698274	0.0211936
chr18	62179959	62177816	2	Adrb2	558	-0.414726	0.0070046	-0.387205
chr7	124494301	124476541	2	NA_ENSMUSG00000085892	2149	0.664176	0.00700595	0.0206695
chr14	31641286	31598730	2	Hacl1	359	-0.446285	0.00700954	-0.122968
chr14	45219717	45282725	1	Gpr137c	548	-0.468541	0.00700954	-0.213311
chr15	76723845	76721465	2	C030006K11Rik	533	-0.573427	0.00700954	-0.37926
chr15	82127922	82142203	1	Ccdc134	698	-0.704924	0.00700954	-0.212877
chr18	58836667	59054060	1	Adamts19	514	1.53589	0.00700954	0.0595948
chr19	40513779	40294753	2	Sorbs1	667	-0.327701	0.00700954	-0.16529
chr9	40342938	40342308	2	NA_ENSMUSG00000111271	491	-0.664331	0.00701125	-0.448415
chr19	5845623	5851388	1	NA_ENSMUSG00000043488	141	0.620454	0.00702851	0.847073
chr10	123263996	123741204	1	Tafa2	1379	1.50808	0.00703194	0.164649
chr9	74561378	74560582	2	NA_ENSMUSG00000101526	1038	2.13333	0.00703194	0.0760363
chr3	103074014	103099720	1	Ampd1	957	-1.09984	0.00704528	-0.0819476
chr10	77032241	77061002	1	Slc19a1	713	-0.309674	0.00706116	-0.0667178
chr11	109298129	109225355	2	Rgs9	1787	-0.448974	0.00706392	-0.148117
chr1	133690108	133679091	2	Lax1	1071	-0.492746	0.00709027	-0.207208
chr9	66834726	66814994	2	Aph1c	963	-0.513041	0.00711938	-0.206603
chr4	43045966	43053254	1	NA_ENSMUSG00000096974	255	-0.430383	0.00715842	-0.39174
chr12	7950061	7911889	2	NA_ENSMUSG00000112006	43	1.77545	0.00717655	0.0332197
chr11	78984946	78962974	2	Lgals9	1094	-0.835034	0.00717809	-0.155572
chr13	110903846	110882852	2	NA_ENSMUSG00000114307	1333	1.65798	0.00719447	0.053746
chr17	9549691	9594242	1	NA_ENSMUSG00000117143	65	1.9667	0.00719459	0.0538347
chr14	88337544	88264392	2	NA_ENSMUSG00000115479	1379	1.41704	0.007225	0.0528387
chr7	18186952	18074016	2	NA_ENSMUSG00000108545	312	2.138	0.007225	0.0752177
chr16	12945935	12629084	2	NA_ENSMUSG00000116520	110	1.84314	0.00725477	0.157663
chr18	25169007	25127223	2	Tpgs2	144	-0.587165	0.00726517	-0.170343
chr5	72647795	72671078	1	Nipal1	617	-0.649402	0.00726517	-0.146534
chr5	143528036	143503634	2	Rac1	1694	-0.595656	0.0072721	-0.213453
chr16	36934983	36963212	1	Hcls1	487	-0.914887	0.00727682	-0.138631
chr12	10446388	10531303	1	Gm38407	73	1.66795	0.00728095	0.0713569
chr12	33228854	33193994	2	NA_ENSMUSG00000079143	257	-0.395881	0.00728095	-0.0604718
chr4	154550282	154557645	1	Gm13133	1671	1.70116	0.00731899	0.0930928
chr11	107547930	107693826	1	Helz	1771	-0.448419	0.00732962	-0.131171
chr3	79287173	79289848	1	6430573P05Rik	433	-0.545051	0.00732962	-0.435911
chr3	145938014	145944829	1	2410004B18Rik	1424	-0.560355	0.00732962	-0.277153
chr11	46052321	46051354	2	Gm12166	350	-0.290331	0.00734551	-0.280557
chr15	97247107	97385680	1	Pced1b	898	-0.293915	0.00734566	-0.197978
chr13	35906359	35893472	2	Rpp40	445	-0.367715	0.00735558	-0.111534
chr16	55297986	55225175	2	Zpld1	599	1.07245	0.00736181	0.0514315
chr6	53978671	53873279	2	Cpvl	522	1.33957	0.00737638	0.0617762
chr1	120006894	120063536	1	Sctr	945	-0.642318	0.00739315	-0.101817
chr10	127321964	127329943	1	Arhgap9	1419	-0.653861	0.00740171	-0.266304
chr10	93311135	93247414	2	Elk3	1060	-0.527533	0.00743414	-0.209103
chr11	55098115	55113029	1	Gm2a	520	-0.274723	0.00743414	-0.196435
chr9	46830339	46837616	1	NA_ENSMUSG00000111236	653	2.6682	0.00743414	0.0974617
chr14	55643604	55646352	1	NA_ENSMUSG00000115222	1009	-0.545491	0.00743521	-0.240486
chr4	134053838	134058996	1	NA_ENSMUSG00000049410	1266	-0.490788	0.00744862	-0.279729
chr14	46822242	46808149	2	Gmfb	582	-0.530518	0.00746918	-0.137863
chr10	33624246	33662432	1	Gm15939	276	2.17411	0.00747308	0.0555786
chr2	77314751	77317035	1	NA_ENSMUSG00000085277	824	1.80599	0.00747652	0.0893125
chr2	12419470	12347263	2	Mindy3	93	-0.659291	0.00748331	-0.136792
chr2	150311431	150363071	1	Gm10130	1811	-0.676507	0.00748331	-0.109508
chr3	98013527	98150361	1	Notch2	877	-0.255136	0.00748331	-0.0887682
chr4	130944385	130955475	1	Matn1	1194	-0.648531	0.00748331	-0.163938
chr6	5298455	5264147	2	Pon2	20	-0.40421	0.00748331	-0.16004
chr8	120101482	120080890	2	Zdhhc7	1400	-0.606293	0.00748331	-0.132216
chr9	56539905	56540232	1	NA_ENSMUSG00000110821	781	-0.386974	0.00748331	-0.157411
chr7	14123044	14067446	2	Sult2a3	243	1.69668	0.0075241	0.0386351
chr14	67933442	67752135	2	Dock5	1210	-0.405825	0.00752639	-0.148206
chr16	33966239	33967312	1	NA_ENSMUSG00000086083	441	-0.943326	0.00752639	-0.208798
chr17	29490753	29496112	1	Pim1	527	0.48924	0.00752639	1.05796
chr2	149003251	148990343	2	NA_ENSMUSG00000063507	1799	1.87356	0.00752639	0.0610867
chr6	36390191	36209620	2	9330158H04Rik	231	1.51324	0.00752639	0.0551714
chrX	168795099	169304435	1	Arhgap6	1094	1.14749	0.00752639	0.138831
chr16	3976632	3945007	2	Nlrc3	16	-0.597071	0.00756372	-0.148877
chr4	123665881	123671217	1	NA_ENSMUSG00000087307	1042	-0.602639	0.00756372	-0.145308
chr2	165992517	165980726	2	NA_ENSMUSG00000087351	2174	-0.478891	0.00757281	-0.285212
chr1	27884046	27902396	1	NA_ENSMUSG00000101514	129	2.28646	0.00758564	0.0494597
chr2	139493913	139637674	1	Sptlc3	1721	2.13006	0.00758976	0.117159
chr11	6520965	6506548	2	Myo1g	90	-0.578796	0.00760978	-0.209143
chr14	55643806	55635965	2	Tm9sf1	1008	-0.568755	0.00760978	-0.255855
chr17	72604627	71868972	2	Alk	1267	1.05867	0.00761721	0.234083
chr13	43560191	43538393	2	Mcur1	563	-0.578889	0.0076289	-0.245326
chr14	51914158	51905271	2	Ndrg2	707	-0.562389	0.00764215	-0.134589
chr7	61982358	61930137	2	A330076H08Rik	1219	1.4682	0.00764991	0.0340282
chr11	94246005	94235956	2	Wfikkn2	1307	-0.570425	0.00766743	-0.146681
chr14	122984035	122918971	2	Tmtc4	1523	-0.361437	0.00766743	-0.142756
chr2	60338188	60371234	1	NA_ENSMUSG00000086196	642	-0.214876	0.00766743	-0.0253488
chr7	114636357	114631478	2	Calca	2025	-0.77991	0.00766743	-0.135609
chr9	111690348	111561437	2	Stac	1574	2.05995	0.00766743	0.0987984
chr6	84535876	84536321	1	NA_ENSMUSG00000107926	973	2.80822	0.00767045	0.244986
chr1	125197455	125190282	2	NA_ENSMUSG00000099574	969	2.69873	0.00769325	0.106125
chrX	50635321	50555744	2	Firre	345	-0.530923	0.00769325	-0.214052
chr7	65861734	66050386	1	Pcsk6	1253	1.60317	0.00771168	0.114758
chr1	23235673	23048295	2	NA_ENSMUSG00000101227	112	1.88491	0.00773484	0.109133
chr10	127290829	127293753	1	NA_ENSMUSG00000116429	1416	0.726412	0.00774438	0.988343
chr15	100761747	100823968	1	Slc4a8	1022	-0.489287	0.00774438	-0.168383
chr8	71725716	71708387	2	Fcho1	774	-0.343786	0.00776721	-0.183454
chr13	39571583	39699499	1	NA_ENSMUSG00000114841	510	2.21239	0.00777327	0.0692299
chr19	12501454	12466338	2	Dtx4	372	-0.402573	0.00777327	-0.194496
chr2	87267534	87278262	1	Or10ag54	986	3.53852	0.0077901	0.03824
chr5	140565071	140563119	2	Grifin	1649	-0.212867	0.00779044	-0.169177
chr13	53776627	53778973	1	NA_ENSMUSG00000114143	693	2.03073	0.00779774	0.108444
chr8	111933881	111912011	2	Tmem231	1330	-0.82623	0.00782491	-0.149288
chr7	79732903	79720218	2	Plin1	1387	-0.543074	0.00783403	-0.0865141
chr18	70568189	70626131	1	Mbd2	662	-0.255815	0.00784405	-0.162381
chr8	72189638	72201527	1	Hsh2d	788	-1.02566	0.00784405	-0.171738
chr15	76343523	76346260	1	Cyc1	504	-0.737781	0.00787151	-0.234959
chr5	39985628	39975671	2	Gm35191	435	2.0527	0.00788565	0.0589133
chr8	23636019	24156585	1	Zmat4	287	1.21963	0.00788565	0.195911
chr7	127744543	127769483	1	Fbxl19	2257	-0.545282	0.00789601	-0.187323
chr9	60522046	59966931	2	Thsd4	860	1.35235	0.00789601	0.304536
chr2	91945703	91948688	1	NA_ENSMUSG00000095332	1163	-0.491849	0.0079135	-0.38625
chr1	105116454	105127366	1	NA_ENSMUSG00000099669	879	2.318	0.00793646	0.0786673
chr10	48536356	48534981	2	NA_ENSMUSG00000111262	414	2.18502	0.00798285	0.156197
chr10	7956230	7905653	2	Tab2	39	-0.294129	0.00799799	-0.113484
chr9	59486618	59388258	2	Arih1	846	-0.345311	0.00804646	-0.190004
chr19	8837467	8848683	1	Bscl2	247	-0.628876	0.00807841	-0.205623
chr3	89391850	89398779	1	Gm15417	602	-0.652712	0.00807841	-0.298682
chr6	85915687	85910154	2	Nat8f1	997	-0.669927	0.00808328	-0.289345
chr9	96438138	96435783	2	NA_ENSMUSG00000056418	1258	-0.397437	0.00808744	-0.23479
chr18	20114871	20084184	2	Dsc1	106	1.76827	0.00808908	0.0370282
chr6	145115653	145174934	1	Irag2	1731	-0.0928644	0.00808933	-0.0306026
chr11	75348324	75298166	2	Rpa1	995	-0.432108	0.00809432	-0.216397
chr10	82771321	82777781	1	NA_ENSMUSG00000112286	955	-0.726077	0.00809472	-0.133234
chr7	120677570	120673436	2	NA_ENSMUSG00000097343	2102	-0.517575	0.00809824	-0.218484
chr7	140247284	140300736	1	Scart2	2438	-1.26024	0.00811075	-0.0724657
chr7	141467771	141461481	2	Gm10575	2503	-0.810548	0.00811075	-0.221643
chr10	107271686	107421474	1	Lin7a	1201	1.06319	0.00811869	0.0448448
chr7	19517838	19525056	1	Nkpd1	369	-0.834039	0.00813048	-0.126234
chr10	93317403	93322725	1	Gm32688	1061	-0.967309	0.00814696	-0.158242
chr4	150652174	150628572	2	Slc45a1	1615	-0.319661	0.00814696	-0.063258
chr9	21067093	21062393	2	Zglp1	176	-1.00873	0.00814696	-0.177786
chr11	80383279	80405733	1	Zfp207	1121	-0.558456	0.00814794	-0.17945
chr1	127868773	127943868	1	Rab3gap1	983	-0.49346	0.00816079	-0.0981533
chr8	13705889	13743414	1	Cfap97d2	155	-0.461361	0.00816079	-0.0715001
chr14	29235227	29257521	1	NA_ENSMUSG00000114760	313	1.56283	0.00817346	0.0437399
chr18	27706672	27688151	2	NA_ENSMUSG00000117529	152	1.20136	0.00817346	0.0290907
chr2	129100995	129126594	1	Polr1b	1599	-0.729943	0.00817346	-0.119436
chr2	136501910	136562091	1	Ankef1	1707	1.71748	0.00817346	0.0547097
chr1	170912941	170907273	2	Fcrlb	1456	-1.03221	0.00818354	-0.133512
chr10	62379908	62268855	2	Hk1	539	-0.228217	0.00818825	-0.134611
chr5	71095849	70957597	2	Gabra2	603	1.2566	0.00818825	0.045248
chr17	68273797	68780086	1	L3mbtl4	1227	1.25253	0.00819654	0.100238
chr13	68491389	68488998	2	NA_ENSMUSG00000113394	977	2.54715	0.00821916	0.0714214
chr5	24383614	24366192	2	NA_ENSMUSG00000086769	179	-0.691711	0.00821916	-0.200625
chr7	24301232	24291039	2	Zfp61	514	-1.66703	0.00821916	-0.148704
chr12	36381450	36689503	1	Crppa	282	0.837126	0.00822148	0.126437
chr12	68445833	68340465	2	NA_ENSMUSG00000113867	451	1.27188	0.00822148	0.0302661
chr14	74451303	73979158	2	NA_ENSMUSG00000115704	1292	1.41261	0.00822148	0.13397
chr14	108011384	107997070	2	NA_ENSMUSG00000115562	1449	1.38126	0.00822148	0.0311512
chr18	86711110	86718283	1	Cbln2	808	1.43879	0.00822148	0.0509072
chr8	95490039	95446096	2	Csnk2a2	1110	-0.821146	0.00822148	-0.119984
chr10	115869522	115802416	2	NA_ENSMUSG00000112513	1256	1.87224	0.00822786	0.0631291
chr5	59986004	59963119	2	4933402J10Rik	529	1.55506	0.00822786	0.0341028
chr10	80561560	80540922	2	Rexo1	861	-0.370039	0.00822864	-0.133974
chr16	18426384	18479073	1	Txnrd2	214	-0.792525	0.00822864	-0.142375
chr10	21295979	21368898	1	Hbs1l	169	-0.972414	0.00823564	-0.0976048
chr2	28513125	28553081	1	Ralgds	324	-0.278806	0.00824506	-0.258824
chr1	55027481	54985169	2	Sf3b1	355	-0.270583	0.0082667	-0.17071
chr11	75510094	75513168	1	Rilp	1004	-0.605767	0.00826832	-0.200742
chr9	29963141	28994750	2	Ntm	279	0.968114	0.00826832	0.185393
chr12	61523150	61858342	1	Lrfn5	431	1.28598	0.00828837	0.0638992
chr2	149405057	149410293	1	Cst10	1801	1.43049	0.00829616	0.0941693
chr8	71908608	71916354	1	Zfp882	777	-0.950064	0.00830917	-0.120954
chr16	3744093	3750790	1	Zfp263	7	-0.515554	0.00831619	-0.291089
chr3	95042614	95032694	2	Psmd4	769	-0.473407	0.00831619	-0.189252
chr14	67169588	67209261	1	NA_ENSMUSG00000114697	1198	-0.613271	0.00831771	-0.111925
chr18	43059471	42637432	2	Ppp2r2b	393	1.36732	0.00833088	0.12323
chr19	53825128	53819354	2	Gm16299	871	-0.288464	0.00833088	-0.0473448
chr9	21248443	21242912	2	S1pr5	184	-0.963668	0.00834619	-0.267325
chr13	81711341	81753275	1	Mblac2	1093	-0.350492	0.00836482	-0.129135
chr5	64156305	64351486	1	Tbc1d1	540	-0.256138	0.00836482	-0.192141
chr6	137252319	137463233	1	Ptpro	1664	1.96856	0.00836482	0.181058
chr7	13989607	13909676	2	Sult2a4	242	1.79795	0.00836482	0.0702722
chr4	59805840	59904737	1	Snx30	443	-0.279382	0.00838202	-0.07876
chr8	103563623	103531645	2	NA_ENSMUSG00000109699	1142	2.06204	0.00838202	0.03825
chr4	124693600	124678160	2	Utp11	1058	-0.664456	0.00839992	-0.16894
chr9	26999710	27007336	1	Thyn1	265	-0.52656	0.00839992	-0.154635
chr11	101170523	101190724	1	Cntnap1	1595	-0.448665	0.00840545	-0.154383
chr3	104220374	104013259	2	Magi3	982	-0.380285	0.00841207	-0.127484
chr13	96542618	96640167	1	Cert1	1194	-0.296828	0.00841748	-0.115726
chr8	43528106	43519762	2	Adam26b	483	2.01279	0.00841748	0.0484779
chr6	72380468	72368794	2	Vamp5	868	-0.837555	0.00843059	-0.21846
chr1	150625266	150783499	1	NA_ENSMUSG00000093650	1204	1.50588	0.00843558	0.0597883
chr11	80378034	80360492	2	5730455P16Rik	1120	-0.596821	0.00844799	-0.178865
chr6	36810220	36714929	2	Ptn	233	2.13536	0.00845275	0.0676572
chr10	89686371	89700866	1	1500026H17Rik	1040	-0.597001	0.00845373	-0.22574
chr15	81745057	81796260	1	Zc3h7b	682	-0.770275	0.00845373	-0.0885464
chr17	30004733	30210828	1	Zfand3	543	-0.214214	0.00845373	-0.119068
chr2	157279549	157208550	2	Mroh8	2010	-0.513137	0.00845373	-0.124464
chr8	80493781	80510542	1	Gypa	860	1.10225	0.00845373	0.0589496
chrX	77511013	77662983	1	Tbl1x	552	-0.303504	0.00845373	-0.110125
chr11	26210763	25602763	2	NA_ENSMUSG00000032985	211	1.09152	0.00846117	0.167786
chr1	130281258	130269950	2	NA_ENSMUSG00000086633	994	2.2647	0.0084662	0.0690444
chr12	68994970	68896529	2	NA_ENSMUSG00000113320	453	1.67996	0.0084662	0.0543448
chr17	45659325	45630204	2	Capn11	967	-0.426339	0.0084662	-0.0700545
chr7	134232146	133883199	2	Adam12	2369	2.21112	0.0084662	0.127216
chr17	26123500	26126613	1	Mrpl28	402	-1.02216	0.00848113	-0.264543
chr17	47010556	46928295	2	Ubr2	1016	-0.352099	0.00848113	-0.177504
chr1	69108059	68032186	2	Erbb4	494	1.13088	0.00850224	0.167857
chr10	108162193	108284475	1	Ppp1r12a	1207	-0.332779	0.00850459	-0.204792
chr19	53265405	53248736	2	1700001K23Rik	858	-0.535631	0.00851027	-0.165423
chr9	102354693	101922128	2	Ephb1	1323	1.14692	0.00852504	0.156347
chr1	171437535	171464603	1	F11r	1486	-1.38929	0.00852882	-0.142391
chr10	15791777	15807065	1	C330004P14Rik	113	2.24014	0.00852882	0.0523145
chr12	55836324	55869736	1	Brms1l	399	-0.380724	0.00852882	-0.0951552
chr15	50890463	50654752	2	Trps1	273	-0.388482	0.00852882	-0.165444
chr4	152697540	152700515	1	NA_ENSMUSG00000073699	1651	2.33241	0.00852882	0.115877
chr5	115235836	115245351	1	Pop5	1152	-0.430525	0.00852882	-0.185071
chr7	116093159	116081759	2	1700003G18Rik	2036	-0.66241	0.00852882	-0.212736
chr3	102086415	102146514	1	Casq2	935	1.88061	0.00853109	0.0766674
chr14	70599835	70583296	2	Fhip2b	1263	-0.80857	0.00854425	-0.181552
chr18	61707635	61696837	2	Pcyox1l	550	-0.851856	0.00854425	-0.158123
chrX	6399854	6637448	1	Shroom4	20	1.58186	0.00854425	0.0921734
chr1	117603878	117606484	1	NA_ENSMUSG00000107979	918	1.53987	0.00854618	0.0666955
chr9	3532778	3894736	1	Gucy1a2	14	1.48352	0.00854618	0.0799314
chr10	89744991	89819871	1	Uhrf1bp1l	1042	-0.612055	0.00856014	-0.191948
chr18	16815721	16822783	1	Gm15328	99	1.87961	0.00856771	0.0866653
chr7	30626151	30616861	2	Cox6b1	765	-1.09682	0.00856771	-0.231401
chr6	28135178	27275119	2	Grm8	123	1.30573	0.00857816	0.28284
chr13	27156790	27162593	1	Prl3d3	324	4.20539	0.00857824	0.0351774
chr17	24752988	24758684	1	Hs3st6	324	-1.08512	0.00857824	-0.16169
chr2	87152624	87149181	2	Or5as1	982	4.68252	0.00857824	0.049756
chr6	22356243	22306520	2	Fam3c	101	-0.304543	0.00857824	-0.107052
chr6	71831331	71877388	1	Immt	853	-0.474886	0.00860326	-0.166661
chr3	116712831	116669470	2	Slc35a3	1159	-1.0015	0.00861678	-0.116603
chr7	73627435	73626701	2	NA_ENSMUSG00000108497	1338	-0.772955	0.00861879	-0.215423
chr2	80617045	80632361	1	Dusp19	844	-1.09262	0.00862547	-0.131226
chr10	115816832	115849893	1	Tspan8	1257	1.63597	0.00863631	0.0381855
chr13	112993845	113000394	1	Mcidas	1368	-0.487829	0.00863631	-0.252371
chr11	70844778	70943105	1	Rabep1	889	-0.577524	0.00864121	-0.110008
chr14	44706456	44649204	2	NA_ENSMUSG00000079265	538	2.19341	0.00867646	0.0452641
chr9	66946086	66949516	1	Rps27l	966	-0.514963	0.00867646	-0.245438
chr10	75517972	75351111	2	Gucd1	664	-0.287191	0.00868679	-0.198964
chr14	119099430	118985039	2	Uggt2	1482	-0.393997	0.0086994	-0.0979294
chr3	88621061	88616457	2	NA_ENSMUSG00000093390	564	-0.794656	0.00869977	-0.278683
chr6	14755274	14713977	2	Ppp1r3a	65	1.34743	0.00869977	0.0670403
chr13	100669717	100697240	1	Ccdc125	1265	-0.845567	0.00871218	-0.0928407
chr9	88548020	88571061	1	Zfp949	1189	-0.750447	0.0087465	-0.129645
chr7	34812711	34674468	2	Chst8	849	1.6745	0.00876407	0.103054
chr10	127289018	127281956	2	Mbd6	1413	0.721231	0.0087778	0.750433
chr6	37442146	37327255	2	Creb3l2	236	-0.440915	0.0087778	-0.172375
chr7	25072346	25009849	2	Grik5	551	-0.316184	0.0087778	-0.135121
chr13	61040631	61035024	2	Ctsq	844	2.76785	0.00878446	0.0623267
chr14	25694154	25700468	1	Ppif	270	-0.376083	0.00878446	-0.310326
chr2	172046526	172050134	1	NA_ENSMUSG00000087409	2254	1.20716	0.00878446	0.0360747
chr2	174643534	174710832	1	Zfp831	2296	-0.132702	0.00878446	-0.0285604
chr3	63483879	63481112	2	Strit1	364	2.18408	0.00878446	0.115292
chr4	46343609	46346412	1	Foxe1	330	-1.10407	0.00878982	-0.145804
chr17	27017987	27037624	1	Ggnbp1	431	-0.312771	0.00879803	-0.147637
chr13	10557707	10539738	2	NA_ENSMUSG00000113243	67	3.30117	0.00880176	0.0930182
chr16	88962873	88962273	2	Krtap16-3	796	4.52689	0.0088178	0.088879
chr4	126286793	126314330	1	Col8a2	1093	-0.504866	0.0088178	-0.126238
chr11	76763579	76726602	2	Gosr1	1031	-0.52811	0.00885469	-0.157726
chr8	91913066	91907565	2	NA_ENSMUSG00000099812	1026	2.61429	0.00885469	0.0943872
chr17	50509403	50688484	1	Plcl2	1075	-0.223071	0.00885582	-0.146825
chr9	118429836	118437048	1	4933432G23Rik	1634	-0.443619	0.00885699	-0.0623872
chr8	109737739	109726451	2	Atxn1l	1285	-0.693769	0.00886398	-0.129107
chr13	81711013	81673843	2	Polr3g	1092	-0.354068	0.00886805	-0.142435
chr6	124814296	124810586	2	Tpi1	1432	-0.881341	0.00887504	-0.254395
chr9	36431884	36434938	1	Pate12	356	2.82917	0.00888213	0.0778105
chr11	28853204	28926743	1	Efemp1	218	1.52191	0.00888521	0.0417359
chr4	61595871	61591929	2	Mup17	462	2.69904	0.00888521	0.0516693
chr10	25536386	25673343	1	Gm29571	230	1.9262	0.00888707	0.0957319
chr12	103863562	103853589	2	Serpina1a	902	3.12928	0.00888806	0.0671249
chr9	42022615	42034113	1	NA_ENSMUSG00000086360	521	-0.360799	0.00889386	-0.164502
chr11	69632990	69653297	1	Fxr2	809	0.680258	0.00890189	0.333653
chr3	50607223	50516399	2	NA_ENSMUSG00000102715	255	2.33199	0.00890384	0.0857924
chr5	151233836	151037510	2	Stard13	1847	1.97415	0.00893069	0.145333
chr12	109603808	109661716	1	NA_ENSMUSG00000097451	992	2.80173	0.00893547	0.0804637
chr3	94372794	94398276	1	Rorc	740	-0.964499	0.00893547	-0.141958
chr5	116024508	116013586	2	Prkab1	1177	-0.49057	0.00895622	-0.175857
chr10	100015630	100100416	1	Kitl	1156	1.03184	0.0089774	0.0617338
chr5	107597888	107548967	2	Glmn	977	-0.425687	0.00897887	-0.102952
chr11	75531694	75577575	1	Slc43a2	1006	-0.288531	0.00898481	-0.141028
chr16	24263159	24186029	2	Gm31814	330	-0.422281	0.00898481	-0.102929
chr8	121829569	121796313	2	Klhdc4	1436	-0.779192	0.00898481	-0.165583
chr9	113611783	113496746	2	AU023762	1586	1.09562	0.00898481	0.0542802
chr3	143898047	143898951	1	NA_ENSMUSG00000104865	1393	3.09372	0.00898551	0.142518
chr19	27322588	27337179	1	Kcnv2	528	1.97398	0.00900042	0.045256
chr16	82172291	82194743	1	Gm41480	736	1.80134	0.00902776	0.0431794
chr7	100537071	100540369	1	Coa4	1652	-0.754214	0.00902776	-0.295678
chr10	119453830	120087261	1	Grip1	1329	1.16357	0.00903592	0.215627
chr7	10278006	10272991	2	Vmn1r66	169	2.2665	0.00903592	0.0914537
chr15	59794959	59788417	2	Gm19510	348	-0.401705	0.00904733	-0.12823
chr18	37815079	37841873	1	Pcdhgc4	341	-0.428939	0.00904733	-0.120474
chr15	78468634	78439667	2	Tmprss6	583	-0.324874	0.00905405	-0.210802
chr7	14333557	14331436	2	NA_ENSMUSG00000099216	245	1.6431	0.00905405	0.0732862
chr12	69227926	69238284	1	NA_ENSMUSG00000113190	464	-1.26131	0.00905531	-0.231558
chr17	21488998	21510473	1	Zfp53	213	-0.42454	0.00905845	-0.158403
chr10	34389981	34397085	1	Col10a1	294	-0.318213	0.0090682	-0.0635262
chr10	91888829	91953580	1	Gm31592	1051	1.02863	0.0090682	0.027625
chr16	32079342	32016290	2	Pak2	399	-0.4292	0.0090682	-0.18303
chr2	108291319	108183716	2	Gm13912	1279	1.76417	0.0090682	0.0610888
chr4	89137122	89181081	1	Mtap	630	-0.380877	0.0090682	-0.100064
chr7	48499321	48478619	2	Mrgprx2	1165	2.92265	0.0090682	0.0314254
chr8	12385771	12436768	1	Sox1ot	120	2.06578	0.0090682	0.0678952
chr6	140041457	139989673	2	Plcz1	1680	3.17416	0.00907314	0.0464597
chr1	172520801	172545870	1	Cfap45	1522	-0.405757	0.00908047	-0.159417
chr13	62785808	62772200	2	Gm5141	862	-1.43629	0.00908047	-0.129546
chr5	125963530	125988428	1	NA_ENSMUSG00000105593	1390	2.90472	0.00909857	0.0581109
chr14	20836660	20843385	1	Plau	224	-0.820954	0.00910737	-0.235151
chr3	94377245	94368612	2	NA_ENSMUSG00000104669	741	-1.12372	0.00910737	-0.136456
chr4	17657963	17656675	2	NA_ENSMUSG00000085478	86	1.83555	0.00910737	0.0935645
chr5	143909964	143933968	1	Pms2	1703	-0.546952	0.00910737	-0.153278
chr9	56165477	56131725	2	Tspan3	776	-0.554047	0.00910737	-0.171619
chr9	112234277	112348925	1	2900079G21Rik	1578	2.63515	0.00910737	0.082621
chrX	20658326	20683179	1	Uba1	151	-0.632687	0.00910737	-0.147669
chr15	72546340	72501089	2	Kcnk9	417	1.22177	0.0091259	0.0464435
chr18	75697554	75431224	2	Ctif	690	-0.204615	0.00912736	-0.214917
chr12	50753097	50900985	1	NA_ENSMUSG00000112372	347	1.83795	0.00913099	0.0606895
chr2	45117395	44983632	2	Zeb2	569	-0.394225	0.00913099	-0.172103
chr1	57774162	57948394	1	Spats2l	377	2.01891	0.00915237	0.153125
chr12	85599191	85597019	2	NA_ENSMUSG00000113165	729	-0.585988	0.00915237	-0.280306
chr11	75422701	75409769	2	Serpinf1	997	-1.46038	0.00915854	-0.111724
chr4	116053876	116032842	2	Nsun4	883	-0.606846	0.00915854	-0.204316
chr6	39871461	40255150	1	Tmem178b	271	1.40478	0.00915854	0.167784
chr15	89841860	89782393	2	Syt10	841	1.5127	0.00917846	0.0340605
chr8	123754370	123767721	1	NA_ENSMUSG00000110684	1500	-0.755332	0.00920189	-0.0502823
chr8	43914604	43908656	2	NA_ENSMUSG00000109993	488	2.11076	0.00920587	0.0492924
chr17	24736642	24742778	1	Msrb1	323	-0.695962	0.00920713	-0.193113
chr5	37735519	37739820	1	Cytl1	411	2.48985	0.00920713	0.0712964
chr1	36244720	36140027	2	Uggt1	179	-0.451741	0.00921132	-0.153694
chr10	38122061	38116245	2	NA_ENSMUSG00000111488	306	2.43639	0.00921132	0.0576875
chr15	79108898	79136900	1	Micall1	614	-0.526953	0.00921132	-0.101944
chr18	21654718	21550377	2	Klhl14	122	1.73813	0.00921132	0.0846855
chrX	161908223	161908777	1	NA_ENSMUSG00000087571	1048	2.50119	0.00921132	0.0862661
chr14	92866566	92861256	2	NA_ENSMUSG00000115720	1386	2.71183	0.00923033	0.0458226
chr18	48045335	48048412	1	Eno1b	451	1.38117	0.00923184	0.0441936
chr17	35552128	35557180	1	Cdsn	774	-1.03052	0.00923338	-0.100403
chr6	139557611	139555559	2	NA_ENSMUSG00000107679	1678	2.67383	0.00924149	0.05749
chrX	62527011	62510539	2	Tslrn1	419	2.68676	0.00924149	0.060746
chr19	12796126	12767020	2	Zfp91	384	0.577796	0.00925391	0.481022
chr1	160906418	160974978	1	Rc3h1	1319	-0.288188	0.00925856	-0.104903
chr2	103797649	103762941	2	Caprin1	1236	-0.477078	0.00925856	-0.160343
chr14	73728568	73956061	1	NA_ENSMUSG00000115289	1291	1.18913	0.00927168	0.069131
chr1	15287254	15723750	1	Kcnb2	60	1.37251	0.00928731	0.199653
chr13	31392578	31396579	1	NA_ENSMUSG00000087140	370	1.48736	0.00928731	0.0537017
chr2	60553308	60417543	2	Pla2r1	644	1.61969	0.00928731	0.103391
chr5	28317121	28419239	1	Rbm33	238	-0.403955	0.00928731	-0.161309
chr9	48049516	48071634	1	NA_ENSMUSG00000111117	660	2.34141	0.00928731	0.0601009
chr7	4501680	4481520	2	Ppp1r12c	47	-0.500315	0.00928808	-0.161772
chr12	70681850	70675847	2	NA_ENSMUSG00000112950	494	-1.31201	0.00930019	-0.196925
chr5	119959243	119963380	1	NA_ENSMUSG00000107063	1231	2.18122	0.00930019	0.112954
chr16	17797282	17808293	1	Scarf2	189	-0.624497	0.00931044	-0.205308
chr5	73006883	73012955	1	Slc10a4	622	-1.08825	0.00931896	-0.121403
chr2	120027453	120024807	2	NA_ENSMUSG00000087458	1447	-0.791818	0.00931973	-0.333937
chr15	102331709	102338139	1	Myg1	1085	-0.636413	0.00932593	-0.182161
chr7	132610638	132706420	1	Lhpp	2346	-0.496046	0.00932593	-0.143167
chr15	51865523	51786558	2	Eif3h	277	-0.509804	0.00933879	-0.170357
chr1	122205145	122252180	1	Gm28590	967	2.01852	0.00934155	0.0508327
chr2	114854093	115043972	1	NA_ENSMUSG00000085222	1369	1.57317	0.00937732	0.0787561
chr18	75514645	75522806	1	Gm10532	691	-0.636033	0.00938263	-0.113895
chr1	74893143	74889934	2	Cryba2	565	-1.86323	0.0093829	-0.113028
chr11	6546887	6596744	1	Ccm2	92	-0.503118	0.0093829	-0.227978
chr4	152158867	152162469	1	Hes2	1638	-0.566177	0.0093829	-0.204048
chr10	33786704	33766424	2	Sult3a2	277	1.50836	0.00939047	0.0466351
chr7	141475240	141493427	1	Tspan4	2505	-0.745314	0.00939047	-0.253708
chr1	96872171	96816270	2	Slco4c1	861	1.02915	0.00939431	0.0369657
chr18	63399214	63421197	1	NA_ENSMUSG00000097980	570	1.925	0.00939431	0.0337883
chr10	67096945	67009189	2	Reep3	588	-0.383442	0.00939437	-0.137764
chr1	172322994	172323661	1	NA_ENSMUSG00000102413	1515	-0.430451	0.00943386	-0.33369
chr11	78328415	78342782	1	Pigs	1075	-0.543461	0.00943386	-0.19872
chr12	25150915	25209377	1	NA_ENSMUSG00000113587	179	-0.462808	0.00943386	-0.146381
chr19	6858211	6844623	2	Ccdc88b	188	-0.552179	0.00943386	-0.148476
chr7	11005745	11010547	1	Zscan4c	179	2.15478	0.00943386	0.0322117
chr8	25256588	25154552	2	Tacc1	306	-0.270323	0.00943386	-0.170484
chr8	62123150	62057042	2	Anxa10	620	1.11039	0.00943386	0.0394375
chr2	129515807	129493570	2	NA_ENSMUSG00000086637	1613	2.00611	0.00945136	0.0347621
chr4	127970951	127927592	2	CK137956	1122	2.28906	0.00945924	0.0449556
chr10	13871280	13879208	1	Gm32172	92	-0.652847	0.00947014	-0.159165
chr2	109022687	109025444	1	NA_ENSMUSG00000087544	1280	2.01822	0.00949541	0.0790262
chr10	117413904	117408872	2	NA_ENSMUSG00000112796	1287	-0.635994	0.00950324	-0.15559
chr11	44267209	44265563	2	NA_ENSMUSG00000086738	334	2.00961	0.0095106	0.186712
chr8	46152610	46156100	1	NA_ENSMUSG00000086279	513	-0.477477	0.0095106	-0.3298
chr6	134639510	134711187	1	Borcs5	1619	-0.632469	0.00953341	-0.150228
chr12	39526955	39485844	2	NA_ENSMUSG00000113343	300	1.38098	0.00954192	0.0584717
chr18	16728733	16729678	1	NA_ENSMUSG00000085575	98	2.18507	0.00954192	0.0574395
chr7	141117806	141101212	2	Ano9	2479	-0.543612	0.00954192	-0.125736
chr9	49954878	49956554	1	NA_ENSMUSG00000111682	682	1.54954	0.00954192	0.117946
chr11	35121224	35708507	1	Slit3	294	1.03202	0.00956811	0.244403
chr3	132445548	132443673	2	NA_ENSMUSG00000106280	1282	1.9553	0.00956811	0.126573
chr9	93005739	92979914	2	1700034K08Rik	1234	0.930291	0.0095741	0.0319939
chr2	43748824	44395953	1	Arhgap15	566	-0.1394	0.00957691	-0.0983083
chr14	22019712	23056085	1	Lrmda	239	1.31726	0.00959059	0.316855
chr12	85374117	85376632	1	NA_ENSMUSG00000113488	724	-0.494167	0.00960657	-0.283731
chr7	93361678	93380864	1	NA_ENSMUSG00000109315	1569	1.97947	0.00960657	0.0430484
chr14	52197502	52213852	1	NA_ENSMUSG00000097533	721	-0.703433	0.00963276	-0.155298
chr5	8046078	8069379	1	Sri	47	-0.636886	0.00963786	-0.107363
chr3	14480697	14505830	1	Slc7a12	43	1.91288	0.00968518	0.0477399
chr5	142551098	142484839	2	Radil	1663	-0.767657	0.00968975	-0.0942076
chr14	71856702	71920439	1	4930434J06Rik	1274	2.41021	0.00969878	0.0941755
chr2	156065175	156070617	1	Spag4	1978	-0.841083	0.00971315	-0.214079
chr1	83911644	83659550	2	NA_ENSMUSG00000100580	661	1.18002	0.0097251	0.0753912
chr10	81559488	81566362	1	Tle5	929	-0.502167	0.0097251	-0.320843
chr3	26331150	26333377	1	NA_ENSMUSG00000074664	96	1.67087	0.0097251	0.11447
chr1	75236406	75245692	1	Dnajb2	581	-0.510097	0.00973456	-0.307873
chr13	42998511	43006067	1	NA_ENSMUSG00000090135	554	1.02142	0.00976883	0.0460221
chr13	74390836	74369326	2	Zfp72	1044	-2.00464	0.0097764	-0.114635
chr10	127290774	127296288	1	Ddit3	1415	0.703227	0.00977736	0.798054
chrX	36814771	36817200	1	Mdrl	242	-0.675763	0.00978962	-0.159087
chr7	29071603	29081142	1	NA_ENSMUSG00000097079	695	-0.686817	0.00979017	-0.0722762
chr10	42583822	42702459	1	Ostm1	364	-0.497376	0.00979632	-0.129054
chr1	134415378	134433351	1	Adipor1	1089	-0.417606	0.00980272	-0.122901
chr1	36132042	36138746	1	NA_ENSMUSG00000102202	178	-1.43585	0.00980848	-0.133026
chr1	87509889	87597845	1	Neu2	724	-0.439237	0.00980848	-0.0532037
chr10	62602350	62604128	1	NA_ENSMUSG00000112347	549	-0.601718	0.00980848	-0.390925
chr11	120458115	120464358	1	Ccdc137	2021	-1.71321	0.00980848	-0.241433
chr2	130630038	130590002	2	Ubox5	1636	-0.821402	0.00980978	-0.136692
chr13	50137069	50146670	1	NA_ENSMUSG00000113227	654	2.08052	0.00982941	0.054623
chr4	47208459	47197487	2	NA_ENSMUSG00000087500	343	1.31259	0.00985408	0.0574698
chr2	164940780	164955850	1	Mmp9	2152	-0.415966	0.00985894	-0.150248
chr14	32856756	32939491	1	Vstm4	385	2.47319	0.00988183	0.0946431
chr2	167689822	167642608	2	Peds1	2202	-0.413975	0.00989157	-0.30543
chr2	23068167	23115558	1	Acbd5	165	-0.302764	0.00989431	-0.128048
chr4	34614944	34570796	2	Orc3	158	-0.636729	0.00989431	-0.109845
chr9	77352969	77102081	2	Mlip	1068	2.23116	0.00989431	0.158532
chr11	23894560	23895488	1	NA_ENSMUSG00000084769	197	-0.87336	0.00991764	-0.408119
chr19	56397129	56442344	1	Casp7	893	-0.499474	0.00991764	-0.0925524
chr2	38997476	39006168	1	Wdr38	557	-0.454374	0.00991764	-0.255415
chr5	26257691	26264308	1	Gm7361	227	2.07076	0.00995463	0.0751089
chr4	136469761	136554780	1	Luzp1	1334	-0.399008	0.00996324	-0.0991028
chr9	15045478	15002128	2	Panx1	91	-0.283125	0.010016	-0.177343
chr7	19846973	19847609	1	NA_ENSMUSG00000109424	389	-0.455431	0.0100465	-0.223068
chr9	108051675	108058592	1	NA_ENSMUSG00000092218	1458	-0.472127	0.0100492	-0.316278
chr2	25242452	25238818	2	Cysrt1	205	-0.707615	0.0100739	-0.0983771
chr5	107987085	107908053	2	Dipk1a	987	-0.200225	0.0100783	-0.146091
chr12	40199490	40175493	2	Lsmem1	306	-0.804356	0.0100881	-0.0731875
chr4	155785874	155781591	2	Tmem88b	1714	-0.776948	0.0100881	-0.0949979
chr5	143909847	143902704	2	Aimp2	1702	-0.519491	0.0100881	-0.202391
chr7	5413396	5401681	2	Vmn1r58	96	3.01902	0.0100881	0.1042
chr11	85832551	85841948	1	Tbx2	1219	-0.903161	0.0100993	-0.177772
chr10	123076505	122992060	2	Mon2	1376	-0.393782	0.0101008	-0.162944
chr16	96036090	96038743	1	NA_ENSMUSG00000085884	925	-0.15979	0.0101008	-0.0152257
chr18	4353558	4368920	1	4833419F23Rik	8	-0.435502	0.0101008	-0.196972
chr5	33782817	33739673	2	Letm1	341	-0.572001	0.0101008	-0.107121
chr10	127290788	127289696	2	NA_ENSMUSG00000092384	1417	0.709219	0.010101	1.10183
chr1	67792481	67805324	1	NA_ENSMUSG00000085075	492	1.9261	0.0101017	0.0425403
chr17	46772635	46773396	1	2310039H08Rik	1011	-1.21436	0.010106	-0.421645
chr19	34192229	34240333	1	Stambpl1	592	-0.509204	0.010106	-0.112738
chr17	12378608	12419385	1	Plg	83	-0.474871	0.010106	-0.0808972
chr17	6659093	6738044	1	Sytl3	30	-0.849917	0.0101264	-0.0398287
chr6	51432670	51458768	1	Nfe2l3	484	-0.541928	0.0101264	-0.0722399
chr3	120886733	120604109	2	NA_ENSMUSG00000098097	1175	1.53722	0.0101391	0.0887702
chr13	7076316	6995654	2	NA_ENSMUSG00000114017	45	1.6509	0.0101403	0.0804253
chr1	41181252	41167587	2	4930448I06Rik	260	2.31064	0.0102083	0.0536895
chr9	85749334	85687360	2	Ibtk	1165	-0.248408	0.0102083	-0.0617279
chr9	90828860	90825302	2	NA_ENSMUSG00000099512	1218	2.31274	0.0102083	0.0718528
chr1	92837896	92820958	2	NA_ENSMUSG00000100781	814	-0.289331	0.0102282	-0.123266
[truncated: 27,952 more rows]

## Sheet: C2
seqnames	start	end	strand	name	idx	Log2FC	FDR	MeanDiff
chr14	63417037	63372836	2	Blk	1142	3.04319	1.41148e-60	1.44297
chr10	69151434	69291791	1	Rhobtb1	615	3.7301	4.4073e-60	0.868098
chr10	69213098	69209762	2	A930033H14Rik	617	3.81407	1.47192e-57	1.3062
chr4	54945048	55083563	1	Zfp462	395	4.13639	3.04944e-57	0.674724
chr10	28668360	28883818	1	Themis	248	-3.11621	3.39372e-53	-0.651968
chr9	118406099	118404097	2	NA_ENSMUSG00000098161	1633	-3.32842	9.84897e-52	-1.15203
chr4	32950841	32804035	2	Ankrd6	143	2.29726	5.00036e-51	1.04033
chr1	133424377	133382303	2	Sox13	1065	3.31316	5.99239e-51	0.939997
chr7	134232146	133883199	2	Adam12	2369	3.44623	2.16525e-50	0.683273
chr1	40225080	40317257	1	Il1r1	248	2.25986	1.74571e-47	1.0811
chr8	125995170	126030685	1	Kcnk1	1540	4.46201	3.36518e-47	0.717276
chr3	122728947	122859374	1	Pde5a	1200	2.51859	9.82165e-44	0.643908
chr4	138775735	138782046	1	Pla2g2d	1379	3.49904	1.20273e-41	0.985045
chr15	31039128	31043331	1	4930430F21Rik	134	2.7883	1.60049e-41	0.442156
chr2	135659011	136014593	1	Plcb4	1700	1.82873	1.78225e-41	1.08374
chr1	132880273	132940005	1	Lrrn2	1054	2.39492	1.501e-40	0.617838
chr6	115995005	115954811	2	Plxnd1	1288	1.99531	1.32292e-39	0.884692
chr4	120615840	120622682	1	NA_ENSMUSG00000086187	1008	4.34087	1.38576e-39	0.919064
chr7	72306608	72077830	2	Mctp2	1319	-2.35531	2.84313e-39	-0.707127
chr8	87959595	87661810	2	Zfp423	993	2.41199	5.26715e-39	0.620032
chr4	138757626	138750533	2	Pla2g2f	1378	4.17622	6.57186e-39	0.672305
chr3	94372794	94398276	1	Rorc	740	2.25446	7.80624e-39	0.922286
chr12	12262139	12380965	1	Cyria	86	-2.18356	2.47457e-38	-0.612613
chr1	20730905	20734496	1	Il17a	95	2.96817	3.24299e-38	0.793635
chr3	101287939	101275899	2	Cd2	922	-1.8785	1.90026e-37	-1.20198
chr9	70207350	70399766	1	Myo1e	993	1.67958	2.70778e-37	0.901717
chr11	99374903	99364872	2	Krt28	1487	2.97611	5.36986e-37	0.776394
chr3	94377245	94368612	2	NA_ENSMUSG00000104669	741	2.43468	1.4821e-36	0.96673
chr2	135812927	135811945	2	Gm14210	1703	1.97467	4.32195e-36	0.970064
chr15	60187408	60120540	2	NA_ENSMUSG00000115681	350	-2.12757	1.87573e-35	-0.594232
chr7	122288751	122634402	1	Prkcb	2134	-1.72697	2.46081e-35	-0.850257
chr12	73584796	73778185	1	Prkch	540	-1.07588	2.6889e-35	-1.48523
chr10	3366057	3464975	1	Ppp1r14c	4	2.13788	6.13986e-35	0.379546
chr7	67952827	68233668	1	Igf1r	1280	1.31971	1.95809e-34	1.01064
chr1	60716800	60773359	1	Cd28	425	-2.29781	2.081e-34	-0.499139
chr7	67849632	67832291	2	NA_ENSMUSG00000109193	1279	3.54852	7.8662e-34	0.552495
chr1	62832370	62821355	2	NA_ENSMUSG00000100426	443	-3.34971	4.37997e-33	-0.393463
chr11	83530518	83525778	2	Ccl5	1178	-2.12772	5.70149e-33	-1.23144
chr9	62537044	62419492	2	Coro2b	891	1.58726	1.21838e-32	0.714898
chr11	67455437	67688990	1	Gas7	749	-1.51916	5.49172e-32	-0.881146
chr9	48836222	48654297	2	Zbtb16	668	1.32683	6.59605e-32	1.00114
chr3	94402848	94392971	2	NA_ENSMUSG00000105391	742	2.67432	3.09542e-31	0.508346
chr12	12787985	12794285	1	NA_ENSMUSG00000091430	88	3.32405	5.61077e-31	0.429816
chr18	41951242	41875600	2	Prelid2	381	2.02376	5.03798e-30	0.564095
chr11	108181850	108194126	1	NA_ENSMUSG00000084978	1778	-1.63305	1.06386e-29	-0.439797
chr15	58984136	58988905	1	NA_ENSMUSG00000115062	341	2.15811	2.96425e-29	0.360305
chr2	135693154	135686174	2	NA_ENSMUSG00000085709	1702	2.77606	3.22672e-29	0.466422
chr1	91179822	91225196	1	Ramp1	780	1.8278	5.48771e-29	0.723518
chr18	56400337	56503792	1	Gramd3	490	-1.46188	5.81144e-29	-1.01644
chr19	10740947	10786043	1	A430093F15Rik	302	-1.6401	6.01604e-29	-0.746835
chr5	38876812	38706462	2	Clnk	428	2.16451	1.16586e-28	0.667679
chr5	67428310	67392147	2	Bend4	587	-2.80038	1.19543e-28	-0.526165
chr7	66388350	66226912	2	Lrrk1	1260	-1.20209	1.18495e-27	-0.844498
chr7	134230705	134227474	2	NA_ENSMUSG00000050066	2370	4.34426	1.46849e-27	0.636559
chr10	69151132	69147773	2	NA_ENSMUSG00000111941	616	3.49365	3.253e-27	0.38394
chr6	94700158	94604529	2	Lrig1	1145	-1.74686	3.39712e-27	-0.563051
chr11	46571536	46589232	1	BC053393	363	3.14651	6.30166e-27	0.488562
chr16	56477878	56690135	1	Abi3bp	610	2.59581	7.33287e-27	0.447076
chr18	79109391	78750380	2	Setbp1	721	-1.70304	8.93423e-27	-0.668644
chr7	114086898	114088357	1	NA_ENSMUSG00000110248	2019	-1.68565	1.06662e-26	-0.989498
chr19	10830058	10789341	2	Cd6	303	-2.37642	1.13202e-26	-0.533111
chr9	45269149	45253837	2	Il10ra	618	-1.98553	1.25126e-26	-0.591301
chr1	164960921	164962825	1	1700029M03Rik	1384	-2.2399	1.95263e-26	-0.831794
chr1	20790617	20777146	2	Il17f	96	2.10042	3.46264e-26	0.359838
chr14	64104235	64099295	2	4930471C04Rik	1156	3.96495	3.58632e-26	0.765505
chr16	95929077	95756541	2	1600002D24Rik	920	-1.92362	4.25655e-26	-0.613381
chr3	153725174	153198266	2	St6galnac3	1481	1.1039	4.58e-26	0.882857
chr15	59082005	58941234	2	Mtss1	340	1.80478	6.17768e-26	0.500883
chr10	85386814	85660292	1	Btbd11	989	-1.65044	6.74593e-26	-0.605955
chr13	12340760	12269426	2	Actn2	72	1.84579	1.11017e-25	0.475978
chr15	64382919	64086857	2	Asap1	375	-1.04497	1.63805e-25	-0.855552
chr11	76847018	76778424	2	Cpd	1032	2.24022	1.75743e-25	0.310533
chr14	64104286	64113755	1	Prss52	1155	3.75983	1.85803e-25	0.618911
chr15	60016613	60014866	2	4933412E24Rik	349	-2.22066	2.1307e-25	-0.465108
chr7	134501160	134265779	2	D7Ertd443e	2371	3.34004	2.3863e-25	0.219727
chr8	73353540	72814599	2	Large1	807	2.01794	3.02444e-25	0.749362
chr12	12941914	12936093	2	Mycn	92	2.90416	3.71094e-25	0.86527
chr10	3540240	3554877	1	Iyd	5	1.65244	6.65792e-25	0.239333
chr6	67491855	67422932	2	Il23r	644	1.8705	2.23054e-24	0.649794
chr12	12865570	12874689	1	NA_ENSMUSG00000113363	89	2.32212	3.54393e-24	0.170987
chr13	113100981	113093825	2	Gzma	1372	-3.39626	5.68035e-24	-0.454838
chr7	66365905	66386309	1	NA_ENSMUSG00000078677	1262	-2.27585	6.26077e-24	-0.425308
chr15	18818947	19014236	1	Cdh10	95	2.25155	6.46727e-24	0.431
chr11	83578636	83572919	2	Ccl9	1179	-2.06031	1.23306e-23	-0.34373
chr2	62412231	62330073	2	Dpp4	653	-1.95146	1.45955e-23	-0.345428
chr6	88724412	88828360	1	Mgll	1068	1.31001	1.89892e-23	0.571794
chr1	90203980	90216751	1	Ackr3	767	3.78003	2.75673e-23	0.374235
chr18	4590763	4616064	1	NA_ENSMUSG00000117521	12	1.85579	3.07844e-23	0.14719
chr13	112417365	112414938	2	NA_ENSMUSG00000114656	1355	-2.75814	3.71372e-23	-0.604616
chr9	44561877	44511787	2	Cxcr5	586	-1.28681	4.02827e-23	-0.715482
chr2	62357071	62470913	1	NA_ENSMUSG00000087518	654	-1.69221	4.62547e-23	-0.372705
chr9	118478212	118486132	1	Eomes	1635	-2.53403	1.07852e-22	-0.624952
chr2	3929139	3925808	2	NA_ENSMUSG00000086445	17	2.04879	1.09348e-22	0.584864
chr5	149144263	149153540	1	Gm42788	1804	2.25868	1.10366e-22	0.333813
chr11	76902159	76916587	1	Tmigd1	1033	2.24284	1.56425e-22	0.263616
chr4	118134914	117932154	2	St3gal3	942	1.60613	1.72978e-22	0.711111
chr1	153332786	153218922	2	Lamc1	1236	1.33814	2.20458e-22	0.575241
chr11	108343928	107933387	2	Prkca	1776	-0.952406	3.3938e-22	-0.672774
chr10	39368855	39565381	1	Fyn	317	-0.741185	3.93857e-22	-1.05429
chr9	45182007	45250020	1	Smim35	617	-2.12791	4.18432e-22	-0.344381
chr2	127336159	127338376	1	Dusp2	1562	-1.17837	4.94756e-22	-1.88025
chr7	112159057	112116017	2	Dkk3	2000	1.8794	7.04223e-22	0.454686
chr7	132813886	132712082	2	Fam53b	2348	-1.0107	9.32823e-22	-0.749901
chr17	49615136	49909847	1	Kif6	1065	2.22066	1.19723e-21	0.327254
chr17	66449750	66336982	2	Mtcl1	1211	2.16514	1.60842e-21	0.419165
chr8	81342556	82127914	1	Inpp4b	870	-1.05373	1.94073e-21	-0.798959
chrX	9199902	9268085	1	Lancl3	88	-2.51705	7.09436e-21	-0.212044
chr10	69312139	69315376	1	NA_ENSMUSG00000112798	618	1.77594	8.39001e-21	0.353016
chr3	31310378	31202858	2	Slc7a14	136	2.8245	1.20748e-20	0.262121
chr10	26229707	26272172	1	Samd3	237	-2.64397	1.24325e-20	-0.297378
chr1	165091928	165064024	2	4930568G15Rik	1385	-1.81621	1.63907e-20	-0.170889
chr11	106613423	106502147	2	Tex2	1748	0.84712	1.80823e-20	0.812457
chr2	103566310	103718423	1	Abtb2	1234	-0.898334	1.82503e-20	-0.786495
chr2	75137798	75124871	2	Gm13652	798	2.42137	2.04257e-20	0.335902
chr11	90638084	90476492	2	Stxbp4	1294	1.27331	2.34776e-20	0.491905
chr1	170867771	170704674	2	Atf6	1452	1.24961	2.92162e-20	0.6092
chr11	83645621	83645046	2	Rpl9-ps1	1182	-2.51032	3.72129e-20	-0.724305
chr13	93771630	93943016	1	Arsb	1155	-1.36957	4.71727e-20	-0.491593
chr3	127161304	127168288	1	Gm16958	1229	3.172	5.30666e-20	0.203937
chr3	122802048	122761955	2	4930447N08Rik	1201	2.30568	9.44905e-20	0.154317
chr13	34814544	34781585	2	NA_ENSMUSG00000113484	425	2.25909	1.28749e-19	0.279508
chr13	60864475	60842612	2	4930486L24Rik	837	-2.8205	1.76194e-19	-0.207546
chr11	53519257	53549565	1	Septin8	487	1.61411	1.76429e-19	0.490397
chr6	48841496	48833818	2	Tmem176b	453	1.92896	2.10389e-19	0.659819
chr7	72157133	72156094	2	NA_ENSMUSG00000108493	1321	-2.49514	2.98749e-19	-0.327844
chr5	127578750	127580109	1	NA_ENSMUSG00000106015	1402	2.09017	3.38648e-19	0.428584
chr16	95808317	95806029	2	NA_ENSMUSG00000085329	921	-2.21616	3.77952e-19	-0.49599
chr1	38664955	38177326	2	Aff3	224	-1.78511	4.01192e-19	-0.500565
chr13	34652923	34666774	1	Gm15908	420	2.64307	4.36887e-19	0.464016
chr19	11485938	11512577	1	Gm8369	333	-1.75413	5.15467e-19	-0.485908
chr5	127241808	127565793	1	Tmem132c	1400	2.1039	5.70485e-19	0.34366
chr18	46427128	46357872	2	NA_ENSMUSG00000118002	428	1.68655	6.06325e-19	0.233086
chr1	127205015	127488336	1	Mgat5	977	0.773721	6.18904e-19	0.905118
chr18	82910663	83005314	1	Zfp516	771	1.26754	1.08226e-18	0.525873
chr11	98775333	98767932	2	Nr1d1	1468	0.928477	1.11417e-18	1.39853
chr6	48840919	48847071	1	Tmem176a	454	2.30624	1.11863e-18	0.615391
chr7	43430088	43435996	1	Lim2	947	-2.83586	1.14719e-18	-0.426482
chr9	117872584	116572746	2	Rbms3	1626	1.24767	1.17882e-18	0.508508
chr1	152090125	151852403	2	1700025G04Rik	1221	-1.52683	1.25366e-18	-0.747917
chr7	101421691	101512827	1	Pde2a	1669	-0.959705	1.41974e-18	-0.784686
chr3	101924453	101855776	2	Slc22a15	933	1.54051	1.96981e-18	0.403006
chr11	83662584	83664683	1	Ccl4	1184	-3.07928	2.44214e-18	-0.729984
chr2	148040203	147944740	2	9030622O22Rik	1781	3.3731	2.51168e-18	0.164518
chrX	20291807	20105754	2	Slc9a7	145	-1.47525	2.56903e-18	-0.21426
chr6	145115653	145174934	1	Irag2	1731	-1.40753	2.60555e-18	-0.346809
chr11	52764634	53188538	1	Fstl4	475	1.34032	2.79714e-18	0.370689
chr15	6522853	6663313	1	Fyb	24	-1.02993	2.94573e-18	-0.562774
chr13	34653486	34627834	2	Pxdc1	419	2.86741	3.01988e-18	0.430711
chr16	38892671	39027159	1	Igsf11	519	2.10834	3.18892e-18	0.353463
chr14	63607372	63602524	2	NA_ENSMUSG00000087652	1148	1.45393	3.34196e-18	0.865312
chr14	121380011	121286343	2	Stk24	1499	0.680142	4.44148e-18	0.815185
chr9	118429836	118437048	1	4933432G23Rik	1634	-2.36272	4.76212e-18	-0.247749
chr7	67804139	67784538	2	4833412C05Rik	1277	2.25744	4.8251e-18	0.436089
chr1	194618218	194816869	1	Plxna2	1791	2.07455	6.53235e-18	0.312473
chr17	86753700	86833410	1	Epas1	1391	1.34539	7.52303e-18	0.523133
chr5	38735983	38747897	1	NA_ENSMUSG00000079528	429	1.95687	9.03873e-18	0.188267
chr17	5941280	6044290	1	Synj2	21	0.74881	9.56248e-18	0.767578
chr1	62703285	62818695	1	Nrp2	441	-2.88189	1.05354e-17	-0.206263
chr2	137288503	137329126	1	NA_ENSMUSG00000085504	1715	2.1104	1.08626e-17	0.0881144
chr7	80404269	80406577	1	Gm44851	1416	1.05415	1.12585e-17	1.32536
chr7	43437073	43438249	1	Nkg7	948	-2.21998	1.13098e-17	-0.960381
chr10	70284953	70284235	2	NA_ENSMUSG00000089835	624	2.4224	1.39403e-17	0.326756
chr18	61911824	61799392	2	Ablim3	554	1.6711	1.56243e-17	0.417238
chr16	95355676	95183639	2	NA_ENSMUSG00000116720	915	-2.50234	1.7239e-17	-0.323955
chr11	97115331	97098071	2	Tbx21	1405	-1.04488	1.82722e-17	-0.796311
chr2	131491496	131525922	1	Smox	1660	0.907027	2.07884e-17	0.733118
chr18	40439737	40436811	2	NA_ENSMUSG00000118315	377	3.42222	2.69449e-17	0.411416
chr9	15619857	15641224	1	4930540M03Rik	102	3.28331	2.7429e-17	0.289394
chr4	59260051	59263269	1	NA_ENSMUSG00000086952	437	-1.48991	4.72586e-17	-1.0196
chr1	129273302	130219278	1	Thsd7b	993	1.3967	4.75455e-17	0.342746
chr12	8893473	8873187	2	NA_ENSMUSG00000042976	58	1.64077	5.39125e-17	0.221549
chr14	63606503	63820809	1	Xkr6	1147	1.31344	6.62642e-17	0.411905
chr17	31207873	31246892	1	Ubash3a	564	-1.48475	7.15685e-17	-0.416295
chr11	106365472	106377558	1	Prr29	1745	1.90689	8.08587e-17	0.413825
chr7	48908716	49610090	1	Nav2	1174	0.9911	1.11274e-16	0.905978
chr3	68869586	68872163	1	1110032F04Rik	402	-2.2288	1.19124e-16	-0.395012
chr11	82305690	82176657	2	Ccl1	1142	-1.67574	1.21201e-16	-0.313464
chr2	127338639	127357651	1	Astl	1563	-1.12921	1.23375e-16	-0.764987
chr8	115585392	115595152	1	NA_ENSMUSG00000110592	1351	1.29648	1.24406e-16	0.225807
chr6	89259136	89257820	2	NA_ENSMUSG00000107732	1078	2.38645	1.89989e-16	0.723807
chr12	91788387	91633009	2	Ston2	804	1.16216	2.45906e-16	0.53987
chr7	114117781	114046782	2	Rras2	2018	-1.11946	2.83981e-16	-0.569184
chr13	93144724	93040713	2	Cmya5	1144	-1.79215	3.09155e-16	-0.300251
chr9	16501285	15910189	2	Fat3	105	1.95367	3.23336e-16	0.256168
chr17	8236043	8257141	1	Ccr6	52	1.48002	3.81451e-16	0.378143
chr13	41001151	40956414	2	A730081D07Rik	525	1.38903	3.88506e-16	0.536194
chr5	128433077	127781630	2	Tmem132d	1405	1.75751	4.95663e-16	0.246324
chr7	30823775	30818348	2	Ffar2	779	1.43188	5.01632e-16	0.588369
chr7	46639807	46443154	2	Sergef	1128	1.2004	5.39089e-16	0.518178
chr1	164863133	164936775	1	Gm20743	1382	-2.54521	5.46788e-16	-0.176848
chr3	68761433	68759906	2	NA_ENSMUSG00000102677	401	-2.1797	6.06289e-16	-0.276216
chr6	128143594	127961396	2	Tspan9	1502	-1.96423	9.63072e-16	-0.4638
chr6	100704734	100810913	1	Gxylt2	1179	-1.78788	9.90546e-16	-0.187625
chr2	31152316	31218775	1	Gpr107	394	1.29486	1.11428e-15	0.469575
chr6	142571614	142564837	2	Kcnj8	1705	-2.23988	1.17902e-15	-0.558254
chr6	38876165	38694390	2	Hipk2	251	-1.11799	1.31181e-15	-0.418098
chr6	112489943	112473683	2	Oxtr	1217	2.02266	1.34976e-15	0.186708
chr5	99729065	99217426	2	A930011G23Rik	873	0.840063	1.47688e-15	0.700603
chr9	118150231	118170376	1	Gm17399	1632	-2.57553	1.73881e-15	-0.230752
chr16	38713274	38598340	2	Arhgap31	514	0.961073	1.81627e-15	0.482762
chr11	90390895	90336536	2	Hlf	1293	1.13066	1.90663e-15	0.378137
chr12	70650182	70693780	1	NA_ENSMUSG00000114005	492	1.81289	1.95731e-15	0.236543
chr16	94174541	94179198	1	NA_ENSMUSG00000115246	906	1.23944	2.18968e-15	0.342981
chr7	49159819	49122334	2	NA_ENSMUSG00000108950	1176	1.51108	2.28928e-15	0.224683
chr1	62718073	62714723	2	NA_ENSMUSG00000100811	442	-3.46366	2.29357e-15	-0.140133
chr9	66158223	66272242	1	Dapk2	954	-1.09535	3.07104e-15	-0.369492
chr2	137198983	137199732	1	NA_ENSMUSG00000099683	1714	2.14697	3.09402e-15	0.227911
chr6	112947266	112717971	2	Srgap3	1219	1.24923	3.42998e-15	0.482676
chr4	155421704	155398763	2	5830444B04Rik	1695	1.94763	3.49623e-15	0.418794
chr2	17731464	17343909	2	Nebl	119	0.8304	3.61205e-15	0.508343
chr1	171917515	171953170	1	Slamf6	1500	-1.99674	3.62779e-15	-0.307879
chr12	104044443	104028769	2	Serpina12	908	-1.03477	3.62779e-15	-0.360714
chr15	93595891	93499114	2	Prickle1	866	1.49908	4.17836e-15	0.356787
chr10	70415581	70412460	2	NA_ENSMUSG00000112884	625	3.05265	6.05902e-15	0.139391
chr3	59262871	59216272	2	P2ry12	342	-1.8005	6.91685e-15	-0.260994
chr13	112288451	112384002	1	Ankrd55	1353	-1.92029	7.62793e-15	-0.239873
chrX	107255878	107296769	1	Gpr174	730	-1.79634	8.05215e-15	-0.194917
chr8	27159828	27170691	1	NA_ENSMUSG00000109589	360	1.07203	8.96807e-15	0.632702
chr12	71831078	71992333	1	Daam1	513	1.08404	1.03233e-14	0.476819
chr2	4178110	4180661	1	NA_ENSMUSG00000102136	24	2.84691	1.03487e-14	0.201352
chr15	18818774	18697684	2	NA_ENSMUSG00000084873	94	2.12488	1.09079e-14	0.25587
chr7	28692849	28699338	1	Fbxo27	673	1.17046	1.1589e-14	0.80693
chr2	4138984	4142627	1	NA_ENSMUSG00000102816	23	3.52054	1.18879e-14	0.144235
chr14	100286165	100292575	1	NA_ENSMUSG00000110273	1405	-1.80473	1.20971e-14	-0.39607
chr9	95406722	95399292	2	Chst2	1239	-1.80015	1.39853e-14	-0.457581
chr4	117975036	117993972	1	9530034E10Rik	943	1.7327	1.57116e-14	0.173479
chr18	84838704	84879871	1	Cyb5a	800	1.28598	1.60045e-14	0.436175
chr19	16132831	16387463	1	Gnaq	434	1.18924	1.60192e-14	0.456676
chr5	149367636	149393596	1	NA_ENSMUSG00000107271	1811	2.05362	1.7314e-14	0.357035
chr3	100437834	100439138	1	NA_ENSMUSG00000106639	906	-2.08321	2.0424e-14	-0.533149
chr1	60778843	60803790	1	NA_ENSMUSG00000085965	426	-2.65267	2.2111e-14	-0.238174
chr8	87563853	87589424	1	4933402J07Rik	992	1.65454	2.30891e-14	0.0686476
chr6	67376188	67291318	2	Il12rb2	643	-1.36834	2.31872e-14	-0.350473
chr19	57423494	57418291	2	NA_ENSMUSG00000117927	910	1.80438	2.33927e-14	0.296609
chr6	35326141	35312668	2	Fam180a	227	2.95662	2.64311e-14	0.295511
chr13	60802849	60798250	2	Ctsll3	836	-3.14815	3.96744e-14	-0.119825
chr11	83593087	83587882	2	Ccl6	1181	-1.61241	4.21976e-14	-0.182749
chr7	126676432	126672865	2	Sult1a1	2183	1.60078	4.36651e-14	0.31947
chr17	23645277	23628311	2	Mmp25	248	1.36638	4.53114e-14	0.483403
chr11	70812586	70790932	2	Scimp	888	-1.15454	5.73322e-14	-0.471587
chr16	36666081	36603869	2	Cd86	479	-1.93776	5.7738e-14	-0.207381
chr12	111981317	111979111	2	Rd3l	1052	2.71319	6.17554e-14	0.357987
chr9	111690348	111561437	2	Stac	1574	2.91601	6.80679e-14	0.210644
chr16	96723500	96773608	1	NA_ENSMUSG00000117000	939	1.27336	8.57079e-14	0.101546
chr8	119992438	120052793	1	Crispld2	1398	1.38523	9.06572e-14	0.403013
chr19	43689672	43733697	1	Entpd7	726	1.14244	9.13886e-14	0.434149
chr18	40256962	40531630	1	Kctd16	376	1.6042	9.73489e-14	0.18527
chr7	68273839	68363092	1	Fam169b	1283	-0.893746	9.78616e-14	-0.50906
chr14	63436394	63465498	1	Fam167a	1143	2.33334	1.04261e-13	0.216387
chr7	140218267	140231145	1	Scart1	2437	1.82881	1.07545e-13	0.494032
chr19	40748753	40827743	1	Cc2d2b	673	-1.14904	1.34892e-13	-0.211263
chr1	135584773	135599948	1	NA_ENSMUSG00000054412	1115	1.42467	1.3492e-13	0.402191
chr15	101491512	101485130	2	Krt83	1046	1.65691	1.45461e-13	0.633511
chr13	37345208	37419036	1	Ly86	465	2.17344	1.49163e-13	0.212241
chr7	81934473	81881251	2	Hdgfl3	1449	-1.97927	1.58456e-13	-0.277562
chr6	54972612	54923949	2	Nod1	537	-1.11306	1.75846e-13	-0.440305
chr12	104101113	104106137	1	Serpina5	909	-1.06276	1.95181e-13	-0.320076
chr11	83649355	83647844	2	Ccl3	1183	-4.5443	2.03414e-13	-0.323581
chr2	93334505	93201760	2	Tspan18	1185	1.23847	2.13757e-13	0.356702
chr12	80259443	80260557	1	NA_ENSMUSG00000112336	616	-1.75732	2.35044e-13	-0.530457
chr2	156615448	156614447	2	NA_ENSMUSG00000087508	1996	1.62299	2.72954e-13	0.394029
chr19	58096031	58091814	2	NA_ENSMUSG00000117871	916	-2.48569	2.82451e-13	-0.280692
chr3	132878596	132842202	2	Gm29811	1286	1.93401	2.97257e-13	0.348032
chr14	58300973	58363816	1	NA_ENSMUSG00000114690	1079	2.14517	3.51704e-13	0.0883683
chr8	111536097	111626030	1	Znrf1	1322	0.71863	3.70605e-13	0.65534
chr5	116312360	116318281	1	B230112J18Rik	1186	2.17927	4.00911e-13	0.15513
chrX	42489691	42491524	1	Tex13d	309	-1.96992	4.00911e-13	-0.259524
chr3	132684144	132841688	1	Tbck	1285	1.11093	4.10517e-13	0.3572
chr10	86972216	87028015	1	NA_ENSMUSG00000089656	1012	2.25997	4.16457e-13	0.200752
chr13	93991768	93983195	2	NA_ENSMUSG00000113791	1157	-1.30784	4.58284e-13	-0.253283
chr7	140247284	140300736	1	Scart2	2438	1.75725	4.68791e-13	0.191372
chr19	30003790	30006018	1	Trpd52l3	560	2.80104	5.12438e-13	0.393149
chr3	35666163	35597152	2	Gm6639	175	-1.42742	5.3828e-13	-0.0885809
chr2	128239643	128237693	2	NA_ENSMUSG00000086879	1581	-1.18694	5.52129e-13	-0.420536
chr9	58823412	58863175	1	Hcn4	840	2.56388	5.54127e-13	0.189905
chr9	75232020	75305451	1	Myo5c	1045	1.42466	5.54127e-13	0.259346
chr8	126046808	126029248	2	NA_ENSMUSG00000110698	1541	1.8174	5.78679e-13	0.134486
chr8	13975032	13952008	2	Tdrp	162	-1.96799	6.89695e-13	-0.343762
chr6	137654876	137477245	2	Eps8	1666	1.34475	6.9887e-13	0.334654
chr7	43440782	43443334	1	Cldnd2	949	-1.26008	7.1231e-13	-1.05018
chr13	113079147	113078106	2	NA_ENSMUSG00000116554	1371	-2.21733	1.05757e-12	-0.31467
chr7	128129547	128150657	1	Itgax	2276	-1.96845	1.21303e-12	-0.266171
chr18	58556257	58612773	1	Slc27a6	511	1.61784	1.40204e-12	0.252181
chrX	42502453	42529330	1	Sh2d1a	310	-2.24699	1.47533e-12	-0.236508
chr14	100284679	99870632	2	Klf12	1403	-1.35329	1.65001e-12	-0.272076
chr13	112367845	112356925	2	NA_ENSMUSG00000114536	1354	-1.99016	1.67586e-12	-0.143676
chr1	43444579	43570515	1	Nck2	280	-0.77876	1.68201e-12	-0.579863
chr1	106714274	106538178	2	Bcl2	893	-0.746777	1.68201e-12	-0.678949
chr2	77280592	77180340	2	Sestd1	823	2.06049	1.68201e-12	0.214883
chr3	144524001	144523229	2	NA_ENSMUSG00000106057	1401	1.68095	1.68201e-12	0.314708
chr5	77140252	77138471	2	NA_ENSMUSG00000106783	683	-1.23725	1.68201e-12	-0.6912
chr15	64098317	64101397	1	NA_ENSMUSG00000093695	376	-1.6044	1.68825e-12	-0.408321
chr8	27174646	27138773	2	Rab11fip1	359	0.941047	1.84218e-12	0.477299
chr10	88379132	88447329	1	Gnptab	1026	-0.833606	1.91276e-12	-0.478768
chr13	34734850	34747623	1	Fam50b	424	2.48451	2.14889e-12	0.118559
chr13	114151592	114124348	2	A430090L17Rik	1384	1.93757	2.14889e-12	0.175946
chr10	118204942	118210047	1	Il22	1302	1.36856	2.30904e-12	0.187851
chr1	164935527	164931644	2	Xcl1	1383	-3.66204	2.34518e-12	-0.283987
chr12	88631878	88629764	2	NA_ENSMUSG00000113538	790	3.93419	2.36172e-12	0.268314
chr9	13297957	13709388	1	Maml2	60	-0.674321	2.72218e-12	-0.532108
chr8	120045287	120036194	2	NA_ENSMUSG00000089776	1399	1.28152	3.0554e-12	0.419184
chr5	132543344	131437333	2	Auts2	1450	1.8456	3.28518e-12	0.350737
chr10	3740364	3967303	1	Plekhg1	6	1.36425	3.35894e-12	0.221108
chr10	95746077	95797236	1	NA_ENSMUSG00000101517	1107	1.90489	3.35894e-12	0.226546
chr19	40644146	40654035	1	NA_ENSMUSG00000117952	672	-1.19863	3.35894e-12	-0.238648
chr5	116392800	116390678	2	NA_ENSMUSG00000086945	1187	2.22796	3.37088e-12	0.326394
chr1	176814660	177020437	1	Sdccag8	1585	0.806756	3.57577e-12	0.487708
chr5	114853664	114883880	1	4930519G04Rik	1137	1.57869	3.57577e-12	0.332714
chr10	118556525	118502035	2	Ifngas1	1313	-0.852276	3.73049e-12	-0.299965
chr2	106693269	106868356	1	Mpped2	1275	2.45409	3.74466e-12	0.177622
chr10	116473878	116417861	2	Kcnmb4	1262	1.39374	3.99014e-12	0.4008
chr2	151980219	151969398	2	Fam110a	1853	0.867796	4.19279e-12	0.761067
chr4	63605261	63596901	2	Tex53	501	-2.13013	4.29751e-12	-0.249971
chr11	108343354	108414396	1	Apoh	1779	-0.883482	4.47073e-12	-0.17254
chr9	83254540	83240481	2	Gm27216	1139	1.83675	4.47073e-12	0.0877841
chrX	51681856	51387212	2	Hs6st2	350	2.08272	4.99112e-12	0.168387
chr13	4771651	4836485	1	NA_ENSMUSG00000053499	30	2.08889	5.31647e-12	0.170232
chr3	52927666	52906756	2	Gm20750	280	0.931338	5.39026e-12	0.343625
chr3	84155786	84087933	2	Mnd1	484	-1.02425	5.39026e-12	-0.226667
chr5	113650426	113612354	2	Cmklr1	1103	-1.56433	5.44182e-12	-0.350485
chr10	71181036	71204487	1	1700113B09Rik	641	2.22471	5.54809e-12	0.112114
chr7	30856178	30854330	2	Ffar3	780	1.28587	6.21755e-12	0.457622
chr14	78732776	78558750	2	Dgkh	1343	-1.31154	6.32095e-12	-0.315876
chr10	118165162	118163985	2	NA_ENSMUSG00000112684	1301	1.62455	7.20203e-12	0.466743
chr11	68196153	68192193	2	NA_ENSMUSG00000087242	759	-2.77082	7.60618e-12	-0.340546
chr2	140066805	139833480	2	Tasp1	1723	0.734503	7.61277e-12	0.465368
chr2	132145108	132052496	2	Slc23a2	1669	1.01178	8.66504e-12	0.415476
chr2	128502765	128178319	2	Morrbid	1579	-0.642369	8.9028e-12	-0.768755
chr19	40612366	40741602	1	Entpd1	671	-0.879455	9.57761e-12	-0.403473
chr9	45319100	45347581	1	Tmprss13	619	-1.05027	1.01825e-11	-0.135479
chr7	35754454	35685165	2	Dpy19l3	873	0.952889	1.01952e-11	0.461997
chr3	98013527	98150361	1	Notch2	877	0.78575	1.13116e-11	0.400207
chr17	73710453	73493228	2	Galnt14	1275	-1.72046	1.13482e-11	-0.199257
chr1	90260120	90255276	2	NA_ENSMUSG00000101951	768	2.59595	1.14797e-11	0.094654
chr15	92051165	92341967	1	Cntn1	855	1.51908	1.23063e-11	0.195708
chr6	115464990	115451815	2	NA_ENSMUSG00000108141	1272	1.30917	1.25608e-11	0.0859905
chr16	44333196	44240180	2	Sidt1	540	-1.22166	1.44141e-11	-0.335768
chr4	102741297	102973628	1	Sgip1	728	1.44976	1.5712e-11	0.299197
chr13	32536415	32532919	2	NA_ENSMUSG00000113449	382	1.87433	1.59527e-11	0.158219
chr4	55993739	55969023	2	Gm12519	403	1.68719	1.6363e-11	0.165781
chr7	99535466	99606771	1	Arrb1	1625	0.778446	1.67989e-11	0.499587
chr13	18397686	18121098	2	Pou6f2	119	1.7776	1.74742e-11	0.185873
chr11	68503019	68552698	1	Pik3r6	763	-1.68911	1.75348e-11	-0.274873
chr13	113136083	113144012	1	1700084D21Rik	1373	-2.1854	1.76148e-11	-0.177505
chr8	11008458	10984681	2	Irs2	93	0.979294	1.76148e-11	0.56801
chr9	120068996	120070622	1	NA_ENSMUSG00000111792	1671	-1.06416	2.09494e-11	-0.604413
chr5	64433955	64473588	1	NA_ENSMUSG00000105105	543	-1.60204	2.15373e-11	-0.183286
chr2	135583584	135325447	2	9630028H03Rik	1698	1.66917	2.37245e-11	0.143867
chr4	59189257	59222833	1	Ugcg	436	-0.973871	2.37245e-11	-0.444816
chr6	72235577	72206177	2	Atoh8	861	1.35425	2.37245e-11	0.333083
chr5	36868513	36955078	1	Ppp2r2c	400	-1.31265	2.53596e-11	-0.19187
chr3	100426405	100437754	1	4930406D18Rik	905	-1.61386	2.57009e-11	-0.265483
chr9	83346159	83353978	1	LOC118567674	1140	2.17854	2.81565e-11	0.133498
chr13	93094833	93098968	1	A630019I02Rik	1146	-1.83667	2.91358e-11	-0.435295
chr13	113035111	113091195	1	Cdc20b	1369	-1.11275	2.95216e-11	-0.329111
chr5	132544435	132545593	1	NA_ENSMUSG00000100420	1454	3.22039	3.04129e-11	0.393965
chr5	67427680	67437990	1	NA_ENSMUSG00000097840	588	-2.13231	3.21663e-11	-0.252032
chr12	8771323	8793715	1	Sdc1	57	1.1334	3.2435e-11	0.302432
chr18	42579652	42577881	2	Gpr151	390	3.27815	3.2631e-11	0.394644
chr8	64693054	64592542	2	Cpe	630	1.49273	3.52146e-11	0.249619
chr12	88631356	88706819	1	NA_ENSMUSG00000114001	788	2.86827	3.58072e-11	0.155527
chr17	51882727	51965257	1	Gm20098	1080	-1.52624	3.71239e-11	-0.242098
chr13	108449948	109953461	1	Pde4d	1327	-0.657797	3.72478e-11	-0.601028
chr2	25180758	25183339	1	Nrarp	195	-1.33082	3.76786e-11	-0.698076
chr14	63329220	63345635	1	Gm4151	1141	2.07901	3.81278e-11	0.129867
chr11	32000463	32059202	1	Nsg2	252	-1.49843	4.29552e-11	-0.289755
chr13	46273721	46300115	1	Stmnd1	598	1.07196	4.46797e-11	0.194902
chr10	25000020	25031035	1	NA_ENSMUSG00000111970	225	1.74567	4.58887e-11	0.151902
chr10	118441046	118445892	1	Ifng	1312	-1.02995	4.67877e-11	-0.645962
chr6	99666771	99625135	2	Eif4e3	1168	1.18285	4.68742e-11	0.418702
chr19	10739002	10717116	2	Cd5	301	-1.55386	4.74563e-11	-0.349724
chr9	15627933	15559864	2	Deup1	101	1.45913	4.87165e-11	0.254971
chr4	106561038	106589113	1	Dhcr24	758	1.46465	5.22421e-11	0.319492
chr19	42129059	42123273	2	Avpi1	699	0.947542	5.69795e-11	0.787975
chr3	153478210	153467216	2	NA_ENSMUSG00000104908	1483	1.26516	5.73243e-11	0.181035
chr3	155055407	154786291	2	Tnni3k	1499	1.28429	5.79872e-11	0.159756
chr18	56925548	56761716	2	Marchf3	496	0.682573	5.97139e-11	0.514899
chr2	128189987	128204634	1	NA_ENSMUSG00000085750	1580	-1.84588	6.10342e-11	-0.289086
chr4	155409190	155466823	1	Cfap74	1696	1.40964	6.16266e-11	0.273955
chr4	129573641	129548344	2	Lck	1159	-0.82267	6.26485e-11	-0.635114
chr11	83522175	83511736	2	Heatr9	1177	-3.27395	6.31391e-11	-0.216574
chr6	54429603	54503768	1	Wipf3	529	-2.82824	6.48328e-11	-0.250864
chr10	68541896	68430953	2	Cabcoco1	609	-1.9634	6.82045e-11	-0.183194
chr13	51418686	51378136	2	Gm32834	666	1.44575	7.44613e-11	0.1882
chr12	88632269	88665399	1	NA_ENSMUSG00000113997	789	3.5124	8.45633e-11	0.146717
chr7	125603429	125633570	1	Il21r	2159	-0.77944	8.85207e-11	-0.577327
chr10	61273438	61197112	2	Adamts14	516	-1.50125	9.13605e-11	-0.277781
chr5	128775550	128774525	2	NA_ENSMUSG00000106522	1415	2.50922	9.54207e-11	0.169235
chr13	60897447	60895350	2	Ctla2b	838	-3.91154	1.03112e-10	-0.396565
chr13	97434970	97497007	1	Lncenc1	1209	-1.4429	1.03923e-10	-0.140648
chr3	9403064	9437233	1	C030034L19Rik	24	1.44386	1.1179e-10	0.291892
chr16	5306801	5450664	1	Gm41414	54	1.37869	1.15528e-10	0.292006
chr16	58670292	58717636	1	Cpox	637	-1.46743	1.18766e-10	-0.244428
chr4	138724792	138746132	1	Pla2g2c	1377	1.69746	1.27208e-10	0.191727
chr13	44509558	44511037	1	Gm47792	582	-3.39269	1.37829e-10	-0.446749
chr5	139325622	139271876	2	Adap1	1621	-1.00699	1.42789e-10	-0.358454
chr3	122630168	122622255	2	Gm43568	1199	1.03077	1.43675e-10	0.205645
chr17	44367903	44366568	2	NA_ENSMUSG00000117106	948	-1.14478	1.46908e-10	-0.212746
chr18	32934931	33191228	1	Camk4	189	0.801549	1.65493e-10	0.540978
chr16	95257558	95300260	1	Kcnj15	916	-3.39286	1.68381e-10	-0.160692
chr3	127499350	126921612	2	Ank2	1228	1.53163	1.73933e-10	0.287626
chr3	94398517	94404501	1	Lingo4	743	2.97053	1.84586e-10	0.289073
chr5	43818885	43843986	1	Bst1	452	-1.40081	1.98581e-10	-0.273016
chr5	99508389	99511037	1	NA_ENSMUSG00000104753	875	1.01577	2.02894e-10	0.415587
chr8	10153911	10634742	1	Myo16	78	0.626257	2.3371e-10	0.374096
chr9	35421128	35507652	1	Cdon	338	0.743867	2.56047e-10	0.420737
chr7	112225856	112413106	1	Mical2	2001	0.849914	2.65607e-10	0.412292
chr15	57985419	58011009	1	Fam83a	321	1.30199	2.78382e-10	0.401149
chr6	15720661	15802169	1	Mdfic	67	0.850152	2.78382e-10	0.438149
chr1	51879608	51877110	2	NA_ENSMUSG00000100313	324	-1.58821	2.85227e-10	-0.175314
chr19	11469366	11482192	1	Ms4a6c	331	-2.12898	2.92086e-10	-0.240203
chr10	82985498	83195900	1	Chst11	960	0.583592	3.47155e-10	0.796908
chr15	102270563	102274121	1	Gm9918	1080	1.73896	3.52543e-10	0.411343
chr5	93093437	93176447	1	Septin11	812	0.672516	3.54426e-10	0.531372
chr18	83011903	83078855	1	NA_ENSMUSG00000118094	773	1.35678	3.63394e-10	0.144937
chr14	25441641	25453229	1	NA_ENSMUSG00000114232	266	-1.29779	4.12544e-10	-0.154594
chr3	101377083	101463059	1	Igsf3	923	-1.1134	4.15775e-10	-0.210263
chr7	68276594	68266339	2	Gm16157	1282	-1.34538	4.26633e-10	-0.429473
chr2	25145396	25122603	2	Gm13387	194	-1.35272	4.54563e-10	-0.225863
chr16	95900398	95901728	1	NA_ENSMUSG00000085903	922	-1.22942	4.5777e-10	-0.386584
chrX	13851367	13517080	2	Cask	126	0.9648	4.71173e-10	0.32768
chr14	71087270	71147008	1	NA_ENSMUSG00000115671	1271	-1.92936	5.1139e-10	-0.167952
chr13	113225908	113171608	2	Gzmk	1374	-1.46063	5.53542e-10	-0.31139
chr4	127358181	127354809	2	Gjb5	1117	1.7171	5.62375e-10	0.113225
chr16	36693978	36726804	1	Ildr1	480	-1.53348	5.77796e-10	-0.24273
chr12	17690856	17791933	1	Hpcal1	137	-0.65668	6.0295e-10	-0.415162
chr8	13986090	14003561	1	Gm5907	163	-1.21109	6.15317e-10	-0.318911
chr1	98131456	98144655	1	1810006J02Rik	870	-2.00942	6.57812e-10	-0.105263
chr16	95586593	95359169	2	Erg	918	-1.44548	6.73444e-10	-0.14353
chr3	30647869	30624267	2	Lrrc34	124	1.16565	7.21628e-10	0.152746
chr9	90270804	90202027	2	Tbc1d2b	1216	-0.860213	7.65073e-10	-0.382159
chr5	125434121	125413858	2	Dhx37	1384	0.854884	7.80492e-10	0.481169
chr10	125966168	126015359	1	Lrig3	1384	2.15951	8.55078e-10	0.177048
chr17	43270329	43324737	1	Adgrf1	935	1.47035	9.00671e-10	0.114321
chr1	60781834	60776665	2	NA_ENSMUSG00000086795	427	-1.78248	9.34392e-10	-0.39372
chr5	146600102	146586645	2	Gm34333	1759	1.53436	9.56828e-10	0.159127
chr4	133369706	133423702	1	Slc9a1	1246	0.77599	1.00961e-09	0.4782
chr5	3341485	3531008	1	Cdk6	2	-0.636262	1.04147e-09	-0.537066
chr19	10304877	10245265	2	Dagla	284	-2.00353	1.07562e-09	-0.326578
chr1	152399830	152510695	1	Colgalt2	1224	1.53662	1.07889e-09	0.241095
chr6	88725860	88716422	2	NA_ENSMUSG00000097730	1067	1.55287	1.07889e-09	0.329473
chr15	103366763	103344286	2	Itga5	1125	1.42498	1.16275e-09	0.300216
chr12	104865076	104763117	2	Clmn	924	1.78211	1.17297e-09	0.196838
chr6	71353035	71373284	1	NA_ENSMUSG00000108289	842	-2.82996	1.19714e-09	-0.241416
chr18	84859586	84857917	2	NA_ENSMUSG00000089744	801	1.50172	1.21186e-09	0.450197
chr17	31899178	31895639	2	NA_ENSMUSG00000117562	586	1.38965	1.2945e-09	0.214549
chr15	25843180	25973687	1	Retreg1	117	0.718717	1.30206e-09	0.379975
chr5	134229625	134220053	2	Ncf1	1461	-1.34852	1.30206e-09	-0.423866
chr2	79255426	79333123	1	Itga4	833	-0.93615	1.33526e-09	-0.2704
chr11	114890041	114904654	1	Cd300a	1843	-2.14324	1.49828e-09	-0.23007
chr6	52492451	52500086	1	1700094M24Rik	512	-2.03736	1.50153e-09	-0.110743
chr9	100486788	100457719	2	Il20rb	1312	-1.3261	1.50153e-09	-0.289768
chr9	65629648	65660528	1	Rbpms2	944	1.16943	1.75155e-09	0.319854
chr18	38601415	38586247	2	Spry4	359	-1.18588	1.95612e-09	-0.320692
chr17	50114019	50117459	1	NA_ENSMUSG00000117117	1069	0.799873	1.97378e-09	0.465117
chr3	132950291	132881745	2	Npnt	1287	1.57999	2.04031e-09	0.133902
chr11	33993152	33629339	2	Kcnip1	281	-0.717806	2.12559e-09	-0.403352
chr1	38384949	38393974	1	NA_ENSMUSG00000087131	227	-2.22529	2.15866e-09	-0.132829
chr6	35330846	35336825	1	1700065J11Rik	228	2.10393	2.21737e-09	0.350299
chr3	154711343	154708658	2	Gm20389	1498	1.80836	2.2226e-09	0.136181
chr11	97151495	97136171	2	Tbkbp1	1406	-0.812538	2.28404e-09	-0.545378
chr4	145315164	145267137	2	Tnfrsf8	1516	-0.768504	2.28404e-09	-0.437422
chr15	82338942	82345743	1	Pheta2	708	2.37529	2.32583e-09	0.208064
chr15	82338959	82349091	1	Smdt1	709	2.36392	2.32583e-09	0.179232
chr16	36598497	36569145	2	NA_ENSMUSG00000116961	478	-2.4704	2.36047e-09	-0.13946
chr12	70681850	70675847	2	NA_ENSMUSG00000112950	494	1.62804	2.36809e-09	0.375127
chr6	99896845	99884400	2	NA_ENSMUSG00000107204	1172	-1.87955	2.44325e-09	-0.174524
chr13	44504548	44472426	2	Gm34084	581	-2.36438	2.50137e-09	-0.167987
chr5	114859383	114855025	2	Gm9936	1138	1.32203	2.52514e-09	0.316981
chr10	75316877	75334784	1	Adora2a	663	-0.885646	2.54112e-09	-0.456968
chr6	145614319	145365134	2	Lmntd1	1738	-0.887341	2.54112e-09	-0.266882
chr10	87058045	87230589	1	1700113H08Rik	1013	1.62839	2.56163e-09	0.149286
chr13	60936625	60934155	2	Ctla2a	840	-2.38906	2.63514e-09	-0.304825
chr9	14903949	14885814	2	Izumo1r	89	-1.49926	2.8849e-09	-0.230952
chr19	53464796	53443230	2	NA_ENSMUSG00000097636	864	-0.697604	2.94281e-09	-0.560463
chr1	52630703	52651919	1	Nemp2	332	-0.909278	2.95338e-09	-0.403939
chr14	118787908	118875489	1	Cldn10	1477	-1.412	3.01862e-09	-0.23047
chr5	128953486	128757791	2	Rimbp2	1413	2.18026	3.04623e-09	0.180016
chr3	37639947	37644598	1	Spry1	210	1.05499	3.06418e-09	0.343927
chr9	83548327	83638801	1	Sh3bgrl2	1143	1.68903	3.11239e-09	0.231168
chr13	32783954	32700827	2	Mylk4	383	1.14337	3.12684e-09	0.0729366
chr19	24556352	24557228	1	NA_ENSMUSG00000117979	502	1.17633	3.25649e-09	0.594816
chr4	127474848	127476840	1	NA_ENSMUSG00000086138	1118	1.82721	3.28879e-09	0.125686
chr4	140246784	140026846	2	Igsf21	1405	1.26107	3.39003e-09	0.0905841
chr9	92457373	92492456	1	Plscr4	1230	-1.97053	3.41378e-09	-0.110324
chr17	14694235	14665500	2	Thbs2	124	1.83741	3.46607e-09	0.0572255
chr4	107209180	107218060	1	Ldlrad1	776	1.3308	3.49446e-09	0.327365
chr2	11172108	11301222	1	Prkcq	78	-0.621343	3.55148e-09	-0.453622
chr3	144283811	144284906	1	NA_ENSMUSG00000105197	1397	1.41197	3.82741e-09	0.575
chr13	104863893	104845283	2	Shisal2b	1300	1.49535	3.88845e-09	0.229432
chr4	156031643	156022008	2	NA_ENSMUSG00000087381	1733	-0.888333	4.02644e-09	-0.618552
chr10	21252114	21198101	2	NA_ENSMUSG00000111200	168	-1.07318	4.05435e-09	-0.286063
chr3	138742195	138907905	1	Tspan5	1354	-0.889458	4.05435e-09	-0.254543
chr15	34306677	34436273	1	Matn2	159	1.19469	4.08371e-09	0.211708
chr11	109797183	109802796	1	Gm11683	1802	1.50305	4.13202e-09	0.200743
chr19	11484578	11470166	2	NA_ENSMUSG00000099757	332	-1.55919	4.32938e-09	-0.267343
chr6	82881853	82877864	2	2310069B03Rik	922	1.33677	4.52326e-09	0.381292
chr10	7832470	7870396	1	Zc3h12d	38	-0.947937	4.64786e-09	-0.408851
chr13	44391117	44363836	2	NA_ENSMUSG00000112936	578	-2.25214	4.64786e-09	-0.114375
chr17	88791990	88716481	2	Lhcgr	1430	-2.033	4.71371e-09	-0.111264
chr1	151875419	151887063	1	NA_ENSMUSG00000100685	1222	-1.63643	4.76572e-09	-0.125848
chr17	78200248	78376592	1	Crim1	1301	-0.844124	4.78297e-09	-0.318908
chr10	78069302	78083913	1	Icosl	755	-1.17332	4.79491e-09	-0.312708
chr13	111368680	111361840	2	NA_ENSMUSG00000086201	1337	1.45058	4.82522e-09	0.123848
chr5	114896936	114912234	1	Oasl2	1139	0.806643	4.84362e-09	0.273121
chr10	87008025	86841198	2	Stab2	1010	1.55315	5.2456e-09	0.176292
chr12	107129681	107132576	1	NA_ENSMUSG00000086037	962	-1.1402	5.2456e-09	-0.549079
chr1	153737829	153721240	2	C230024C17Rik	1243	-1.60734	5.77524e-09	-0.372171
chr17	48432930	48419231	2	Apobec2	1054	-1.3154	5.8905e-09	-0.373797
chr15	86033777	85898929	2	Celsr1	781	-0.590522	6.14243e-09	-0.429574
chr2	169106453	169110415	1	NA_ENSMUSG00000086238	2229	1.588	6.40588e-09	0.231365
chr17	47140875	47361958	1	Trerf1	1017	0.528202	6.50053e-09	0.499572
chr11	81968457	80880169	2	Asic2	1129	0.809201	6.68377e-09	0.245698
chr13	112436596	112429434	2	NA_ENSMUSG00000114468	1357	-1.30727	6.75823e-09	-0.283152
chr14	70852933	70873954	1	2410012E07Rik	1269	-1.0612	6.98748e-09	-0.142463
chr15	75111970	75108158	2	Ly6c2	461	-1.44847	7.08576e-09	-0.493714
chr18	82920560	82918403	2	4930592I03Rik	772	1.13518	7.41166e-09	0.253006
chr7	140361671	140343815	2	Or13a27	2441	1.42932	7.52276e-09	0.215638
chr16	78302487	78250861	2	E330011O21Rik	725	-1.14635	7.90409e-09	-0.164832
chr6	147719451	147709982	2	NA_ENSMUSG00000086019	1769	2.82835	7.90409e-09	0.0949492
chr19	11443553	11467055	1	Ms4a4b	330	-1.24258	7.96398e-09	-0.238918
chr4	152115934	152120119	1	Tnfrsf25	1636	0.874174	8.01545e-09	0.68154
chr3	59005825	59318682	1	Med12l	336	-0.658027	8.23658e-09	-0.36074
chr1	153089507	153066481	2	NA_ENSMUSG00000099969	1234	-1.2162	8.29468e-09	-0.314336
chr9	60688158	60568859	2	Lrrc49	864	1.12083	8.35076e-09	0.151114
chr11	115187487	115247023	1	Tmem104	1856	-0.751964	8.37693e-09	-0.482253
chr13	111255013	111257749	1	Actbl2	1336	1.64737	8.70277e-09	0.308457
chr1	151571186	151721939	1	Niban1	1218	0.569421	8.70415e-09	0.413987
chr5	32232708	32366520	1	Plb1	316	1.22537	8.90999e-09	0.220571
chr1	171919356	171909957	2	Gm37065	1499	-2.43251	8.94928e-09	-0.312616
chr7	3390683	3415648	1	Cacng8	8	-1.47847	9.08589e-09	-0.19881
chr19	58204139	58236047	1	NA_ENSMUSG00000087002	917	-1.50129	9.8459e-09	-0.0850381
chr10	45024302	45028152	1	NA_ENSMUSG00000110891	403	0.974305	1.04285e-08	0.425911
chr8	127063893	127612286	1	Pard3	1552	1.01584	1.08196e-08	0.405772
chr18	10725548	10818704	1	Mib1	54	0.873825	1.09153e-08	0.302895
chr19	33517780	33498037	2	Lipo4	582	1.13339	1.09446e-08	0.0736477
chr14	121455762	121451730	2	NA_ENSMUSG00000115123	1500	0.869953	1.21082e-08	0.375222
chr3	84040175	83897655	2	Tmem131l	483	-0.616576	1.28963e-08	-0.306441
chr7	142460809	142494867	1	Lsp1	2539	0.922091	1.30535e-08	0.465628
chr12	70522598	70544587	1	NA_ENSMUSG00000113302	491	2.01283	1.37512e-08	0.101654
chr2	148408188	148404466	2	Thbd	1784	1.79649	1.37697e-08	0.464308
chr4	72201348	72215352	1	C630043F03Rik	525	1.20559	1.38154e-08	0.424117
chr1	82586921	82722059	1	Col4a3	638	1.67585	1.38528e-08	0.137098
chr18	82855894	82870604	1	4930445N18Rik	769	0.914633	1.39962e-08	0.289317
chr7	3400926	3391596	2	NA_ENSMUSG00000107862	9	-1.5847	1.42976e-08	-0.159518
chr2	153492790	153493841	1	NA_ENSMUSG00000079001	1906	1.15049	1.43404e-08	0.735115
chr15	25332659	25285802	2	NA_ENSMUSG00000115355	110	1.9241	1.45351e-08	0.103832
chr18	78142119	78100091	2	Slc14a1	717	-1.16324	1.47976e-08	-0.192508
chr1	138273738	138289462	1	Atp6v1g3	1155	-1.00237	1.54061e-08	-0.3064
chr8	11007850	11054541	1	9530052E02Rik	94	0.874264	1.58119e-08	0.326006
chr11	53350833	53421830	1	Aff4	479	0.756909	1.58221e-08	0.346952
chr5	113015791	112910482	2	Grk3	1094	1.12439	1.61322e-08	0.199695
chr2	137116644	137081456	2	Jag1	1713	1.07545	1.62576e-08	0.263136
chr2	172393794	172433757	1	Cass4	2261	0.833489	1.66331e-08	0.412431
chr17	73250986	73260656	1	E330032C10Rik	1272	-1.0619	1.68913e-08	-0.326146
chr10	28074820	28597397	1	Ptprk	247	-0.863945	1.72273e-08	-0.183968
chrX	41400854	41678601	1	Gria3	305	2.04415	1.73187e-08	0.127184
chr19	46707458	46741099	1	As3mt	810	-1.31576	1.73527e-08	-0.2474
chr9	27553480	27554957	1	NA_ENSMUSG00000111694	274	1.83689	1.84684e-08	0.125794
chr1	153844142	153779381	2	Rgsl1	1248	1.46575	1.87737e-08	0.210089
chr6	145056389	145059892	1	NA_ENSMUSG00000086643	1730	-1.44633	1.92042e-08	-0.163565
chr6	125494424	125509135	1	NA_ENSMUSG00000101162	1468	-1.24061	1.9304e-08	-0.162784
chr7	80535119	80454733	2	Blm	1417	0.530843	1.94328e-08	0.338321
chr13	24414803	24335937	2	NA_ENSMUSG00000084788	301	-0.959165	1.95863e-08	-0.391219
chr2	169020025	169021385	1	NA_ENSMUSG00000052368	2228	1.35723	2.1112e-08	0.153981
chr10	24927619	24930059	1	NA_ENSMUSG00000112758	224	1.39158	2.11177e-08	0.174025
chr18	82759041	82754505	2	2210420H20Rik	768	0.969911	2.12133e-08	0.24006
chr1	171653035	171632403	2	Slamf7	1493	-1.11831	2.15172e-08	-0.311279
chr1	40680574	40769273	1	Slc9a2	255	1.31128	2.19632e-08	0.17254
chr9	107289877	107254927	2	Mapkapk3	1411	0.729232	2.19632e-08	0.561863
chr12	54517079	54512421	2	NA_ENSMUSG00000113947	376	0.90043	2.23566e-08	0.226854
chr18	52825310	52826283	1	Gm50457	473	2.56721	2.23566e-08	0.148143
chr11	109828046	109787651	2	1700012B07Rik	1801	1.51111	2.37593e-08	0.232403
chr4	86670060	86648386	2	Plin2	581	0.829286	2.40997e-08	0.275581
chr1	163313710	163245119	2	Prrx1	1354	-2.80941	2.42311e-08	-0.1148
chr6	99950931	99928248	2	NA_ENSMUSG00000107528	1173	-2.4496	2.45721e-08	-0.0863206
chr9	57940112	57962865	1	Sema7a	821	-1.1122	2.4578e-08	-0.33586
chr13	51171022	51175188	1	Nxnl2	665	1.29873	2.67501e-08	0.51327
chr7	80405436	80388585	2	Furin	1415	0.921964	2.70463e-08	0.499807
chr5	118560679	118765438	1	Med13l	1215	0.492581	2.79102e-08	0.405232
chr16	93532388	93534042	1	NA_ENSMUSG00000116576	888	-1.12761	2.85547e-08	-0.21501
chr5	112252518	112246493	2	Cryba4	1077	1.19708	2.87901e-08	0.51847
chr9	58555437	58524298	2	Cd276	837	1.17088	2.94984e-08	0.21888
chr18	4634878	4682869	1	Jcad	13	1.93944	3.06405e-08	0.138555
chr2	4017717	4614043	1	Frmd4a	18	0.883932	3.06405e-08	0.394718
chr7	139213307	139103638	2	Stk32c	2410	-0.737083	3.06405e-08	-0.369298
chr9	118489099	118485559	2	NA_ENSMUSG00000110692	1636	-1.65918	3.15422e-08	-0.480441
chr15	78396001	78397184	1	NA_ENSMUSG00000116445	578	2.22528	3.18158e-08	0.333968
chr11	83116849	83122670	1	Slfn1	1164	-1.60287	3.22162e-08	-0.301825
chr6	128891126	128849090	2	BC035044	1527	-1.04777	3.24866e-08	-0.260949
chr1	162217623	162225550	1	Dnm3os	1341	-1.32214	3.51982e-08	-0.144273
chr2	127838876	128123873	1	Acoxl	1577	-0.958428	3.58311e-08	-0.336022
chr15	82338925	82329532	2	Naga	707	1.89271	3.60546e-08	0.200768
chr4	40920052	40931395	1	Spink4	190	-1.25505	3.62117e-08	-0.141101
chr16	95702075	95721051	1	Ets2	919	-0.842056	3.64749e-08	-0.219181
chr12	70674123	70675456	1	NA_ENSMUSG00000114159	493	2.38209	3.65701e-08	0.235695
chr19	8591254	8611835	1	Slc22a8	230	1.13445	3.67917e-08	0.201714
chr17	73494251	73521142	1	NA_ENSMUSG00000117023	1274	-2.71473	3.81556e-08	-0.128041
chr14	48590599	48596402	1	NA_ENSMUSG00000115636	619	2.03918	3.89892e-08	0.119083
chr5	36830653	36806921	2	Man2b2	399	-0.774302	3.94561e-08	-0.237575
chr8	82863356	83091268	1	Rnf150	876	1.5254	3.95414e-08	0.212349
chr6	127307967	127296186	2	Gm38404	1493	-0.83031	4.08057e-08	-0.200838
chr4	139968026	139960220	2	Klhdc7a	1404	2.96436	4.08317e-08	0.117949
chr11	62753100	62753498	1	NA_ENSMUSG00000096083	701	-1.97459	4.14992e-08	-0.419118
chr16	93604063	93583457	2	Setd4	889	-1.1445	4.193e-08	-0.0963905
chr4	15265831	15286753	1	Tmem64	78	0.692693	4.34039e-08	0.382613
chr4	106617241	106590909	2	Lexm	760	1.74446	4.38534e-08	0.214765
chr1	135688105	135434580	2	Nav1	1114	0.69797	4.39833e-08	0.337572
chr18	52767709	52915935	1	Sncaip	472	2.41072	4.53034e-08	0.14453
chr16	91464803	91435293	2	NA_ENSMUSG00000116987	848	-0.690298	4.79535e-08	-0.44846
chr7	3424195	3435667	1	Cacng6	10	-1.63133	4.91435e-08	-0.160873
chr8	33885747	33884774	2	NA_ENSMUSG00000098166	403	-1.57701	4.94458e-08	-0.257232
chr1	20669882	20684298	1	Lincmd1	94	1.84906	5.0311e-08	0.113987
chr11	16752203	16918158	1	Egfr	130	1.48367	5.05104e-08	0.146203
chr11	62458460	62514417	1	Pigl	686	0.659432	5.14338e-08	0.475489
chr3	87263738	87250758	2	Fcrls	513	-1.48792	5.28261e-08	-0.150673
chr5	64477008	64483967	1	C030018K13Rik	545	-1.03682	5.63453e-08	-0.562361
chr13	24327404	24477377	1	Cmah	300	-0.868288	5.7341e-08	-0.359025
chr13	33034560	33031202	2	NA_ENSMUSG00000113726	392	-1.66695	5.76262e-08	-0.132038
chr16	45224315	45257670	1	Btla	553	-1.09645	5.84705e-08	-0.194533
chr11	58889710	58891548	1	NA_ENSMUSG00000087654	590	3.09495	6.24735e-08	0.202927
chr4	132757252	132732966	2	Smpdl3b	1231	-0.984769	6.32669e-08	-0.360759
chr4	72200919	72117142	2	Tle1	523	1.21943	6.50921e-08	0.26314
chr12	54203860	54178981	2	Egln3	371	1.37617	6.56608e-08	0.302029
chr7	30787896	30791097	1	Krtdap	778	1.10594	6.58082e-08	0.175225
chr14	29721864	28904943	2	Cacna2d3	310	1.77976	6.6087e-08	0.250044
chr11	33705550	33711435	1	NA_ENSMUSG00000087328	283	-1.13419	6.61703e-08	-0.377079
chr2	135648907	135652063	1	Platr3	1699	2.15499	6.69278e-08	0.176191
chr2	46442710	46419535	2	Gm13470	576	-1.64879	6.76191e-08	-0.0469651
chr2	90580647	90429754	2	Ptprj	1127	-1.01127	6.86409e-08	-0.294882
chr7	3451357	3475020	1	NA_ENSMUSG00000107985	12	-1.93978	6.86409e-08	-0.215375
chr5	143622447	143710250	1	Cyth3	1697	-0.860714	7.07794e-08	-0.288139
chr5	24333923	24337216	1	NA_ENSMUSG00000086729	177	-1.24753	8.60492e-08	-0.198883
chr1	38836711	38793645	2	Lonrf2	228	-1.20004	8.75984e-08	-0.0665079
chr14	75455982	75529708	1	Siah3	1308	-0.798503	8.95299e-08	-0.220181
chr6	112947037	112949330	1	NA_ENSMUSG00000108103	1220	1.30919	9.23369e-08	0.591588
chr7	30184144	30186078	1	Cox7a1	731	1.24865	9.32115e-08	0.483423
chr1	171634879	171636022	1	NA_ENSMUSG00000103219	1492	-1.21293	9.42089e-08	-0.604228
chr15	78395912	78378400	2	Tex33	577	1.50325	9.42089e-08	0.217276
chr17	12118704	12219645	1	Agpat4	79	0.82311	9.56793e-08	0.355134
chr13	34711449	34715030	1	NA_ENSMUSG00000113615	421	2.08933	9.56864e-08	0.174165
chr4	152152371	152120331	2	Espn	1637	0.560925	9.63235e-08	0.574422
chr2	124708655	124711083	1	NA_ENSMUSG00000087450	1522	-1.05917	1.01409e-07	-0.275946
chr9	15493432	15545260	1	Smco4	100	0.784349	1.01767e-07	0.334473
chr14	29574697	29593304	1	NA_ENSMUSG00000114704	314	1.88451	1.02217e-07	0.0596571
chr10	44943294	44902558	2	Gm40638	402	1.13895	1.0313e-07	0.0870127
chr17	71311978	71252172	2	Emilin2	1253	-1.38591	1.04359e-07	-0.173835
chr13	113209659	113218098	1	Esm1	1375	-1.23937	1.06139e-07	-0.161495
chr1	150099963	150074873	2	Ptgs2os	1195	2.54394	1.0948e-07	0.0745016
chr4	62559847	62704001	1	Rgs3	485	-0.48782	1.10171e-07	-0.475714
chr16	18776847	18778262	1	Cldn5	221	0.891318	1.20321e-07	0.219457
chr11	70562881	70614483	1	Mink1	871	-0.829941	1.21261e-07	-0.362965
chr4	59438633	59314683	2	Susd1	438	-0.775438	1.21887e-07	-0.296521
chr1	53020179	52922324	2	1700019D03Rik	337	-1.71228	1.29879e-07	-0.117641
chr11	17052381	16971206	2	Plek	134	-0.982355	1.29879e-07	-0.273536
chr13	45099957	45117730	1	NA_ENSMUSG00000113553	587	-1.13475	1.29928e-07	-0.104035
chr13	94057796	94195409	1	Lhfpl2	1158	-1.44107	1.34912e-07	-0.152432
chr16	36990467	36963460	2	Fbxo40	488	-1.22298	1.36453e-07	-0.159038
chr7	66309195	66312499	1	NA_ENSMUSG00000109119	1261	-1.54053	1.40819e-07	-0.222124
chr5	149184063	149119565	2	Mm2pr	1802	0.704538	1.48078e-07	0.38653
chr7	128062640	128118491	1	Itgam	2275	-1.06068	1.49043e-07	-0.22479
chr10	26078255	26079447	1	Gm9767	236	-2.78111	1.50733e-07	-0.170955
chr10	88605152	88518279	2	Mybpc1	1030	-1.03712	1.5104e-07	-0.138406
chr16	33829665	33949338	1	Itgb5	439	1.24445	1.5104e-07	0.233181
chr18	81457899	81434183	2	NA_ENSMUSG00000118227	747	-1.05267	1.5104e-07	-0.210092
chr2	73596526	73616012	1	Chn1os3	770	-3.28814	1.53577e-07	-0.134952
chr1	130462576	130557075	1	NA_ENSMUSG00000085526	999	-1.1773	1.54417e-07	-0.178981
chr12	16646966	16535669	2	Lpin1	117	-0.514809	1.55713e-07	-0.310349
chr3	58637207	58616300	2	Erich6	331	1.5707	1.57273e-07	0.258333
chr6	115536900	115529131	2	NA_ENSMUSG00000107704	1273	1.32622	1.61356e-07	0.242308
chr13	33078575	33094380	1	Serpinb1b	393	-1.09417	1.61589e-07	-0.20234
chr5	24351604	24319589	2	Kcnh2	176	-1.03555	1.67473e-07	-0.257778
chr14	34600142	34590618	2	Opn4	420	1.15175	1.72975e-07	0.111873
chr10	118715726	118714481	2	Gm33337	1314	-1.65315	1.79588e-07	-0.304809
chr16	97356742	97442936	1	Bace2	941	-0.919993	1.81873e-07	-0.143555
chr1	155527143	155520173	2	Gm5532	1269	0.912154	1.8298e-07	0.165724
chr7	126649309	126672925	1	Sgf29	2181	0.724763	1.83002e-07	0.378114
chr1	138175708	138062861	2	Ptprc	1153	-0.547126	1.85412e-07	-0.399943
chr13	34612246	34610827	2	NA_ENSMUSG00000113185	418	2.46287	1.90457e-07	0.151025
chrX	59568071	59062145	2	Fgf13	405	-0.876622	1.91569e-07	-0.228117
chr14	100459423	100479525	1	NA_ENSMUSG00000115821	1406	-1.25722	1.91585e-07	-0.169711
chr5	146706622	146707496	1	NA_ENSMUSG00000106020	1760	0.897031	1.97106e-07	0.248845
chr12	86306006	86290761	2	NA_ENSMUSG00000097488	740	1.12677	2.00997e-07	0.273295
chr17	43158291	43146041	2	E130008D07Rik	934	1.29351	2.04207e-07	0.0608508
chr16	92826149	92601466	2	Runx1	881	0.399945	2.06366e-07	0.597642
chr2	166155663	166073089	2	Sulf2	2176	-0.958406	2.06387e-07	-0.21419
chr9	54661870	54604877	2	Acsbg1	752	0.855123	2.10753e-07	0.328391
chr6	52314832	52308389	2	Evx1os	510	-2.02027	2.13231e-07	-0.172295
chr11	11696439	11695133	2	NA_ENSMUSG00000073145	118	-0.537284	2.16406e-07	-0.536485
chr13	46418434	46431095	1	Rbm24	599	0.817021	2.33239e-07	0.182035
chr14	55765962	55768494	1	Ltb4r1	1022	1.07044	2.37696e-07	0.610892
chr15	77427979	77461968	1	NA_ENSMUSG00000086467	552	2.09849	2.41922e-07	0.148895
chr10	128989431	128992102	1	Or10p22	1505	-1.8865	2.43128e-07	-0.217965
chr8	86745453	86748655	1	NA_ENSMUSG00000074178	975	-0.763146	2.48631e-07	-0.477066
chr4	138863482	138799244	2	Pla2g5	1380	1.08161	2.51103e-07	0.142689
chr14	21481434	21672478	1	Kat6b	229	0.518106	2.59643e-07	0.416413
chr1	98057680	98031116	2	B230216N24Rik	869	-1.66029	2.69846e-07	-0.0540064
chr6	89216237	89211165	2	NA_ENSMUSG00000060416	1077	1.92552	2.75288e-07	0.110546
chr11	53120056	53111451	2	Gm11186	476	1.04799	2.76949e-07	0.118098
chr5	102481391	102897937	1	Arhgap24	914	1.21681	2.76949e-07	0.128775
chr3	109123149	109168457	1	Slc25a24	1121	0.894163	2.8398e-07	0.194546
chr6	71373427	71379173	1	Cd8a	844	-2.55425	2.84416e-07	-0.23627
chr3	103646068	103643954	2	Atg4a-ps	965	1.37211	2.85919e-07	0.242575
chr2	140389706	140229855	2	Sel1l2	1727	0.989359	2.88264e-07	0.149191
chr4	39450295	39451776	1	1700009N14Rik	177	1.587	2.90888e-07	0.0688317
chr14	77633860	77578544	2	NA_ENSMUSG00000115363	1333	-1.83243	2.9314e-07	-0.0829397
chr3	146149833	146195513	1	Mcoln2	1429	-0.878404	2.93445e-07	-0.291908
chr7	123214780	123273253	1	Slc5a11	2140	-1.29746	3.04253e-07	-0.232013
chr11	30026033	29743048	2	Eml6	232	1.10737	3.0528e-07	0.226997
chr11	11462094	11515192	1	Spata48	113	-0.811856	3.12293e-07	-0.266841
chr6	94283917	93675455	2	Magi1	1143	1.20563	3.12293e-07	0.140508
chr10	21593145	21622376	1	1700020N01Rik	173	-0.961178	3.17941e-07	-0.0958412
chr15	3268547	3280508	1	Selenop	2	1.65031	3.17941e-07	0.302149
chr5	21186255	21315132	1	Gsap	141	-0.64835	3.24447e-07	-0.282457
chr7	98119524	98051060	2	Myo7a	1596	-0.986902	3.26823e-07	-0.15126
chr14	54146287	54128298	2	NA_ENSMUSG00000106112	876	-0.958224	3.28264e-07	-0.345362
chr16	94313571	94128882	2	Hlcs	905	0.513915	3.30434e-07	0.3402
chr10	5551482	5020917	2	Syne1	17	0.746193	3.32959e-07	0.335169
chr17	84026019	84020663	2	NA_ENSMUSG00000117446	1360	-1.31314	3.33086e-07	-0.30381
chr7	46512780	46511451	2	NA_ENSMUSG00000110316	1129	1.10805	3.33086e-07	0.109524
chr17	32891642	32879219	2	Zfp870	615	1.20192	3.39901e-07	0.314222
chr11	99351104	99345565	2	Krt27	1486	1.32993	3.44476e-07	0.0978128
chr17	87460364	87454969	2	Gm30794	1409	-1.91896	3.45454e-07	-0.246327
chr3	100497429	100500125	1	NA_ENSMUSG00000104943	909	-1.22058	3.46428e-07	-0.19174
chr13	93073304	93074757	1	Gm4814	1145	-2.5947	3.4693e-07	-0.242302
chr13	52981073	52967209	2	Nfil3	681	0.756356	3.50345e-07	0.589759
chr4	47091909	47123070	1	Galnt12	342	1.20684	3.58079e-07	0.271362
chr11	62458541	62316426	2	Ncor1	685	0.596294	3.65712e-07	0.296247
chr11	57657826	57655415	2	NA_ENSMUSG00000086933	541	-1.18951	3.69936e-07	-0.581298
chr2	52676831	52428320	2	Cacnb4	605	-0.993289	3.79362e-07	-0.233806
chr2	128126038	128162547	1	Bcl2l11	1578	-0.758645	3.83879e-07	-0.399644
chr9	104337748	104288251	2	Acpp	1356	0.869328	4.04285e-07	0.311949
chr19	32980063	32974990	2	NA_ENSMUSG00000117664	579	0.797679	4.04505e-07	0.177968
chr9	88956900	88962419	1	Bcl2a1a	1200	2.09877	4.0456e-07	0.228965
chr12	36381450	36689503	1	Crppa	282	-1.88534	4.2284e-07	-0.136063
chr11	119228499	119143045	2	Tbc1d16	1983	-0.667288	4.26408e-07	-0.348441
chr10	61383530	61319656	2	Pald1	518	-0.917719	4.51873e-07	-0.204403
chr19	45363734	45530013	1	Btrc	772	0.677129	4.71117e-07	0.257775
chr2	68861441	69114282	1	Cers6	698	-1.40452	4.73435e-07	-0.164286
chr15	25622525	25813673	1	Myo10	116	0.981073	4.73852e-07	0.250156
chr14	45318771	45283087	2	Ero1a	550	0.770237	4.75238e-07	0.220606
chr10	61297833	61304680	1	Prf1	517	-1.18118	4.80657e-07	-0.423927
chr12	54656573	54645392	2	Sptssa	377	0.665928	4.8107e-07	0.360778
chr6	117559697	117572329	1	Gm9946	1311	3.24637	4.87313e-07	0.0881587
chr8	46770985	46770553	2	NA_ENSMUSG00000110374	527	-0.930883	4.9304e-07	-0.450876
chr14	34355433	34351881	2	Fam25c	412	1.2112	4.95577e-07	0.445099
chr8	68276567	68347699	1	Sh2d4a	661	1.83844	4.9563e-07	0.143108
chr5	14514918	14863459	1	Pclo	102	1.8371	5.04233e-07	0.132819
chr5	125179219	125017153	2	Ncor2	1376	-0.569434	5.04758e-07	-0.412584
chr17	31057675	31117988	1	Abcg1	558	-0.540529	5.14201e-07	-0.354514
chr4	150119263	150113879	2	NA_ENSMUSG00000087094	1608	1.72379	5.14201e-07	0.274032
chr3	37348346	37410108	1	Fgf2	206	-1.90672	5.2371e-07	-0.129657
chr15	25413764	25363277	2	Basp1	111	1.57694	5.29904e-07	0.166495
chr10	85266392	85220942	2	NA_ENSMUSG00000111752	988	-0.732818	5.35509e-07	-0.0642825
chr11	54247600	54254495	1	NA_ENSMUSG00000085585	503	1.20555	5.45628e-07	0.386095
chr17	65540782	65255999	2	Tmem232	1195	0.909146	5.45628e-07	0.171768
chr12	36382181	36381242	2	NA_ENSMUSG00000091007	283	-2.56978	5.55958e-07	-0.208946
chr3	109122895	109120533	2	NA_ENSMUSG00000105139	1122	0.725738	5.6374e-07	0.317308
chr15	93712769	93705313	2	NA_ENSMUSG00000116190	867	1.89709	5.68623e-07	0.17434
chr10	68530094	68533936	1	NA_ENSMUSG00000112793	610	-2.01689	5.86113e-07	-0.150527
chr7	142373753	142325837	2	Ifitm10	2535	-0.96656	5.86113e-07	-0.315447
chr1	88656308	88658100	1	NA_ENSMUSG00000100367	751	-0.715783	5.94462e-07	-0.698085
chr12	107784041	107744136	2	NA_ENSMUSG00000086975	968	0.906553	6.23546e-07	0.275892
chr10	41716634	41538846	2	Ccdc162	352	0.730014	6.41902e-07	0.345997
chr16	18416682	18421997	1	NA_ENSMUSG00000087556	213	1.61686	6.41902e-07	0.268482
chr13	46979908	47011195	1	NA_ENSMUSG00000051606	607	1.27182	6.48628e-07	0.107851
chr2	90479236	90488425	1	NA_ENSMUSG00000085471	1128	-1.00985	6.61856e-07	-0.263213
chr15	96642913	96571418	2	Slc38a1	894	0.453007	6.79389e-07	0.463147
chr8	120228456	120581390	1	Gse1	1406	-0.450669	7.06833e-07	-0.489212
chr11	67966193	68207148	1	Stx8	758	-0.924145	7.07972e-07	-0.244327
chr6	65525313	65634040	1	Tnip3	620	-0.703201	7.09926e-07	-0.257816
chr10	119021670	119018346	2	NA_ENSMUSG00000112540	1319	-1.34854	7.32559e-07	-0.14999
chr6	113641521	113640562	2	NA_ENSMUSG00000107723	1251	0.612124	7.32977e-07	0.572184
chr7	38228016	38216972	2	Plekhf1	892	0.781053	7.72892e-07	0.467746
chr6	5298455	5264147	2	Pon2	20	0.810488	7.73241e-07	0.348756
chr9	56539905	56540232	1	NA_ENSMUSG00000110821	781	-1.05444	8.1469e-07	-0.367378
chr6	99522721	98925338	2	Foxp1	1166	-0.60723	8.57459e-07	-0.920996
chr6	54473170	54463685	2	NA_ENSMUSG00000108081	530	-1.97275	8.7299e-07	-0.0650032
chr4	106847920	106841761	2	NA_ENSMUSG00000086940	767	0.73791	8.78096e-07	0.523302
chr19	47464401	47260174	2	Sh3pxd2a	825	-0.79772	8.85379e-07	-0.266892
chr1	132342023	132349626	1	F730311O21Rik	1044	-1.34216	8.9859e-07	-0.206793
chr1	85986917	85972365	2	NA_ENSMUSG00000100108	688	-1.36297	9.05268e-07	-0.129035
chr2	181202789	181193721	2	Ptk6	2398	1.45897	9.07683e-07	0.143978
chr2	16356304	16755839	1	Plxdc2	117	1.47262	9.14226e-07	0.169432
chr6	128887588	128898167	1	Clec2i	1528	-1.0816	9.14226e-07	-0.31314
chr18	65390334	65393031	1	NA_ENSMUSG00000117721	589	-1.06033	9.54269e-07	-0.294403
chr5	127632262	127709374	1	Glt1d1	1404	1.41848	9.66574e-07	0.080019
chr4	106589108	106587097	2	NA_ENSMUSG00000085023	759	2.09873	9.93393e-07	0.34107
chr9	92249750	92272278	1	Plscr1	1226	-1.29058	1.00263e-06	-0.181425
chr15	77447492	77422209	2	Apol7b	551	2.19004	1.00414e-06	0.146521
chr3	85887516	85869849	2	Glt28d2	501	-1.16681	1.02345e-06	-0.245117
chr12	95692226	95785215	1	Flrt2	810	2.06691	1.03133e-06	0.121813
chr17	49564343	49456022	2	Daam2	1064	1.35932	1.03807e-06	0.0985017
chr8	40634797	40551095	2	Mtmr7	463	0.741905	1.08767e-06	0.284911
chr1	152954993	153119261	1	Nmnat2	1233	-0.65131	1.10966e-06	-0.286177
chr7	30885031	30886446	1	NA_ENSMUSG00000100029	784	-1.5839	1.14164e-06	-0.358257
chr11	53720794	53725106	1	Il5	493	2.02896	1.14903e-06	0.236756
chr6	145076184	144993835	2	Bcat1	1728	-0.976951	1.1699e-06	-0.181743
chr6	140622663	140678472	1	Aebp2	1683	0.490026	1.17878e-06	0.364289
chr2	151950641	151947273	2	NA_ENSMUSG00000087004	1852	1.0958	1.1952e-06	0.317295
chr7	99859116	99917822	1	Xrra1	1636	0.822951	1.20156e-06	0.365683
chr18	42587341	42620902	1	NA_ENSMUSG00000117719	391	1.3702	1.20559e-06	0.23566
chr11	22860961	22759738	2	B3gnt2	177	-0.522655	1.26412e-06	-0.362689
chr4	88033364	87769925	2	Mllt3	587	-0.579651	1.29039e-06	-0.352822
chr1	164115264	164150026	1	Selp	1365	-0.957387	1.29498e-06	-0.225689
chr11	101952421	101960573	1	4930417O22Rik	1629	1.1454	1.30576e-06	0.146657
chr9	71163794	71208124	1	Gm32511	1003	-1.81055	1.32175e-06	-0.130603
chr16	52031225	52208048	1	Cblb	595	-0.442736	1.32473e-06	-0.434593
chr10	14327411	14336615	1	NA_ENSMUSG00000112225	100	-1.89793	1.36133e-06	-0.167009
chr7	66427517	66390890	2	Aldh1a3	1263	-1.31538	1.40024e-06	-0.175749
chr6	71322788	71337494	1	Cd8b1	840	-2.65531	1.44067e-06	-0.224981
chr15	58781951	58780461	2	NA_ENSMUSG00000093677	334	-0.921447	1.44676e-06	-0.233133
chr11	115133992	115116214	2	Cd300lf	1854	-1.16558	1.4657e-06	-0.266346
chr8	123653929	123663884	1	Rhou	1496	0.951854	1.46796e-06	0.131673
chr7	110221711	110283506	1	Swap70	1983	0.927203	1.4878e-06	0.236502
chr9	69364247	69348889	2	Gm15511	981	1.19927	1.49398e-06	0.286343
chr2	20931389	20921860	2	NA_ENSMUSG00000085206	152	1.23247	1.50851e-06	0.165794
chr15	60853778	60818994	2	Lratd2	353	1.01495	1.54042e-06	0.249914
chr1	132316126	132333488	1	Nuak2	1043	-1.80113	1.55037e-06	-0.192041
chr13	44568668	44537309	2	NA_ENSMUSG00000113977	583	-1.51006	1.56098e-06	-0.104527
chr4	63861347	63831308	2	Tnfsf8	506	-1.01377	1.56823e-06	-0.333413
chr1	86016816	86029958	1	Spata3	689	-1.34195	1.60061e-06	-0.149244
chr1	98095646	97795114	2	Pam	868	-1.22638	1.66888e-06	-0.126962
chr6	82764282	82767288	1	NA_ENSMUSG00000090293	919	0.939829	1.68738e-06	0.328245
chr16	32668197	32665223	2	Tnk2os	419	1.09085	1.69421e-06	0.383445
chr7	99660130	99667500	1	NA_ENSMUSG00000085095	1628	1.85552	1.69421e-06	0.136337
chr11	32101228	32095261	2	Gm12108	253	-1.12395	1.69489e-06	-0.189209
chr11	120963844	120964764	1	NA_ENSMUSG00000100629	2060	1.63663	1.70815e-06	0.350076
chr11	94392997	94343295	2	Abcc3	1311	0.840562	1.74424e-06	0.215435
chr11	94967593	94968456	1	H1f9	1328	2.17261	1.76366e-06	0.251568
chr7	40900937	40818476	2	A230077H06Rik	906	0.889912	1.76366e-06	0.0306127
chr6	144781977	143828425	2	Sox5	1721	-0.790645	1.77238e-06	-0.253051
chr19	24674008	24682233	1	Tmem252	503	1.19008	1.77951e-06	0.0842349
chr5	113644963	113645682	1	NA_ENSMUSG00000085713	1104	-1.3863	1.77951e-06	-0.59805
chr6	91156665	91174692	1	Hdac11	1117	0.960861	1.81277e-06	0.334489
chr10	75401115	75441679	1	Upb1	665	-0.863931	1.84126e-06	-0.272565
chr10	93540632	93584327	1	Ccdc38	1066	-0.814095	1.84126e-06	-0.205295
chr9	41004628	40969691	2	Crtam	506	-1.12279	1.85939e-06	-0.230267
chr1	161788495	161780689	2	Fasl	1333	-0.600032	1.88003e-06	-0.515146
chr17	84466205	84190076	2	Thada	1366	-0.430442	1.88003e-06	-0.468799
chr7	99889358	99870666	2	NA_ENSMUSG00000109002	1637	1.0958	1.89966e-06	0.267987
chr9	109991834	109988967	2	NA_ENSMUSG00000105856	1532	1.151	1.91674e-06	0.164273
chr9	53402325	53434402	1	4930550C14Rik	733	0.786142	1.92411e-06	0.227797
chr15	76522499	76516203	2	Scrt1	515	0.953227	1.95652e-06	0.358727
chr7	80186841	80226527	1	Sema4b	1403	0.600198	1.97542e-06	0.466686
chr13	103334497	102732486	2	Mast4	1281	0.561044	1.9859e-06	0.213064
chr1	82819835	82820377	1	NA_ENSMUSG00000100170	644	-0.99938	2.00943e-06	-0.377047
chr6	48999616	48986616	2	4930563H07Rik	461	1.05395	2.02447e-06	0.106035
chr9	83573289	83571560	2	Gm39384	1144	1.69501	2.03752e-06	0.228851
chr12	80260371	80167547	2	Actn1	613	-0.99608	2.06337e-06	-0.219333
chr7	72110761	72113456	1	NA_ENSMUSG00000108427	1320	-2.29213	2.11946e-06	-0.112206
chr3	153792087	153789305	2	5730460C07Rik	1484	0.59465	2.12939e-06	0.238835
chr2	167553314	167607845	1	Gm11476	2200	0.850685	2.14301e-06	0.242813
chr9	81858891	81776695	2	NA_ENSMUSG00000097241	1129	1.47591	2.17801e-06	0.115521
chr6	125237010	125232622	2	Cd27	1459	-0.991413	2.2052e-06	-0.511194
chr10	71159700	70922832	2	Bicc1	636	2.0615	2.24958e-06	0.0930699
chr17	47010556	46928295	2	Ubr2	1016	-0.616279	2.24958e-06	-0.266955
chr17	78200025	78199256	2	Gm32282	1302	-1.02358	2.24958e-06	-0.473768
chr1	52500679	52457294	2	Nab1	329	-0.627412	2.2665e-06	-0.300187
chr10	118805290	118803719	2	NA_ENSMUSG00000112198	1316	-1.26053	2.27533e-06	-0.287619
chrX	36743659	36777202	1	Slc25a43	240	1.12897	2.29774e-06	0.141587
chr11	100415697	100424824	1	Fkbp10	1563	-1.40958	2.32786e-06	-0.204371
chr6	83172755	83166152	2	NA_ENSMUSG00000085782	945	1.01251	2.34847e-06	0.433718
chr1	83116766	83119167	1	Ccl20	658	1.79269	2.35252e-06	0.136695
chr3	149445301	149284418	2	NA_ENSMUSG00000106515	1453	-1.82009	2.50348e-06	-0.114162
chr7	144001928	144424494	1	Shank2	2580	1.10461	2.54626e-06	0.233197
chr8	105471526	105467493	2	Tppp3	1202	1.7896	2.61922e-06	0.250673
chr13	117221075	117218701	2	NA_ENSMUSG00000091423	1402	0.689556	2.66908e-06	0.553575
chr2	57124003	57106830	2	Nr4a2	614	-0.904193	2.73849e-06	-0.453726
chr3	8509360	8561606	1	Stmn2	16	2.12521	2.74149e-06	0.10246
chr2	169633013	170071816	1	Tshz2	2235	-1.06606	2.82283e-06	-0.241622
chr8	33985914	33990524	1	NA_ENSMUSG00000110663	404	-1.4172	2.86524e-06	-0.1534
chr4	134768024	134741554	2	Ldlrap1	1291	-0.636737	2.87033e-06	-0.400809
chr4	134053838	134058996	1	NA_ENSMUSG00000049410	1266	-0.99083	2.88593e-06	-0.373737
chr6	89285725	89269511	2	4930512J16Rik	1079	1.49476	2.88593e-06	0.173124
chr1	164899591	164803969	2	NA_ENSMUSG00000103659	1381	-1.47131	2.88917e-06	-0.106781
chr17	50210135	50219642	1	NA_ENSMUSG00000104256	1070	0.538983	2.88962e-06	0.175508
chr5	34525838	34563641	1	Sh3bp2	361	-0.651014	2.9515e-06	-0.292622
chr5	31452431	31481754	1	Zfp512	303	-0.958183	3.04144e-06	-0.184762
chr6	48684549	48692060	1	Gimap4	443	-0.850973	3.09084e-06	-0.416838
chr11	115267243	115249169	2	Grin2c	1858	-0.638158	3.1095e-06	-0.193492
chr14	54182402	54182464	1	Traj36	905	-1.83992	3.12635e-06	-0.363447
chr14	54183774	54183838	1	Traj35	906	-1.88767	3.13902e-06	-0.322511
chr1	43196984	43123074	2	Fhl2	278	-1.06037	3.15064e-06	-0.246968
chr16	93458872	93391677	2	1700029J03Rik	886	-1.50812	3.15119e-06	-0.137111
chr1	90153401	90042132	2	Iqca	765	1.6118	3.30247e-06	0.0774287
chr13	46881027	46884898	1	NA_ENSMUSG00000114917	606	1.64528	3.43504e-06	0.140203
chr11	53480274	53476573	2	Sowaha	486	1.09376	3.47056e-06	0.270619
chr13	113046410	113042753	2	Gpx8	1370	-0.860775	3.48147e-06	-0.133111
chr15	86186141	86139128	2	Cerk	784	0.601532	3.51146e-06	0.34681
chr10	83648738	83600033	2	Appl2	967	0.860065	3.53087e-06	0.217295
chr13	40859754	40960892	1	Gcnt2	523	0.701332	3.5979e-06	0.26988
chr10	99298888	99423047	1	NA_ENSMUSG00000044633	1148	-0.92702	3.61338e-06	-0.156825
chr11	62820231	62850808	1	Trim16	704	1.63074	3.71364e-06	0.175006
chr14	34661707	34662704	1	NA_ENSMUSG00000115575	421	0.913976	3.87115e-06	0.250232
chr17	18914300	18958087	1	Vmn2r97	172	-1.18916	3.90472e-06	-0.0791364
chr11	30471827	30426006	2	4930505A04Rik	237	2.1655	3.94578e-06	0.0641683
chr5	35893319	36003923	1	Afap1	387	-1.17962	3.97477e-06	-0.175229
chr16	76373827	76287400	2	Nrip1	714	0.421345	4.02226e-06	0.309416
chr16	96634370	96648952	1	NA_ENSMUSG00000117179	938	0.983704	4.05403e-06	0.0538793
chr5	144026670	144019804	2	Ocm	1707	1.1526	4.10428e-06	0.150121
chr15	83526862	83544634	1	Bik	736	1.13767	4.11235e-06	0.249448
chr5	64467943	64454813	2	1700027F09Rik	544	-1.89858	4.14984e-06	-0.138251
chr3	14971201	15002727	1	A930001A20Rik	51	-1.21516	4.19564e-06	-0.065454
chr2	137663435	137829244	1	NA_ENSMUSG00000085640	1716	1.50454	4.29057e-06	0.0577683
chr14	67933442	67752135	2	Dock5	1210	0.524827	4.36753e-06	0.281105
chr4	150281646	150621966	1	Rere	1613	-0.45755	4.36753e-06	-0.338292
chr17	43016555	43089189	1	Tnfrsf21	933	1.22839	4.40176e-06	0.0953144
chr10	71082876	71083651	1	NA_ENSMUSG00000090212	638	2.16155	4.41923e-06	0.113108
chr7	132420030	132423713	1	NA_ENSMUSG00000108870	2341	1.35642	4.42227e-06	0.384019
chr6	135289359	135341684	1	NA_ENSMUSG00000108276	1638	1.26971	4.43623e-06	0.107819
chr1	180519727	180508778	2	NA_ENSMUSG00000102608	1620	1.12744	4.45081e-06	0.123518
chr8	125910450	125947440	1	Map3k21	1539	0.624151	4.51757e-06	0.0487207
chr7	129667405	129693400	1	NA_ENSMUSG00000108481	2304	2.06917	4.52058e-06	0.0748476
chr4	106804998	106744555	2	Acot11	766	0.50761	4.55231e-06	0.243083
chr3	102734529	102801513	1	Tspan2	948	0.797274	4.59785e-06	0.239556
chr8	104101625	104144511	1	Cdh5	1145	1.70418	4.62411e-06	0.106584
chr5	112649367	112652112	1	NA_ENSMUSG00000105152	1090	2.19336	4.79084e-06	0.204755
chr17	52461765	52452575	2	NA_ENSMUSG00000117035	1084	1.23116	4.83352e-06	0.204759
chr7	140402918	140399045	2	Or2j6	2443	2.2884	4.88812e-06	0.186289
chr1	184999570	184896789	2	Mark1	1685	-2.2628	4.9277e-06	-0.0890348
chr3	149304829	149345840	1	NA_ENSMUSG00000105797	1454	-2.10402	4.99542e-06	-0.106743
chr3	56183701	55625195	2	Nbea	313	0.851864	5.02911e-06	0.210638
chrX	106583186	106710557	1	Gm5127	725	1.50854	5.06878e-06	0.137413
chr4	150087365	150105927	1	Gpr157	1607	0.917245	5.14401e-06	0.327286
chr12	111971559	112068854	1	Tdrd9	1051	1.06335	5.15901e-06	0.201451
chr4	44092632	44109311	1	NA_ENSMUSG00000087326	294	-1.65278	5.31409e-06	-0.16667
chr2	165473230	165405028	2	Slc13a3	2164	-1.67597	5.36114e-06	-0.116597
chr15	61544183	61534676	2	NA_ENSMUSG00000116109	359	-1.63661	5.38652e-06	-0.165527
chr7	80371375	80349097	2	Man2a2	1413	0.761622	5.51146e-06	0.358994
chr9	65398506	65414853	1	Rasl12	935	-1.16852	5.55181e-06	-0.173235
chr8	91629729	91621448	2	NA_ENSMUSG00000090778	1020	1.22466	5.56278e-06	0.12946
chr3	100489324	100451628	2	Tent5c	907	-0.648107	5.61546e-06	-0.228146
chr5	113490333	113589725	1	Wscd2	1102	-0.845123	5.65498e-06	-0.227556
chr19	23141226	23168134	1	Klf9	485	0.781994	5.6587e-06	0.342619
chr5	125003221	125012547	1	Rflna	1375	-0.637455	5.69111e-06	-0.20459
chr1	189922363	189880492	2	Smyd2	1730	0.93304	5.72525e-06	0.201578
chr9	13446753	13444034	2	NA_ENSMUSG00000090592	61	-1.09594	5.7298e-06	-0.579968
chr6	113638467	113695026	1	Irak2	1250	0.482502	5.96934e-06	0.449746
chr19	42147400	42151703	1	Marveld1	700	0.995107	6.24469e-06	0.507597
chr16	45409053	45382135	2	Cd200	554	-2.01174	6.3256e-06	-0.117851
chr6	114397936	114483296	1	Hrh1	1263	1.49879	6.34247e-06	0.159
chr4	11704457	11714752	1	Gem	55	-0.784749	6.37687e-06	-0.390466
chr5	17888801	17781690	2	Cd36	129	1.83586	6.38285e-06	0.0767936
chr14	25459185	25666743	1	Zmiz1	267	-0.351874	6.393e-06	-0.502457
chr9	59941077	59826257	2	Gm20275	856	-0.985195	6.4304e-06	-0.1762
chr9	108338273	108337089	2	NA_ENSMUSG00000104208	1471	0.865588	6.44948e-06	0.601086
chr1	85937332	85933247	2	NA_ENSMUSG00000099767	686	-2.00357	6.5043e-06	-0.179295
chr2	178118975	178338492	1	Phactr3	2347	1.12651	6.51433e-06	0.101591
chr2	17185487	17181743	2	NA_ENSMUSG00000085193	118	2.11991	6.64482e-06	0.0539715
chr14	100213142	100245339	1	NA_ENSMUSG00000054391	1404	-1.86518	6.73372e-06	-0.12567
chr15	37433414	37421134	2	Gm15941	205	-0.911508	6.77946e-06	-0.135743
chr11	119834365	119820812	2	Rptoros	1998	-0.800579	6.88454e-06	-0.124286
chr13	112426340	112424222	2	NA_ENSMUSG00000114869	1356	-1.24269	7.12818e-06	-0.334549
chr2	32599709	32620806	1	St6galnac6	435	0.844711	7.14088e-06	0.315527
chr14	54184699	54184756	1	Traj34	907	-2.05549	7.2339e-06	-0.293759
chr2	30929863	30889471	2	Ptges	387	1.04255	7.24561e-06	0.256096
chr1	172028444	172000960	2	Vangl2	1501	-0.621362	7.29849e-06	-0.115086
chr4	150119283	150144169	1	Slc2a5	1609	1.33648	7.36786e-06	0.192749
chr13	40917895	40907332	2	NA_ENSMUSG00000114662	524	0.778797	7.41962e-06	0.363394
chr14	48537991	48571888	1	NA_ENSMUSG00000115725	618	0.963426	7.41962e-06	0.0355969
chr15	64314497	64316076	1	NA_ENSMUSG00000115752	377	-0.649278	7.57996e-06	-0.707206
chr14	48362615	48360578	2	NA_ENSMUSG00000114991	615	0.820418	7.69309e-06	0.182089
chr19	11536801	11558467	1	Ms4a4d	336	-1.23797	7.73292e-06	-0.163117
chr4	145410245	145449756	1	NA_ENSMUSG00000085101	1517	-0.859362	7.80873e-06	-0.0399079
chr6	28475139	28935162	1	Snd1	130	0.525987	7.80873e-06	0.408553
chr7	47110851	47125990	1	NA_ENSMUSG00000109501	1151	-2.02164	8.09678e-06	-0.146435
chr6	142964452	142821545	2	St8sia1	1711	-1.20728	8.13773e-06	-0.262228
chr5	107633850	107630250	2	A930041C12Rik	979	-0.973434	8.16387e-06	-0.112406
chr6	52313498	52318378	1	Evx1	511	-2.01291	8.20025e-06	-0.146622
chr10	28986303	28972288	2	2310057J18Rik	249	-1.98123	8.23753e-06	-0.0497746
chr11	11557421	11579460	1	Gm11998	114	-0.663435	8.26244e-06	-0.23146
chr11	119602905	119899576	1	Rptor	1997	-0.460252	8.26963e-06	-0.332778
chr10	27389866	27397225	1	4930579H20Rik	244	3.23197	8.3271e-06	0.116044
chr17	31855804	31844250	2	Sik1	585	0.487938	8.34617e-06	0.573594
chr6	127561338	127674248	1	Cracr2a	1495	-0.538073	8.34617e-06	-0.274987
chr8	120520615	120521686	1	NA_ENSMUSG00000097983	1407	-0.662481	8.34617e-06	-0.332012
chr18	15760157	15451924	2	Chst9	95	1.54233	8.36699e-06	0.0955112
chr2	136052239	136069917	1	Lamp5	1704	1.16832	8.5291e-06	0.051492
chr3	83766321	83774316	1	Sfrp2	480	-1.69484	8.603e-06	-0.108397
chr2	173522586	173528501	1	1700021F07Rik	2280	-0.631514	8.60924e-06	-0.157863
chr17	31286792	31350739	1	Slc37a1	567	-0.625081	8.71008e-06	-0.258228
chr11	115463454	115462045	2	NA_ENSMUSG00000085651	1872	-1.98643	8.82496e-06	-0.308565
chr14	54185358	54185414	1	Traj33	908	-1.89241	8.85684e-06	-0.276095
chrX	107403376	107397099	2	Itm2a	731	-1.39815	8.99524e-06	-0.1322
chr7	19950756	19937305	2	Igsf23	396	-0.88753	9.0115e-06	-0.279263
chr10	60277627	60302597	1	Psap	502	0.619681	9.03133e-06	0.378349
chr15	25238830	25137530	2	NA_ENSMUSG00000051237	109	1.52287	9.06563e-06	0.112946
chr11	67577466	67571622	2	NA_ENSMUSG00000087058	750	-0.938812	9.11459e-06	-0.217133
chr6	28831747	28661831	2	Lrrc4	131	1.00752	9.197e-06	0.237054
chr18	44812182	44425060	2	Mcc	419	1.04913	9.23736e-06	0.141146
chr10	71182040	71168737	2	C730027H18Rik	639	1.77336	9.35439e-06	0.0462508
chr15	36436691	36433319	2	NA_ENSMUSG00000115395	184	-1.52484	9.4879e-06	-0.171889
chr13	52757205	52729615	2	NA_ENSMUSG00000113737	679	-0.959972	9.83959e-06	-0.132206
chr16	11901363	11930600	1	Gm9961	108	0.903932	9.97595e-06	0.208403
chr16	11909445	11803721	2	Cpped1	107	0.78914	1.00465e-05	0.159664
chr17	84156440	84134033	2	Gm19696	1363	-0.587015	1.00576e-05	-0.326492
chr4	11386783	11331933	2	Esrp1	49	-0.798004	1.01634e-05	-0.138098
chr1	52580291	52570014	2	Gm28178	331	-1.43674	1.04329e-05	-0.165387
chr14	7994573	7964533	2	Dnase1l3	113	-1.42155	1.04576e-05	-0.255508
chr9	117873144	117881202	1	NA_ENSMUSG00000097240	1628	1.0655	1.06405e-05	0.178105
chr11	68432121	68497849	1	Pik3r5	762	-0.46684	1.0667e-05	-0.421361
chr2	167349183	167298444	2	B4galt5	2195	-0.44726	1.07234e-05	-0.36566
chr19	30175429	30098447	2	Gldc	562	1.26413	1.1179e-05	0.119057
chr17	28365222	28351515	2	Tulp1	481	0.783341	1.12059e-05	0.40906
chr3	104781056	104786018	1	Ppm1j	1005	-0.819139	1.12317e-05	-0.427914
chr6	67532489	67556204	1	NA_ENSMUSG00000105650	645	1.25594	1.12317e-05	0.197502
chr5	113842601	113843116	1	NA_ENSMUSG00000090458	1111	-1.07781	1.14266e-05	-0.545237
chr11	88905928	88936061	1	Scpep1os	1275	1.8192	1.15081e-05	0.0801525
chr16	38828906	38966070	1	NA_ENSMUSG00000086175	518	1.30726	1.16217e-05	0.148384
chr11	101987013	101971143	2	Dusp3	1632	1.19905	1.16784e-05	0.269194
chr18	75514645	75522806	1	Gm10532	691	0.73532	1.18076e-05	0.175876
chr1	183221522	183086266	2	Disp1	1662	0.756289	1.18614e-05	0.208978
chr2	173034580	173025685	2	NA_ENSMUSG00000087442	2272	-0.562587	1.20095e-05	-0.411314
chr9	120023598	120013755	2	Xirp1	1670	-0.592457	1.21472e-05	-0.266378
chr1	69687245	69531214	2	Ikzf2	499	0.447929	1.22331e-05	0.319178
chr9	50344968	50344201	2	Rpl10-ps3	685	0.97	1.22331e-05	0.125429
chr4	107968332	108013532	1	Slc1a7	796	1.1531	1.24921e-05	0.128616
chr6	135319561	135312155	2	Gm36582	1640	1.43088	1.24921e-05	0.185781
chr6	50456201	50293330	2	Osbpl3	473	0.345847	1.25394e-05	0.458893
chr5	107688010	107659461	2	NA_ENSMUSG00000097035	980	-0.657439	1.26073e-05	-0.136971
chr6	54566489	54501173	2	Scrn1	531	-1.18215	1.26538e-05	-0.107797
chr10	128401229	128395931	2	Slc39a5	1470	1.89572	1.2655e-05	0.311308
chr14	24245920	24133953	2	Dlg5	249	0.954189	1.2655e-05	0.106454
chr11	32347820	32428173	1	Sh3pxd2b	264	1.10045	1.28519e-05	0.221229
chr13	91460283	91703429	1	Ssbp2	1125	-0.436606	1.31732e-05	-0.221152
chr14	55784095	55769057	2	Adcy4	1023	1.12043	1.33116e-05	0.298667
chr3	105452330	105674002	1	Kcnd3	1018	1.19475	1.33116e-05	0.177063
chr7	140320858	140327625	1	Or13a19	2439	0.90052	1.33116e-05	0.212486
chr3	122924116	122864737	2	4933405D12Rik	1202	0.90955	1.33681e-05	0.214651
chr5	112215461	112233720	1	NA_ENSMUSG00000097986	1075	0.958362	1.3791e-05	0.26773
chr9	68653786	69388246	1	Rora	980	0.295327	1.3791e-05	0.399353
chr13	36836366	36885596	1	NA_ENSMUSG00000114483	457	0.980835	1.38117e-05	0.0621841
chr1	92760480	92759213	2	NA_ENSMUSG00000099665	813	-0.997804	1.39297e-05	-0.209181
chr9	92542223	92608428	1	Plod2	1231	-1.61253	1.39297e-05	-0.0890635
chr10	11281330	11298052	1	Fbxo30	70	0.617078	1.41079e-05	0.275959
chr12	75308322	75401456	1	Rhoj	554	1.31654	1.43348e-05	0.0741746
chr6	52262775	52267603	1	Hottip	509	-1.07361	1.44587e-05	-0.276933
chr2	130450278	130556124	1	Ptpra	1631	0.623633	1.4601e-05	0.289324
chr1	35879845	35881119	1	NA_ENSMUSG00000102531	172	1.04553	1.48848e-05	0.26919
chr8	70616155	70621483	1	Lrrc25	723	0.666997	1.52021e-05	0.458315
chr8	86885688	86886566	1	NA_ENSMUSG00000098434	977	-0.850898	1.54093e-05	-0.611917
chr7	30914873	30899176	2	Mag	785	-0.926426	1.54689e-05	-0.159914
chr1	88702221	88673125	2	Arl4c	752	-0.56779	1.55406e-05	-0.343625
chr2	148046969	148042877	2	Foxa2	1782	2.0861	1.57343e-05	0.197984
chr6	114969994	114860628	2	Vgll4	1265	-0.351073	1.58448e-05	-0.437498
chr6	71339535	71338886	2	NA_ENSMUSG00000107855	841	-3.41308	1.61606e-05	-0.311597
chr7	110061217	110095394	1	Zfp143	1981	0.565693	1.63022e-05	0.0985207
chr16	36562141	36493696	2	Casr	477	-0.990692	1.636e-05	-0.0723714
chr5	136693146	136701094	1	Myl10	1527	1.23087	1.636e-05	0.273968
chr6	65671590	65712326	1	Ndnf	621	-1.00318	1.63817e-05	-0.166832
chr7	4964406	4940512	2	Sbk2	76	-0.897496	1.64432e-05	-0.269124
chr8	86885258	86808160	2	N4bp1	976	-0.524076	1.66356e-05	-0.408857
chr4	118180043	118136957	2	Kdm4a	944	0.496536	1.70929e-05	0.301708
chr10	75764341	75646112	2	Cabin1	671	0.463696	1.71717e-05	0.258254
chr6	82774454	82725025	2	Hk2	918	0.645243	1.73922e-05	0.292663
chr12	80209243	80211916	1	NA_ENSMUSG00000112852	615	-1.44135	1.77817e-05	-0.210689
chr10	21189182	21177627	2	NA_ENSMUSG00000110967	166	-0.692204	1.80312e-05	-0.162349
chr19	18749983	18892511	1	Trpm6	453	0.921863	1.80312e-05	0.1236
chr5	100572245	100553725	2	Plac8	894	-0.760306	1.80487e-05	-0.260863
chr2	35336976	35313986	2	Stom	490	0.871984	1.87379e-05	0.215746
chr13	45235635	45335588	1	NA_ENSMUSG00000113772	588	-1.08297	1.88976e-05	-0.0599777
chr3	9610085	9427020	2	Zfp704	25	0.728777	1.90841e-05	0.1798
chr15	61774451	61534676	2	D030024E09Rik	360	-1.20527	1.92053e-05	-0.132889
chr19	28835049	28913960	1	Slc1a1	537	1.51984	1.92053e-05	0.111683
chr16	18426852	18406886	2	Comt	212	0.891645	1.93331e-05	0.259778
chr1	106541943	106575045	1	NA_ENSMUSG00000054006	892	-0.91018	1.93468e-05	-0.248479
chr10	67497707	67496359	2	NA_ENSMUSG00000112120	594	-1.30463	1.93633e-05	-0.377279
chr16	20803385	20800292	2	NA_ENSMUSG00000116922	280	-0.957248	1.93908e-05	-0.172502
chr18	65394066	65265529	2	Alpk2	586	-0.713389	1.93908e-05	-0.242574
chr7	46561301	46578201	1	NA_ENSMUSG00000087492	1130	0.695541	1.94632e-05	0.122657
chr13	21945094	21960779	1	Zfp184	199	-0.780939	1.95621e-05	-0.193419
chr14	54180574	54180635	1	Traj38	903	-1.58093	1.95621e-05	-0.391
chr7	99863462	99837569	2	Spcs2	1635	0.760307	1.95995e-05	0.289759
chr7	113207465	113314126	1	Arntl	2009	0.430386	1.96267e-05	0.265333
chr10	98914406	99026143	1	Atp2b1	1136	0.370932	1.96755e-05	0.371016
chr9	8740988	8644073	2	Gm32014	45	1.64563	1.96855e-05	0.056019
chr8	111630374	111623785	2	Ldhd	1323	1.26626	1.97844e-05	0.242978
chr1	153550045	153503015	2	Npl	1240	0.852037	2.00237e-05	0.224641
chr19	58455909	58235604	2	Gfra1	918	-1.36459	2.05959e-05	-0.126762
chr6	99388499	99384607	2	NA_ENSMUSG00000093559	1167	-0.563438	2.06379e-05	-0.25006
chr1	192092559	191997205	2	Traf5	1767	-0.703974	2.07235e-05	-0.260352
chr13	93719175	93706182	2	AW495222	1154	-1.23133	2.07235e-05	-0.0799111
chr5	134314760	134237834	2	Gtf2i	1462	-0.456146	2.07235e-05	-0.388714
chr4	62633712	62627677	2	NA_ENSMUSG00000085177	486	-0.569421	2.09197e-05	-0.489993
chr4	156013843	156016612	1	Tnfrsf4	1731	-1.78211	2.11464e-05	-0.26853
chr4	120666572	120667820	1	Cited4	1010	0.862183	2.15155e-05	0.440486
chr13	112464070	112510086	1	Il6st	1358	-0.972377	2.15709e-05	-0.200914
chr14	106106198	106135859	1	Trim52	1445	-1.2311	2.18933e-05	-0.0613713
chr13	32851185	32842092	2	Serpinb1a	386	1.02493	2.21005e-05	0.254752
chr14	62837678	62961509	1	Wdfy2	1130	0.428591	2.21005e-05	0.380292
chr19	10920632	10914287	2	Zp1	309	2.02428	2.2418e-05	0.284203
chr4	32238804	32586108	1	Bach2	136	-0.364703	2.25108e-05	-0.506802
chr5	124628576	124724455	1	Atp6v0a2	1369	-0.686116	2.26872e-05	-0.155679
chr5	143897685	143890741	2	Ankrd61	1701	2.22246	2.35293e-05	0.199432
chr18	65349157	65368824	1	NA_ENSMUSG00000118163	588	-0.81354	2.37318e-05	-0.122174
chr2	32151082	32234537	1	Prrc2b	416	-0.390892	2.45447e-05	-0.323787
chr11	54100095	54131665	1	P4ha2	501	0.707441	2.45926e-05	0.176076
chr11	100291286	100278706	2	NA_ENSMUSG00000086163	1554	1.05138	2.45926e-05	0.243844
chr6	115360951	115490399	1	Pparg	1271	1.20201	2.46112e-05	0.0730191
chr18	56769717	56801688	1	NA_ENSMUSG00000087597	497	0.716344	2.50371e-05	0.14961
chr4	139943519	139926111	2	4933427I22Rik	1403	2.89945	2.53221e-05	0.075527
chr19	11604849	11586604	2	Ms4a6d	337	-0.986643	2.54936e-05	-0.172778
chr5	77122348	77116810	2	NA_ENSMUSG00000085858	682	-0.853334	2.54937e-05	-0.180308
chr14	54181518	54181577	1	Traj37	904	-1.69875	2.55372e-05	-0.383479
chr6	115944938	115950236	1	H1f8	1287	2.41623	2.59869e-05	0.169695
chr17	37001163	37010635	1	Zfp57	841	1.25045	2.60519e-05	0.188187
chr9	83145915	83147364	1	NA_ENSMUSG00000101144	1138	1.76579	2.61705e-05	0.175549
chr3	144205220	144188530	2	Lmo4	1395	0.758893	2.64113e-05	0.339864
chr11	95076801	95044474	2	Itga3	1334	0.658545	2.64129e-05	0.281241
chr11	29825668	29822395	2	Fem1al	233	1.81956	2.68091e-05	0.10127
chr11	88955465	88924020	2	Scpep1	1276	0.768561	2.70665e-05	0.18153
chr13	92611091	92711947	1	Serinc5	1140	0.75306	2.70665e-05	0.134838
chr3	8628051	8632454	1	Gm32496	17	1.73605	2.712e-05	0.139495
chr10	116950769	116905784	2	Rab3ip	1270	-0.601684	2.81871e-05	-0.249987
chr8	33929863	33782643	2	Rbpms	401	-1.21783	2.82295e-05	-0.190473
chr19	10290926	10293421	1	NA_ENSMUSG00000118330	285	-2.09383	2.82732e-05	-0.369238
chr9	57998041	58007451	1	NA_ENSMUSG00000097604	822	-0.818961	2.83345e-05	-0.178708
chr5	144965847	144876495	2	Smurf1	1719	-0.597323	2.90666e-05	-0.282587
chr3	37761037	37767297	1	NA_ENSMUSG00000106441	212	0.932911	2.91715e-05	0.317743
chr19	25672411	25678991	1	Dmrt2	512	2.08352	2.96037e-05	0.182162
chr11	106487852	106394650	2	Ern1	1747	0.365609	3.01094e-05	0.267073
chr13	88821472	89323223	1	Edil3	1111	1.076	3.01518e-05	0.155632
chr2	9352431	9447676	1	Gm13219	63	-1.066	3.05684e-05	-0.0796985
chr4	148287965	148240264	2	Disp3	1563	1.06662	3.05684e-05	0.096127
chr1	177458966	177461204	1	NA_ENSMUSG00000102432	1590	-2.19589	3.06417e-05	-0.190422
chr7	71217049	71224409	1	6030442E23Rik	1312	-1.17225	3.06417e-05	-0.0232857
chr16	76022281	75858793	2	Samsn1	711	0.667479	3.07575e-05	0.251296
chr5	112589996	112582936	2	1700034G24Rik	1089	2.01158	3.15154e-05	0.0755746
chr2	25622005	25620067	2	Tmem141	237	-1.67878	3.16458e-05	-0.246654
chr1	51987148	52107189	1	Stat4	325	-0.431334	3.20599e-05	-0.312409
chr2	116976428	116972575	2	NA_ENSMUSG00000099470	1384	-1.36062	3.23852e-05	-0.225974
chr10	21419358	21426565	1	NA_ENSMUSG00000037535	172	-0.53485	3.25961e-05	-0.0963776
chr10	41568016	41576476	1	5730435O14Rik	354	0.752724	3.26234e-05	0.17273
chr15	58510048	58665092	1	Fer1l6	333	-0.670648	3.27639e-05	-0.161806
chr1	104768529	104995481	1	Cdh20	877	1.66248	3.28139e-05	0.110892
chr14	48120823	48281575	1	Peli2	614	-1.26139	3.28878e-05	-0.109635
chr1	133363572	133380336	1	Etnk2	1064	1.45669	3.31977e-05	0.164895
chr6	49036546	49070929	1	Gpnmb	462	0.89838	3.34695e-05	0.185844
chr17	73804134	73832094	1	Ehd3	1278	-0.544147	3.39051e-05	-0.289333
chr3	103575231	103645569	1	Syt6	963	1.10358	3.40015e-05	0.158902
chr7	129658928	129731647	1	NA_ENSMUSG00000108580	2303	1.65115	3.42233e-05	0.0749364
chr1	60043184	59982490	2	Ica1l	418	-1.11959	3.43679e-05	-0.131013
chr11	99285262	99279959	2	Krt24	1483	1.00327	3.45271e-05	0.218578
chr1	84364180	84036296	2	Pid1	662	-1.55411	3.58719e-05	-0.0988984
chr3	131110471	131224356	1	Lef1	1273	-0.449567	3.58851e-05	-0.335397
chr16	90143769	89787111	2	Tiam1	816	0.467295	3.61057e-05	0.375559
chr2	181187247	181188771	1	Ppdpf	2397	1.64283	3.61057e-05	0.214784
chr8	123735142	123727772	2	NA_ENSMUSG00000110467	1497	1.31531	3.61057e-05	0.0941524
chr17	28691329	28748406	1	Mapk14	494	0.496135	3.62775e-05	0.307124
chr6	29396309	29426994	1	Ccdc136	143	-1.27567	3.63716e-05	-0.14707
chrX	19167241	19156981	2	NA_ENSMUSG00000073274	141	-1.26585	3.71078e-05	-0.182975
chr10	121351278	121263820	2	Tbc1d30	1354	-0.733263	3.71752e-05	-0.185933
chr19	21778342	21858360	1	Cemip2	475	-0.672346	3.74896e-05	-0.216466
chr7	117380979	117673580	1	Xylt1	2047	0.440387	3.79935e-05	0.385442
chr10	56437603	56436354	2	NA_ENSMUSG00000112175	466	1.67582	3.80251e-05	0.118676
chr8	120101482	120080890	2	Zdhhc7	1400	0.646594	3.80645e-05	0.216905
chr2	20968881	20847919	2	Arhgap21	151	0.548541	3.8116e-05	0.246381
chr15	60923012	60896859	2	A1bg	354	1.93487	3.83336e-05	0.0707651
chr6	48863107	48847659	2	NA_ENSMUSG00000107597	455	0.959158	3.85855e-05	0.14094
chr19	46761596	46880192	1	Cnnm2	811	0.51404	3.87265e-05	0.312699
chr10	99460230	99452654	2	NA_ENSMUSG00000112082	1149	-1.07994	3.88857e-05	-0.172978
chr8	91474598	91449521	2	NA_ENSMUSG00000110138	1019	1.15117	3.89357e-05	0.0881715
chr6	145441756	145444028	1	NA_ENSMUSG00000086722	1739	-0.98413	3.94142e-05	-0.0620222
chr7	43444083	43457800	1	Etfb	950	-0.76478	3.9898e-05	-0.296013
chr17	88668660	88715152	1	Gtf2a1l	1429	-1.97732	4.00221e-05	-0.0998508
chr2	31142008	31026206	2	Fnbp1	392	0.33451	4.03515e-05	0.498791
chr8	115707794	115682942	2	Maf	1352	0.58092	4.03829e-05	0.256673
chr16	97170752	96590840	2	Dscam	937	0.600303	4.05616e-05	0.281318
chr3	69222419	69223618	1	Arl14	408	-0.581358	4.06125e-05	-0.303898
chr6	146502223	146108299	2	Itpr2	1747	-0.418678	4.09083e-05	-0.313612
chr13	112800792	112867894	1	Plpp1	1364	-1.14299	4.11548e-05	-0.105616
chr8	121578806	121549440	2	Fbxo31	1430	0.635432	4.1603e-05	0.380826
chr17	50190674	49992257	2	Rftn1	1068	0.412685	4.25593e-05	0.346102
chr7	4063204	4003402	2	Lair1	34	-1.7658	4.26449e-05	-0.0990349
chr7	113142023	113100168	2	4930543E12Rik	2008	0.625113	4.32862e-05	0.0620824
chr17	32536558	32551798	1	Cyp4f16	603	1.08448	4.34146e-05	0.193495
chr13	117208536	117274415	1	Emb	1401	0.453198	4.3455e-05	0.319007
chr14	64086234	64097678	1	Prss51	1154	2.75249	4.34931e-05	0.0861364
chr2	148443563	148436640	2	Cd93	1785	1.04358	4.34931e-05	0.193651
chr18	39929374	39906180	2	NA_ENSMUSG00000118015	371	0.486095	4.35529e-05	0.0471493
chr19	5924816	5915636	2	Cdc42ep2	147	0.779198	4.36091e-05	0.328664
chr19	34550694	34576419	1	Ifit2	598	-0.708193	4.38348e-05	-0.171203
chr1	87620312	87720507	1	Inpp5d	725	0.399764	4.41288e-05	0.353578
chr2	132144533	132220250	1	NA_ENSMUSG00000086756	1670	0.63392	4.44439e-05	0.164864
chr13	119623819	119654359	1	Ccl28	1420	0.846608	4.61932e-05	0.190479
chr13	93772194	93770950	2	NA_ENSMUSG00000113647	1156	-0.696443	4.62683e-05	-0.339504
chr15	37792570	37366175	2	Ncald	203	-0.722308	4.63194e-05	-0.197384
chr11	115187859	115182832	2	Nat9	1857	-0.5929	4.6477e-05	-0.572913
chr17	32879221	32880304	1	NA_ENSMUSG00000117601	614	1.51323	4.67381e-05	0.351492
chr14	54186101	54186166	1	Traj32	909	-2.03448	4.68784e-05	-0.247416
chr5	132546056	132550633	1	NA_ENSMUSG00000105809	1455	2.69991	4.68784e-05	0.210149
chr7	99711340	99657804	2	Slco2b1	1629	1.40834	4.77917e-05	0.122708
chr3	136670124	136937727	1	Ppp3ca	1319	0.416563	4.78522e-05	0.368905
chr1	52522902	52582679	1	Gm53065	330	-1.41593	4.80562e-05	-0.116019
chr10	24712159	24637914	2	Enpp1	220	-0.663547	4.82604e-05	-0.155136
chr1	149961290	149829618	2	Pla2g4a	1194	0.523854	4.89621e-05	0.020308
chr4	43840201	43830542	2	Or13c7c	287	-3.89487	4.9424e-05	-0.0951904
chr12	77683061	77689491	1	NA_ENSMUSG00000111903	587	-0.887908	4.94472e-05	-0.0889777
chr8	121356836	121256747	2	NA_ENSMUSG00000097384	1424	1.34948	4.94567e-05	0.116606
chr4	122961188	122946850	2	Mfsd2a	1027	-0.793487	4.98228e-05	-0.24066
chr10	78138097	78121433	2	NA_ENSMUSG00000112662	756	-0.780281	5.01655e-05	-0.170187
chr1	85961007	85938318	2	Gpr55	687	-1.61415	5.10388e-05	-0.121362
chr2	124089969	124667770	1	Sema6d	1519	-0.839618	5.10651e-05	-0.105517
chr3	59210882	59207892	2	P2ry13	341	-1.07869	5.21365e-05	-0.118365
chr3	144199262	144197172	2	NA_ENSMUSG00000104969	1396	0.716029	5.22521e-05	0.608204
chr18	46311928	46282151	2	Ccdc112	427	0.66613	5.24541e-05	0.14807
chr7	99627103	99624082	2	Tpbgl	1627	0.942693	5.26782e-05	0.285486
chr6	144672868	144693834	1	Sox5os3	1724	-1.06107	5.40585e-05	-0.114556
chr4	9844372	9862345	1	Gdf6	38	-1.70249	5.40796e-05	-0.0842223
chr9	40531155	40533620	1	NA_ENSMUSG00000097205	492	-0.735433	5.42917e-05	-0.233009
chr15	90679432	90487482	2	Cpne8	845	1.42579	5.45728e-05	0.0694889
chr14	77156763	77721760	1	Enox1	1330	-1.0301	5.46455e-05	-0.161381
chr13	44280449	44249460	2	NA_ENSMUSG00000113689	577	-0.947396	5.47721e-05	-0.0438318
chr2	4217081	4219353	1	NA_ENSMUSG00000102357	25	1.36273	5.66076e-05	0.0739301
chr3	104781840	104767406	2	Tafa3	1004	-0.540303	5.66076e-05	-0.338825
chr6	39377675	39334773	2	Slc37a3	260	0.449028	5.69113e-05	0.38255
chr13	51973214	51976583	1	NA_ENSMUSG00000097495	673	0.594712	5.71515e-05	0.447041
chr13	93192385	93146282	2	Tent2	1147	-0.731639	5.71515e-05	-0.18619
chr7	18871331	18890459	1	Pglyrp1	327	-1.06422	5.71515e-05	-0.160857
chr3	104097880	104095444	2	NA_ENSMUSG00000105148	985	1.96707	5.71558e-05	0.176644
chr4	115056426	115071755	1	Tal1	860	-0.964466	5.74204e-05	-0.136435
chr3	102735417	102720231	2	Tspan2os	947	0.810692	5.81173e-05	0.252679
chr4	155042046	155045422	1	NA_ENSMUSG00000073686	1686	-1.47881	5.82936e-05	-0.14007
chr2	168010529	168011506	1	NA_ENSMUSG00000086411	2212	-0.966507	5.89102e-05	-0.360279
chr9	48896451	48905982	1	NA_ENSMUSG00000111570	669	1.0479	5.93585e-05	0.0634889
chr8	88521354	88594884	1	Nkd1	1000	-1.02128	5.94367e-05	-0.210994
chr2	75138843	75317820	1	NA_ENSMUSG00000100303	799	1.0418	6.03151e-05	0.0783142
chr6	128975029	128951204	2	NA_ENSMUSG00000085786	1530	-1.09347	6.04915e-05	-0.123692
chr14	29735344	29745625	1	NA_ENSMUSG00000114815	315	1.34627	6.1232e-05	0.0465016
chr5	144357923	144361048	1	Dmrt1i	1715	0.96839	6.17891e-05	0.241086
chr3	157566892	157645888	1	Ptger3	1509	-1.27229	6.19553e-05	-0.126419
chr15	101131592	101129916	2	NA_ENSMUSG00000087690	1029	1.04431	6.35921e-05	0.283927
chr4	53159895	53030787	2	Abca1	380	-0.763781	6.35921e-05	-0.0927079
chr4	84044879	84042039	2	6030471H07Rik	570	-1.5893	6.42299e-05	-0.0846412
chr4	132974095	133001910	1	Fgr	1237	-0.706541	6.42299e-05	-0.281117
chr5	3500072	3498625	2	NA_ENSMUSG00000105534	4	-0.710991	6.46747e-05	-0.458073
chr16	96918732	96922160	1	NA_ENSMUSG00000117324	940	0.408857	6.48595e-05	0.107645
chr1	132729355	132732826	1	Gm10538	1053	1.66002	6.5168e-05	0.112283
chr7	130772652	130770638	2	NA_ENSMUSG00000050189	2313	-0.435858	6.70847e-05	-0.12627
chr4	156026164	156028895	1	Tnfrsf18	1732	-0.798981	6.71748e-05	-0.459301
chr14	64647265	64809617	1	Kif13b	1162	-0.542483	6.71777e-05	-0.256965
chr9	124121543	124147699	1	Ccr5	1780	-0.958889	6.81899e-05	-0.209574
chr3	153298649	153296504	2	1700012D16Rik	1482	1.46652	6.85728e-05	0.13493
chr18	56975368	56955833	2	C330018D20Rik	498	0.354766	6.95463e-05	0.14713
chr2	167421712	167477000	1	Slc9a8	2196	-0.720581	6.99381e-05	-0.133752
chr13	97376234	97380465	1	NA_ENSMUSG00000114425	1208	-1.20438	6.99753e-05	-0.10527
chr19	44293674	44306864	1	Scd2	741	-0.515806	7.09661e-05	-0.370079
chr9	44482825	44511896	1	Bcl9l	584	-0.542058	7.1774e-05	-0.340362
chr2	70039126	70429198	1	Myo3b	719	-0.549095	7.18564e-05	-0.198905
chr11	50602448	50599298	2	NA_ENSMUSG00000085564	426	2.17929	7.38882e-05	0.209832
chr10	41809935	41908424	1	Sesn1	357	0.441909	7.43839e-05	0.27519
chr3	104079502	104078435	2	NA_ENSMUSG00000106371	984	1.21849	7.44725e-05	0.0836699
chr2	153529971	153407462	2	Nol4l	1905	0.543129	7.52634e-05	0.26901
chr10	27619758	26980036	2	Lama2	243	1.00508	7.62829e-05	0.108225
chr13	28885620	28460034	2	2610307P16Rik	347	-1.25265	7.66037e-05	-0.150838
chrX	50635321	50555744	2	Firre	345	0.557246	7.70357e-05	0.348572
chr7	25658981	25629946	2	Bckdha	577	-0.566474	7.71878e-05	-0.208581
chr9	71168682	71110659	2	Aqp9	1002	-1.62694	7.74561e-05	-0.122536
chr2	113327736	113716767	1	Fmn1	1352	1.05874	7.76837e-05	0.171238
chr11	57645442	57787514	1	Galnt10	540	-0.697992	7.84196e-05	-0.333533
chr9	110880113	110865711	2	Tmie	1557	-1.65076	7.85976e-05	-0.11973
chr8	35719949	35707660	2	NA_ENSMUSG00000110335	436	-1.1624	7.90154e-05	-0.137089
chr1	82839483	82901182	1	Agfg1	645	-0.633029	7.98876e-05	-0.25339
chr9	118150177	118064522	2	Cmc1	1631	-1.19143	8.07303e-05	-0.0933746
chr9	75625741	75637771	1	Lysmd2	1055	1.04654	8.07573e-05	0.301768
chr18	39773497	39776082	1	Pabpc2	370	0.813541	8.30325e-05	0.111067
chr17	19053460	19082411	1	Vmn2r98	173	-0.963121	8.51144e-05	-0.031292
chr9	97018843	96943482	2	Spsb4	1266	-1.0402	8.70094e-05	-0.166705
chr1	83159752	83210574	1	Daw1	659	1.10164	8.81433e-05	0.0548984
chr6	134035700	134270158	1	Etv6	1610	0.278306	8.95466e-05	0.356207
chr2	156613705	156764363	1	Dlgap4	1994	0.521581	8.96069e-05	0.270102
chr1	39057637	39048648	2	NA_ENSMUSG00000104188	233	0.801637	9.2002e-05	0.117203
chr3	144135754	144101904	2	NA_ENSMUSG00000106367	1394	1.02546	9.21728e-05	0.0422857
chr13	99100706	99107580	1	Gm807	1241	0.942501	9.2701e-05	0.0700699
chr17	46328352	46303221	2	Abcc10	990	-0.836731	9.37938e-05	-0.26573
chr10	86011895	85959340	2	Bpifc	996	1.14523	9.48214e-05	0.0910287
chr2	125859139	125830304	2	Cops2	1538	0.708712	9.6307e-05	0.201222
chr12	29139167	29199768	1	Gm31333	212	1.91255	9.70664e-05	0.0653619
chr10	21182695	21188620	1	Gm33619	167	-0.873467	9.81811e-05	-0.178349
chr18	75820178	76148564	1	Zbtb7c	693	1.03578	9.81811e-05	0.181257
chr4	102087543	102607259	1	Pde4b	727	0.429776	9.81811e-05	0.360381
chr5	99274095	99279284	1	Gm35394	874	1.09496	9.94238e-05	0.107927
chr6	83165920	83200117	1	Dctn1	944	0.776342	0.000100061	0.261813
chr4	106557897	106554669	2	NA_ENSMUSG00000086172	757	1.20876	0.00010018	0.342914
chr3	95904691	95897768	2	Car14	808	-0.982589	0.00010034	-0.208194
chr11	100397763	100368958	2	Jup	1560	-0.629765	0.000100529	-0.129251
chr14	54179962	54180024	1	Traj39	902	-1.46837	0.000100651	-0.379085
chr8	115705078	115707233	1	NA_ENSMUSG00000086717	1353	0.528354	0.000100651	0.479422
chr1	69662061	69660187	2	NA_ENSMUSG00000099954	501	0.527393	0.000101783	0.462518
chr14	70890120	70979838	1	Gfra2	1270	-0.966359	0.000103746	-0.105768
chr1	90153628	90159462	1	NA_ENSMUSG00000100850	766	2.31498	0.00010449	0.114483
chr17	86970372	86975288	1	NA_ENSMUSG00000117628	1397	-0.944306	0.00010449	-0.43507
chr8	123754726	123744631	2	4732419C18Rik	1499	2.0068	0.000104933	0.116165
chr9	45370185	45396159	1	Fxyd6	621	-1.14122	0.000105697	-0.0703619
chr1	173913046	173896345	2	Ifi211	1549	-1.49008	0.000106515	-0.1566
chr12	71309884	71320107	1	Dact1	506	1.12208	0.000108214	0.114702
chr13	51408639	51422797	1	S1pr3	667	1.60676	0.000109168	0.114051
chr5	39307084	39253950	2	NA_ENSMUSG00000106794	430	1.30033	0.000109447	0.0308826
chr12	99296620	99292608	2	NA_ENSMUSG00000093465	832	-1.24042	0.000110817	-0.0943492
chr11	104608000	104670476	1	Itgb3	1713	0.507699	0.000111241	0.305962
chr11	11685003	11772926	1	Ikzf1	117	-0.363507	0.000111579	-0.348114
chr8	95202812	95099828	2	Kifc3	1100	-1.04821	0.000111979	-0.123825
chr1	80218473	80198706	2	Fam124b	625	0.765383	0.000112189	0.192651
chr9	72806874	72917291	1	Prtg	1025	-0.72851	0.000113033	-0.067384
chr1	179546370	179627478	1	Cnst	1608	0.555274	0.000115382	0.238429
chr3	144570181	144429706	2	Hs2st1	1399	0.51629	0.0001158	0.273873
chr8	104184599	104177795	2	NA_ENSMUSG00000074128	1147	1.10629	0.000116387	0.0831968
chr4	46602202	46536937	2	Coro2a	337	0.390876	0.000116741	0.389299
chr2	25183339	25180781	2	NA_ENSMUSG00000103217	196	-0.919915	0.000117035	-0.459025
chr15	91673175	91816120	1	Lrrk2	852	1.16572	0.000117886	0.0648253
chr18	65001175	64978546	2	NA_ENSMUSG00000117895	584	-0.908419	0.000117886	-0.144486
chr1	52727462	52656286	2	Mfsd6	333	-0.765725	0.000118591	-0.172784
chr14	77506868	77479483	2	Gm6994	1332	-1.14819	0.000120658	-0.044619
chrX	164269371	164373011	1	Pir	1065	-1.6253	0.000121022	-0.0959396
chr11	21239281	21321136	1	Vps54	163	-0.495987	0.000121418	-0.210317
chr7	110151202	109998376	2	1600010M07Rik	1979	0.431498	0.000122236	0.289753
chr5	77115121	77086988	2	Hopx	680	-0.880783	0.000122295	-0.214879
chr15	67226769	67377094	1	1700012I11Rik	403	-0.677334	0.000122767	-0.112165
chr6	82805083	82803769	2	NA_ENSMUSG00000109556	920	0.790597	0.000122767	0.223629
chr2	173119525	173093609	2	Ctcfl	2273	-0.420674	0.00012309	-0.147562
chr16	20893559	20875257	2	NA_ENSMUSG00000116850	281	-1.28606	0.000124993	-0.0877778
chr10	76961887	76761857	2	Pcbp3	709	0.599538	0.000125575	0.222238
chr2	165493324	165490110	2	Trp53rka	2166	-1.66394	0.000127903	-0.0484507
chr15	34357872	34349051	2	9430069I07Rik	160	0.897311	0.000131851	0.0814888
chr10	112271121	112467024	1	Kcnc2	1236	1.27712	0.000132051	0.0667303
chr6	71360829	71354351	2	NA_ENSMUSG00000108132	843	-2.38908	0.000132337	-0.11606
chr13	58610877	58545399	2	Slc28a3	792	0.690615	0.000132448	0.0865017
chr9	32613452	32629557	1	NA_ENSMUSG00000110844	310	-0.618837	0.000133341	-0.250216
chr16	88290265	87895900	2	Grik1	770	1.44497	0.000133452	0.121717
chr15	78531416	78523346	2	C1qtnf6	585	-0.549785	0.000134243	-0.33413
chr18	11052064	11085635	1	Gata6	57	-1.24768	0.000136317	-0.111683
chr2	168010618	167980164	2	Ripor3	2211	-0.647594	0.000137353	-0.266825
chr19	11516512	11531256	1	Ms4a6b	334	-1.00193	0.00013795	-0.218987
chr5	33218455	33198184	2	Spon2	328	1.23468	0.000140157	0.198784
chr10	60399726	60403559	1	Gm17455	505	-0.743924	0.0001404	-0.317517
chrX	101734269	101731535	2	Cxcr3	670	-0.806479	0.0001404	-0.401495
chr19	44246570	44225796	2	NA_ENSMUSG00000117900	740	-0.479854	0.000140637	-0.248438
chr3	99206422	99209884	1	NA_ENSMUSG00000106197	898	1.14672	0.000140637	0.125835
chr6	8778488	8630527	2	Ica1	49	-1.10021	0.000141043	-0.22314
chr12	100465039	100488390	1	NA_ENSMUSG00000113895	850	-0.833338	0.000141634	-0.177651
chr1	122205145	122252180	1	Gm28590	967	1.28894	0.000141874	0.0258635
chr10	57631981	57741112	1	Pkib	473	1.11302	0.000141978	0.212003
chr19	60889749	61095968	1	Grk5	954	-0.660792	0.000142117	-0.218032
chr3	37724490	37714190	2	Gm5148	211	0.824994	0.000145109	0.202667
chr15	76328015	76296601	2	Oplah	501	-0.473601	0.000145934	-0.282117
chr2	132698523	132694432	2	NA_ENSMUSG00000084839	1682	0.894089	0.000148376	0.20546
chr1	131019845	131024974	1	Il10	1014	-1.01523	0.000148747	-0.422524
chr9	109931460	110083955	1	Map4	1531	0.438511	0.000149268	0.252822
chr5	124229725	124237137	1	Pitpnm2os1	1354	-1.12559	0.000151582	-0.190959
chr9	80066903	80144953	1	Senp6	1117	0.55345	0.000151936	0.249899
chr9	121996118	122012455	1	NA_ENSMUSG00000111873	1725	-2.54602	0.000152071	-0.0679778
chr12	104013755	103994743	2	Serpina9	907	-1.81423	0.000152091	-0.110121
chr2	168601657	168476410	2	Nfatc2	2221	0.340803	0.000152091	0.422438
chr13	68582234	68592338	1	Fastkd3	979	0.873149	0.000152186	0.281734
chr9	115680743	115682263	1	NA_ENSMUSG00000110905	1618	0.91037	0.000152403	0.0749301
chr6	129591782	129598775	1	Klrd1	1551	-1.70259	0.000152835	-0.191898
chr4	140666012	140514485	2	Arhgef10l	1412	1.22014	0.000153512	0.121533
chr6	121183667	121198837	1	Pex26	1360	0.807156	0.000153512	0.311635
chr4	117929763	117926162	2	Artn	941	2.32091	0.000153555	0.175629
chr17	88664765	88662406	2	NA_ENSMUSG00000117567	1428	-3.40429	0.00015487	-0.150295
chr2	127522094	127456498	2	Kcnip3	1567	-0.678673	0.000156099	-0.196708
chr14	25461128	25257523	2	NA_ENSMUSG00000087535	264	-0.429336	0.000156223	-0.284819
chr5	100675140	100654723	2	Coq2	895	-0.630943	0.000156223	-0.202787
chr13	58443021	58444580	1	NA_ENSMUSG00000114654	791	0.551895	0.000159106	0.180426
chr19	11375523	11392790	1	Ms4a4a	328	-1.0741	0.000159106	-0.12921
chr6	31220351	31337404	1	2210408F21Rik	180	0.316897	0.000160108	0.334705
chr17	79981662	79977353	2	NA_ENSMUSG00000117415	1324	0.729896	0.000161012	0.216295
chr8	115972071	115971635	2	NA_ENSMUSG00000110620	1354	1.44314	0.000161539	0.130898
chr4	130279205	130253495	2	Serinc2	1181	1.14923	0.000162247	0.154162
chr14	46556303	46568344	1	NA_ENSMUSG00000085380	573	3.13051	0.000163731	0.0947396
chr7	133123350	130162451	2	Fgfr2	2307	-0.191448	0.000164598	-0.798496
chr10	11281221	11244790	2	NA_ENSMUSG00000097007	69	0.614615	0.000167408	0.202019
chr3	138341775	138358861	1	Adh6b	1348	-1.93746	0.000167998	-0.0807492
chr11	87875536	87864000	2	Epx	1256	-1.65285	0.00016853	-0.11827
chr9	35307599	35301722	2	NA_ENSMUSG00000111059	337	1.90281	0.000168555	0.180384
chr5	99510682	99509944	2	NA_ENSMUSG00000090006	876	1.34716	0.000168672	0.150606
chr1	133801041	133699457	2	Atp2b4	1072	0.527038	0.000170609	0.2524
chr8	27223828	27197459	2	Got1l1	361	0.533186	0.000171295	0.101105
chr7	45103851	45092990	2	Fcgrt	1047	-1.11023	0.000171723	-0.156397
chr17	52602709	52979194	1	Kcnh8	1086	1.21867	0.000176299	0.108044
chr2	52857860	53133804	1	Fmnl2	607	-1.01644	0.000176299	-0.123673
chr14	66868688	66802864	2	Dpysl2	1193	0.562074	0.000177678	0.256315
chr3	108890008	108853678	2	Fndc7	1113	-0.948175	0.000177678	-0.133755
chr1	92195699	91928779	2	Hdac4	798	-0.299024	0.000178783	-0.364498
chr5	67463897	67477632	1	C330024D21Rik	589	-1.2777	0.000178888	-0.0599524
chr3	61002795	61008982	1	P2ry1	353	1.7081	0.000179421	0.128359
chr3	107833539	107820221	2	NA_ENSMUSG00000106426	1071	-0.897713	0.000179729	-0.191797
chr17	7946426	7881106	2	Gm1604a	46	-0.40106	0.000180003	-0.316254
chr14	74947876	74754675	2	Lrch1	1297	-0.390341	0.000181647	-0.255343
chr1	60567104	60482292	2	Raph1	424	-0.687694	0.000182012	-0.163032
chr17	29890084	29897067	1	NA_ENSMUSG00000086534	540	-1.31825	0.000183509	-0.190663
chr14	45102094	45056497	2	NA_ENSMUSG00000115735	546	0.687874	0.000189397	0.126778
chr17	73400866	73306464	2	Capn13	1273	-0.574331	0.00018951	-0.0897904
chr2	3855030	3877575	1	NA_ENSMUSG00000085656	16	0.486051	0.00018951	0.0767968
chr4	135272814	135213969	2	Clic4	1300	0.34464	0.00018951	0.34314
chr11	46544209	46557067	1	NA_ENSMUSG00000086981	362	1.43634	0.000190818	0.090289
chr17	31277383	31255019	2	Rsph1	566	-0.988486	0.000193444	-0.145622
chr14	54870961	54852736	2	Homez	968	0.570757	0.00019665	0.27453
chr5	21372642	21378374	1	Fgl2	143	0.514781	0.00019665	0.268692
chr15	52786267	52751427	2	NA_ENSMUSG00000115137	286	-1.04233	0.000198651	-0.141267
chr10	69097866	69096662	2	NA_ENSMUSG00000112083	614	1.79509	0.0001987	0.119613
chr3	152166230	152093533	2	Gipc2	1466	-0.915666	0.000200845	-0.129108
chr4	149955043	149896283	2	Spsb1	1603	0.42794	0.000201543	0.248362
chr14	33185508	32959547	2	Wdfy4	386	0.895392	0.00020202	0.0770445
chr17	46383731	46420920	1	Zfp318	991	-0.784099	0.000203184	-0.221409
chr10	53409882	53424272	1	Gm36229	450	-0.5664	0.000203563	-0.074546
chr8	87114645	87198404	1	NA_ENSMUSG00000098684	981	1.74789	0.000203563	0.0502285
chr14	32991382	33015291	1	Lrrc18	387	1.10079	0.000203861	0.0345778
chr5	39755475	39613935	2	Hs3st1	434	1.33403	0.000203861	0.0436667
chr9	83146685	83109948	2	Hmgn3	1137	1.79622	0.000204716	0.0802222
chr4	144892827	144928209	1	Dhrs3	1513	0.921458	0.000204856	0.172775
chr11	100414836	100408456	2	P3h4	1562	-1.16164	0.000210083	-0.185394
chr14	73385289	73362226	2	Itm2b	1285	0.540976	0.000210622	0.401187
chr9	40719986	40718906	2	NA_ENSMUSG00000086014	500	1.07335	0.000213238	0.153654
chr3	107221732	107211293	2	Cym	1057	-1.64819	0.000216239	-0.118165
chr2	165442264	165450485	1	NA_ENSMUSG00000085358	2165	-1.84654	0.000218031	-0.0999395
chr5	53371774	53360656	2	NA_ENSMUSG00000106808	516	0.655647	0.000218228	0.162511
chr2	73459705	73477602	1	NA_ENSMUSG00000086069	767	-0.492582	0.000221214	-0.314098
chr11	101984279	101992264	1	Cfap97d1	1633	1.09697	0.000221754	0.292911
chr5	64383454	64386205	1	NA_ENSMUSG00000105443	542	-0.953693	0.000221976	-0.384095
chr10	53379947	53273443	2	Cep85l	446	-0.664205	0.000222677	-0.157784
chr2	135669453	135670425	1	NA_ENSMUSG00000085908	1701	2.68227	0.000224853	0.172657
chr3	145292472	145552011	1	Col24a1	1416	0.877928	0.000225116	0.0785714
chr6	130193112	130178675	2	Klra9	1565	-1.55278	0.000225116	-0.104543
chr7	81114799	81170416	1	Slc28a1	1430	-0.466373	0.000225673	-0.138181
chr5	77094532	77102303	1	NA_ENSMUSG00000087541	681	-0.855321	0.000227792	-0.26606
chr10	128395563	128391842	2	NA_ENSMUSG00000090761	1469	1.71713	0.000228257	0.317193
chr7	67222544	67307330	1	Lysmd4	1271	-0.765008	0.000228793	-0.178568
chr1	185091991	185099547	1	NA_ENSMUSG00000104461	1689	-1.20846	0.000231386	-0.106867
chr2	152105516	152111376	1	Srxn1	1857	0.94012	0.000231386	0.275886
chr3	87157693	87162455	1	NA_ENSMUSG00000102893	512	-1.18073	0.000233826	-0.0626222
chr11	70322628	70315610	2	Alox12e	858	-0.325698	0.000235058	-0.0472064
chr16	10480059	10528418	1	Ciita	80	1.15311	0.000239303	0.168765
chr8	79028437	79193766	1	Zfp827	845	-0.807967	0.000243644	-0.146676
chr7	43351341	43359531	1	Siglecf	944	-1.10939	0.000244005	-0.0785141
chr3	103601943	103603202	1	NA_ENSMUSG00000104764	964	1.18879	0.000244768	0.110968
chr1	164061982	164084181	1	Sell	1364	-1.09639	0.000245831	-0.221022
chr12	106716362	106685607	2	4933406K04Rik	958	0.588518	0.000246047	0.0239778
chr1	173350879	173466040	1	Aim2	1540	-0.45606	0.000248974	-0.231003
chr1	38898161	38863867	2	Chst10	229	-0.77677	0.000250331	-0.163962
chr1	85649988	85709998	1	Sp100	680	-0.678809	0.000254866	-0.23327
chr6	142507957	142490249	2	Ldhb	1704	-0.624685	0.000257766	-0.0739048
chr2	31810580	31806166	2	Qrfp	405	-1.14963	0.00026151	-0.314048
chr6	99725771	99732553	1	Gm26748	1171	-1.1481	0.000263568	-0.080819
chr8	4493026	4531680	1	Cers4	42	0.686656	0.000263568	0.232222
chr8	111992302	111966908	2	Adat1	1332	-0.691928	0.000263568	-0.21846
chr15	33083129	33594552	1	Cpq	153	-1.24137	0.00026444	-0.086873
chr1	78510991	78538173	1	Mogat1	611	-0.614364	0.000267905	-0.125651
chr9	81863670	82206007	1	Mei4	1130	1.22432	0.000267963	0.113238
chr10	39612934	39655307	1	Traf3ip2	320	0.737418	0.000270992	0.259187
chr4	115299046	115332815	1	Cyp4a12a	865	1.25429	0.000272139	0.0274064
chr5	53707705	53697776	2	Cckar	520	0.853286	0.000272139	0.12473
chr13	34506511	34500728	2	Gm40909	417	1.62269	0.000273519	0.0870476
chr17	85928579	85862235	2	NA_ENSMUSG00000117501	1386	-1.80552	0.000273519	-0.111895
chr16	36455392	36450537	2	Stfa3	476	-0.848914	0.000276295	-0.0790794
chr7	98199481	98192417	2	B3gnt6	1600	-1.21114	0.000279529	-0.0916095
chr7	126630861	126623249	2	Nupr1	2180	0.858133	0.00028825	0.143578
chr6	39871461	40255150	1	Tmem178b	271	0.900522	0.000290567	0.101032
chr1	170868645	170881721	1	NA_ENSMUSG00000053925	1453	1.00993	0.000291295	0.277181
chr6	91212455	91272540	1	Fbln2	1119	0.951351	0.000291781	0.126041
chr4	115242084	115254557	1	Cyp4a29	864	0.841263	0.000296219	0.0283651
chr18	81264691	81331479	1	NA_ENSMUSG00000117717	746	-0.635813	0.000297331	-0.0702412
chr11	113201838	113043895	2	2610035D17Rik	1820	-0.54631	0.000299426	-0.24827
chr3	104638668	104658462	1	Slc16a1	1000	-0.738316	0.000303817	-0.243759
chr4	89679436	89694772	1	Dmrta1	636	-1.25466	0.000304128	-0.174654
chr5	64698521	64695461	2	NA_ENSMUSG00000097668	549	-0.734529	0.000304837	-0.167692
chr19	25672253	25671134	2	2610016A17Rik	513	2.2091	0.000306192	0.231295
chr2	165326479	165288031	2	Elmo2	2160	0.569372	0.000306478	0.323607
chr8	61902690	61511433	2	Palld	616	0.916069	0.000307294	0.225216
chr3	81802025	81805161	1	A830029E22Rik	456	0.97439	0.000307818	0.079724
chr8	106210936	106252794	1	Prmt7	1244	0.733403	0.000308055	0.269797
chr7	143008033	142988969	2	NA_ENSMUSG00000052281	2553	-0.516221	0.000310503	-0.240898
chr10	75517972	75351111	2	Gucd1	664	-0.475105	0.000310915	-0.32432
chr11	96464593	96759130	1	Skap1	1385	-0.364787	0.000313221	-0.250168
chr7	90302252	90410719	1	Sytl2	1548	-0.480724	0.000314673	-0.198387
chr3	55403122	55377457	2	Gm9831	310	-2.40427	0.00031563	-0.0371302
chr3	65872281	65829116	2	NA_ENSMUSG00000103620	383	-1.1672	0.00031668	-0.129368
chr5	99682410	99715774	1	Gm16226	878	1.59191	0.00031729	0.130314
chr2	89927309	89936334	1	Or4c10	1109	1.90846	0.000318269	0.132083
chr5	105415775	105490074	1	Lrrc8b	949	0.444399	0.000320801	0.229238
chr11	107470699	107207892	2	Pitpnc1	1762	-0.35455	0.000322696	-0.407269
chr7	28640443	28645671	1	NA_ENSMUSG00000108865	672	0.623154	0.000323077	0.0761461
chr19	34640743	34617049	2	Ifit1bl2	602	-0.860692	0.00032387	-0.124803
chr15	101128522	101145336	1	Acvrl1	1028	1.05497	0.000327485	0.199381
chr5	125057841	125058370	1	NA_ENSMUSG00000105604	1377	-1.40217	0.000327485	-0.348432
chr11	77515121	77538607	1	Abhd15	1045	0.582492	0.00032843	0.352826
chr15	36390172	36375343	2	NA_ENSMUSG00000114981	183	-1.3781	0.00032843	-0.155225
chr5	43038236	43026548	2	NA_ENSMUSG00000107193	440	1.52575	0.00032843	0.0365968
chr18	37935476	37843601	2	Diaph1	345	0.349959	0.000329713	0.240042
chr3	127861599	127865261	1	NA_ENSMUSG00000105550	1238	-1.43003	0.000329941	-0.19352
chr13	37326466	37327047	1	NA_ENSMUSG00000114508	464	1.42447	0.000333314	0.190962
chr18	53418115	53406332	2	Ppic	476	-1.40071	0.000334056	-0.0727777
chr3	50607223	50516399	2	NA_ENSMUSG00000102715	255	1.48661	0.000334326	0.046219
chr4	108328140	108341544	1	Coa7	802	-0.494873	0.000334326	-0.304505
chr19	3686564	3584828	2	Lrp5	13	0.48804	0.000334382	0.209486
chr4	107801869	107876840	1	Lrp8	789	0.630669	0.000334393	0.199556
chr6	125231860	125223933	2	Tapbpl	1458	-0.8916	0.000334421	-0.322803
chr5	64803388	64832901	1	Klf3	551	-0.521252	0.000341414	-0.362628
chr9	94669909	95230445	1	Slc9a9	1236	-0.482648	0.000342741	-0.300765
chr5	123684618	123577795	2	Clip1	1336	0.543626	0.000343679	0.22468
chr2	164443887	164424247	2	Sdc4	2116	0.944626	0.000344211	0.159851
chr1	38884754	38888072	1	NA_ENSMUSG00000103647	230	-0.954891	0.000345394	-0.24214
chr3	116350103	116352888	1	NA_ENSMUSG00000106005	1149	-0.428373	0.000345394	-0.150543
chr6	144672720	144670427	2	NA_ENSMUSG00000072677	1725	-1.30707	0.000345507	-0.245371
chr13	12520438	12472632	2	Edaradd	75	0.557418	0.000347418	0.183625
chr7	71264275	71379972	1	NA_ENSMUSG00000099853	1313	-0.297851	0.000347759	-0.00869201
chr5	118397330	118396806	2	NA_ENSMUSG00000106812	1214	0.296127	0.000348294	0.349172
chr1	151182537	151184243	1	Gm47985	1207	0.725266	0.000349779	0.218444
chr8	123754370	123767721	1	NA_ENSMUSG00000110684	1500	1.10168	0.000350449	0.136444
chr3	14886273	14900770	1	Car2	50	-1.10897	0.000351414	-0.088073
chr5	124249760	124118690	2	Pitpnm2	1352	-0.590472	0.000351414	-0.229949
chr15	86185728	86187152	1	Gm15569	785	0.686868	0.000352022	0.619848
chr8	33813203	33833094	1	NA_ENSMUSG00000097442	402	-1.14356	0.000356208	-0.030619
chr12	51593341	51605771	1	Coch	352	-0.904136	0.000356959	-0.0921302
chr1	120272705	120190757	2	Steap3	949	-1.10515	0.000362192	-0.151178
chr10	120202130	120141648	2	Irak3	1334	0.82821	0.000362192	0.239825
chr14	118236232	118261199	1	Gm4675	1469	-1.44204	0.000365953	-0.116438
chr15	75635910	75631969	2	NA_ENSMUSG00000115969	469	-1.2373	0.00037427	-0.288622
chr7	110122046	110143286	1	Wee1	1982	0.48334	0.000374271	0.299165
chr1	63964727	63968999	1	Gm13749	459	0.671302	0.000374536	0.0875428
chr13	42052021	42192537	1	Hivep1	549	0.330339	0.000377988	0.363606
chr13	54301959	54312797	1	Cplx2	702	1.28935	0.00038075	0.145753
chr6	29768011	29912310	1	Ahcyl2	153	0.459543	0.000381244	0.298362
chr16	32643874	32683493	1	Tnk2	418	0.54774	0.000381308	0.328934
chr17	66236369	66231949	2	NA_ENSMUSG00000117220	1210	0.696336	0.000382471	0.0780286
chr17	66449854	66452599	1	NA_ENSMUSG00000117003	1212	1.3373	0.000384854	0.456492
chr6	128934381	128984707	1	Clec2g	1529	-0.904669	0.000386075	-0.0891524
chr15	99651656	99620496	2	Racgap1	978	-0.705983	0.000392015	-0.22839
chr9	122398801	122380575	2	NA_ENSMUSG00000093598	1735	-2.21474	0.000392015	-0.0651048
chr5	105818988	105814773	2	NA_ENSMUSG00000084878	953	-0.83064	0.000393566	-0.0926063
chr19	29925114	29960718	1	Il33	559	0.848934	0.000395345	0.0795396
chr17	30963220	30920338	2	NA_ENSMUSG00000117786	554	-2.3535	0.000398966	-0.0782064
chr5	38684826	38668484	2	Zfp518b	427	1.46018	0.000399849	0.199991
chr5	53998499	54121057	1	Stim2	522	-0.414434	0.000400949	-0.28553
chr8	116187369	116181451	2	NA_ENSMUSG00000110476	1355	0.712645	0.000404336	0.0348889
chr10	116674591	116679303	1	Gm26579	1266	1.03758	0.000406322	0.181022
chr10	78352489	78269178	2	Agpat3	761	-0.462341	0.000406799	-0.22726
chr13	4609174	4590750	2	Akr1e1	28	1.2989	0.000406799	0.118743
chr12	99563582	99190078	2	Foxn3	831	-0.320738	0.00040913	-0.273012
chr5	32135801	32157842	1	Fosl2	315	0.40117	0.00040913	0.406159
chr7	143005046	143019644	1	Tspan32	2554	-0.540699	0.000412072	-0.244225
chr11	88253368	88256990	1	NA_ENSMUSG00000108634	1267	1.0591	0.00041426	0.214682
chr13	60601947	60763191	1	Dapk1	834	-0.845084	0.000414406	-0.0961078
chr17	70924996	70874349	2	NA_ENSMUSG00000097154	1246	-0.806641	0.000416401	-0.154012
chr13	40737568	40739021	1	NA_ENSMUSG00000114597	521	-1.08629	0.000420624	-0.213578
chr1	38307902	38311930	1	NA_ENSMUSG00000085280	226	-1.67403	0.000421438	-0.0750729
chr1	157054034	156972760	2	NA_ENSMUSG00000101768	1290	0.730461	0.000422045	0.149962
chr13	99184823	99250656	1	Zfp366	1242	1.01796	0.000423267	0.0519619
chr14	34374789	34370274	2	Sncg	413	0.924949	0.000427848	0.21126
chr12	99341154	99361827	1	NA_ENSMUSG00000033731	833	-0.452227	0.000431343	-0.122251
chr12	84698831	84677277	2	Syndig1l	702	1.11166	0.000433278	0.0855524
chr2	27248337	27188393	2	Sardh	303	-1.26845	0.000433411	-0.12479
chr2	83941228	83915079	2	Zswim2	855	1.77976	0.000433411	0.0838191
chr7	65803111	65806449	1	1810008I18Rik	1252	0.823731	0.000433411	0.119975
chr17	56292873	56277476	2	Plin3	1126	0.548059	0.000434596	0.388882
chr9	15709738	15743361	1	Slc36a4	103	0.840898	0.000434596	0.137057
chr18	24205344	24286818	1	Galnt1	135	0.4988	0.000435867	0.182927
chr6	130337574	130323289	2	Klra3	1568	-1.41585	0.000436496	-0.074019
chr6	125481363	125484678	1	NA_ENSMUSG00000101191	1467	-0.899869	0.000438133	-0.277447
chr1	105780718	105847981	1	Tnfrsf11a	886	1.26559	0.000438313	0.149181
chr19	11404770	11427246	1	Ms4a4c	329	-0.845879	0.000438313	-0.135146
chr9	14949463	14977583	1	NA_ENSMUSG00000110766	90	-0.383524	0.000443218	-0.0233682
chr1	166409863	166384622	2	Pogk	1414	-0.661692	0.000443779	-0.198616
chr18	14682914	14624198	2	Ss18	84	-0.411196	0.000443779	-0.236082
chr14	24082121	24156210	1	NA_ENSMUSG00000118519	248	1.22285	0.000447691	0.0628921
chrX	73243130	73233688	2	Xlr4c	476	1.46483	0.000448147	0.140098
chr12	71136848	71243303	1	2700049A03Rik	505	0.679543	0.000451058	0.160743
chr1	13376070	13388413	1	NA_ENSMUSG00000101476	52	-0.568981	0.000457723	-0.371257
chr11	33963013	33973641	1	Kcnmb1	284	-0.52001	0.000468877	-0.126784
chr10	129010791	129013313	1	Or10p21	1506	-1.94689	0.000472012	-0.0676507
chr3	63483879	63481112	2	Strit1	364	1.46831	0.000472225	0.0870921
chr9	44735198	44686304	2	Phldb1	593	-0.541864	0.000476295	-0.257047
chr7	99625936	99631711	1	NA_ENSMUSG00000097974	1626	0.845248	0.000476661	0.227276
chr12	85599191	85597019	2	NA_ENSMUSG00000113165	729	-0.572171	0.000477623	-0.25179
chr7	24370263	24386690	1	Kcnn4	518	-0.40443	0.000477623	-0.346565
chr7	80688877	80586627	2	Crtc3	1418	0.352904	0.000477623	0.298892
chr13	30136489	30246717	1	Mboat1	356	-0.682961	0.000478062	-0.159019
chr3	148990555	148815583	2	Adgrl2	1449	-1.08878	0.000483785	-0.0891746
chr11	62749852	62752787	1	NA_ENSMUSG00000098292	700	-1.0233	0.000485168	-0.29721
chr11	117040193	117035078	2	NA_ENSMUSG00000086902	1934	-1.40329	0.000485192	-0.166645
chr4	149904006	149908149	1	NA_ENSMUSG00000086767	1604	0.516018	0.000485679	0.179505
chr13	38554865	38563819	1	Gm40922	496	-0.961033	0.000494984	-0.0555459
chr16	43664146	43648867	2	Tigit	530	-0.638102	0.000494984	-0.21519
chr4	106241216	106290026	1	NA_ENSMUSG00000086249	751	-1.08585	0.000494984	-0.0724571
chr5	89457898	89417522	2	Gc	758	1.56944	0.000498621	0.0330731
chrX	134059187	134086819	1	Cstf2	817	0.956794	0.000498934	0.14286
chr16	97514816	97470965	2	Fam3b	942	-0.391001	0.000502566	-0.0702666
chr9	92309377	92357876	1	1700057G04Rik	1229	-1.14577	0.000503174	-0.0461301
chr7	131548773	131558014	1	Hmx2	2331	-0.679656	0.000509701	-0.172162
chr7	29029023	29030250	1	NA_ENSMUSG00000109017	694	-0.847325	0.000510233	-0.3294
chr4	123750345	123734559	2	Akirin1	1044	0.553995	0.000511205	0.30808
chr5	35389108	35399730	1	Hmx1	378	-0.68394	0.000514555	-0.0246825
chr7	43427686	43428832	1	Gm38999	946	-1.22455	0.000520621	-0.264035
chr13	94140117	94137447	2	NA_ENSMUSG00000087319	1159	-1.78003	0.000522091	-0.0708349
chr11	98740638	98769006	1	Thra	1467	0.697919	0.000522923	0.258711
chr3	16006437	15946870	2	Gm5150	58	1.10514	0.000523	0.0257905
chr6	115931748	115940036	1	Rho	1286	2.22677	0.000525664	0.118441
chr11	109362831	109401369	1	Gna13	1790	0.366275	0.000526533	0.262978
chr6	129331796	129322164	2	Clec2m	1539	-0.863539	0.000529535	-0.186013
chr4	134018147	134019869	1	NA_ENSMUSG00000087288	1265	-0.634294	0.000533809	-0.150657
chr1	61378432	61395904	1	9530026F06Rik	432	-1.74014	0.000537944	-0.0579302
chr6	41141188	41141658	1	Trbv15	316	-1.73874	0.000541683	-0.178981
chr19	3867673	3863568	2	NA_ENSMUSG00000117912	21	-1.38958	0.000541852	-0.177755
chr7	140173217	140178758	1	Or6f2	2435	0.797859	0.000542844	0.124721
chr2	181459426	181387762	2	Zbtb46	2408	-0.554793	0.000546153	-0.208555
chr17	48454901	48539714	1	Unc5cl	1056	-0.721331	0.000547471	-0.0935903
chr1	64122282	64029447	2	Klf7	460	0.483527	0.000548943	0.281527
chr2	6323080	6322263	2	NA_ENSMUSG00000118578	53	0.657433	0.000550496	0.387898
chr10	99459689	99488610	1	NA_ENSMUSG00000112265	1150	-0.931581	0.000555911	-0.10952
chr16	10543054	10502531	2	Dexi	81	0.564435	0.000555911	0.314188
chr14	69171802	69175518	1	Nkx2-6	1222	-3.74116	0.000556907	-0.080635
chr19	7105729	7092001	2	Flrt1	207	0.519935	0.000556907	0.0907492
chr15	78572783	78559167	2	Rac2	588	-0.562201	0.000562268	-0.366025
chrX	36328353	36362341	1	Lonrf3	235	1.13823	0.000562437	0.120016
chr2	132781278	132795079	1	Chgb	1683	0.87967	0.000567198	0.0752413
chr15	76511953	76502015	2	Dgat1	514	0.554422	0.000567684	0.377197
chr15	64060478	63929097	2	Cyrib	374	-0.300854	0.000569752	-0.270997
chr1	88551517	88562167	1	Gm19589	750	-0.438445	0.000576838	-0.214457
chr12	79297282	79814690	1	Rad51b	606	0.269861	0.000587377	0.301248
chr12	17436618	17446443	1	NA_ENSMUSG00000113246	133	0.366974	0.000587466	0.238575
chr10	93540033	93523338	2	Amdhd1	1065	-0.706935	0.000595278	-0.18119
chr11	29692947	29744331	1	Rtn4	231	0.474537	0.000595621	0.246835
chr3	59195104	59178923	2	Gpr87	340	-0.626249	0.000595621	-0.0442032
chr4	62470896	62448653	2	Wdr31	479	-0.768237	0.000595621	-0.196676
chr8	24220510	24230146	1	NA_ENSMUSG00000109419	289	3.12518	0.000595621	0.0878953
chr11	4441105	4345814	2	Hormad2	43	0.694931	0.000596568	0.172791
chr2	29619720	29740978	1	Rapgef1	343	-0.367894	0.000596618	-0.461022
chr9	110879870	110900530	1	Als2cl	1558	-0.964768	0.00059989	-0.136883
chr6	125215551	125245964	1	Vamp1	1457	-0.493728	0.000600312	-0.313051
chr15	36367117	36341217	2	NA_ENSMUSG00000115715	181	-0.777338	0.000600437	-0.179781
chr9	20607458	20617271	1	Fbxl12os	157	1.14383	0.000612228	0.242425
chr11	31370074	31357307	2	Stc2	246	1.24535	0.00061293	0.225692
chr8	37097018	37188061	1	NA_ENSMUSG00000110285	451	1.31658	0.00061499	0.0355461
chr15	30962878	30961300	2	NA_ENSMUSG00000115012	133	1.16024	0.000619602	0.0533651
chr2	154738451	154722352	2	NA_ENSMUSG00000085691	1939	0.55289	0.000628024	0.141657
chr1	38985608	38997238	1	Pdcl3	232	0.583797	0.000630841	0.214832
chr7	3423445	3421665	2	3300002P13Rik	11	-1.93047	0.000630841	-0.157702
chr19	21950889	21941978	2	NA_ENSMUSG00000118237	477	-0.944017	0.000639455	-0.115165
chr2	3570488	3782142	1	Fam107b	14	-0.27937	0.000640716	-0.301003
chr2	105399319	105386291	2	Rcn1	1262	-0.850429	0.00064377	-0.217743
chr12	86361117	86521628	1	Esrrb	741	0.662749	0.000646841	0.0555682
chr17	73640220	73635591	2	NA_ENSMUSG00000090168	1277	-0.855279	0.000646841	-0.057927
chr2	35503531	35506090	1	Gm35202	494	-1.06974	0.000646841	-0.239
chr14	31168641	31139013	2	Stab1	344	1.07157	0.000649946	0.116359
chr13	9093881	9174451	1	Larp4b	56	0.438345	0.00065154	0.228692
chr13	21362820	21372289	1	Zscan12	161	-1.36578	0.000655143	-0.184733
chr2	73529734	73429610	2	Wipf1	766	-0.425618	0.000655143	-0.321254
chr2	137876831	137870046	2	Gm14062	1717	2.12723	0.000655861	0.0277524
chr2	77314751	77317035	1	NA_ENSMUSG00000085277	824	1.16076	0.000656947	0.0613874
chr11	75938429	75830999	2	Rph3al	1016	-0.547601	0.000657892	-0.146054
chr2	48814109	48903269	1	Acvr2a	578	0.659463	0.000657892	0.173057
chr4	103011965	103004106	2	BB031773	731	1.76949	0.000662336	0.165816
chr11	101967015	101962458	2	Sost	1630	1.55241	0.000678698	0.164416
chr15	78803042	78775138	2	Card10	594	0.685466	0.00068811	0.232308
chr1	187215508	187351704	1	Gpatch2	1714	0.78761	0.000693244	0.167854
chr10	120168649	120170345	1	NA_ENSMUSG00000112894	1335	1.05011	0.000693244	0.124438
chr7	101585600	101576970	2	Art2b	1671	-0.510417	0.000693244	-0.24426
chr5	53466152	53657362	1	Rbpj	517	0.313498	0.000693399	0.303568
chr11	43385482	43387183	1	NA_ENSMUSG00000084889	322	-0.526	0.000697183	-0.554949
chr14	54187895	54187951	1	Traj31	910	-1.83004	0.000697432	-0.136981
chr4	129984870	130022633	1	Adgrb2	1174	-0.803538	0.000700538	-0.187546
chr9	21248443	21242912	2	S1pr5	184	-1.06038	0.000703002	-0.325629
chr3	35754106	35856276	1	Atp11b	176	-0.43371	0.000703224	-0.220095
chr4	129929249	129957115	1	Spocd1	1172	-0.994079	0.000708526	-0.125321
chr6	140729284	140756053	1	NA_ENSMUSG00000079264	1684	-0.793357	0.000717347	-0.166514
chr2	25236787	25234476	2	Rnf224	203	0.91165	0.000728535	0.301705
chr7	62823673	62778423	2	Potefam2	1226	-1.92818	0.000728894	-0.0188921
chr12	101718523	101645443	2	Tc2n	861	-1.17236	0.0007326	-0.0639555
chr13	52583173	52648792	1	Syk	678	-0.864108	0.000733076	-0.0833936
chr5	62811674	62888308	1	Dthd1	533	-0.558196	0.000733076	-0.155508
chr1	150993435	150562524	2	Hmcn1	1203	0.758419	0.000733208	0.0839206
chr4	95151740	95157503	1	NA_ENSMUSG00000100189	662	0.67314	0.000734414	0.253066
chr1	184923136	184942500	1	NA_ENSMUSG00000102784	1686	-1.68817	0.000737499	-0.0369142
chr16	18629954	18620502	2	Septin5	220	0.499984	0.000737499	0.228848
chr3	131112090	131109026	2	NA_ENSMUSG00000106086	1274	-0.449842	0.000737499	-0.423742
chr7	140334017	140338551	1	Or12j2	2440	1.86723	0.000737499	0.150987
chr3	138260991	138290698	1	Adh1	1345	-1.96207	0.000738579	-0.100705
chr12	99569668	99567882	2	NA_ENSMUSG00000113138	835	-1.52637	0.000739505	-0.177444
chr9	113741473	113919682	1	Clasp2	1589	0.51975	0.000740232	0.234286
chr19	12540823	12539588	2	NA_ENSMUSG00000114761	375	-1.51428	0.000740988	-0.1896
chr11	100441808	100422321	2	Nt5c3b	1564	-0.691845	0.000744986	-0.14346
chr14	122406743	122365239	2	NA_ENSMUSG00000115263	1514	-1.00698	0.000753913	-0.0587872
chr5	23347274	23330370	2	NA_ENSMUSG00000105254	162	-0.960806	0.000756311	-0.0821142
chr6	38663067	38680865	1	Clec2l	250	-1.11875	0.000758012	-0.133825
chr2	117343001	117279993	2	Rasgrp1	1387	0.439986	0.000768684	0.347905
chr1	176754517	176758876	1	NA_ENSMUSG00000103435	1584	1.10734	0.000770033	0.0758509
chr1	162478034	161982453	2	Dnm3	1339	-0.714135	0.000774691	-0.168441
chr12	100520826	100300770	2	Ttc7b	849	-0.514456	0.000774691	-0.201562
chr7	139683817	139600951	2	Cfap46	2416	0.760688	0.00078759	0.13521
chr11	50602084	50807573	1	Adamts2	425	0.991992	0.000795488	0.0952794
chr11	95712673	95835115	1	Zfp652	1353	0.371437	0.000795488	0.340718
chr8	34362842	34344696	2	NA_ENSMUSG00000109964	413	0.867938	0.000795488	0.0791239
chr10	25359798	25523519	1	Epb41l2	228	0.542764	0.000798891	0.217038
chr12	111703082	111705550	1	NA_ENSMUSG00000112991	1039	0.67653	0.000799198	0.23888
chr13	98354242	98359305	1	Foxd1	1224	-0.976466	0.000801541	-0.166886
chr18	78057395	78043614	2	Siglec15	716	-1.36187	0.000801853	-0.0718794
chr10	77530252	77565708	1	Itgb2	720	-0.432002	0.000806172	-0.242711
chr7	19421417	19417466	2	A930016O22Rik	364	0.788903	0.00080778	0.275359
chr13	38345107	38500302	1	Bmp6	491	-1.35687	0.000811654	-0.0769492
chr15	61288441	61393822	1	Gm29904	358	-0.725209	0.000813532	-0.0367397
chr2	27189382	27234710	1	NA_ENSMUSG00000091192	302	-1.2811	0.000813532	-0.114438
chr10	5593775	5606904	1	Myct1	19	0.506625	0.000819611	0.0502476
chr18	78596942	78146148	2	Slc14a2	718	-0.827126	0.000819611	-0.101775
chr2	73386572	73341506	2	Gpr155	761	-0.56474	0.000819611	-0.206235
chr17	37045966	37075067	1	Gabbr1	843	0.617176	0.000820092	0.249127
chr2	28513125	28553081	1	Ralgds	324	0.426371	0.00083424	0.435086
chr4	123183227	123194701	1	Hpcal4	1035	-1.16479	0.00083424	-0.118705
chr15	102257517	102234938	2	Rarg	1079	0.459947	0.000834497	0.333975
chr11	114851152	114872617	1	Gprc5c	1842	-1.051	0.00083503	-0.142146
chr17	80062334	80029487	2	Hnrnpll	1325	0.541429	0.000835409	0.212432
chr2	136713453	136782428	1	Snap25	1708	0.848838	0.000839606	0.0314952
chr3	81721676	81724030	1	NA_ENSMUSG00000104732	455	1.20239	0.00085703	0.0672286
chr8	36953143	36567751	2	Dlc1	448	1.22193	0.00085703	0.0988318
chr1	54557684	54472994	2	Pgap1	352	-0.620774	0.000857256	-0.1304
chr12	113361232	113356224	2	Ighg3	1092	-2.13176	0.000867656	-0.0888476
chr2	120850705	120866689	1	AV039307	1466	0.756086	0.000872033	0.258771
chr13	63794106	63795428	1	NA_ENSMUSG00000114092	878	-1.96649	0.000874349	-0.198946
chr9	115665914	115674353	1	NA_ENSMUSG00000111398	1617	-1.03652	0.000880261	-0.0715333
chr6	87335821	87133853	2	Antxr1	1030	-0.73125	0.000884602	-0.0886285
chr7	140115799	140137224	1	Paox	2431	0.509827	0.000885924	0.317546
chr12	117516479	117759737	1	Rapgef5	1330	-1.31869	0.000886399	-0.123864
chr18	74283090	74359986	1	Cfap53	679	1.21388	0.000886399	0.103352
chr19	25505618	25604329	1	Dmrt1	510	1.44819	0.000886399	0.0711873
chr7	84338095	84347869	1	NA_ENSMUSG00000109341	1484	0.611963	0.000886399	0.128591
chr10	116729253	116739760	1	4930579P08Rik	1268	1.42209	0.000891543	0.0647364
chr2	120850604	120732816	2	Ttbk2	1465	0.638656	0.000896843	0.20348
chr6	88637950	88545114	2	Kbtbd12	1066	1.14133	0.000896843	0.107156
chrX	51801233	51753959	2	Usp26	351	1.55543	0.000897542	0.0304794
chr9	119102478	119148246	1	Dlec1	1645	1.14784	0.000898127	0.154892
chr9	121997110	121981606	2	Pomgnt2	1724	-1.16283	0.000898476	-0.0614095
chr8	60983300	60910389	2	Clcn3	609	0.512619	0.000900616	0.243353
chr10	42018216	42018810	1	NA_ENSMUSG00000111103	359	0.654666	0.000907189	0.267975
chr12	105159690	105166625	1	Tcl1b1	932	4.00755	0.000914707	0.0478857
chr6	48647234	48660875	1	Gimap8	441	-0.623957	0.000917713	-0.191101
chr5	123015074	123030456	1	Orai1	1310	-0.399444	0.000922498	-0.247339
chr4	138967112	138968360	1	Rnf186	1384	-1.16933	0.000923761	-0.231019
chr6	55038007	55079500	1	Gars	539	-0.628693	0.000929447	-0.139943
chr19	30030513	30093722	1	Uhrf2	561	0.52496	0.000935315	0.194667
chr7	125349788	125284025	2	4933440M02Rik	2152	-0.63901	0.00095179	-0.0320381
chr1	170981944	170986466	1	NA_ENSMUSG00000104340	1460	-1.33629	0.000955727	-0.173851
chr11	75860969	75861494	1	NA_ENSMUSG00000087322	1017	-0.521934	0.000956094	-0.195019
chr1	40580081	40630725	1	Slc9a4	254	1.10737	0.000956163	0.0724857
chr1	156939838	156940196	1	NA_ENSMUSG00000101905	1289	0.5002	0.000958967	0.36435
chr6	57825159	57727807	2	Vopp1	580	-0.561814	0.000959685	-0.153673
chr6	112696686	112619850	2	Rad18	1218	0.492365	0.000960047	0.135854
chr7	126082411	125878420	2	Gsg1l	2162	-0.505546	0.000962446	-0.0725427
chr1	162570515	162599084	1	Vamp4	1343	0.497523	0.000963136	0.247226
chr2	20969054	20969997	1	Gm13375	153	0.476283	0.000965782	0.630912
chr6	67115673	67168426	1	NA_ENSMUSG00000097603	640	0.996621	0.000967807	0.153978
chr3	104664139	104661343	2	NA_ENSMUSG00000100188	1003	-0.71682	0.000975913	-0.211305
chr2	129246376	129268526	1	NA_ENSMUSG00000085485	1606	0.70481	0.000988674	0.172505
chr15	75155240	75159126	1	Ly6g	462	-0.885724	0.00098925	-0.115413
chr5	116257661	116258644	1	NA_ENSMUSG00000086055	1183	3.80469	0.000990617	0.106965
chr17	63863791	63863300	2	NA_ENSMUSG00000045506	1188	-0.450068	0.000991609	-0.160454
chr14	70211989	70180468	2	Sorbs3	1250	-0.937951	0.000996272	-0.160295
chr19	45783837	45750259	2	Oga	780	0.455538	0.000997559	0.357759
chr14	99522545	99576902	1	Gm41230	1401	-1.28687	0.00100343	-0.0299746
chr9	118506267	118582519	1	Golga4	1637	-0.560887	0.00100384	-0.114365
chr11	72489904	72451638	2	Spns2	924	-1.3213	0.00101139	-0.0911048
chr16	45953598	45746243	2	Phldb2	564	0.511321	0.00102872	0.177508
chr16	44811733	44839150	1	Cd200r4	547	-1.39555	0.00103295	-0.135187
chr17	70990890	70973133	2	Myl12b	1248	-0.538945	0.00104211	-0.303835
chr5	3651181	3680325	1	Tmbim7	14	0.554959	0.00104211	0.234629
chr2	120456019	120504913	1	Capn3	1458	0.756984	0.00104372	0.148765
chr13	68597421	68614231	1	1700001L19Rik	981	1.75946	0.00104547	0.0824476
chr9	121916305	121914356	2	Cyp8b1	1721	-1.22223	0.00104614	-0.0871746
chr2	76338774	75989141	2	Pde11a	812	0.554888	0.00105101	0.178299
chr15	61157869	61165735	1	NA_ENSMUSG00000116498	356	1.36786	0.00105707	0.13041
chr10	128007611	127990936	2	Hsd17b6	1447	1.10048	0.00105783	0.146661
chr9	48605153	48591877	2	Nnmt	667	0.485923	0.00106163	0.102648
chr10	67912662	67886103	2	Zfp365	602	-1.18015	0.00106733	-0.0830983
chr11	69560205	69554092	2	Efnb3	803	-0.777377	0.0010758	-0.123136
chr7	19563076	19530800	2	Ppp1r37	370	0.641517	0.00107714	0.238257
chr19	60144675	60162591	1	E330013P04Rik	943	-0.757626	0.00107898	-0.0785936
chr2	91975864	91932824	2	Dgkz	1162	-0.380546	0.00108571	-0.271193
chr16	94370618	94469343	1	Ttc3	909	-0.563144	0.00108902	-0.173568
chr3	37231333	37232469	1	NA_ENSMUSG00000086517	202	-1.06531	0.00109028	-0.258533
chr6	136923832	136968865	1	Pde6h	1661	-0.419039	0.00109028	-0.225483
chr12	31390871	31473917	1	Slc26a3	232	0.816833	0.00109553	0.0907049
chr10	21145094	21154374	1	NA_ENSMUSG00000097923	165	-0.661382	0.00109629	-0.105149
chr12	85599027	85639878	1	Jdp2	728	-0.399956	0.00109662	-0.108305
chr19	25610301	25623921	1	Dmrt3	511	1.30733	0.00109662	0.0784287
chr7	28629248	28681936	1	NA_ENSMUSG00000108905	671	0.741192	0.00109897	0.109879
chr15	6654303	6604341	2	Gm2245	25	-0.778299	0.00110202	-0.12474
chr13	61040631	61035024	2	Ctsq	844	-2.89603	0.00111088	-0.0481746
chr4	43483734	43482081	2	Sit1	262	0.628839	0.00111088	0.556626
chr6	38109255	38115809	1	Tmem213	241	-1.476	0.00111442	-0.0756317
chr6	85187438	85204462	1	Emx1	979	-0.531834	0.00112674	-0.0415397
chr3	94413273	94434668	1	Tdrkh	744	0.810309	0.00112775	0.179318
chr5	112229395	112213228	2	Miat	1076	0.684755	0.00113258	0.225524
chr13	95525227	95511732	2	F2rl1	1179	-0.706019	0.00113816	-0.171949
chr11	63413169	63417888	1	NA_ENSMUSG00000085113	714	1.1709	0.00114017	0.0609588
chr15	34238028	34284302	1	Laptm4b	158	0.908585	0.00114407	0.125111
chr8	117748260	117746331	2	NA_ENSMUSG00000110494	1374	-1.20472	0.00114407	-0.0635397
chrX	9350627	9351136	1	H2al1k	92	-1.67335	0.00114407	-0.0481841
chr19	23134900	23135717	1	NA_ENSMUSG00000044387	484	0.923788	0.00114733	0.438622
chr6	113458484	113470758	1	Il17re	1238	0.802986	0.00117168	0.174432
chr8	61223872	61396071	1	Sh3rf1	613	-0.88885	0.00117527	-0.14799
chr17	44561990	44563172	1	NA_ENSMUSG00000090048	950	-0.499014	0.00117867	-0.388841
chr8	122699109	122625141	2	Cbfa2t3	1464	-0.813606	0.00117955	-0.147578
chr2	156613422	156609206	2	Gm14169	1995	1.90275	0.00118448	0.148441
chr6	89362620	89316314	2	Plxna1	1081	0.691211	0.00121088	0.0971206
chr5	150502304	150499747	2	NA_ENSMUSG00000106738	1832	0.715871	0.001223	0.113029
chr16	44558897	44485049	2	Boc	543	-0.833843	0.00122464	-0.0835334
chr14	52020733	52006077	2	Zfp219	713	0.430839	0.00122904	0.386067
chr7	139834174	139878088	1	Adgra1	2417	0.665645	0.00123092	0.0522699
chr13	68582149	68560780	2	Mtrr	978	0.788459	0.0012355	0.200175
chr10	88685015	88674772	2	Spic	1031	-1.40921	0.00123668	-0.0419238
chr5	117781032	117958840	1	Nos1	1205	0.597683	0.00123668	0.115851
chr18	46741876	46790826	1	Ap3s1	436	0.458124	0.00124037	0.242546
chr9	95845311	95752642	2	Pls1	1248	-0.79316	0.00125523	-0.0760761
chr14	69259146	69262037	1	NA_ENSMUSG00000098248	1225	-3.69813	0.0012569	-0.0587174
chr17	84078660	84089875	1	4933433H22Rik	1362	-0.528713	0.00125834	-0.176638
chr2	58859434	58907618	1	NA_ENSMUSG00000079353	630	-1.54661	0.00126	-0.0777428
chr5	107703480	107698212	2	4930428O21Rik	981	-1.11177	0.00126	-0.213486
chr3	100825459	100896922	1	Vtcn1	916	-0.966172	0.00126802	-0.0754443
chr11	84167476	84148351	2	Gm11437	1196	0.453075	0.00127134	0.127143
chr10	118719428	118718146	2	NA_ENSMUSG00000112535	1315	-0.864669	0.00127592	-0.110981
chr7	136268324	136318513	1	C030029H02Rik	2387	-2.7308	0.00127731	-0.0518
chr16	4213997	4081328	2	Crebbp	21	0.353967	0.00128019	0.212644
chr18	65414999	65415523	1	NA_ENSMUSG00000118078	590	-0.574897	0.00128658	-0.263666
chr6	73012043	73020360	1	NA_ENSMUSG00000107546	884	-0.688525	0.00128939	-0.114987
chrX	106603679	106574346	2	Cysltr1	724	1.65387	0.0012894	0.0933809
chr10	54063811	54065069	1	NA_ENSMUSG00000112824	460	-1.08026	0.00129118	-0.1624
chr15	93927111	93904856	2	9430014N10Rik	870	-1.67003	0.00129118	-0.101517
chr14	54142851	54148868	1	NA_ENSMUSG00000104876	878	-0.790533	0.00129208	-0.35079
chr8	46948799	46946795	2	NA_ENSMUSG00000109759	528	-0.586882	0.00129252	-0.366872
chr10	86300372	86349506	1	Timp3	1002	0.655686	0.00129345	0.0354096
chr5	21543559	21575904	1	Lrrc17	146	1.90999	0.00129476	0.107197
chr3	28263214	28675858	1	Tnik	107	0.366081	0.00129584	0.288365
chr18	61786702	61730261	2	Afap1l1	553	1.139	0.00130134	0.102133
chr7	4971168	4965260	2	Sbk3	77	-1.43799	0.00130525	-0.1618
chr10	85185064	85131700	2	Cry1	987	0.445691	0.00130527	0.228968
chr17	65642168	65637507	2	Txndc2	1197	1.00046	0.00131234	0.0499365
chr13	91388085	91368990	2	A830009L08Rik	1123	-0.732681	0.0013153	-0.154121
chr1	173535957	173519717	2	Ifi214	1542	-1.29762	0.00131766	-0.123635
chr6	82823214	82841371	1	Gm32591	921	0.677463	0.00131962	0.0721397
chr1	92910764	92908378	2	5033417F24Rik	820	-0.589213	0.00133483	-0.426394
chr4	55418842	55410443	2	Gm12505	398	-0.264094	0.00133786	-0.0233016
chr12	34984761	34986436	1	Prps1l1	266	0.893228	0.0013393	0.137368
chr11	6658521	6677475	1	Ramp3	96	0.583666	0.00134075	0.236733
chr1	172258414	172223513	2	Atp1a4	1511	-1.38911	0.0013499	-0.0812001
chr16	18090203	18060357	2	Prodh	201	0.968243	0.0013506	0.173981
chr6	66896397	67021350	1	Gng12	635	0.6584	0.00135411	0.140327
chrX	103483254	103460366	2	Xist	697	-0.788292	0.00135411	-0.113216
chr5	108367769	108378239	1	NA_ENSMUSG00000072769	994	-2.54851	0.00136448	-0.0874127
chr13	22084440	22095916	1	Vmn1r188	210	1.03507	0.00137433	0.0929365
chr2	164389095	164354070	2	Slpi	2113	-0.842408	0.00138121	-0.111489
chr12	35925620	35949736	1	Agr3	273	-1.25533	0.00138593	-0.079146
chr16	49057486	49199104	1	Myh15	582	-1.18233	0.00138593	-0.0578698
chr10	56431981	56475967	1	Gm36595	465	1.42745	0.00138853	0.0465715
chr1	138876951	138876272	2	1700019P21Rik	1161	-0.860176	0.00139349	-0.114416
chrX	103431517	103484957	1	Tsix	696	-0.686475	0.00140178	-0.106994
chr16	96235801	96319859	1	B3galt5	933	-0.829321	0.00140862	-0.143086
chr13	37156018	37157755	1	NA_ENSMUSG00000114428	461	0.899835	0.00141509	0.122594
chr11	105434445	105435412	1	NA_ENSMUSG00000086089	1722	-1.24093	0.00141884	-0.0686475
chr8	77331970	77336922	1	NA_ENSMUSG00000109732	830	-0.63399	0.00142021	-0.116546
chr9	102716672	102733418	1	Amotl2	1330	1.30469	0.00143001	0.148254
chrX	13466110	13489313	1	Nyx	125	0.518455	0.00143787	0.135337
chr16	84703167	84715245	1	Mir155hg	742	-0.677094	0.00144245	-0.207537
chr5	120907521	120896256	2	Oas1a	1259	-1.68212	0.00144421	-0.1212
chr4	33924593	33948831	1	Cnr1	154	-0.845467	0.00144519	-0.0298603
chr3	152106439	152107383	1	NA_ENSMUSG00000105698	1467	-0.740329	0.00145763	-0.168165
chr1	127959516	127967452	1	NA_ENSMUSG00000099760	985	0.848637	0.00146155	0.159908
chr1	130629621	130576713	2	Zp3r	1000	-1.64932	0.00146155	-0.0725238
chr11	71033513	71031941	2	6330403K07Rik	897	-1.76474	0.00146155	-0.179311
chr5	88886818	89239653	1	Slc4a4	757	0.603625	0.00146155	0.0740256
chr11	54249667	54247271	2	Csf2	504	1.12715	0.00146656	0.410921
chr2	4587287	4586024	2	NA_ENSMUSG00000086018	29	0.896341	0.0014827	0.33966
chr12	102948859	103184065	1	Unc79	883	0.784684	0.00148424	0.151965
chr3	121643485	121634936	2	A730020M07Rik	1182	1.00597	0.00148738	0.0444286
chr8	70808449	70821424	1	Il12rb1	738	0.536357	0.00148945	0.297286
chr10	42860370	42960780	1	Scml4	368	-0.382067	0.0014914	-0.261832
chr11	83703991	83706268	1	Wfdc17	1185	-2.08274	0.0014914	-0.0800094
chr3	30602065	30619873	1	Mynn	122	0.513951	0.00150836	0.425889
chr6	38124586	38048483	2	Atp6v0a4	240	-1.03341	0.0015168	-0.0751746
chr12	16015545	15980647	2	NA_ENSMUSG00000113930	112	-0.752357	0.00152421	-0.0990284
chr1	9798107	9900845	1	Sgk3	33	-1.01877	0.0015261	-0.0969015
chr2	114054335	114064868	1	C130080G10Rik	1363	0.772702	0.0015265	0.0359429
chr9	78396158	78394956	2	NA_ENSMUSG00000090724	1095	-0.973923	0.0015285	-0.247784
chr10	39245046	39255100	1	Gm31562	315	-0.699165	0.00153211	-0.133987
chr8	104170442	104219122	1	Bean1	1146	0.736352	0.0015357	0.0932001
chr7	84439226	84435993	2	NA_ENSMUSG00000108864	1485	0.519926	0.00153783	0.1354
chr10	8176131	8193340	1	Gm30906	41	0.710078	0.00154579	0.201518
chr2	27079379	27108981	1	Adamtsl2	298	-0.978169	0.0015459	-0.057311
chr2	165601787	165601463	2	NA_ENSMUSG00000100796	2169	0.532199	0.0015459	0.156632
chr7	81205010	81210876	1	NA_ENSMUSG00000109323	1431	-0.502453	0.0015459	-0.0752285
chr14	77036904	77024200	2	Lacc1	1328	-1.06852	0.00155753	-0.095111
chr12	35047186	35147479	1	Snx13	267	0.58955	0.00155771	0.1902
chr3	52739716	52776656	1	Gm2447	278	-0.435201	0.00156071	-0.0627206
chr6	101377897	101149609	2	Pdzrn3	1183	-0.959131	0.00156147	-0.0797364
chr11	115091431	115162236	1	Rab37	1853	-0.323818	0.00156371	-0.22766
chr11	99322951	99315516	2	Krt25	1484	1.29741	0.00156624	0.100098
chr11	115462474	115474398	1	Slc16a5	1871	-0.839715	0.00156624	-0.21473
chr13	61005959	61000179	2	Ctsj	843	-1.99119	0.00157441	-0.040327
chr11	53859256	53783418	2	Gm12216	496	-0.382068	0.00158812	-0.328854
chr1	86301375	86275509	2	NA_ENSMUSG00000087538	694	-0.776692	0.0015969	-0.088346
chr7	114254711	114215559	2	Copb1	2020	-0.397073	0.0015969	-0.112371
chr7	67372858	67231163	2	Mef2a	1272	-0.484255	0.00160337	-0.209743
chr10	7956230	7905653	2	Tab2	39	0.450933	0.00160515	0.217905
chr13	55021385	55005985	2	Hk3	725	-0.839361	0.00162025	-0.190847
chr3	138415466	138430892	1	Adh4	1349	-0.87829	0.00162025	-0.108721
chr16	78301489	78359774	1	Cxadr	726	-1.12468	0.00162621	-0.114092
chr11	54028090	53983123	2	Slc22a4	499	0.619578	0.00164585	0.0886857
chr11	21091291	21150323	1	Peli1	162	-0.415378	0.0016493	-0.281434
chr5	37338499	37425055	1	Evc2	409	1.06436	0.00166139	0.038273
chr18	88927481	88665224	2	Socs6	811	-0.566893	0.00166543	-0.127435
chr5	120345968	120339500	2	NA_ENSMUSG00000107141	1234	-1.16808	0.00167112	-0.0599174
chr19	53390789	53391795	1	NA_ENSMUSG00000117768	863	-0.305353	0.00167561	-0.568091
chr2	6322667	6446390	1	Usp6nl	52	0.54828	0.00168151	0.20193
chr10	14545659	14402583	2	Adgrg6	101	-1.0211	0.0016884	-0.0413682
chr11	99089306	99065678	2	Tns4	1479	0.481773	0.00169356	0.182838
chr1	156036480	156004599	2	Tor1aip1	1275	0.433107	0.00169549	0.272445
chr3	94412919	94409395	2	1700040D17Rik	746	0.794833	0.00169549	0.298705
chr7	44306902	44302687	2	Clec11a	998	0.560589	0.00169935	0.541562
chr11	61653265	61672784	1	Grap	672	-0.339185	0.00169968	-0.259872
chr5	43235355	43151686	2	Gm7854	442	0.415228	0.00170746	0.171353
chr3	94413401	94418286	1	NA_ENSMUSG00000106032	745	0.820716	0.00173452	0.273419
chr7	84410176	84246278	2	Arnt2	1483	0.499614	0.00173953	0.166772
chr3	61003786	61001639	2	NA_ENSMUSG00000102564	354	1.89428	0.00174974	0.168838
chr11	107386983	107388971	1	NA_ENSMUSG00000087683	1764	-0.812399	0.00175546	-0.195787
chr13	91741872	91701665	2	4833422C13Rik	1126	-1.27224	0.00175546	-0.0458444
chr11	116434094	116439077	1	Ubald2	1912	-0.425976	0.00175792	-0.479805
chr10	118326969	118324561	2	Gm9040	1306	1.76942	0.00176194	0.0777588
chr1	136255846	136252671	2	NA_ENSMUSG00000102941	1133	1.38761	0.00176575	0.248644
chr15	25415022	25464362	1	NA_ENSMUSG00000115729	113	1.08817	0.00177965	0.090273
chr2	10370510	10595253	1	Sfmbt2	76	0.79604	0.00178373	0.121225
chr12	38779380	38870484	1	Etv1	295	-1.05776	0.00179666	-0.0663302
chr4	43823895	43820132	2	Or13c7b	286	-1.92429	0.0018036	-0.114695
chr5	143293623	143287038	2	Zfp853	1684	-1.09733	0.0018036	-0.171286
chr13	38151294	38198577	1	Dsp	488	-0.980432	0.00182699	-0.0940127
chr4	89128226	89100664	2	Gm12602	629	0.86031	0.00185262	0.107895
chr12	115258432	115258136	2	Ighv8-7	1270	1.71842	0.00186684	0.265022
chr6	48718621	48724636	1	Gimap7	445	-0.514339	0.00187344	-0.303936
chr6	124718831	124715573	2	NA_ENSMUSG00000087327	1424	-0.612523	0.00187344	-0.220714
chr18	80987456	80988575	1	Gm27239	742	-1.01846	0.00187989	-0.147035
chr6	146001763	145999536	2	NA_ENSMUSG00000108161	1746	-0.84256	0.00188158	-0.141273
chr17	56276786	56269319	2	Ticam1	1125	0.540402	0.0018855	0.326546
chr8	95807464	95719451	2	Cnot1	1119	0.50877	0.00188967	0.245806
chr1	82771243	82770824	2	NA_ENSMUSG00000114299	643	-1.00928	0.00189329	-0.0864761
chr11	84129672	84401651	1	Acaca	1195	0.36298	0.0019104	0.186568
chr14	69840420	70059918	1	Pebp4	1243	-0.416019	0.0019104	-0.222397
chr4	19922605	19876841	2	Atp6v0d2	97	-0.811813	0.0019104	-0.171695
chr12	35992907	36004087	1	Agr2	274	-1.28469	0.00191758	-0.103203
chr15	85336245	85463212	1	Atxn10	768	-0.716318	0.00191768	-0.128076
chr13	30974093	30813919	2	Exoc2	364	0.404065	0.00192289	0.259965
chr6	130233322	130218605	2	Klra7	1566	-1.9736	0.00192356	-0.0799428
chr5	64637388	64635361	2	NA_ENSMUSG00000105183	548	-0.591478	0.00192713	-0.13966
chr3	94310089	94332540	1	Them4	736	0.934896	0.00192736	0.156749
chr1	160327078	160321686	2	NA_ENSMUSG00000103693	1314	1.12314	0.00192752	0.173607
chr16	87553330	87595336	1	Map3k7cl	767	0.695786	0.00192903	0.0663269
chr1	164458355	164437109	2	Atp1b1	1373	-2.07469	0.00193516	-0.085035
chr7	24760311	24743983	2	Cd177	538	1.31617	0.00194344	0.0581778
chr18	60748650	60684494	2	Ndst1	528	0.531346	0.00194939	0.197546
chr14	77904239	78002657	1	Epsti1	1337	-0.719581	0.00195126	-0.156632
chr5	103299029	103230375	2	4930429D17Rik	916	0.931597	0.00195393	0.0491746
chr5	112156237	112165244	1	1700016B01Rik	1073	-0.458728	0.00195789	-0.0686283
chr14	86245970	86283688	1	4930529K09Rik	1374	-2.00938	0.00197293	-0.0393968
chr13	6395716	6398740	1	NA_ENSMUSG00000101540	42	0.310101	0.0019748	0.0324003
chr13	90217142	90179217	2	NA_ENSMUSG00000114541	1117	-2.14668	0.0019748	-0.0388952
chr4	111415006	111460298	1	Bend5	835	-1.3779	0.00198525	-0.047911
chr2	59160683	58821070	2	Ccdc148	629	-0.641247	0.00199476	-0.191305
chr5	113221236	113086323	2	2900026A02Rik	1097	-0.571653	0.00199476	-0.142098
chr12	12987317	12994199	1	Gm35208	93	2.24974	0.00200767	0.0608349
chr8	106210935	106200717	2	Slc7a6os	1243	0.629559	0.00201411	0.322137
chr18	75018781	75286964	1	Dym	687	-0.3555	0.00201525	-0.303422
chr12	28552399	28437795	2	Dcdc2c	201	0.929257	0.00201947	0.0218667
chr4	103114390	103165754	1	Mier1	734	0.45466	0.00201947	0.261803
chr1	105569139	105382260	2	NA_ENSMUSG00000101214	882	0.874201	0.00202174	0.0864064
chr3	87796951	87816101	1	Insrr	523	-0.566737	0.00202757	-0.149305
chr17	31677807	31681733	1	Cryaa	581	1.70187	0.00203294	0.198463
chr2	174643534	174710832	1	Zfp831	2296	-0.501194	0.00203294	-0.109333
chr10	13883293	13877893	2	NA_ENSMUSG00000112102	93	0.884856	0.0020378	0.0888318
chr9	80265450	80263306	2	NA_ENSMUSG00000099016	1120	-1.151	0.00203947	-0.168609
chr5	149184489	149046702	2	Hmgb1	1801	0.326073	0.0020441	0.306743
chr6	100833622	100869934	1	Ppp4r2	1180	-0.542454	0.0020454	-0.185838
chr8	86745934	86724007	2	Siah1a	974	-0.565168	0.00205621	-0.204495
chr17	28350817	28331671	2	Tead3	480	0.769352	0.00205787	0.269619
chr7	81059113	81066307	1	NA_ENSMUSG00000085194	1429	-0.382141	0.00208084	-0.0706667
chr13	35065461	35067620	1	NA_ENSMUSG00000114233	435	-0.932481	0.00209437	-0.0459238
chr11	68586957	68583264	2	Ccdc42os	766	-1.47117	0.00209615	-0.0594761
chr12	86678700	86692091	1	Vash1	742	0.781139	0.00209961	0.214241
chr1	92950865	92986391	1	Gpr35	823	1.12179	0.00214276	0.11833
chr18	74440936	74771493	1	Myo5b	680	0.718008	0.0021501	0.101908
chr7	30861564	30857390	2	Ffar1	781	1.20059	0.0021501	0.16634
chr6	54039554	54301810	1	Chn2	524	-0.891373	0.00216274	-0.212044
chr10	53345085	53337753	2	NA_ENSMUSG00000112734	449	-0.633866	0.00216487	-0.156663
chr9	31280538	31381723	1	Prdm10	294	0.388902	0.00217981	0.21654
chr9	102559300	102570708	1	NA_ENSMUSG00000100279	1326	-1.53778	0.00217981	-0.0909079
chr6	130281928	130269194	2	Klra10	1567	-0.878999	0.00219626	-0.0396667
chr4	107434591	107635061	1	Glis1	783	0.488499	0.00221641	0.0584444
chr2	48457245	48062548	2	Gm13481	577	0.568289	0.00223794	0.205524
chr17	7827302	7738569	2	Fndc1	45	-0.455954	0.00224291	-0.0620698
chr7	51622006	51671119	1	Slc17a6	1185	-0.636909	0.00224482	-0.0509079
chr5	108367922	108366073	2	Gm42517	996	-2.45459	0.00224558	-0.125441
chr6	129876672	129831154	2	Klra17	1559	-1.43942	0.00224666	-0.0416127
chr16	59600979	59490775	2	Crybg3	668	0.76828	0.00225643	0.196054
chr8	125669818	125673359	1	Map10	1535	-0.998087	0.00226864	-0.164911
[truncated: 27,171 more rows]

## Sheet: C3
seqnames	start	end	strand	name	idx	Log2FC	FDR	MeanDiff
chr2	135659011	136014593	1	Plcb4	1700	2.4977	8.65014e-79	1.00753
chr2	135812927	135811945	2	Gm14210	1703	2.62721	9.57415e-65	0.905524
chr6	99522721	98925338	2	Foxp1	1166	-1.36336	1.12472e-53	-1.70855
chr12	105453856	105493095	1	D430019H16Rik	940	2.92908	2.67777e-48	0.458753
chr9	118406099	118404097	2	NA_ENSMUSG00000098161	1633	-1.54542	1.27925e-47	-0.908789
chr1	152090125	151852403	2	1700025G04Rik	1221	-1.82534	1.1796e-45	-0.849878
chr9	48836222	48654297	2	Zbtb16	668	1.54051	2.83834e-45	0.994691
chr7	66388350	66226912	2	Lrrk1	1260	-1.10953	2.207e-43	-0.895649
chr15	36436691	36433319	2	NA_ENSMUSG00000115395	184	2.12643	5.61724e-38	0.518367
chr2	135693154	135686174	2	NA_ENSMUSG00000085709	1702	2.73643	1.66451e-36	0.322881
chr7	67443933	67429073	2	NA_ENSMUSG00000109329	1273	-2.02763	8.78142e-35	-0.386998
chr9	15493432	15545260	1	Smco4	100	1.39072	2.44874e-32	0.504158
chr14	45102094	45056497	2	NA_ENSMUSG00000115735	546	1.75479	3.05915e-32	0.3546
chr6	128143594	127961396	2	Tspan9	1502	-2.14783	7.83179e-31	-0.497086
chr11	83645621	83645046	2	Rpl9-ps1	1182	-1.81475	2.33492e-30	-0.709623
chr6	99388499	99384607	2	NA_ENSMUSG00000093559	1167	-1.8174	2.53996e-30	-0.536663
chr7	48908716	49610090	1	Nav2	1174	1.00431	2.92355e-30	0.754954
chr2	126500674	126320973	2	Atp8b4	1544	-1.28328	6.57374e-30	-0.55646
chr9	52349311	52321896	2	NA_ENSMUSG00000111561	724	2.40948	7.19739e-30	0.337199
chr1	69687245	69531214	2	Ikzf2	499	0.949475	2.30559e-29	0.696415
chr11	57657826	57655415	2	NA_ENSMUSG00000086933	541	-2.05646	2.30559e-29	-0.785406
chr4	59260051	59263269	1	NA_ENSMUSG00000086952	437	-1.25173	1.17717e-28	-0.988133
chr10	61297833	61304680	1	Prf1	517	-1.7751	2.93969e-28	-0.633761
chr6	134035700	134270158	1	Etv6	1610	0.681495	6.13844e-28	0.949895
chr3	153725174	153198266	2	St6galnac3	1481	0.671716	6.29828e-28	0.492656
chr5	90759360	90761624	1	Cxcl5	771	2.27486	8.82567e-28	0.3619
chr2	163122606	163143959	1	Gm11454	2075	1.57885	9.32679e-28	0.380446
chr5	67428310	67392147	2	Bend4	587	-1.89383	1.00882e-27	-0.439042
chr9	70207350	70399766	1	Myo1e	993	1.19508	1.19241e-27	0.475237
chr13	44391117	44363836	2	NA_ENSMUSG00000112936	578	1.72303	4.38336e-27	0.202486
chr19	41385102	41272377	2	Pik3ap1	682	-1.00557	5.02875e-27	-0.596151
chr18	56400337	56503792	1	Gramd3	490	-0.895295	5.93685e-27	-0.759538
chr5	113650426	113612354	2	Cmklr1	1103	-1.88064	5.93685e-27	-0.444464
chr17	86963082	87000069	1	Rhoq	1396	-1.17069	8.82917e-27	-0.521864
chr13	43784775	43803132	1	Cd83	567	1.43456	1.50048e-26	0.539421
chr11	83593087	83587882	2	Ccl6	1181	-1.46946	1.71567e-26	-0.228845
chr7	66173121	66109515	2	NA_ENSMUSG00000097634	1259	-0.842681	5.91535e-26	-0.643424
chr1	132880273	132940005	1	Lrrn2	1054	2.25604	1.0908e-25	0.322066
chr6	134403415	134308951	2	4933406J09Rik	1613	1.23445	2.15874e-25	0.372165
chr1	40225080	40317257	1	Il1r1	248	1.96184	3.37816e-25	0.363036
chr5	113644963	113645682	1	NA_ENSMUSG00000085713	1104	-1.90401	4.53268e-25	-0.809334
chr7	81859001	81884434	1	Tm6sf1	1446	-1.48132	6.27338e-25	-0.427948
chr11	17052381	16971206	2	Plek	134	-1.40778	6.87934e-25	-0.379398
chr3	123236149	123076519	2	Synpo2	1208	1.26236	6.87934e-25	0.344026
chr5	149144263	149153540	1	Gm42788	1804	2.4109	1.10252e-24	0.22486
chr7	92119511	92092206	2	4930567K12Rik	1555	1.78164	1.2571e-24	0.132341
chr1	151875419	151887063	1	NA_ENSMUSG00000100685	1222	-2.13394	2.37631e-24	-0.141466
chr11	83662584	83664683	1	Ccl4	1184	-2.10973	3.84536e-24	-0.685219
chr11	57645442	57787514	1	Galnt10	540	-1.27977	5.02017e-24	-0.559685
chr17	78200248	78376592	1	Crim1	1301	-1.04159	7.832e-24	-0.424436
chr7	78738012	78175959	2	Ntrk3	1358	0.906776	1.2042e-23	0.465512
chr14	63417037	63372836	2	Blk	1142	1.76781	1.39446e-23	0.291576
chr11	88718513	88339382	2	Msi2	1269	0.575178	2.39621e-23	0.781188
chr10	13060504	13131694	1	Plagl1	83	1.75776	4.95036e-23	0.307918
chr12	36381450	36689503	1	Crppa	282	1.6571	6.2875e-23	0.302271
chr2	128502765	128178319	2	Morrbid	1579	-0.565444	7.24445e-23	-0.74693
chr6	142571614	142564837	2	Kcnj8	1705	-1.41352	9.40857e-23	-0.520221
chr2	145675215	145887616	1	Rin2	1762	1.29829	1.44256e-22	0.313859
chr5	90640657	90603076	2	Rassf6	770	1.3995	4.54264e-22	0.158992
chr4	59438633	59314683	2	Susd1	438	-0.961434	5.17339e-22	-0.370603
chr2	3929139	3925808	2	NA_ENSMUSG00000086445	17	2.84116	9.52515e-22	0.38401
chr1	69513932	69547707	1	NA_ENSMUSG00000101156	498	1.43656	1.12322e-21	0.317606
chr5	113842601	113843116	1	NA_ENSMUSG00000090458	1111	-1.5989	1.14086e-21	-0.991249
chr18	64888491	64884475	2	NA_ENSMUSG00000114210	583	-2.01623	1.18313e-21	-0.396777
chr5	113221236	113086323	2	2900026A02Rik	1097	-1.58772	1.21806e-21	-0.296153
chr3	37231333	37232469	1	NA_ENSMUSG00000086517	202	1.09886	1.28038e-21	0.599458
chr17	86970372	86975288	1	NA_ENSMUSG00000117628	1397	-1.44921	1.39826e-21	-0.568064
chr10	61383530	61319656	2	Pald1	518	-1.39888	3.55162e-21	-0.301536
chr1	164061982	164084181	1	Sell	1364	-1.95836	3.87012e-21	-0.306958
chr9	71168682	71110659	2	Aqp9	1002	-2.3842	4.1863e-21	-0.170974
chr2	70039126	70429198	1	Myo3b	719	0.987773	5.61911e-21	0.524715
chr15	101491512	101485130	2	Krt83	1046	1.7966	7.40465e-21	0.475709
chr7	135537481	135686293	1	Ptpre	2380	-0.818113	1.57724e-20	-0.56602
chr15	73723145	73758766	1	Ptp4a3	430	-0.968644	3.55268e-20	-0.448239
chr1	62832370	62821355	2	NA_ENSMUSG00000100426	443	-1.72672	3.91691e-20	-0.329643
chr5	103425192	103598303	1	Ptpn13	919	0.907962	4.89932e-20	0.419104
chr2	128189987	128204634	1	NA_ENSMUSG00000085750	1580	-1.93237	5.06716e-20	-0.33559
chr8	115705078	115707233	1	NA_ENSMUSG00000086717	1353	0.94323	5.70076e-20	0.861869
chr7	66109515	66173798	1	Chsy1	1258	-0.811624	6.81575e-20	-0.477768
chr9	15627933	15559864	2	Deup1	101	1.42844	9.06291e-20	0.158307
chr4	64047015	63959785	2	Tnc	507	1.24492	1.13197e-19	0.130331
chr13	43716791	43719038	1	Gm20751	566	1.53157	1.51781e-19	0.264691
chr11	49901835	49980994	1	Rasgef1c	411	-1.20917	1.73421e-19	-0.228179
chr2	17731464	17343909	2	Nebl	119	0.900619	1.89687e-19	0.454446
chr15	53346159	53064038	2	Ext1	287	0.797915	2.13981e-19	0.528707
chr7	81855794	81855533	2	NA_ENSMUSG00000066378	1447	-1.80775	2.76754e-19	-0.800084
chr9	118478212	118486132	1	Eomes	1635	-1.33761	2.98312e-19	-0.564392
chr5	37241940	37292133	1	Crmp1	407	1.37338	4.83016e-19	0.304307
chr13	44280449	44249460	2	NA_ENSMUSG00000113689	577	1.41032	5.31817e-19	0.121631
chr7	114086898	114088357	1	NA_ENSMUSG00000110248	2019	-1.02749	7.92498e-19	-0.722596
chr12	100465039	100488390	1	NA_ENSMUSG00000113895	850	-1.07905	8.39937e-19	-0.241554
chr9	41161697	41011098	2	Ubash3b	507	-0.754669	9.81501e-19	-0.505
chr13	103334497	102732486	2	Mast4	1281	1.18627	9.89967e-19	0.359357
chr7	78578830	78581038	1	NA_ENSMUSG00000052629	1361	1.47846	1.06703e-18	0.524462
chr17	8236043	8257141	1	Ccr6	52	1.23216	2.88133e-18	0.243341
chr2	76722776	76786708	1	NA_ENSMUSG00000086354	821	1.34356	2.88133e-18	0.0673373
chr12	36382181	36381242	2	NA_ENSMUSG00000091007	283	1.47572	3.09076e-18	0.421198
chr7	114415281	114539251	1	Pde3b	2023	-1.04438	3.14542e-18	-0.349468
chr6	142964452	142821545	2	St8sia1	1711	-1.60077	3.39258e-18	-0.319135
chr8	114439655	115352708	1	Wwox	1347	0.459438	3.39258e-18	0.670514
chr14	60197179	59638540	2	Atp8a2	1095	-0.891315	3.62725e-18	-0.279241
chr11	83530518	83525778	2	Ccl5	1178	-0.872727	3.63912e-18	-0.76239
chr1	129273302	130219278	1	Thsd7b	993	1.31894	5.61058e-18	0.261735
chr7	81862527	81860293	2	NA_ENSMUSG00000109110	1448	-1.54617	6.0619e-18	-0.564775
chr1	98131456	98144655	1	1810006J02Rik	870	-2.74739	6.4881e-18	-0.135576
chr7	84410176	84246278	2	Arnt2	1483	1.00583	6.62758e-18	0.363261
chr10	82985498	83195900	1	Chst11	960	-0.585385	6.70606e-18	-0.51437
chr9	52168572	52111344	2	Zc3h12c	723	1.61994	8.53491e-18	0.183233
chr2	76982547	76703980	2	Ttn	820	1.48478	8.66474e-18	0.185888
chr18	61911824	61799392	2	Ablim3	554	1.46449	9.39424e-18	0.2675
chr4	57763901	57757739	2	NA_ENSMUSG00000073846	420	-1.55659	9.91934e-18	-0.212249
chr17	13683516	13675662	2	NA_ENSMUSG00000085705	112	-2.51787	1.21515e-17	-0.247257
chr1	60887000	60915832	1	Ctla4	428	0.96432	1.60059e-17	0.382098
chr9	41004628	40969691	2	Crtam	506	-1.28158	1.93254e-17	-0.326839
chr7	140361671	140343815	2	Or13a27	2441	1.84689	2.04313e-17	0.282661
chr12	100520826	100300770	2	Ttc7b	849	-0.900986	2.27976e-17	-0.362852
chr4	72201348	72215352	1	C630043F03Rik	525	-2.37162	2.3119e-17	-0.251309
chr3	59005825	59318682	1	Med12l	336	-0.806332	2.78898e-17	-0.419705
chr9	71163794	71208124	1	Gm32511	1003	-2.34939	3.21015e-17	-0.158283
chr14	63606503	63820809	1	Xkr6	1147	1.08023	3.41674e-17	0.248343
chr7	66365905	66386309	1	NA_ENSMUSG00000078677	1262	-1.17423	3.41674e-17	-0.323946
chr2	151950641	151947273	2	NA_ENSMUSG00000087004	1852	1.49431	3.82645e-17	0.326281
chr10	122678762	122945795	1	Ppm1h	1374	-0.472639	4.27564e-17	-0.566468
chr5	91139599	91148432	1	Areg	784	1.87	4.69503e-17	0.264823
chr13	97434970	97497007	1	Lncenc1	1209	-1.85033	5.39672e-17	-0.147809
chr10	13051385	13043097	2	NA_ENSMUSG00000112498	82	1.98184	5.69768e-17	0.282295
chr2	163087855	163087034	2	Gtsf1l	2074	1.50857	6.59117e-17	0.285508
chr13	93991768	93983195	2	NA_ENSMUSG00000113791	1157	-1.25329	6.78364e-17	-0.285277
chr9	118429836	118437048	1	4933432G23Rik	1634	-1.41306	6.92176e-17	-0.197675
chr13	36836366	36885596	1	NA_ENSMUSG00000114483	457	1.47604	7.726e-17	0.0785944
chr13	45099957	45117730	1	NA_ENSMUSG00000113553	587	-1.63167	8.53056e-17	-0.15155
chr2	128239643	128237693	2	NA_ENSMUSG00000086879	1581	-1.0287	8.53056e-17	-0.423556
chr11	83578636	83572919	2	Ccl9	1179	-1.27304	8.8019e-17	-0.328862
chr14	63607372	63602524	2	NA_ENSMUSG00000087652	1148	1.2951	8.82699e-17	0.529745
chr9	35421128	35507652	1	Cdon	338	0.756756	1.90442e-16	0.415962
chr10	13474412	13207717	2	Phactr2	86	1.0157	2.05234e-16	0.290018
chr12	79297282	79814690	1	Rad51b	606	0.539119	2.05234e-16	0.590851
chr13	37778400	37952005	1	Rreb1	483	-0.891493	2.06137e-16	-0.346751
chr6	134172007	134168879	2	NA_ENSMUSG00000091438	1611	1.02485	2.09743e-16	0.407574
chr10	108332121	108414240	1	Pawr	1208	1.10835	2.72692e-16	0.319624
chr18	77565161	77456110	2	Rnf165	708	1.16887	3.06031e-16	0.24607
chr4	72200919	72117142	2	Tle1	523	-2.17842	3.16274e-16	-0.150942
chr4	8690406	8867659	1	Chd7	32	-0.468675	3.33894e-16	-0.587392
chr7	142373753	142325837	2	Ifitm10	2535	-1.00807	3.35991e-16	-0.354635
chr7	84338095	84347869	1	NA_ENSMUSG00000109341	1484	1.05875	3.93477e-16	0.218958
chr19	21473445	21391307	2	Gda	472	1.5079	4.86232e-16	0.129251
chr3	155055407	154786291	2	Tnni3k	1499	1.28218	5.17741e-16	0.113875
chr7	125603429	125633570	1	Il21r	2159	-0.643634	5.52664e-16	-0.544056
chr18	75018781	75286964	1	Dym	687	-0.63257	6.36152e-16	-0.473161
chr17	83847963	83831156	2	Haao	1353	-1.31292	6.45261e-16	-0.367448
chr1	160577974	160576338	2	Gpr52	1315	1.45265	7.06645e-16	0.273197
chr16	90143769	89787111	2	Tiam1	816	0.659834	7.101e-16	0.501528
chr13	92611091	92711947	1	Serinc5	1140	1.26859	7.5959e-16	0.20294
chr9	45269149	45253837	2	Il10ra	618	-0.820504	8.41995e-16	-0.369348
chr14	56262260	56258838	2	Gzmb	1046	-1.02491	9.17322e-16	-0.484251
chr13	36735131	36725361	2	Nrn1	456	1.16493	9.83935e-16	0.249871
chr1	160793211	160219174	2	Rabgap1l	1312	0.594444	1.20583e-15	0.583726
chr13	37050244	36867178	2	F13a1	459	1.42319	1.3394e-15	0.140406
chr6	129623864	129610323	2	Klrk1	1552	-1.89441	1.49172e-15	-0.257456
chr8	115707794	115682942	2	Maf	1352	0.882125	1.57558e-15	0.393319
chr6	134243711	134233158	2	Gm17089	1612	0.768775	1.71818e-15	0.315851
chr10	117559099	117560423	1	NA_ENSMUSG00000112399	1289	1.19502	1.84177e-15	0.250679
chr5	110544355	110621380	1	Galnt9	1052	1.07426	1.86582e-15	0.232779
chr11	107470699	107207892	2	Pitpnc1	1762	-0.454821	2.04355e-15	-0.530669
chr10	87058045	87230589	1	1700113H08Rik	1013	2.35385	2.06575e-15	0.134791
chr19	24556352	24557228	1	NA_ENSMUSG00000117979	502	-1.34593	2.63492e-15	-0.36608
chr4	57717657	57896984	1	Pakap	419	-1.36487	2.78525e-15	-0.378593
chr8	120736358	120756694	1	Irf8	1415	-0.862685	2.98419e-15	-0.34155
chr6	37300184	36846022	2	Dgki	234	1.23993	4.3891e-15	0.176381
chr5	103211334	102907948	2	Mapk10	915	2.00766	4.44957e-15	0.146229
chr11	117097067	117094948	2	NA_ENSMUSG00000087057	1937	1.27588	5.10252e-15	0.47909
chr8	61902690	61511433	2	Palld	616	1.19246	5.52355e-15	0.246036
chr7	84439226	84435993	2	NA_ENSMUSG00000108864	1485	0.908598	5.63322e-15	0.263291
chr3	101924453	101855776	2	Slc22a15	933	1.19124	7.83698e-15	0.207396
chr13	93771630	93943016	1	Arsb	1155	-0.776458	1.04636e-14	-0.377026
chr11	50025346	50125719	1	Rnf130	412	-1.05116	1.06966e-14	-0.278046
chr6	54429603	54503768	1	Wipf3	529	1.3164	1.1751e-14	0.28543
chr14	78308043	78277445	2	Tnfsf11	1341	1.1455	1.33989e-14	0.21912
chr1	130940115	130932656	2	Il19	1013	0.930873	1.6078e-14	0.190183
chr4	59189257	59222833	1	Ugcg	436	-0.77967	1.68284e-14	-0.379805
chr5	90786103	90789600	1	Cxcl3	774	3.66695	1.74807e-14	0.246934
chr18	32560034	32528322	2	Gypc	185	1.05115	1.80744e-14	0.351126
chr8	68735146	68356781	2	Csgalnact1	662	1.60313	1.88108e-14	0.200793
chr11	46571536	46589232	1	BC053393	363	2.62649	2.02032e-14	0.186889
chr7	43437073	43438249	1	Nkg7	948	-1.15692	2.02076e-14	-0.826159
chr1	40085851	40076228	2	Gm16894	247	1.22583	2.18184e-14	0.278315
chr1	78197134	78101267	2	Pax3	606	1.27756	2.67924e-14	0.119263
chr14	86245970	86283688	1	4930529K09Rik	1374	1.81204	2.90491e-14	0.0779638
chr8	86885258	86808160	2	N4bp1	976	-0.639875	3.10764e-14	-0.466926
chr4	32238804	32586108	1	Bach2	136	-0.420163	3.8933e-14	-0.618287
chr8	8932699	8920937	2	NA_ENSMUSG00000109346	65	-1.88612	4.19883e-14	-0.0744056
chr2	73596526	73616012	1	Chn1os3	770	2.03023	5.4895e-14	0.19303
chr3	154711343	154708658	2	Gm20389	1498	0.103857	5.60545e-14	0.00852604
chr7	78575232	78560635	2	NA_ENSMUSG00000108390	1360	1.45922	7.79677e-14	0.223329
chr14	99522545	99576902	1	Gm41230	1401	-1.23817	1.14647e-13	-0.0329297
chr8	81342556	82127914	1	Inpp4b	870	0.510324	1.16589e-13	0.588327
chr10	118204942	118210047	1	Il22	1302	1.13078	1.17986e-13	0.0975563
chr3	154663859	154767790	1	Erich3	1497	0.773359	1.22637e-13	0.0640642
chr11	68432121	68497849	1	Pik3r5	762	-0.563136	1.23052e-13	-0.514932
chr9	62537044	62419492	2	Coro2b	891	1.02236	1.23412e-13	0.295221
chr11	5444847	5276324	2	Znrf3	62	-0.60649	1.26751e-13	-0.427649
chr3	136670124	136937727	1	Ppp3ca	1319	-0.531505	1.39472e-13	-0.364292
chr13	75089826	75134861	1	Pcsk1	1056	1.89896	1.4007e-13	0.124803
chr1	69662061	69660187	2	NA_ENSMUSG00000099954	501	0.677411	1.54698e-13	0.544425
chr5	146845071	146847726	1	Rasl11a	1764	0.915875	1.55113e-13	0.421568
chr6	71322788	71337494	1	Cd8b1	840	-1.98794	1.64173e-13	-0.19103
chr7	43430088	43435996	1	Lim2	947	-1.40329	1.75215e-13	-0.382151
chr11	87793581	87804413	1	Mpo	1252	1.44221	2.10732e-13	0.239404
chr3	59262871	59216272	2	P2ry12	342	-1.43118	2.23342e-13	-0.251791
chr1	193207699	193343878	1	Lamb3	1784	-0.68589	2.4246e-13	-0.343699
chr3	68761433	68759906	2	NA_ENSMUSG00000102677	401	-1.36997	2.62246e-13	-0.233739
chr6	71353035	71373284	1	NA_ENSMUSG00000108289	842	-2.13496	2.87927e-13	-0.238936
chr18	64887705	65217828	1	Nedd4l	582	-0.845594	2.90253e-13	-0.255589
chr11	70514616	70513516	2	Vmo1	866	1.95314	2.952e-13	0.413261
chr2	173034580	173025685	2	NA_ENSMUSG00000087442	2272	-0.580678	3.1506e-13	-0.430299
chr1	193370298	193346346	2	Camk1g	1788	-0.891056	3.49067e-13	-0.200213
chr15	50890463	50654752	2	Trps1	273	0.694634	3.60506e-13	0.394486
chr14	60087071	60096093	1	NA_ENSMUSG00000086112	1096	-0.764674	3.82614e-13	-0.137177
chr6	98697674	98507726	2	NA_ENSMUSG00000107614	1164	-0.692155	4.49427e-13	-0.0896688
chr7	101421691	101512827	1	Pde2a	1669	-0.518436	5.3289e-13	-0.471797
chr9	96892669	96823336	2	Pxylp1	1265	-0.739573	5.41463e-13	-0.288494
chr10	116473878	116417861	2	Kcnmb4	1262	1.33578	5.41486e-13	0.25716
chr17	27398147	27399221	1	NA_ENSMUSG00000116970	447	-1.71521	5.79158e-13	-0.177952
chr7	67372858	67231163	2	Mef2a	1272	-0.769311	6.23066e-13	-0.288978
chr13	37156018	37157755	1	NA_ENSMUSG00000114428	461	1.41303	6.69291e-13	0.215024
chr7	43440782	43443334	1	Cldnd2	949	-0.767076	7.1389e-13	-0.859101
chr10	118165162	118163985	2	NA_ENSMUSG00000112684	1301	1.27791	7.40535e-13	0.260349
chr7	128129547	128150657	1	Itgax	2276	-1.36593	7.6068e-13	-0.282349
chr9	85419158	85418035	2	NA_ENSMUSG00000111663	1162	1.31201	7.75882e-13	0.163988
chr11	87801144	87795784	2	NA_ENSMUSG00000085872	1253	1.44714	8.73637e-13	0.296998
chr1	69598522	69595036	2	NA_ENSMUSG00000100815	500	1.29408	9.10464e-13	0.25858
chr3	55242364	55539068	1	Dclk1	309	1.48204	1.01585e-12	0.168944
chr7	114117781	114046782	2	Rras2	2018	-0.691153	1.12141e-12	-0.384741
chr11	90638084	90476492	2	Stxbp4	1294	0.874179	1.15067e-12	0.28089
chr3	94372794	94398276	1	Rorc	740	1.3624	1.20875e-12	0.24757
chr5	111944235	111939804	2	NA_ENSMUSG00000106060	1072	-1.59018	1.25543e-12	-0.133428
chr17	13761825	13712444	2	Tcte2	113	-1.78652	1.50685e-12	-0.109121
chr19	47464401	47260174	2	Sh3pxd2a	825	-1.1645	1.51153e-12	-0.335048
chr6	129591782	129598775	1	Klrd1	1551	-1.54893	1.60375e-12	-0.231271
chr9	27299204	27357546	1	Igsf9b	272	1.40247	1.60375e-12	0.148727
chr15	31039128	31043331	1	4930430F21Rik	134	1.88561	1.67004e-12	0.120663
chr4	6991557	6686353	2	Tox	27	0.558862	1.83942e-12	0.494921
chr9	102716672	102733418	1	Amotl2	1330	1.57033	1.83942e-12	0.159813
chr4	138775735	138782046	1	Pla2g2d	1379	2.14871	1.86726e-12	0.211548
chr1	55405921	55754285	1	Plcl1	364	1.11048	1.8769e-12	0.249052
chr5	113145328	113154368	1	NA_ENSMUSG00000106659	1098	-1.56271	1.88113e-12	-0.171994
chr11	119834365	119820812	2	Rptoros	1998	-0.878701	1.89227e-12	-0.126562
chr3	153478210	153467216	2	NA_ENSMUSG00000104908	1483	0.577858	2.06211e-12	0.070291
chr2	135583584	135325447	2	9630028H03Rik	1698	1.46396	2.1681e-12	0.0957228
chr1	36274679	36264597	2	Neurl3	180	-0.643371	2.60181e-12	-0.551235
chr4	133672647	133660387	2	Pigv	1257	-0.715277	2.69262e-12	-0.54391
chr2	163203125	163324170	1	Tox2	2077	0.675242	2.74483e-12	0.325568
chr15	67176830	67102875	2	St3gal1	402	0.549651	3.23596e-12	0.338032
chr16	5306801	5450664	1	Gm41414	54	1.119	3.4851e-12	0.221898
chr9	43743984	43807461	1	Nectin1	545	1.00254	3.87225e-12	0.185464
chr1	40074079	40125231	1	Il1r2	246	1.00512	4.06344e-12	0.216229
chr17	48299498	48312533	1	Treml2	1047	-1.70879	4.06344e-12	-0.194882
chr4	137862237	137965229	1	Ece1	1360	0.616166	4.06344e-12	0.369424
chr1	193290889	193289766	2	NA_ENSMUSG00000103736	1787	-1.13081	4.09143e-12	-0.218751
chr19	45660312	45578254	2	Fbxw4	776	-0.950898	4.24077e-12	-0.216773
chr1	37541016	37439340	2	Mgat4a	208	-0.67419	4.24441e-12	-0.368723
chr13	113079147	113078106	2	NA_ENSMUSG00000116554	1371	-1.45759	4.45038e-12	-0.287518
chr15	86057695	86137634	1	Gramd4	782	-0.650542	4.48659e-12	-0.413855
chr15	80565156	80452240	2	Enthd1	659	-1.02665	5.01201e-12	-0.252679
chr16	45409053	45382135	2	Cd200	554	1.37279	5.16666e-12	0.202305
chr4	55993739	55969023	2	Gm12519	403	1.09627	5.17658e-12	0.0759016
chr5	53371774	53360656	2	NA_ENSMUSG00000106808	516	0.714975	5.29437e-12	0.168739
chr1	134193448	134201232	1	Mybph	1082	2.58766	5.33789e-12	0.172727
chr5	64637388	64635361	2	NA_ENSMUSG00000105183	548	-1.09254	5.55009e-12	-0.27342
chr2	169587745	169582845	2	NA_ENSMUSG00000078912	2234	1.59187	5.71277e-12	0.31591
chr16	49798870	49758576	2	NA_ENSMUSG00000087066	585	-0.87383	5.74474e-12	-0.357064
chr2	128126038	128162547	1	Bcl2l11	1578	-0.725802	5.74474e-12	-0.4639
chr7	142434850	142440396	1	Syt8	2537	-0.777618	5.74474e-12	-0.154301
chr10	61273438	61197112	2	Adamts14	516	-1.15198	5.82219e-12	-0.196609
chr4	156013843	156016612	1	Tnfrsf4	1731	1.28107	6.27003e-12	0.480235
chr8	115585392	115595152	1	NA_ENSMUSG00000110592	1351	0.928114	6.71482e-12	0.117297
chr2	33177902	33181881	1	NA_ENSMUSG00000085087	455	1.72598	6.76725e-12	0.288849
chr10	42018442	41914990	2	Armc2	358	-1.00072	7.55359e-12	-0.222488
chr5	75574916	75656722	1	Kit	655	1.45181	7.7324e-12	0.165685
chr15	80572594	80652854	1	Grap2	660	-0.518018	8.95557e-12	-0.475512
chr5	64698521	64695461	2	NA_ENSMUSG00000097668	549	-1.14047	1.03954e-11	-0.275719
chr17	28002362	28001065	2	NA_ENSMUSG00000117263	468	-0.717314	1.27625e-11	-0.381896
chr5	148741840	148743139	1	2210417A02Rik	1788	1.26714	1.41946e-11	0.473751
chr12	33147693	33373185	1	Atxn7l1	256	0.476077	1.49637e-11	0.479453
chr7	84232919	84226829	2	Gm44827	1482	1.65584	1.55922e-11	0.0988453
chr14	44988195	45003820	1	Ptger2	545	0.866148	1.62437e-11	0.247424
chr4	138757626	138750533	2	Pla2g2f	1378	2.14131	1.63484e-11	0.144912
chr6	108213096	108551109	1	Itpr1	1203	0.412218	1.66292e-11	0.536026
chr18	39929374	39906180	2	NA_ENSMUSG00000118015	371	1.04642	1.78509e-11	0.0795903
chr8	13677603	13566948	2	Rasa3	154	-0.408128	1.9305e-11	-0.463324
chr14	86172923	86179581	1	NA_ENSMUSG00000115217	1373	1.33535	2.19347e-11	0.0680562
chr6	15720661	15802169	1	Mdfic	67	0.643793	2.21827e-11	0.299502
chr8	64693054	64592542	2	Cpe	630	1.72817	2.21827e-11	0.175914
chr7	90476672	92449247	1	Dlg2	1553	0.675937	2.23875e-11	0.36401
chr13	37648236	37633938	2	NA_ENSMUSG00000114355	478	-3.38716	2.29166e-11	-0.0955944
chr3	94377245	94368612	2	NA_ENSMUSG00000104669	741	1.50542	2.31319e-11	0.259652
chr2	151980219	151969398	2	Fam110a	1853	0.736938	2.31888e-11	0.544803
chr7	81934473	81881251	2	Hdgfl3	1449	-1.14156	2.37414e-11	-0.197974
chr1	160839168	160839631	1	NA_ENSMUSG00000103631	1318	1.07621	2.46854e-11	0.440231
chr1	160726681	160726042	2	NA_ENSMUSG00000103200	1316	0.69824	2.54707e-11	0.402765
chr1	152954993	153119261	1	Nmnat2	1233	-0.537722	2.78436e-11	-0.279751
chr11	83582056	83623693	1	E230016K23Rik	1180	-1.61754	3.00406e-11	-0.126287
chr15	58984136	58988905	1	NA_ENSMUSG00000115062	341	1.23826	3.01287e-11	0.111932
chr8	120228456	120581390	1	Gse1	1406	-0.394821	3.25224e-11	-0.436249
chr1	43196984	43123074	2	Fhl2	278	-1.00763	3.49897e-11	-0.227406
chr6	127561338	127674248	1	Cracr2a	1495	-0.679595	3.90734e-11	-0.336187
chr16	91464803	91435293	2	NA_ENSMUSG00000116987	848	-0.599456	4.69553e-11	-0.480133
chr4	135120652	135177990	1	Runx3	1297	-0.426118	4.73261e-11	-0.487438
chr4	155421704	155398763	2	5830444B04Rik	1695	1.22188	4.99176e-11	0.200916
chr18	77298678	77280152	2	NA_ENSMUSG00000118108	707	1.43573	5.27788e-11	0.0818494
chr2	167349183	167298444	2	B4galt5	2195	-0.480869	5.703e-11	-0.43093
chr17	78200025	78199256	2	Gm32282	1302	-0.878541	5.7824e-11	-0.487199
chr6	50776115	50815033	1	C530044C16Rik	478	1.77801	5.8622e-11	0.0980402
chr13	24327404	24477377	1	Cmah	300	-0.701959	6.01637e-11	-0.286434
chr11	70519196	70520736	1	Gltpd2	867	1.79981	6.31003e-11	0.284285
chr13	113100981	113093825	2	Gzma	1372	-1.32068	6.41775e-11	-0.303649
chr19	23448442	23302609	2	Mamdc2	488	-1.30725	6.88419e-11	-0.163978
chr7	49159819	49122334	2	NA_ENSMUSG00000108950	1176	1.04607	6.88419e-11	0.101853
chr6	98552107	98535246	2	NA_ENSMUSG00000107929	1165	-0.814263	7.07369e-11	-0.0485101
chr1	98057680	98031116	2	B230216N24Rik	869	-1.9536	7.26795e-11	-0.0461707
chr8	40634797	40551095	2	Mtmr7	463	0.775439	7.50644e-11	0.251837
chr2	135648907	135652063	1	Platr3	1699	3.21445	7.57304e-11	0.156528
chr2	113327736	113716767	1	Fmn1	1352	1.10696	7.73316e-11	0.166936
chr8	113848738	113697126	2	Adamts18	1342	-1.88665	8.35259e-11	-0.0785221
chr5	86783033	86767141	2	NA_ENSMUSG00000104937	713	1.88594	9.75909e-11	0.182133
chr1	20730905	20734496	1	Il17a	95	1.47149	1.03921e-10	0.196769
chr5	111791555	111805689	1	NA_ENSMUSG00000105376	1071	-1.29573	1.07734e-10	-0.0690984
chr6	54972612	54923949	2	Nod1	537	-0.678238	1.11406e-10	-0.315703
chr3	9757607	9786142	1	NA_ENSMUSG00000089794	27	-0.681283	1.20669e-10	-0.204076
chr6	99896845	99884400	2	NA_ENSMUSG00000107204	1172	-1.53533	1.24715e-10	-0.128132
chr7	76229887	77124698	1	Agbl1	1357	0.660697	1.42504e-10	0.133974
chr5	113226909	113239263	1	Tmem211	1099	-1.03546	1.56779e-10	-0.0826446
chr1	98095646	97795114	2	Pam	868	-1.29571	1.71707e-10	-0.124006
chr3	152943313	152943944	1	NA_ENSMUSG00000090163	1479	-0.89894	1.89918e-10	-0.383048
chr17	64836071	64832523	2	4930583I09Rik	1194	1.69313	1.90593e-10	0.158709
chr11	50916165	50898712	2	Zfp2	434	-3.96483	1.95951e-10	-0.0903293
chr8	56484968	56465622	2	4930518J21Rik	580	1.32639	2.06334e-10	0.0603433
chr10	119320234	119331862	1	4930477N07Rik	1325	1.15249	2.19099e-10	0.111578
chr6	99950931	99928248	2	NA_ENSMUSG00000107528	1173	-2.45875	2.58314e-10	-0.0780723
chr5	36868513	36955078	1	Ppp2r2c	400	-0.89162	2.78806e-10	-0.176613
chr6	52492451	52500086	1	1700094M24Rik	512	-1.11416	2.95378e-10	-0.0891989
chr4	63861347	63831308	2	Tnfsf8	506	0.77864	3.14089e-10	0.344205
chr17	83706163	83821516	1	Mta3	1352	-0.467653	3.28174e-10	-0.360547
chr10	120699203	120632672	2	4930471E19Rik	1341	-1.28905	3.86121e-10	-0.115572
chr11	83522175	83511736	2	Heatr9	1177	-1.68361	3.8745e-10	-0.199548
chr9	52402096	52470346	1	NA_ENSMUSG00000111520	725	1.25034	4.18792e-10	0.0324558
chr7	113207465	113314126	1	Arntl	2009	0.503679	4.4626e-10	0.296554
chr18	60660142	60593973	2	Synpo	527	0.809555	4.84594e-10	0.298843
chr10	26229707	26272172	1	Samd3	237	-1.04465	4.91731e-10	-0.19861
chr10	118556525	118502035	2	Ifngas1	1313	-0.667756	4.91731e-10	-0.274374
chr4	144892827	144928209	1	Dhrs3	1513	1.32441	5.16576e-10	0.212793
chr18	77281958	77442930	1	Loxhd1	706	1.15934	5.19801e-10	0.134064
chr3	102010076	102015492	1	Nhlh2	934	1.4114	5.31354e-10	0.0985843
chr11	114890041	114904654	1	Cd300a	1843	-1.37929	5.36566e-10	-0.137143
chr9	85348065	85332352	2	NA_ENSMUSG00000111840	1161	1.358	5.36566e-10	0.0687188
chr16	95900398	95901728	1	NA_ENSMUSG00000085903	922	-0.797336	5.56518e-10	-0.323418
chr11	43116294	43106140	2	NA_ENSMUSG00000085951	317	2.52006	5.63942e-10	0.0571466
chr3	55472210	55461985	2	NA_ENSMUSG00000094962	311	1.5547	5.7775e-10	0.14254
chr5	110514923	110525980	1	A630023P12Rik	1051	1.04311	5.91456e-10	0.123195
chr15	101480296	101483312	1	NA_ENSMUSG00000116011	1045	1.94843	6.13503e-10	0.200586
chr12	110278172	110275385	2	Dio3os	1002	1.14127	6.44295e-10	0.192389
chr9	88956900	88962419	1	Bcl2a1a	1200	2.23904	6.51964e-10	0.139568
chr1	84364180	84036296	2	Pid1	662	-1.53064	6.58209e-10	-0.094745
chr9	77917364	77984519	1	Elovl5	1079	-0.521197	6.59265e-10	-0.360863
chr1	83116766	83119167	1	Ccl20	658	2.37192	7.69006e-10	0.121767
chr13	37799790	37793382	2	NA_ENSMUSG00000114370	484	-0.693691	7.8488e-10	-0.205293
chr8	92357625	92376286	1	Irx5	1035	-0.983475	7.8488e-10	-0.273624
chr11	109144369	109139291	2	E030025P04Rik	1786	-0.980112	8.20894e-10	-0.131249
chr15	52786267	52751427	2	NA_ENSMUSG00000115137	286	-1.2817	8.22768e-10	-0.151052
chr15	36496820	36477668	2	Ankrd46	185	0.646596	8.4927e-10	0.18553
chr16	95808317	95806029	2	NA_ENSMUSG00000085329	921	-0.753956	8.67985e-10	-0.270349
chr17	5492557	5753811	1	Zdhhc14	18	-0.94035	8.67985e-10	-0.226323
chr1	80218473	80198706	2	Fam124b	625	1.16274	8.86491e-10	0.245287
chr2	33489782	33503632	1	NA_ENSMUSG00000086939	460	1.17162	8.86491e-10	0.185669
chr13	52757205	52729615	2	NA_ENSMUSG00000113737	679	-0.811824	9.11602e-10	-0.106402
chr2	90580647	90429754	2	Ptprj	1127	-0.694637	1.06656e-09	-0.23336
chr3	153792087	153789305	2	5730460C07Rik	1484	0.604505	1.11095e-09	0.213773
chr13	12520438	12472632	2	Edaradd	75	-1.20395	1.1265e-09	-0.215749
chr11	83649355	83647844	2	Ccl3	1183	-2.02525	1.14682e-09	-0.25049
chr15	36390172	36375343	2	NA_ENSMUSG00000114981	183	0.964481	1.16248e-09	0.1749
chr1	132316126	132333488	1	Nuak2	1043	-1.47686	1.19316e-09	-0.176978
chr6	36937048	36985784	1	NA_ENSMUSG00000029837	235	1.49853	1.22518e-09	0.0436044
chr9	7502352	7510240	1	Mmp10	30	1.68957	1.28234e-09	0.202221
chr1	153089507	153066481	2	NA_ENSMUSG00000099969	1234	-0.690732	1.53096e-09	-0.265024
chr14	67933442	67752135	2	Dock5	1210	-0.798626	1.53178e-09	-0.299129
chr3	138415466	138430892	1	Adh4	1349	1.16303	1.58045e-09	0.221528
chr8	27174646	27138773	2	Rab11fip1	359	0.721592	1.58662e-09	0.288022
chr19	46707458	46741099	1	As3mt	810	-0.940098	1.91059e-09	-0.20703
chr17	73710453	73493228	2	Galnt14	1275	0.807006	1.98537e-09	0.172339
chr7	31076704	31068172	2	Fxyd3	798	-0.996644	2.00409e-09	-0.237835
chr3	132878596	132842202	2	Gm29811	1286	1.44581	2.01557e-09	0.146432
chr1	164115264	164150026	1	Selp	1365	-0.911368	2.10426e-09	-0.230494
chr7	108950338	109034460	1	Tub	1960	0.857372	2.11182e-09	0.207323
chr8	27159828	27170691	1	NA_ENSMUSG00000109589	360	0.796603	2.11655e-09	0.356982
chr4	150281646	150621966	1	Rere	1613	-0.454135	2.12624e-09	-0.353498
chr1	170981944	170986466	1	NA_ENSMUSG00000104340	1460	-1.77562	2.24142e-09	-0.246468
chr6	5298455	5264147	2	Pon2	20	0.679278	2.44079e-09	0.258486
chr1	191465048	191436340	2	Gm32200	1756	-1.03887	2.6066e-09	-0.175287
chr13	44568668	44537309	2	NA_ENSMUSG00000113977	583	1.31269	2.68739e-09	0.173237
chr11	94392997	94343295	2	Abcc3	1311	0.827387	2.70601e-09	0.185414
chr15	28025848	27730651	2	Trio	127	-0.50876	2.74427e-09	-0.374187
chr12	24572283	24617391	1	Grhl1	167	0.653999	2.88612e-09	0.328876
chr7	30914873	30899176	2	Mag	785	-1.10392	2.90345e-09	-0.172757
chr13	113035111	113091195	1	Cdc20b	1369	-0.701485	3.02936e-09	-0.259988
chr5	66191336	66166607	2	1700126H18Rik	574	0.720709	3.03288e-09	0.19764
chr15	86186141	86139128	2	Cerk	784	-0.722883	3.12361e-09	-0.272847
chr19	18749983	18892511	1	Trpm6	453	1.32574	3.20768e-09	0.126126
chr10	19591949	19610229	1	Ifngr1	145	-0.57502	3.21373e-09	-0.358159
chr4	63634421	63639440	1	Gm11482	503	1.88226	3.26017e-09	0.188002
chr8	116187369	116181451	2	NA_ENSMUSG00000110476	1355	1.59745	3.30716e-09	0.0681626
chr2	59612042	59846149	1	Tanc1	634	-0.854418	3.31425e-09	-0.262773
chr7	136268324	136318513	1	C030029H02Rik	2387	-2.68901	3.36373e-09	-0.0567189
chr10	19486715	19507311	1	Gm33104	144	-0.655982	3.43256e-09	-0.334508
chr17	27354668	27353861	2	NA_ENSMUSG00000116692	446	-1.45677	3.46062e-09	-0.170054
chr8	125569808	125418063	2	Sipa1l2	1533	-0.595064	3.4652e-09	-0.25557
chr5	90832328	90835951	1	NA_ENSMUSG00000107044	776	1.1676	3.50613e-09	0.0403273
chr12	106010228	106077426	1	Vrk1	951	-0.713463	3.52011e-09	-0.263532
chr5	29195992	29228457	1	Rnf32	241	0.884464	3.65042e-09	0.165622
chr12	99563796	99620038	1	Gm26839	834	-0.644475	3.75436e-09	-0.194825
chr6	42350862	42328713	2	NA_ENSMUSG00000108033	377	-0.759775	3.87416e-09	-0.311066
chr7	142388038	142375911	2	Ctsd	2536	-0.595907	3.9503e-09	-0.355805
chr10	40683282	40811083	1	Mettl24	338	1.29445	3.95257e-09	0.114345
chr2	151572622	151590005	1	Sdcbp2	1841	0.81097	4.01499e-09	0.299817
chr11	4441105	4345814	2	Hormad2	43	0.885826	4.14235e-09	0.176681
chr12	70347614	70244533	2	Trim9	486	-1.25277	4.23091e-09	-0.116351
chr7	35754454	35685165	2	Dpy19l3	873	0.677068	4.23461e-09	0.275434
chr3	19311322	19223108	2	Pde7a	70	-0.506422	4.63855e-09	-0.321946
chr1	171767127	171801184	1	Slamf1	1496	0.784996	4.78157e-09	0.261022
chr19	24225030	24094505	2	Tjp2	497	0.887831	5.01135e-09	0.236783
chr12	35535038	35497974	2	Ahr	268	0.920899	5.0763e-09	0.21055
chr11	76847018	76778424	2	Cpd	1032	1.21044	5.43937e-09	0.107098
chr12	38779380	38870484	1	Etv1	295	-1.5687	5.72423e-09	-0.0921666
chr1	157054034	156972760	2	NA_ENSMUSG00000101768	1290	0.931716	5.76865e-09	0.164428
chr11	90390895	90336536	2	Hlf	1293	0.38173	5.86893e-09	0.111936
chr8	72305260	72304110	2	Hmgn2-ps	793	-0.948536	5.97543e-09	-0.302132
chr11	107428276	107435686	1	Gm11714	1766	-0.474166	6.59009e-09	-0.394697
chr9	80265450	80263306	2	NA_ENSMUSG00000099016	1120	-1.1591	7.58723e-09	-0.176835
chr10	28074820	28597397	1	Ptprk	247	-0.689821	7.95233e-09	-0.183854
chr13	24414803	24335937	2	NA_ENSMUSG00000084788	301	-0.600957	8.47626e-09	-0.259372
chr8	68212027	67689082	2	Psd3	659	0.951758	8.50139e-09	0.166201
chr1	167001417	167091302	1	Fam78b	1419	-1.03031	9.66456e-09	-0.133446
chr1	167000841	166998295	2	NA_ENSMUSG00000097823	1420	-1.04444	1.02069e-08	-0.293548
chr5	100572245	100553725	2	Plac8	894	-0.810861	1.03802e-08	-0.298832
chr7	135652314	135635931	2	5830432E09Rik	2381	-0.663958	1.03802e-08	-0.376297
chr11	67455437	67688990	1	Gas7	749	-0.466426	1.06277e-08	-0.372261
chr1	138515615	138550009	1	NA_ENSMUSG00000099510	1157	0.557324	1.06969e-08	0.230058
chr5	57720201	57570082	2	4932441J04Rik	524	-1.42545	1.07954e-08	-0.0643213
chr3	127896324	127869058	2	Fam241a	1239	-0.874097	1.10692e-08	-0.320783
chr3	37232636	37222759	2	Il21	201	1.15621	1.23585e-08	0.267817
chr6	145957534	145951656	2	NA_ENSMUSG00000085414	1745	1.32108	1.23585e-08	0.0804457
chr6	54473170	54463685	2	NA_ENSMUSG00000108081	530	0.90354	1.2758e-08	0.0728916
chr16	97356742	97442936	1	Bace2	941	0.87933	1.33335e-08	0.19499
chr3	55403122	55377457	2	Gm9831	310	1.52126	1.34362e-08	0.0474779
chr3	127861599	127865261	1	NA_ENSMUSG00000105550	1238	-1.66157	1.3519e-08	-0.190462
chr3	148990555	148815583	2	Adgrl2	1449	-1.11958	1.35908e-08	-0.0871969
chr7	28692849	28699338	1	Fbxo27	673	0.874262	1.37324e-08	0.434421
chr1	43827800	43746966	2	Uxs1	285	-0.518522	1.39535e-08	-0.218677
chr1	170973373	170977746	1	NA_ENSMUSG00000103676	1459	-1.95611	1.4415e-08	-0.205594
chr9	104337748	104288251	2	Acpp	1356	0.772235	1.45288e-08	0.218488
chr15	92051165	92341967	1	Cntn1	855	1.07836	1.5201e-08	0.080004
chr7	30737653	30748437	1	NA_ENSMUSG00000098146	775	-1.56751	1.6427e-08	-0.163263
chr2	163750239	163726584	2	Ada	2092	-0.77906	1.64882e-08	-0.148811
chr1	23291537	23291935	1	NA_ENSMUSG00000097970	114	-1.82605	1.65771e-08	-0.124502
chr6	112489943	112473683	2	Oxtr	1217	1.2583	1.67319e-08	0.0573012
chr15	59648350	59657099	1	Trib1	347	0.467742	1.72117e-08	0.466971
chr6	71339535	71338886	2	NA_ENSMUSG00000107855	841	-2.22453	1.803e-08	-0.20142
chr17	83120741	83098018	2	NA_ENSMUSG00000117509	1347	0.89675	1.91893e-08	0.0653011
chr11	59375657	59372669	2	Prss38	612	-1.22524	1.99331e-08	-0.0997872
chr14	120275669	120431697	1	Mbnl2	1490	-0.683663	2.01098e-08	-0.3054
chr18	81457899	81434183	2	NA_ENSMUSG00000118227	747	-0.705552	2.02261e-08	-0.138769
chr11	116694868	116675303	2	St6galnac2	1924	1.12968	2.06704e-08	0.196333
chr11	110968033	111027968	1	Kcnj16	1812	-1.69912	2.09389e-08	-0.0511807
chr12	99563582	99190078	2	Foxn3	831	-0.412111	2.18907e-08	-0.345462
chr18	60803848	60812652	1	Cd74	530	0.900945	2.20232e-08	0.314162
chrX	57212143	57224042	1	Cd40lg	398	1.42721	2.31262e-08	0.17011
chr17	48316141	48327024	1	B430306N03Rik	1048	-1.85997	2.32969e-08	-0.173052
chr17	88388699	88253483	2	NA_ENSMUSG00000117351	1423	0.779652	2.55776e-08	0.188996
chr4	149426749	149328416	2	Ube4b	1586	0.657271	2.65385e-08	0.257426
chr17	12769664	12682406	2	Igf2r	88	-0.52735	2.71533e-08	-0.240793
chr11	118911597	118489762	2	Rbfox3	1974	0.695403	2.72636e-08	0.23546
chr16	20893559	20875257	2	NA_ENSMUSG00000116850	281	-1.14832	2.75068e-08	-0.0774298
chr13	45507444	45553800	1	Gmpr	591	-0.669064	2.75501e-08	-0.0866306
chr17	27057304	27122223	1	Itpr3	434	-0.62288	2.77191e-08	-0.255151
chr7	125552120	125579474	1	Il4ra	2157	-0.635497	2.77191e-08	-0.308355
chr14	101609191	101442360	2	Tbc1d4	1409	0.786373	2.77739e-08	0.198526
chr8	40423815	40510268	1	Zdhhc2	460	0.673412	2.78939e-08	0.21343
chr10	7212237	7119063	2	Cnksr3	27	-1.09278	2.79249e-08	-0.093737
chr10	117614405	117617102	1	NA_ENSMUSG00000112476	1290	1.30974	2.79249e-08	0.112526
chr16	46010218	45959263	2	Plcxd2	567	-0.498849	2.79249e-08	-0.282924
chr8	86902453	86919422	1	NA_ENSMUSG00000098534	978	-1.0057	2.80027e-08	-0.14098
chr16	18776847	18778262	1	Cldn5	221	1.08231	2.84236e-08	0.150446
chr14	70289471	70217865	2	Ppp3cc	1252	-0.635729	2.91137e-08	-0.234476
chr14	62837678	62961509	1	Wdfy2	1130	0.385741	2.91404e-08	0.312719
chr13	63794106	63795428	1	NA_ENSMUSG00000114092	878	1.31734	2.96454e-08	0.289841
chr5	149184063	149119565	2	Mm2pr	1802	0.576602	3.01946e-08	0.301436
chr1	132342023	132349626	1	F730311O21Rik	1044	-1.36975	3.15762e-08	-0.190578
chr5	121191397	121130533	2	Ptpn11	1262	0.6155	3.21845e-08	0.272574
chr9	56539905	56540232	1	NA_ENSMUSG00000110821	781	-0.771848	3.22821e-08	-0.257916
chr9	120674405	120682399	1	NA_ENSMUSG00000111533	1686	-1.20962	3.22821e-08	-0.116556
chr4	118134914	117932154	2	St3gal3	942	0.723662	3.29e-08	0.169432
chr9	66158223	66272242	1	Dapk2	954	-0.62892	3.50975e-08	-0.241223
chr12	35534421	35590446	1	NA_ENSMUSG00000113741	269	0.860067	3.55085e-08	0.219414
chr2	67565871	68122689	1	B3galt1	689	1.43807	3.58717e-08	0.115094
chr10	21882184	21999903	1	Sgk1	177	-0.503416	3.59831e-08	-0.293083
chr13	44504548	44472426	2	Gm34084	581	1.15342	3.59831e-08	0.177141
chr11	116681290	116677483	2	NA_ENSMUSG00000110170	1925	1.00935	3.62302e-08	0.241004
chr5	90891241	90893115	1	Cxcl1	777	1.24496	3.64357e-08	0.0718354
chr5	128600693	128579106	2	Fzd10os	1410	2.06356	3.75492e-08	0.0705321
chr13	44509558	44511037	1	Gm47792	582	1.20602	3.77853e-08	0.406655
chr5	67427680	67437990	1	NA_ENSMUSG00000097840	588	-1.08558	3.78797e-08	-0.180153
chr9	69364247	69348889	2	Gm15511	981	0.894634	3.82085e-08	0.208118
chr3	116128451	116141016	1	NA_ENSMUSG00000104653	1144	2.22902	3.83638e-08	0.12399
chr1	86302832	86307305	1	B3gnt7	695	-1.64494	3.8958e-08	-0.158132
chr1	167242457	167251492	1	NA_ENSMUSG00000103139	1422	-1.22319	4.03166e-08	-0.275703
chr6	125494791	125460266	2	Cd9	1466	0.707651	4.16215e-08	0.299964
chr3	152982246	152817081	2	St6galnac5	1477	-0.514675	4.27246e-08	-0.299516
chr6	58831465	58920398	1	Herc3	595	-0.576973	4.2866e-08	-0.244753
chr10	34207715	34151393	2	Dse	288	-0.766488	4.3827e-08	-0.210237
chr11	119602905	119899576	1	Rptor	1997	-0.41553	4.53645e-08	-0.311948
chr4	57916297	57908483	2	D630039A03Rik	421	-0.655424	4.5572e-08	-0.157277
chr6	140622663	140678472	1	Aebp2	1683	0.407656	4.79525e-08	0.302522
chr17	26538227	26536375	2	NA_ENSMUSG00000118068	415	1.0794	4.80562e-08	0.136038
chr18	12648419	12647517	2	NA_ENSMUSG00000117573	72	0.827903	4.90273e-08	0.216339
chr3	145987870	146021720	1	Syde2	1425	-1.16919	4.90273e-08	-0.092761
chr17	13760539	13906150	1	Afdn	114	-1.16939	5.19572e-08	-0.0703996
chr2	60963192	60750193	2	Rbms1	647	-0.468899	5.22439e-08	-0.301866
chr6	130193112	130178675	2	Klra9	1565	-1.62138	5.246e-08	-0.0909077
chr11	50850685	50866208	1	Grm6	431	-2.36126	5.27498e-08	-0.0661526
chr8	92356120	92326033	2	Crnde	1033	-0.956033	5.40676e-08	-0.210878
chr6	66896397	67021350	1	Gng12	635	-1.24795	5.40754e-08	-0.146936
chr9	35119268	35046576	2	St3gal4	327	-0.622602	5.42545e-08	-0.256566
chr18	62741387	62607535	2	Spink13	564	-1.04843	5.66669e-08	-0.110693
chr2	32084857	32050055	2	Fam78a	413	-0.53064	5.67966e-08	-0.357619
chr18	50053844	50042730	2	NA_ENSMUSG00000086600	459	0.742347	5.80078e-08	0.27608
chr6	66896521	66894652	2	NA_ENSMUSG00000053442	636	-1.53718	5.86798e-08	-0.313305
chr11	6720037	6716001	2	Gm11981	97	0.666437	6.09885e-08	0.264225
chr11	82305690	82176657	2	Ccl1	1142	-0.979457	6.1332e-08	-0.216799
chr5	113908758	113842436	2	Coro1c	1112	-0.443508	6.61571e-08	-0.366994
chr9	60688158	60568859	2	Lrrc49	864	0.948542	6.61571e-08	0.0923012
chr16	78301489	78359774	1	Cxadr	726	-1.09686	6.92331e-08	-0.113369
chr1	83159752	83210574	1	Daw1	659	1.58445	6.96677e-08	0.0411024
chr2	24763152	24603887	2	Cacna1b	184	0.812059	6.96677e-08	0.121867
chr16	38713274	38598340	2	Arhgap31	514	0.544349	6.97967e-08	0.241847
chr13	36963239	36973329	1	NA_ENSMUSG00000114329	460	1.44125	7.06148e-08	0.0669618
chr13	69802395	69816104	1	Med10	995	-1.00383	7.16996e-08	-0.272075
chr13	32997062	33001750	1	NA_ENSMUSG00000114185	389	-1.22365	7.23153e-08	-0.307956
chr11	99374903	99364872	2	Krt28	1487	1.88453	7.25249e-08	0.220339
chr9	75684056	75643189	2	Scg3	1056	1.84611	7.3397e-08	0.0978815
chr7	128062640	128118491	1	Itgam	2275	-0.721896	7.34439e-08	-0.184982
chr1	20790617	20777146	2	Il17f	96	0.995982	7.4754e-08	0.0725281
chr12	85686669	85709087	1	Batf	730	0.463264	7.55294e-08	0.401447
chr1	93124103	93122931	2	NA_ENSMUSG00000101378	826	1.69404	7.95268e-08	0.0930964
chr1	53061640	53068079	1	Mstn	338	1.30051	7.96162e-08	0.127651
chr2	7509563	6539694	2	Celf2	56	0.348754	7.97927e-08	0.420006
chr19	21778342	21858360	1	Cemip2	475	0.51467	8.03501e-08	0.215666
chr2	168601657	168476410	2	Nfatc2	2221	0.333122	8.19599e-08	0.385214
chr5	64477008	64483967	1	C030018K13Rik	545	-0.531674	8.23379e-08	-0.370271
chr11	97151495	97136171	2	Tbkbp1	1406	-0.513466	8.31124e-08	-0.384454
chr18	65414999	65415523	1	NA_ENSMUSG00000118078	590	-0.894147	8.92508e-08	-0.519299
chr2	90479236	90488425	1	NA_ENSMUSG00000085471	1128	-0.637998	8.92508e-08	-0.187719
chr12	86306006	86290761	2	NA_ENSMUSG00000097488	740	1.0011	8.98551e-08	0.172098
chr16	48431237	48630900	1	Morc1	575	0.761063	9.2345e-08	0.0929137
chr3	104781056	104786018	1	Ppm1j	1005	-0.699417	9.2345e-08	-0.394171
chr6	142507957	142490249	2	Ldhb	1704	-0.83609	9.2345e-08	-0.124151
chr13	112436596	112429434	2	NA_ENSMUSG00000114468	1357	-1.12743	9.34036e-08	-0.290767
chr8	94974751	95014217	1	Adgrg1	1096	-0.736972	9.83971e-08	-0.236602
chr10	83142038	83139150	2	NA_ENSMUSG00000090200	961	-0.893037	9.88315e-08	-0.22285
chr2	24336853	24351494	1	Il1rn	179	1.44501	1.04552e-07	0.0909197
chr5	124229725	124237137	1	Pitpnm2os1	1354	-1.13421	1.09232e-07	-0.182892
chr10	81328731	81335172	1	Tbxa2r	911	-1.21363	1.09683e-07	-0.277215
chr4	119108711	119137983	1	Slc2a1	976	-0.454545	1.10528e-07	-0.342773
chr4	152115934	152120119	1	Tnfrsf25	1636	0.807146	1.12021e-07	0.464307
chr8	68276567	68347699	1	Sh2d4a	661	1.29657	1.123e-07	0.0695843
chr11	70505244	70511178	1	Tm4sf5	865	0.922983	1.14054e-07	0.257651
chr15	36367117	36341217	2	NA_ENSMUSG00000115715	181	0.557646	1.14437e-07	0.209486
chr4	144408464	144391674	2	Pramel13	1502	-2.8284	1.18476e-07	-0.0631487
chr7	113765998	114043370	1	Spon1	2017	-0.946831	1.18476e-07	-0.117217
chr16	18416682	18421997	1	NA_ENSMUSG00000087556	213	1.50486	1.18962e-07	0.186189
chr2	57124003	57106830	2	Nr4a2	614	-0.62343	1.19202e-07	-0.384111
chr5	103533021	103513445	2	NA_ENSMUSG00000104580	920	0.909689	1.19202e-07	0.0886827
chr1	91801461	91848028	1	Twist2	795	1.21651	1.2194e-07	0.0832951
chr2	27427033	27262104	2	Vav2	304	0.583306	1.29586e-07	0.243928
chr11	116752167	116759373	1	NA_ENSMUSG00000056032	1926	0.99609	1.33091e-07	0.0749016
chr2	135669453	135670425	1	NA_ENSMUSG00000085908	1701	2.74276	1.34285e-07	0.0981386
chr1	166999728	166974023	2	Gm16701	1418	-1.02611	1.35237e-07	-0.122623
chr4	155409190	155466823	1	Cfap74	1696	0.89727	1.37109e-07	0.126655
chr15	59082005	58941234	2	Mtss1	340	0.982098	1.37127e-07	0.15349
chr2	25145396	25122603	2	Gm13387	194	-0.835106	1.37127e-07	-0.158526
chr12	105404019	105412005	1	NA_ENSMUSG00000114181	939	1.66333	1.38503e-07	0.0358895
chr16	30793255	30789945	2	NA_ENSMUSG00000116570	372	0.917016	1.41088e-07	0.0937931
chr6	54430221	54269681	2	9130019P16Rik	527	1.20478	1.42205e-07	0.110588
chr5	124032270	124004641	2	Vps37b	1345	-0.485281	1.4312e-07	-0.404362
chr14	59046121	59067224	1	NA_ENSMUSG00000114720	1081	2.15678	1.44065e-07	0.0611747
chr4	135626655	135630198	1	1700029M20Rik	1309	-1.02988	1.45457e-07	-0.152291
chr2	48457245	48062548	2	Gm13481	577	-0.593261	1.49095e-07	-0.148964
chr2	32064911	32050086	2	Fam78a	414	-0.613993	1.50515e-07	-0.358683
chr11	115187487	115247023	1	Tmem104	1856	-0.426206	1.54886e-07	-0.312342
chr5	100196611	100200724	1	NA_ENSMUSG00000103927	888	2.99754	1.55518e-07	0.180733
chr10	49788766	49094833	2	Grik2	415	0.764303	1.60126e-07	0.0735722
chr9	114780100	114782257	1	NA_ENSMUSG00000052724	1608	-0.942299	1.60126e-07	-0.475645
chr4	144404868	144406301	1	NA_ENSMUSG00000028590	1503	-3.44341	1.63871e-07	-0.130345
chr3	152166230	152093533	2	Gipc2	1466	-0.945219	1.65401e-07	-0.136337
chr5	90903871	90905938	1	Cxcl2	778	1.58817	1.66115e-07	0.193265
chr11	95842476	95830074	2	Abi3	1355	-0.761331	1.68475e-07	-0.277699
chr14	114945948	114940227	2	1700100I10Rik	1457	-3.03502	1.68948e-07	-0.10263
chr19	58204139	58236047	1	NA_ENSMUSG00000087002	917	-1.32626	1.69247e-07	-0.0679077
chr12	52581409	52496326	2	NA_ENSMUSG00000112437	362	0.702001	1.6986e-07	0.181837
chr18	81264691	81331479	1	NA_ENSMUSG00000117717	746	-0.766851	1.74549e-07	-0.0807771
chr5	91074622	91093646	1	Ereg	783	2.19681	1.79284e-07	0.0521285
chr6	144781977	143828425	2	Sox5	1721	-0.67409	1.7999e-07	-0.223862
chr8	47990924	47823959	2	Wwc2	547	-1.11566	1.81442e-07	-0.166078
chr8	120880206	120882481	1	NA_ENSMUSG00000097087	1416	-0.702007	1.81442e-07	-0.244145
chr10	118715726	118714481	2	Gm33337	1314	-0.976341	1.82076e-07	-0.248612
chr12	86361117	86521628	1	Esrrb	741	1.04885	1.83824e-07	0.0723474
chr10	68321142	68319071	2	4930545H06Rik	608	1.28947	1.85367e-07	0.096747
chr2	173276533	173224458	2	Pmepa1	2277	-0.596515	1.86735e-07	-0.241817
chr4	134768024	134741554	2	Ldlrap1	1291	-0.485633	1.88152e-07	-0.340249
chr9	45182007	45250020	1	Smim35	617	-0.861705	1.904e-07	-0.187749
chr2	31152316	31218775	1	Gpr107	394	0.620366	1.9169e-07	0.193879
chr11	98546031	98464902	2	Ikzf3	1456	-0.351864	1.93475e-07	-0.414607
chr16	20803385	20800292	2	NA_ENSMUSG00000116922	280	-0.87663	1.94037e-07	-0.166731
chr1	60977927	61000320	1	Icos	429	0.583697	1.96607e-07	0.268172
chr3	116200408	116202713	1	NA_ENSMUSG00000104607	1146	1.28104	1.96607e-07	0.196699
chr13	96950914	96950372	2	NA_ENSMUSG00000114154	1199	-0.835557	1.98096e-07	-0.305392
chr2	165503787	165519917	1	Slc2a10	2167	-1.3092	1.99009e-07	-0.0400703
chr14	48120823	48281575	1	Peli2	614	-1.22349	2.03336e-07	-0.0998334
chr7	18988324	18987559	2	NA_ENSMUSG00000108428	332	0.961512	2.06223e-07	0.604626
chr5	124032361	124076299	1	NA_ENSMUSG00000106261	1346	-0.441124	2.08423e-07	-0.373888
chr8	85605462	85610761	1	NA_ENSMUSG00000109731	966	-0.961516	2.32943e-07	-0.122568
chr18	56925548	56761716	2	Marchf3	496	0.411018	2.38799e-07	0.296052
chr1	58278326	58380259	1	Aox2	385	-0.999558	2.39671e-07	-0.13102
chr5	113724772	113692422	2	1700069L16Rik	1105	-0.484431	2.46185e-07	-0.0525483
chr14	31168641	31139013	2	Stab1	344	1.20901	2.53451e-07	0.135301
chr11	98927818	98974942	1	Rara	1475	-0.333706	2.64565e-07	-0.524838
chr4	132974095	133001910	1	Fgr	1237	-0.663954	2.69041e-07	-0.23704
chr17	83960930	83959868	2	NA_ENSMUSG00000117564	1358	-1.04118	2.69763e-07	-0.195831
chr17	31855804	31844250	2	Sik1	585	0.411439	2.72805e-07	0.442662
chr17	46297421	46303271	1	Dlk2	989	-1.10044	2.72805e-07	-0.293763
chr3	138742195	138907905	1	Tspan5	1354	0.535442	2.77157e-07	0.224253
chr13	51793747	51685529	2	Sema4d	671	-0.274906	2.78908e-07	-0.3979
chr13	97034362	97021864	2	1700029F12Rik	1200	-0.757384	2.87155e-07	-0.0677169
chr1	173535957	173519717	2	Ifi214	1542	-1.02991	2.88373e-07	-0.136833
chr3	30647869	30624267	2	Lrrc34	124	0.896279	2.9044e-07	0.0769116
chr18	39734959	39633103	2	NA_ENSMUSG00000117922	369	0.803553	2.95418e-07	0.132903
chr5	57717967	58133230	1	Pcdh7	525	-1.39927	2.99853e-07	-0.0833274
chr9	48605153	48591877	2	Nnmt	667	0.618911	3.09634e-07	0.12054
chr13	36117412	36726280	1	Fars2	452	0.568934	3.10104e-07	0.253301
chr11	113201838	113043895	2	2610035D17Rik	1820	-0.594903	3.16547e-07	-0.277418
chr2	52676831	52428320	2	Cacnb4	605	-0.748408	3.17089e-07	-0.182898
chr17	31286792	31350739	1	Slc37a1	567	-0.518846	3.18285e-07	-0.238028
chr11	95837216	95845734	1	Gngt2	1356	-0.773144	3.316e-07	-0.309645
chr18	43687773	43531407	2	Jakmip2	400	1.28479	3.37252e-07	0.0488915
chr3	9833679	9687479	2	Pag1	26	-0.517861	3.70786e-07	-0.237887
chr13	15931682	15934681	1	NA_ENSMUSG00000114057	105	-1.71278	3.96455e-07	-0.0608956
chr12	52503972	52571975	1	Arhgap5	363	0.689051	4.07539e-07	0.178915
chr3	101287939	101275899	2	Cd2	922	-0.432609	4.07539e-07	-0.403978
chr16	97170752	96590840	2	Dscam	937	0.504114	4.14041e-07	0.218915
chr2	31572651	31617526	1	Fubp3	399	0.830944	4.29844e-07	0.172235
chr17	88791990	88716481	2	Lhcgr	1430	-1.29147	4.40251e-07	-0.0936546
chr2	173394566	173395720	1	Gm14642	2279	-0.440182	4.40251e-07	-0.290592
chr3	68869586	68872163	1	1110032F04Rik	402	-0.671396	4.40251e-07	-0.168713
chr1	164935527	164931644	2	Xcl1	1383	-1.07984	4.42489e-07	-0.178379
chr10	3740364	3967303	1	Plekhg1	6	1.52319	4.54423e-07	0.165142
chr5	77386599	77393683	1	NA_ENSMUSG00000106828	689	2.45549	4.54423e-07	0.145546
chr5	108360187	108363885	1	NA_ENSMUSG00000104904	993	1.77179	4.5866e-07	0.0691365
chr12	33228854	33193994	2	NA_ENSMUSG00000079143	257	0.552461	4.70632e-07	0.115564
chr1	94052553	94038305	2	Pdcd1	853	0.480626	4.73617e-07	0.353189
chr1	93101951	93015464	2	Kif1a	825	0.864	4.75862e-07	0.0437309
chr9	41159424	41188862	1	NA_ENSMUSG00000110747	508	-0.685614	4.75862e-07	-0.159958
chr5	118397330	118396806	2	NA_ENSMUSG00000106812	1214	0.389005	4.78388e-07	0.458604
chr3	114904078	115125722	1	Olfm3	1136	-1.72057	4.88789e-07	-0.0838474
chr11	101894374	101877510	2	Meox1	1627	0.740111	4.92334e-07	0.203008
chr8	10153911	10634742	1	Myo16	78	-0.509001	4.92422e-07	-0.226651
chr7	45103851	45092990	2	Fcgrt	1047	-0.947697	5.0126e-07	-0.178099
chr12	16185773	16206472	1	NA_ENSMUSG00000113735	113	0.717801	5.08444e-07	0.0934699
chr9	107289877	107254927	2	Mapkapk3	1411	0.464592	5.3021e-07	0.356783
chr2	173276698	173278428	1	NA_ENSMUSG00000087600	2278	-0.624114	6.15966e-07	-0.422629
chr15	101174067	101213684	1	Acvr1b	1030	-0.90499	6.2342e-07	-0.248277
chr13	44729474	44921643	1	Jarid2	585	0.319323	6.32331e-07	0.311823
chr15	51629635	51601772	2	NA_ENSMUSG00000115563	276	0.768372	6.463e-07	0.0695381
chr18	12599896	12738863	1	Ttc39c	70	0.484548	6.48667e-07	0.26
chr5	72752777	72695978	2	Txk	618	-0.64015	6.569e-07	-0.231711
chr12	16646966	16535669	2	Lpin1	117	-0.494679	6.74335e-07	-0.284271
chr5	38876812	38706462	2	Clnk	428	-1.02836	6.85856e-07	-0.0784498
chr3	84040175	83897655	2	Tmem131l	483	-0.448308	6.89501e-07	-0.243755
chr13	38345107	38500302	1	Bmp6	491	-1.27838	7.11076e-07	-0.0783515
chr9	103480420	103424924	2	Bfsp2	1344	-1.13003	7.15581e-07	-0.101368
chr12	25871153	25871561	1	NA_ENSMUSG00000113827	183	0.608125	7.42406e-07	0.282582
chr1	88656308	88658100	1	NA_ENSMUSG00000100367	751	-0.525733	7.54199e-07	-0.547485
chr8	36094828	36147787	1	Prag1	441	-0.742766	7.64889e-07	-0.206548
chr11	46389515	46325150	2	Itk	356	-0.360142	7.74649e-07	-0.369508
chr5	35893319	36003923	1	Afap1	387	0.759586	7.90567e-07	0.156725
chr6	136857733	136848451	2	Art4	1658	-1.48873	7.90567e-07	-0.201365
chr19	53464796	53443230	2	NA_ENSMUSG00000097636	864	-0.401525	7.94172e-07	-0.359767
chr4	9770585	9823411	1	NA_ENSMUSG00000085558	37	-1.35734	8.19288e-07	-0.0506185
chr11	81968457	80880169	2	Asic2	1129	0.64264	8.22239e-07	0.155859
chr1	60781834	60776665	2	NA_ENSMUSG00000086795	427	0.655781	8.96631e-07	0.255032
chr4	84044879	84042039	2	6030471H07Rik	570	-1.67095	9.04728e-07	-0.117703
chr4	130913125	130936141	1	Laptm5	1193	-0.418002	9.04728e-07	-0.42778
chr11	11685003	11772926	1	Ikzf1	117	-0.36486	9.08305e-07	-0.334866
chr6	114643097	114860614	1	Atg7	1264	0.485622	9.25891e-07	0.246438
chr13	53016202	53018185	1	NA_ENSMUSG00000113101	682	-0.862366	9.55746e-07	-0.159492
chr11	76902159	76916587	1	Tmigd1	1033	1.40702	9.58101e-07	0.101687
chr7	67804139	67784538	2	4833412C05Rik	1277	1.15434	9.68722e-07	0.131476
chr12	36314139	36318452	1	Sostdc1	280	1.84617	1.00357e-06	0.171721
chr18	38601415	38586247	2	Spry4	359	-0.877153	1.01374e-06	-0.240556
chr6	67491855	67422932	2	Il23r	644	1.00095	1.03164e-06	0.210829
chr12	72940774	72881109	2	4930447C04Rik	525	-0.696121	1.03559e-06	-0.0560021
chr19	45560615	45579763	1	Dpcd	775	-0.600623	1.03629e-06	-0.256549
chr10	87521795	87584136	1	Pah	1016	1.23282	1.04198e-06	0.0495743
chr17	35772450	35780687	1	4833427F10Rik	786	-0.644699	1.05462e-06	-0.116663
chr8	95017692	95045250	1	Adgrg3	1097	-0.798481	1.05462e-06	-0.132755
chr6	71360829	71354351	2	NA_ENSMUSG00000108132	843	-2.31839	1.07767e-06	-0.164755
chr17	73494251	73521142	1	NA_ENSMUSG00000117023	1274	0.918072	1.12712e-06	0.102817
chr7	125572117	125570776	2	NA_ENSMUSG00000108524	2158	-0.61834	1.13443e-06	-0.46495
chr15	86090060	86087640	2	NA_ENSMUSG00000089680	783	-0.990217	1.13986e-06	-0.223046
chr5	25100642	24862744	2	Prkag2	200	-0.457116	1.1484e-06	-0.260695
chr12	70231488	70190811	2	Pygl	484	-0.990411	1.15296e-06	-0.155374
chr6	99991215	99967516	2	NA_ENSMUSG00000108151	1174	-1.9414	1.15516e-06	-0.0717671
chr5	117414000	117775003	1	Ksr2	1204	0.70023	1.15684e-06	0.166265
chr17	27354111	27367492	1	NA_ENSMUSG00000116879	445	-1.45902	1.1757e-06	-0.112006
chr8	56294585	56321043	1	Hpgd	579	1.75334	1.1757e-06	0.035504
chr1	160798682	160800819	1	NA_ENSMUSG00000102852	1317	0.508894	1.18185e-06	0.50465
chr1	161788495	161780689	2	Fasl	1333	-0.424508	1.20513e-06	-0.427764
chr10	13005343	13009183	1	Sf3b5	81	0.51995	1.21413e-06	0.357582
chr2	166447451	166459232	1	NA_ENSMUSG00000085129	2181	-0.615423	1.21413e-06	-0.264928
chr5	119671365	119570130	2	Tbx3os1	1222	-1.78704	1.21413e-06	-0.0658092
chr11	80780025	80482126	2	Myo1d	1124	0.492679	1.25029e-06	0.28215
chrX	16619698	16687818	1	Maoa	133	-1.82883	1.29622e-06	-0.0637048
chr7	99828417	99811439	2	Neu3	1634	0.753257	1.30464e-06	0.214823
chr4	101265282	101152367	2	Jak1	711	-0.278041	1.30683e-06	-0.327442
chr13	40606479	40559320	2	NA_ENSMUSG00000114198	516	0.926174	1.32621e-06	0.0267791
chr3	153298649	153296504	2	1700012D16Rik	1482	0.845633	1.32717e-06	0.0764979
chr16	96723500	96773608	1	NA_ENSMUSG00000117000	939	0.894448	1.33971e-06	0.054735
chr7	66427517	66390890	2	Aldh1a3	1263	-0.921693	1.34182e-06	-0.122372
chr13	104863893	104845283	2	Shisal2b	1300	1.39141	1.356e-06	0.113556
chr13	102762435	102764785	1	NA_ENSMUSG00000090329	1283	1.11604	1.39415e-06	0.0499216
chr4	120405281	120530186	1	Scmh1	1004	-1.23636	1.396e-06	-0.0884659
chr11	97799000	97838764	1	Lasp1	1430	-0.424799	1.39867e-06	-0.314426
chr11	121673153	121616197	2	B3gntl1	2081	-0.552794	1.40046e-06	-0.195079
chr6	140041252	140042778	1	Capza3	1681	-2.11903	1.41577e-06	-0.0578554
chr2	60125096	60125819	1	NA_ENSMUSG00000086603	638	-0.714147	1.42838e-06	-0.326044
chr9	45079183	45108534	1	Jaml	610	-0.917347	1.42838e-06	-0.164195
chrX	57200643	57204378	1	Gm14718	397	0.864829	1.42838e-06	0.196193
chr5	112156237	112165244	1	1700016B01Rik	1073	-0.742637	1.44097e-06	-0.0951446
chr5	113832644	113818536	2	Selplg	1110	-0.42789	1.44097e-06	-0.430299
chr4	62559847	62704001	1	Rgs3	485	-0.332894	1.45008e-06	-0.360567
chr5	43818885	43843986	1	Bst1	452	-0.82201	1.46685e-06	-0.196074
chr17	5798657	5803240	1	3300005D01Rik	19	-0.678492	1.48538e-06	-0.355635
chr6	42349630	42360213	1	Zyx	378	-0.662913	1.54767e-06	-0.321227
chr2	131859747	131853678	2	Erv3	1665	-0.978836	1.5641e-06	-0.0548213
chr8	117036497	117043639	1	NA_ENSMUSG00000085688	1365	-0.942254	1.5641e-06	-0.129765
chr13	15807243	15827537	1	A530046M15Rik	104	-1.92714	1.59038e-06	-0.0254859
chr4	142048578	142042912	2	NA_ENSMUSG00000085574	1466	-1.17828	1.59504e-06	-0.030263
chr10	95940650	96045518	1	Eea1	1112	0.48859	1.61735e-06	0.197154
chr10	112271121	112467024	1	Kcnc2	1236	1.25482	1.6231e-06	0.0524096
chr8	33885747	33884774	2	NA_ENSMUSG00000098166	403	-0.973128	1.62761e-06	-0.181617
chr9	48896451	48905982	1	NA_ENSMUSG00000111570	669	1.14911	1.62761e-06	0.0553353
chr13	98637410	98634978	2	Tmem174	1229	-1.58037	1.62818e-06	-0.0679317
chr5	72868483	72755716	2	Tec	619	-0.591546	1.70306e-06	-0.208302
chr7	96817485	96812433	2	NA_ENSMUSG00000085443	1576	2.95251	1.70306e-06	0.115219
chr4	108383349	108367777	2	Shisal2a	803	-1.1121	1.70541e-06	-0.13299
chr19	58096031	58091814	2	NA_ENSMUSG00000117871	916	-0.747166	1.71632e-06	-0.112098
chr5	24985842	24998168	1	1500035N22Rik	203	-0.591942	1.72007e-06	-0.185197
chr4	118291405	118208213	2	Ptprf	945	0.808943	1.78237e-06	0.11711
chr11	95712673	95835115	1	Zfp652	1353	-0.359953	1.80978e-06	-0.244946
chr8	124231391	124345724	1	Galnt2	1512	-0.278886	1.89786e-06	-0.354173
chr7	30885031	30886446	1	NA_ENSMUSG00000100029	784	-1.05714	1.90332e-06	-0.324159
chr1	133164210	133303435	1	Plekha6	1059	-0.667356	1.94715e-06	-0.153775
chr7	66309195	66312499	1	NA_ENSMUSG00000109119	1261	-1.14999	1.94999e-06	-0.17645
chr2	127838876	128123873	1	Acoxl	1577	-0.492513	1.96511e-06	-0.224442
chr3	135307700	135345387	1	Slc9b2	1307	1.18262	1.96511e-06	0.0939056
chr3	108534150	108544723	1	Cfap276	1104	0.631217	1.96901e-06	0.287494
chr14	57104702	57098600	2	Gjb2	1061	1.41412	1.97757e-06	0.128604
chr18	41951242	41875600	2	Prelid2	381	0.810778	1.99666e-06	0.148189
chr7	114254711	114215559	2	Copb1	2020	-0.558485	1.99666e-06	-0.172948
chr9	85553765	85519493	2	NA_ENSMUSG00000110956	1163	1.24396	2.05088e-06	0.0412249
chr4	97772734	98118874	1	Nfia	681	0.533051	2.0672e-06	0.277148
chr7	81205010	81210876	1	NA_ENSMUSG00000109323	1431	-0.866765	2.0795e-06	-0.131892
chr17	80127471	80185101	1	Galm	1326	0.44577	2.19249e-06	0.263126
chr9	40342938	40342308	2	NA_ENSMUSG00000111271	491	0.542763	2.21676e-06	0.44458
chr14	7994573	7964533	2	Dnase1l3	113	0.875317	2.22117e-06	0.278868
chr11	72207459	72153929	2	4933427D14Rik	911	0.602921	2.22217e-06	0.193257
chr13	112417365	112414938	2	NA_ENSMUSG00000114656	1355	-0.839627	2.23374e-06	-0.304816
chr5	127241808	127565793	1	Tmem132c	1400	-1.2078	2.25345e-06	-0.059506
chr17	48454901	48539714	1	Unc5cl	1056	-0.905553	2.27029e-06	-0.142731
chr1	156939838	156940196	1	NA_ENSMUSG00000101905	1289	0.727941	2.27041e-06	0.435752
chr5	137858106	137852147	2	Pilrb1	1578	-1.44968	2.29532e-06	-0.106914
chr4	152152371	152120331	2	Espn	1637	0.422078	2.31402e-06	0.366172
chr15	86185728	86187152	1	Gm15569	785	-0.707061	2.35128e-06	-0.419846
chr11	99155077	99144196	2	Ccr7	1480	-0.459409	2.36586e-06	-0.409895
chr2	127336159	127338376	1	Dusp2	1562	-0.403306	2.36586e-06	-0.787495
chr7	18245347	18266092	1	Mill1	314	0.638849	2.47023e-06	0.0484677
chr9	27293344	27291197	2	NA_ENSMUSG00000111387	271	1.42144	2.50233e-06	0.143892
chr14	63046991	63058149	1	Defb42	1135	0.944361	2.52793e-06	0.0745502
chr10	105573953	105583874	1	Gm15663	1194	-1.57044	2.5927e-06	-0.14506
chr13	95444924	95431371	2	Crhbp	1177	-1.18999	2.59409e-06	-0.1254
chr12	20990459	21270171	1	Asap2	152	-0.327691	2.63954e-06	-0.251621
chr17	50190674	49992257	2	Rftn1	1068	-0.440448	2.73002e-06	-0.275462
chr18	56769717	56801688	1	NA_ENSMUSG00000087597	497	0.566283	2.79035e-06	0.108902
chr17	87282886	87381769	1	Ttc7	1404	-0.360469	2.79208e-06	-0.278332
chr19	8591254	8611835	1	Slc22a8	230	0.769286	2.79856e-06	0.0950381
chr14	121035200	121283744	1	Farp1	1497	0.489102	2.83227e-06	0.260749
chr11	11868123	11885321	1	1700042O10Rik	121	-1.62274	2.83449e-06	-0.1149
chr19	24999534	25202432	1	Dock8	508	0.393688	2.87354e-06	0.231889
chr16	95257558	95300260	1	Kcnj15	916	-1.31899	2.89698e-06	-0.112536
chr13	54192129	54236180	1	Hrh2	699	-0.68858	2.90615e-06	-0.19989
chr10	108417251	108453297	1	Gm36283	1209	1.21455	2.91185e-06	0.0792228
chr11	57973134	57970244	2	NA_ENSMUSG00000086666	545	-0.706563	2.91771e-06	-0.299599
chr11	75860969	75861494	1	NA_ENSMUSG00000087322	1017	-0.617007	2.93467e-06	-0.224657
chr7	99267218	99260481	2	Gm26705	1618	0.86639	2.99076e-06	0.202881
chr8	10006467	10039072	1	Tnfsf13b	76	1.10974	3.00332e-06	0.0734678
chr14	45006900	44972268	2	NA_ENSMUSG00000090709	544	0.761089	3.05794e-06	0.1759
chr1	170976547	170958617	2	Fcgr2b	1458	-1.3777	3.09765e-06	-0.170574
chr12	75177332	74897220	2	Kcnh5	553	0.701005	3.10098e-06	0.0382128
chr2	151542483	151561692	1	Fkbp1a	1839	0.741211	3.13055e-06	0.236729
chr9	111117592	111225668	1	Lrrfip2	1567	0.639346	3.19336e-06	0.216512
chr13	113046410	113042753	2	Gpx8	1370	-1.13671	3.26599e-06	-0.181492
chr7	120842831	120907450	1	Eef2k	2105	-0.584027	3.37153e-06	-0.192599
chr12	70113717	70011435	2	Nin	481	-0.62679	3.45286e-06	-0.224123
chr13	98694834	98686235	2	Tmem171	1230	-1.40359	3.52357e-06	-0.180251
chr13	96132577	95954594	2	Sv2c	1186	-0.333715	3.55417e-06	-0.187058
chr18	61707635	61696837	2	Pcyox1l	550	0.808443	3.59809e-06	0.173273
chr11	100415697	100424824	1	Fkbp10	1563	-1.07536	3.79009e-06	-0.163908
chr4	151861876	150917322	2	Camta1	1622	-0.224837	3.79196e-06	-0.375489
chr11	53120056	53111451	2	Gm11186	476	0.79081	3.91293e-06	0.0711325
chr1	138620141	138482875	2	Nek7	1156	0.38202	3.93444e-06	0.277787
chr17	69969073	70821413	1	Dlgap1	1241	0.677103	3.94798e-06	0.200685
chr10	68026626	68025450	2	NA_ENSMUSG00000086838	605	0.83907	3.97716e-06	0.160098
chr17	23645277	23628311	2	Mmp25	248	0.733619	3.98853e-06	0.148904
chr11	68503019	68552698	1	Pik3r6	763	-0.707189	4.06289e-06	-0.136866
chr1	173673675	173698395	1	Ifi208	1545	-1.13826	4.08115e-06	-0.157998
chr10	105574451	105187663	2	Tmtc2	1193	-1.19296	4.09926e-06	-0.0826867
chr7	114415161	114315479	2	4933406I18Rik	2022	-0.547758	4.09926e-06	-0.139631
chr11	53859256	53783418	2	Gm12216	496	-0.324584	4.14501e-06	-0.286317
chr11	63413169	63417888	1	NA_ENSMUSG00000085113	714	1.24646	4.18911e-06	0.0531948
chr16	14705852	14709385	1	Snai2	138	1.94207	4.21269e-06	0.164389
chr2	92382538	92385708	1	1700029I15Rik	1170	0.863082	4.22073e-06	0.27952
chr2	178430531	178487366	1	Cdh26	2351	-0.977419	4.2234e-06	-0.0198574
chr3	38130191	38094629	2	NA_ENSMUSG00000105219	214	0.613586	4.2234e-06	0.0206786
chr3	131110471	131224356	1	Lef1	1273	-0.36131	4.26873e-06	-0.302964
chr15	100729376	100691813	2	Galnt6	1020	-0.53378	4.33997e-06	-0.295277
chr1	184358329	184394271	1	NA_ENSMUSG00000102682	1675	1.00918	4.39704e-06	0.038233
chr13	101768217	101680563	2	Pik3r1	1277	-0.354206	4.55839e-06	-0.330508
chr2	73775346	73610660	2	Chn1	771	0.96989	4.61275e-06	0.109888
chr15	98167158	98170134	1	Ccdc184	914	0.695689	4.707e-06	0.307944
chr2	72813717	72745846	2	6430710C18Rik	753	0.599271	4.74646e-06	0.0688473
chr4	9844372	9862345	1	Gdf6	38	-1.53788	4.77729e-06	-0.0741405
chr11	107410390	107413549	1	NA_ENSMUSG00000085245	1765	-0.737818	4.82318e-06	-0.362569
chr17	88597684	88662586	1	Ston1	1427	1.04733	4.84219e-06	0.115849
chr7	83550258	83536192	2	NA_ENSMUSG00000094841	1468	1.29478	4.87153e-06	0.0628112
chr1	39805332	39804148	2	Gm3646	243	-0.851852	4.8919e-06	-0.121482
chr1	133835189	133838372	1	Gm28441	1073	-0.619541	4.94248e-06	-0.266432
chr16	32668197	32665223	2	Tnk2os	419	1.28707	4.98152e-06	0.351715
chr7	68273839	68363092	1	Fam169b	1283	-0.350663	5.0116e-06	-0.249418
chr1	120006894	120063536	1	Sctr	945	-0.706481	5.02317e-06	-0.116723
chr1	35879845	35881119	1	NA_ENSMUSG00000102531	172	0.842994	5.22365e-06	0.179239
chr13	37761748	37768147	1	NA_ENSMUSG00000114800	482	-1.56234	5.24356e-06	-0.0605803
chr6	53287270	53700376	1	Creb5	518	-0.843643	5.24479e-06	-0.139962
chr11	98775333	98767932	2	Nr1d1	1468	0.426404	5.32022e-06	0.473692
chr2	149257277	149262145	1	NA_ENSMUSG00000086963	1800	-1.34607	5.35163e-06	-0.0422831
chr13	37717648	37692089	2	NA_ENSMUSG00000114732	481	-1.14159	5.36353e-06	-0.0429257
chr9	121642716	121672954	1	Vipr1	1707	-0.520733	5.50405e-06	-0.214209
chr3	108536536	108455694	2	Elapor1	1103	0.517439	5.59593e-06	0.168697
chr17	83215292	83225070	1	Pkdcc	1348	0.432797	5.70268e-06	0.219398
chr8	33929863	33782643	2	Rbpms	401	-0.959027	5.71166e-06	-0.162506
chr12	71831078	71992333	1	Daam1	513	0.499216	5.81164e-06	0.186665
chr11	54522847	54699285	1	Rapgef6	510	-0.386202	5.83596e-06	-0.249669
chr2	136052239	136069917	1	Lamp5	1704	0.826093	5.89795e-06	0.031016
chr13	52583173	52648792	1	Syk	678	-0.673254	5.90428e-06	-0.0471948
chr18	82910663	83005314	1	Zfp516	771	-0.900572	5.94897e-06	-0.180454
chr17	64767111	64767931	1	Dreh	1193	1.31201	5.96723e-06	0.110566
chr3	69222419	69223618	1	Arl14	408	-0.532304	6.04531e-06	-0.28686
chr9	120068996	120070622	1	NA_ENSMUSG00000111792	1671	-0.650102	6.04531e-06	-0.436027
chr11	101886237	101891206	1	NA_ENSMUSG00000085594	1628	0.752044	6.11384e-06	0.304193
chr10	78352489	78269178	2	Agpat3	761	-0.418765	6.1377e-06	-0.212316
chr17	84466205	84190076	2	Thada	1366	-0.329067	6.17801e-06	-0.354906
chr5	113490333	113589725	1	Wscd2	1102	-0.757154	6.21184e-06	-0.228627
chr18	80468857	80476536	1	NA_ENSMUSG00000118070	735	-0.912489	6.28248e-06	-0.0573294
chr10	21295979	21368898	1	Hbs1l	169	1.00438	6.37404e-06	0.156783
chr11	117115168	117159268	1	Sec14l1	1938	0.532586	6.37404e-06	0.227148
chr18	37746993	37841873	1	Pcdhga10	334	0.393062	6.41969e-06	0.202233
chr11	50841552	50832031	2	Zfp879	430	-2.06981	6.67366e-06	-0.0725723
chr13	35212048	35184370	2	1700019C18Rik	438	-1.3908	6.85229e-06	-0.0453835
chr11	6658521	6677475	1	Ramp3	96	0.522503	6.87353e-06	0.228184
chr5	137857045	137860318	1	NA_ENSMUSG00000106478	1577	-1.48405	6.87353e-06	-0.129837
chr3	109123149	109168457	1	Slc25a24	1121	0.876176	6.87719e-06	0.146265
chr6	129660689	129647496	2	Klrc2	1554	-2.19045	6.87719e-06	-0.0701948
chr15	74516195	74589465	1	Adgrb1	434	0.884974	7.34093e-06	0.117855
chr16	11322908	11755472	1	Snx29	104	-0.386784	7.37424e-06	-0.335153
chr15	58389383	58341363	2	Anxa13	330	0.80156	7.62703e-06	0.0696526
chr19	34290666	34327772	1	Fas	594	0.578135	7.73523e-06	0.212024
chr5	110879803	111289780	1	Ttc28	1062	-0.459149	7.79811e-06	-0.332617
chr2	61578585	61654171	1	Tank	649	0.403524	7.80797e-06	0.219564
chr3	37348346	37410108	1	Fgf2	206	0.833682	7.89372e-06	0.128279
chr13	31559333	31556134	2	NA_ENSMUSG00000090863	372	1.96977	7.8982e-06	0.184512
chr5	67360387	67366599	1	NA_ENSMUSG00000107266	586	-1.16322	7.8982e-06	-0.0541426
chr2	25180758	25183339	1	Nrarp	195	-0.578788	7.93199e-06	-0.374777
chr2	85196932	85198675	1	NA_ENSMUSG00000086905	891	1.72236	7.99839e-06	0.0521787
chr1	58315656	58254117	2	NA_ENSMUSG00000089822	384	-1.03516	8.07174e-06	-0.122145
chr18	37661793	37841873	1	Pcdhga1	318	0.359129	8.11142e-06	0.210986
chr16	29811058	29837814	1	NA_ENSMUSG00000097307	356	1.24035	8.12898e-06	0.0650281
chr10	88379132	88447329	1	Gnptab	1026	-0.447336	8.16791e-06	-0.316697
chr16	56928061	56914344	2	Lnp1	615	0.827126	8.1717e-06	0.0309317
chr4	55465814	55450684	2	NA_ENSMUSG00000086346	399	0.719293	8.43869e-06	0.0972067
chr6	71373427	71379173	1	Cd8a	844	-1.80178	8.47669e-06	-0.190986
chr3	104781840	104767406	2	Tafa3	1004	-0.403228	8.56146e-06	-0.27947
chr13	60864475	60842612	2	4930486L24Rik	837	-0.876122	8.56226e-06	-0.133858
chr12	33394760	33358243	2	Atxn7l1os2	258	0.485902	8.58574e-06	0.115287
chr4	108406961	108400390	2	Gpx7	804	-1.33689	8.92393e-06	-0.118024
chr18	37742094	37841873	1	Pcdhgb6	333	0.38347	8.92773e-06	0.197614
chr5	37336894	37289098	2	Evc	408	1.37684	8.94192e-06	0.0568855
chr18	39773497	39776082	1	Pabpc2	370	0.991315	9.07338e-06	0.112887
chr2	128423654	128424565	1	NA_ENSMUSG00000079053	1582	-0.368384	9.20839e-06	-0.399665
chr15	53902537	53453810	2	Samd12	288	0.679861	9.23141e-06	0.115534
chr11	109298129	109225355	2	Rgs9	1787	-0.528356	9.28705e-06	-0.182255
chr12	15816922	15791727	2	Trib2	108	0.368081	9.33974e-06	0.217198
chr10	118295038	118289629	2	Il22b	1305	1.8607	9.35815e-06	0.12738
chr4	134704290	134561690	2	Man1c1	1290	-0.40468	9.35815e-06	-0.201886
chr11	72207026	72154097	2	4933427D14Rik	912	0.5958	9.71228e-06	0.18758
chr9	79913200	79913631	1	NA_ENSMUSG00000092581	1116	-0.956164	9.74846e-06	-0.239609
chr4	142083972	142088099	1	Tmem51os1	1467	-1.1544	9.76004e-06	-0.146126
chr2	33371486	33133417	2	Ralgps1	454	0.453439	9.76579e-06	0.206114
chr7	30413760	30417585	1	Tyrobp	746	-0.59075	9.8994e-06	-0.30403
chr9	15619857	15641224	1	4930540M03Rik	102	1.61749	9.94995e-06	0.0616325
chr17	84156440	84134033	2	Gm19696	1363	-0.3544	1.00428e-05	-0.214587
chr9	55067463	55064927	2	NA_ENSMUSG00000111157	764	0.644743	1.0159e-05	0.0923533
chr14	79247369	79212355	2	Zfp957	1348	-0.789469	1.02559e-05	-0.0858474
chr3	88461182	88435959	2	Sema4a	555	-0.583631	1.03593e-05	-0.225324
chr16	32165594	32142785	2	Nrros	403	-0.631081	1.05315e-05	-0.192548
chr10	76961887	76761857	2	Pcbp3	709	0.491869	1.06705e-05	0.17655
chr18	37751600	37841873	1	Pcdhgb7	336	0.405219	1.08e-05	0.198235
chr2	152933208	152931898	2	Foxs1	1890	1.49308	1.08259e-05	0.266112
chr18	37668953	37841870	1	Pcdhga2	320	0.362319	1.08285e-05	0.210536
chr13	45235635	45335588	1	NA_ENSMUSG00000113772	588	-0.928631	1.08565e-05	-0.0530361
chr5	115515263	115515947	1	NA_ENSMUSG00000086849	1169	-0.590352	1.08981e-05	-0.479111
chr13	44439712	44469030	1	1700029N11Rik	580	2.13401	1.09638e-05	0.0657591
chr15	51865523	51786558	2	Eif3h	277	0.451566	1.12068e-05	0.197311
chr8	8377090	8391702	1	NA_ENSMUSG00000109515	55	1.1854	1.12068e-05	0.0408173
chr18	37755731	37841873	1	Pcdhga11	337	0.401918	1.12632e-05	0.194614
chrX	164269371	164373011	1	Pir	1065	-1.02939	1.13745e-05	-0.0573012
chr18	60293380	60303016	1	F830016B08Rik	521	1.79982	1.14216e-05	0.0614759
chr5	100210692	100218049	1	2310034O05Rik	889	0.959697	1.14603e-05	0.0864699
chr9	34929509	34918233	2	NA_ENSMUSG00000053889	326	-0.918492	1.16534e-05	-0.0516406
chr7	72306608	72077830	2	Mctp2	1319	-0.411221	1.17327e-05	-0.202267
chr18	37689828	37841873	1	Pcdhgb2	324	0.36179	1.17737e-05	0.209211
chr18	56621097	56620649	2	NA_ENSMUSG00000118153	494	0.467169	1.1817e-05	0.166865
chr9	75775364	75900310	1	Bmp5	1057	1.18132	1.1817e-05	0.0556325
chr5	53466152	53657362	1	Rbpj	517	0.282738	1.18247e-05	0.267076
chr4	135120447	135118221	2	NA_ENSMUSG00000086884	1298	-0.669198	1.21651e-05	-0.493476
chr18	37736936	37841870	1	Pcdhga9	332	0.375599	1.22213e-05	0.198526
chr13	97376234	97380465	1	NA_ENSMUSG00000114425	1208	-1.00601	1.2569e-05	-0.0790182
chr18	37680233	37841870	1	Pcdhgb1	322	0.356559	1.2569e-05	0.206771
chr18	37685210	37841873	1	Pcdhga4	323	0.356931	1.2573e-05	0.206793
chr11	4594863	4480868	2	Mtmr3	44	0.435553	1.26185e-05	0.200769
chr14	25441641	25453229	1	NA_ENSMUSG00000114232	266	-0.787259	1.26185e-05	-0.102787
chr14	100284679	99870632	2	Klf12	1403	0.385163	1.2658e-05	0.143351
chr17	31386210	31476310	1	Pde9a	568	-0.74436	1.29459e-05	-0.108606
chr19	58455909	58235604	2	Gfra1	918	-0.832759	1.29673e-05	-0.0741547
chr12	112489448	112499927	1	A530016L24Rik	1058	1.19554	1.30219e-05	0.0458293
chr5	21055911	20986645	2	Ptpn12	140	-0.424743	1.30724e-05	-0.212862
chr13	110280996	110054187	2	Rab3c	1328	1.05755	1.32849e-05	0.0628595
chr3	53657355	53513938	2	Frem2	289	-1.48909	1.33737e-05	-0.0651105
chr11	50852582	50851332	2	NA_ENSMUSG00000086226	432	-2.95564	1.36333e-05	-0.0914337
chr7	84152140	84195115	1	Gm53174	1481	0.526981	1.38145e-05	0.192412
chr7	35119605	35118044	2	NA_ENSMUSG00000108624	857	1.16219	1.40031e-05	0.272064
chr10	127621148	127538161	2	Lrp1	1429	0.640895	1.41907e-05	0.12439
chr6	54566489	54501173	2	Scrn1	531	0.770691	1.45437e-05	0.0871988
chr10	69151132	69147773	2	NA_ENSMUSG00000111941	616	1.42153	1.46652e-05	0.055026
chr6	101519655	101537292	1	NA_ENSMUSG00000108274	1185	1.85282	1.46867e-05	0.0617188
chr17	87364462	87362239	2	NA_ENSMUSG00000089755	1406	-0.650987	1.48523e-05	-0.265948
chr12	112435338	112428284	2	B020018J22Rik	1057	1.50887	1.49663e-05	0.0593052
chr8	92856334	92853653	2	NA_ENSMUSG00000109669	1041	-1.8482	1.49663e-05	-0.0981246
chr17	46496711	46499624	1	Dnph1	996	0.684557	1.50598e-05	0.200149
chr17	51882727	51965257	1	Gm20098	1080	-0.803425	1.51845e-05	-0.143783
chr2	116976428	116972575	2	NA_ENSMUSG00000099470	1384	0.829758	1.51933e-05	0.20492
chr9	118489099	118485559	2	NA_ENSMUSG00000110692	1636	-0.878005	1.51937e-05	-0.297755
chr1	91822515	91823985	1	NA_ENSMUSG00000101414	797	1.15378	1.52394e-05	0.158402
chr13	37667734	37657022	2	AI463229	479	-1.98848	1.52401e-05	-0.0983916
chr1	88008551	87945119	2	Usp40	730	-0.487514	1.52464e-05	-0.120364
chr6	125481363	125484678	1	NA_ENSMUSG00000101191	1467	0.758993	1.53068e-05	0.339243
chr18	32934931	33191228	1	Camk4	189	0.395465	1.53473e-05	0.227032
chr13	56482246	56479277	2	Il9	768	-0.660983	1.55628e-05	-0.134293
chr18	37674307	37841873	1	Pcdhga3	321	0.356486	1.55628e-05	0.207313
chr8	117082449	116995679	2	Pkd1l2	1364	-0.646204	1.59393e-05	-0.102807
chr19	40612366	40741602	1	Entpd1	671	-0.466553	1.60202e-05	-0.266058
chr8	125669818	125673359	1	Map10	1535	-0.935201	1.61697e-05	-0.18749
chr4	84884309	85131921	1	Cntln	574	0.57466	1.6237e-05	0.103606
chr17	47140875	47361958	1	Trerf1	1017	0.317999	1.64798e-05	0.278482
chr6	115995005	115954811	2	Plxnd1	1288	0.654013	1.73192e-05	0.146185
chr9	103423578	103461260	1	5830418P13Rik	1343	-1.04922	1.73192e-05	-0.0903394
chr16	78302487	78250861	2	E330011O21Rik	725	-0.500654	1.74543e-05	-0.0811365
chr10	6758506	7038198	1	Oprm1	25	-0.49516	1.77062e-05	-0.218277
chr9	44482825	44511896	1	Bcl9l	584	-0.414596	1.79771e-05	-0.292422
chr12	75308322	75401456	1	Rhoj	554	0.937102	1.81217e-05	0.0425582
chr3	30969415	30899371	2	Phc3	132	0.508399	1.81217e-05	0.187586
chr2	6213033	6188465	2	Echdc3	50	1.17102	1.82228e-05	0.105886
chr18	35862251	35877311	1	NA_ENSMUSG00000117840	241	-0.638075	1.83379e-05	-0.15691
chr9	92192936	92209772	1	Plscr5	1225	0.790302	1.83379e-05	0.0562047
chr5	118560679	118765438	1	Med13l	1215	0.300377	1.83707e-05	0.231484
chr9	80012851	79805094	2	Filip1	1115	-0.645303	1.85466e-05	-0.169872
chr14	54125395	54067579	2	NA_ENSMUSG00000104658	871	-0.82143	1.89956e-05	-0.106735
chr5	77122348	77116810	2	NA_ENSMUSG00000085858	682	0.653662	1.89956e-05	0.213636
chr9	21248443	21242912	2	S1pr5	184	-0.894032	1.90403e-05	-0.255177
chr18	37694380	37841873	1	Pcdhga5	325	0.355029	1.92897e-05	0.202972
chr14	120388985	120384859	2	NA_ENSMUSG00000097903	1491	-0.814994	1.93966e-05	-0.118898
chr12	74842738	74849666	1	NA_ENSMUSG00000113974	552	0.962861	1.94002e-05	0.0221626
chr9	65398506	65414853	1	Rasl12	935	-1.05694	1.96174e-05	-0.130568
chr15	83526862	83544634	1	Bik	736	0.836374	1.97089e-05	0.14945
chr13	40704005	40707949	1	NA_ENSMUSG00000055732	517	1.04563	1.97557e-05	0.122612
chr3	8736360	8732870	2	NA_ENSMUSG00000103346	19	0.851976	1.97557e-05	0.149169
chr17	12741311	12860136	1	Airn	89	-0.429104	1.99245e-05	-0.218143
chr13	70655787	70651005	2	NA_ENSMUSG00000113909	1004	2.39207	2.03087e-05	0.0999737
chr16	36990467	36963460	2	Fbxo40	488	-0.805175	2.03168e-05	-0.147944
chr13	31564749	31573562	1	NA_ENSMUSG00000087220	373	1.89242	2.04222e-05	0.128596
chr8	76900621	76605226	2	NA_ENSMUSG00000074235	825	0.773885	2.04497e-05	0.148719
chr13	43304172	43195245	2	Gfod1	557	-0.304559	2.04919e-05	-0.340613
chr10	42018216	42018810	1	NA_ENSMUSG00000111103	359	-0.916291	2.06371e-05	-0.279279
chr9	102834917	102908305	1	Ryk	1333	0.691471	2.06533e-05	0.0885621
chr5	7960346	7680108	2	NA_ENSMUSG00000105068	44	0.995732	2.07309e-05	0.0547589
chr7	127912516	127925837	1	Kat8	2268	0.765584	2.09813e-05	0.252624
chr15	101473478	101479986	1	Krt86	1044	1.63865	2.19529e-05	0.0858234
chr3	18054174	18057517	1	Bhlhe22	63	-2.56838	2.21093e-05	-0.118414
chr18	37765580	37841873	1	Pcdhga12	338	0.409666	2.23602e-05	0.188058
chr11	70221064	70216789	2	Slc16a13	853	-0.67641	2.23941e-05	-0.22446
chr10	8518825	8204756	2	Ust	42	-0.404794	2.27404e-05	-0.214779
chr8	110919922	110972480	1	St3gal2	1309	0.565129	2.27641e-05	0.204468
chr9	32813734	32834104	1	NA_ENSMUSG00000099148	313	0.328254	2.32269e-05	0.122976
chr4	117975036	117993972	1	9530034E10Rik	943	1.06432	2.33161e-05	0.0561546
chr1	160327078	160321686	2	NA_ENSMUSG00000103693	1314	0.841879	2.34592e-05	0.10458
chr8	76899442	77245012	1	Nr3c2	826	0.559883	2.38188e-05	0.147345
chr2	148408188	148404466	2	Thbd	1784	-1.55249	2.39531e-05	-0.147803
chr6	135362545	135383173	1	Emp1	1641	0.613669	2.41767e-05	0.228068
chr14	86299734	86264144	2	Gm32815	1375	1.22532	2.43552e-05	0.0391024
chr3	84155786	84087933	2	Mnd1	484	-0.561057	2.46398e-05	-0.153613
chr1	89568765	89576602	1	NA_ENSMUSG00000101662	760	-0.837762	2.4773e-05	-0.0353072
chr10	7052478	6885796	2	Ipcef1	26	-0.488837	2.48281e-05	-0.213008
chr2	76338774	75989141	2	Pde11a	812	0.530553	2.50275e-05	0.134106
chr3	9250602	9285333	1	Zbtb10	23	-0.76315	2.50596e-05	-0.208803
chr7	80636017	80644384	1	Gm15880	1419	-0.576264	2.50596e-05	-0.275864
chr2	113504034	113500679	2	NA_ENSMUSG00000087106	1355	1.49356	2.52589e-05	0.100878
chr7	43444083	43457800	1	Etfb	950	-0.509408	2.60575e-05	-0.255701
chr10	24927619	24930059	1	NA_ENSMUSG00000112758	224	0.758842	2.64161e-05	0.0622168
chr16	44333196	44240180	2	Sidt1	540	-0.541616	2.6608e-05	-0.181281
chr1	136960448	136842571	2	Nr5a2	1147	0.873475	2.74185e-05	0.0833473
chr12	70347462	70351706	1	NA_ENSMUSG00000112945	488	-1.29494	2.78971e-05	-0.174247
chr14	121878620	122021034	1	Ubac2	1504	-0.24151	2.79363e-05	-0.349571
chr15	73512560	73572242	1	Dennd3	426	-0.661516	2.79363e-05	-0.179898
chr10	19621998	19634681	1	Il22ra2	146	-0.894418	2.82867e-05	-0.0759297
chr18	37731009	37841873	1	Pcdhgb5	331	0.356158	2.83392e-05	0.190462
chr3	59153618	59113855	2	P2ry14	339	-0.816705	2.83392e-05	-0.0911024
chr7	4063204	4003402	2	Lair1	34	-1.24393	2.89472e-05	-0.0803474
chr8	122432930	122424776	2	Cyba	1452	-0.546397	2.89472e-05	-0.338221
chr4	89039192	88995118	2	NA_ENSMUSG00000117251	627	0.932271	2.9148e-05	0.09801
chr18	60356179	60283520	2	NA_ENSMUSG00000118361	520	1.26549	2.92202e-05	0.0422611
chr2	31314415	31460738	1	Hmcn2	397	0.379374	2.98117e-05	0.10595
chr3	37349740	37335332	2	NA_ENSMUSG00000054779	205	0.947251	3.0114e-05	0.106657
chr18	61786702	61730261	2	Afap1l1	553	0.911945	3.0507e-05	0.0762992
chr2	104816760	104754795	2	Qser1	1254	-0.878878	3.0507e-05	-0.105436
chr8	117095854	117133720	1	Bco1	1366	-0.731145	3.0741e-05	-0.106771
chr17	52461765	52452575	2	NA_ENSMUSG00000117035	1084	1.26999	3.12295e-05	0.152552
chr2	72285637	72442610	1	Map3k20	750	-0.850185	3.12295e-05	-0.122763
chr18	65001175	64978546	2	NA_ENSMUSG00000117895	584	-0.383773	3.15051e-05	-0.052723
chr10	79689020	79695261	1	Gzmm	802	-0.864296	3.21961e-05	-0.27994
chr19	40644146	40654035	1	NA_ENSMUSG00000117952	672	-0.513866	3.27014e-05	-0.132404
chr3	28263214	28675858	1	Tnik	107	0.333984	3.27509e-05	0.227377
chr1	189836620	189833141	2	NA_ENSMUSG00000097925	1728	-1.34841	3.28561e-05	-0.0449458
chr7	71217049	71224409	1	6030442E23Rik	1312	-1.83256	3.29792e-05	-0.0296908
chr13	94285857	94201310	2	Scamp1	1160	-0.962877	3.30021e-05	-0.0594237
chr3	116129688	116109949	2	Vcam1	1143	1.6516	3.32826e-05	0.116823
chrX	167330558	167304929	2	Tlr7	1089	-1.31577	3.33971e-05	-0.0632169
chr7	68726467	68719170	2	NA_ENSMUSG00000108876	1289	0.780631	3.35219e-05	0.0397329
chr1	86426329	86428052	1	Tex44	700	0.296256	3.36025e-05	0.365463
chr1	53020179	52922324	2	1700019D03Rik	337	0.666593	3.40516e-05	0.0657268
chr2	10370510	10595253	1	Sfmbt2	76	0.839181	3.40516e-05	0.10941
chr10	116674591	116679303	1	Gm26579	1266	0.745918	3.43533e-05	0.104406
chr1	89454806	89897617	1	Agap1	759	-0.769844	3.46775e-05	-0.0698856
chr1	156205026	156075966	2	Fam163a	1277	0.882001	3.53407e-05	0.0873093
chr14	53806639	53807115	1	Trav17	859	-0.897832	3.53425e-05	-0.323984
chr18	35913132	35916772	1	C330008A17Rik	244	-0.848517	3.61449e-05	-0.233185
chr9	67760230	67758712	2	M5C1000I18Rik	974	0.892871	3.61449e-05	0.0638212
chr14	15911315	15697956	2	NA_ENSMUSG00000114794	163	-0.721701	3.72361e-05	-0.109382
chr1	78310345	78420289	1	Sgpp2	607	0.688001	3.72653e-05	0.0378936
chr1	163313710	163245119	2	Prrx1	1354	-1.31337	3.74493e-05	-0.0458895
chr2	75704641	75675513	2	Nfe2l2	804	-0.389202	3.74493e-05	-0.272159
chr18	37707039	37841873	1	Pcdhga6	326	0.351625	3.76428e-05	0.197411
chr11	46342287	46345020	1	Gm12167	357	-0.415608	3.90027e-05	-0.316173
chr17	65540782	65255999	2	Tmem232	1195	0.737683	3.90027e-05	0.106594
chr12	72817712	72821823	1	NA_ENSMUSG00000113779	524	-0.42051	3.96333e-05	-0.0938857
chr5	144965847	144876495	2	Smurf1	1719	-0.403398	3.96609e-05	-0.187998
chr6	48840919	48847071	1	Tmem176a	454	1.03673	4.00218e-05	0.136024
chr5	135806890	135874772	1	Srrm3	1507	0.633015	4.04436e-05	0.173048
chr2	60209839	59899363	2	Baz2b	636	-0.376861	4.05312e-05	-0.233259
chr2	151494182	151511414	1	Nsfl1c	1838	0.687346	4.09999e-05	0.0317329
chr4	150652174	150628572	2	Slc45a1	1615	-0.553061	4.10573e-05	-0.109516
chr17	27909306	28062775	1	Anks1	465	-0.299399	4.11548e-05	-0.175448
chr10	85185064	85131700	2	Cry1	987	0.474306	4.12349e-05	0.225056
chr4	149702571	149649168	2	Pik3cd	1597	-0.31442	4.13388e-05	-0.322986
chr4	46413506	46393989	2	Hemgn	332	-0.673464	4.20188e-05	-0.111902
chr4	4138321	4188703	1	NA_ENSMUSG00000085996	15	1.52324	4.20843e-05	0.0487711
chr15	77842175	77760587	2	Myh9	564	-0.227699	4.20844e-05	-0.316396
chr3	152714100	152980408	1	Pigk	1476	-0.342879	4.31632e-05	-0.253858
chr1	111864918	111858702	2	Dsel	913	0.762185	4.33189e-05	0.200958
chr4	4138819	4133531	2	Penk	16	1.45582	4.40786e-05	0.0846084
chr5	21186255	21315132	1	Gsap	141	-0.469964	4.43487e-05	-0.231151
chr19	10839727	10859362	1	Slc15a3	304	0.800594	4.44569e-05	0.15358
chr9	64811340	64919667	1	Dennd4a	920	-0.328679	4.44569e-05	-0.231213
chr2	49787688	49948849	1	Lypd6b	583	-0.68164	4.49314e-05	-0.0573655
chr18	37725706	37841873	1	Pcdhga8	330	0.342117	4.5574e-05	0.186439
chr9	81858891	81776695	2	NA_ENSMUSG00000097241	1129	-1.30242	4.60301e-05	-0.0285863
chr7	140822178	140807449	2	Zfp941	2457	1.10711	4.60895e-05	0.0738995
chr1	134235431	134199223	2	Adora1	1083	1.55005	4.61071e-05	0.0695221
chr5	124095798	124061530	2	Abcb9	1348	-0.397753	4.61071e-05	-0.319161
chr5	149247682	149234816	2	NA_ENSMUSG00000100465	1808	-0.937624	4.6222e-05	-0.125755
chr17	71311978	71252172	2	Emilin2	1253	-0.734918	4.64397e-05	-0.106243
chrX	166238911	166388988	1	Gpm6b	1075	0.98908	4.69406e-05	0.099018
chr11	121029402	121052357	1	NA_ENSMUSG00000086835	2062	-0.671052	4.70835e-05	-0.168354
chr5	75727605	75735967	1	NA_ENSMUSG00000106754	656	0.739825	4.70835e-05	0.0318654
chr8	92827291	92853420	1	Mmp2	1039	-1.58677	4.76802e-05	-0.0545522
chr7	140376331	140371872	2	Or12j3	2442	0.772445	4.8187e-05	0.23355
chr4	142084304	142030992	2	Tmem51	1465	-1.01948	4.86612e-05	-0.0681224
chr3	109122895	109120533	2	NA_ENSMUSG00000105139	1122	0.789975	4.86829e-05	0.278697
chr14	63436394	63465498	1	Fam167a	1143	1.17607	4.92253e-05	0.0670321
chr9	40531383	40293233	2	Gramd1b	488	0.347752	4.92253e-05	0.313301
chr7	99781539	99780001	2	NA_ENSMUSG00000053360	1633	1.14788	4.97119e-05	0.187781
chr10	25000020	25031035	1	NA_ENSMUSG00000111970	225	0.450327	4.9756e-05	0.0208334
chr7	83584927	83625614	1	Tmc3	1469	0.71532	5.05952e-05	0.0625582
chr8	88521354	88594884	1	Nkd1	1000	-0.629543	5.07636e-05	-0.123581
chr2	5137776	5230878	1	Ccdc3	38	0.887098	5.13374e-05	0.068763
chr13	43864669	43868589	1	NA_ENSMUSG00000113780	569	0.850247	5.20565e-05	0.360777
chr11	4849536	4765845	2	Nf2	51	0.419059	5.23472e-05	0.211014
chr8	92855339	92919279	1	Lpcat2	1040	-1.31714	5.23519e-05	-0.0373976
chr17	14279506	14404790	1	Smoc2	121	1.61887	5.23542e-05	0.0591205
chr5	36398139	36017180	2	Sorcs2	388	-0.866517	5.23683e-05	-0.129233
chr13	54575015	54581128	1	Arl10	709	0.863789	5.2524e-05	0.170325
chr12	73997661	74273267	1	Syt16	546	0.675777	5.26863e-05	0.0772531
chr7	43995877	43999875	1	Klk1b11	982	2.35034	5.28343e-05	0.0753132
chr17	12378608	12419385	1	Plg	83	0.516737	5.31497e-05	0.0984316
chr11	68691559	68816632	1	Myh10	767	-0.611585	5.35407e-05	-0.106044
chr17	62881317	62604184	2	Efna5	1184	-1.22119	5.35851e-05	-0.0821265
chr9	92249750	92272278	1	Plscr1	1226	0.704978	5.35851e-05	0.140566
chr2	136713453	136782428	1	Snap25	1708	1.28585	5.39102e-05	0.0265903
chr4	150678792	150668248	2	NA_ENSMUSG00000085869	1616	-0.629498	5.41354e-05	-0.0628916
chr4	155086382	155074110	2	Rer1	1688	0.557351	5.47448e-05	0.319122
chr4	35152056	35154005	1	Ifnk	169	-0.757335	5.54098e-05	-0.235313
chr5	66151212	66174945	1	NA_ENSMUSG00000097092	573	0.762585	5.55285e-05	0.166006
chr16	84686476	84695706	1	NA_ENSMUSG00000116674	741	0.578108	5.57073e-05	0.150976
chr11	106160860	106156256	2	Limd2	1734	-0.538056	5.65081e-05	-0.488123
chr7	125491596	125467640	2	Nsmce1	2156	-0.503002	5.6814e-05	-0.28953
chr1	166409863	166384622	2	Pogk	1414	-0.431796	5.78966e-05	-0.14656
chr4	151044665	151003652	2	Per3	1624	-0.580066	5.82279e-05	-0.204593
chr15	75111970	75108158	2	Ly6c2	461	-0.474672	5.8395e-05	-0.237589
chr18	37720369	37841870	1	Pcdhgb4	329	0.339934	5.85059e-05	0.188054
chr4	150568544	150566869	2	NA_ENSMUSG00000085213	1614	-0.546195	5.85059e-05	-0.354004
chr18	61484766	61489220	1	Gm46637	543	1.07849	5.85078e-05	0.208096
chr6	124718831	124715573	2	NA_ENSMUSG00000087327	1424	-0.664225	5.99961e-05	-0.259342
chr9	78015018	78020703	1	NA_ENSMUSG00000111335	1081	-0.743963	6.01212e-05	-0.225576
chr14	63122462	63145923	1	Ctsb	1136	0.511177	6.13344e-05	0.162159
chr16	95929077	95756541	2	1600002D24Rik	920	-0.504074	6.13344e-05	-0.237882
chr16	58995357	59001441	1	Or5h17	647	1.38836	6.17259e-05	0.0773915
chr16	78377192	78332637	2	Btg3	727	-0.544758	6.18391e-05	-0.206235
chr10	51480632	51486703	1	Lilrb4b	422	-1.25327	6.25478e-05	-0.17554
chr15	74636353	74606029	2	Mroh4	435	0.560865	6.32461e-05	0.0328333
chr5	150118645	150497753	1	Fry	1830	0.362177	6.46262e-05	0.213365
chr14	100213142	100245339	1	NA_ENSMUSG00000054391	1404	0.556999	6.47633e-05	0.0870019
chr9	45319100	45347581	1	Tmprss13	619	-0.267443	6.49753e-05	-0.048701
chr5	36830653	36806921	2	Man2b2	399	-0.361179	6.53657e-05	-0.121558
chr5	140649031	140620578	2	Ttyh3	1652	-0.371631	6.69973e-05	-0.242948
chr10	21377291	21396585	1	Aldh8a1	171	0.862085	6.7349e-05	0.0826546
chr14	31906528	31931716	1	NA_ENSMUSG00000046005	362	1.18928	6.75002e-05	0.0865963
chr5	147076586	147016655	2	Lnx2	1767	0.314962	6.75002e-05	0.272576
chr4	32251761	32265835	1	NA_ENSMUSG00000087049	137	-0.333145	6.80969e-05	-0.381306
chr11	63964226	63968040	1	9630013K17Rik	716	-1.24222	6.81831e-05	-0.137034
chr13	38320526	38340721	1	NA_ENSMUSG00000114525	490	-1.51651	6.98907e-05	-0.0797491
chr9	72662346	72749852	1	Nedd4	1023	-0.596191	6.98907e-05	-0.154133
chr9	83146685	83109948	2	Hmgn3	1137	1.6987	7.06403e-05	0.0415662
chr13	37541357	37549725	1	NA_ENSMUSG00000114665	474	-0.569215	7.09916e-05	-0.229277
chr2	152105516	152111376	1	Srxn1	1857	0.968151	7.12372e-05	0.26659
chr14	25143241	25139795	2	4930572O13Rik	263	-0.708297	7.19548e-05	-0.0992471
chr3	89391850	89398779	1	Gm15417	602	0.404378	7.24652e-05	0.285403
chr12	34984761	34986436	1	Prps1l1	266	0.896923	7.2871e-05	0.109986
chr9	14204083	14218183	1	NA_ENSMUSG00000111803	69	0.695949	7.33386e-05	0.109663
chr5	64383454	64386205	1	NA_ENSMUSG00000105443	542	-0.590443	7.49103e-05	-0.249653
chr14	59061063	59043995	2	NA_ENSMUSG00000114441	1082	2.32355	7.52812e-05	0.0556767
chr9	5308828	5336783	1	Casp4	20	0.751389	7.53638e-05	0.161807
chr7	131032046	131121628	1	Dmbt1	2317	-1.34513	7.5643e-05	-0.062998
chr7	114562972	114549682	2	Cyp2r1	2024	-0.808882	7.56948e-05	-0.155673
chr18	37714764	37841873	1	Pcdhga7	327	0.337628	7.58545e-05	0.188255
chrX	59568071	59062145	2	Fgf13	405	-0.490383	7.63625e-05	-0.139552
chr2	93403547	93417830	1	Gm13807	1186	0.690042	7.63638e-05	0.213279
chr6	147091379	147112778	1	Klhl42	1762	-0.42135	7.6625e-05	-0.16089
chr9	15709738	15743361	1	Slc36a4	103	0.747596	7.66519e-05	0.1046
chr16	32179823	32186972	1	Bex6	404	-0.700844	7.66643e-05	-0.180374
chr2	28093514	28092032	2	NA_ENSMUSG00000085693	316	-1.81162	7.69848e-05	-0.0650322
chr2	27079379	27108981	1	Adamtsl2	298	-0.947944	7.7964e-05	-0.0672531
chr4	107434591	107635061	1	Glis1	783	0.561092	8.24961e-05	0.0448112
chr17	83998554	84013408	1	8430430B14Rik	1359	-0.533095	8.25374e-05	-0.165787
chr4	155086577	155145505	1	Morn1	1689	0.426432	8.28365e-05	0.250962
chr13	42304991	42302298	2	NA_ENSMUSG00000113619	551	0.885413	8.30028e-05	0.100821
chr8	79028437	79193766	1	Zfp827	845	-0.534762	8.30028e-05	-0.111667
chr12	73584796	73778185	1	Prkch	540	-0.180756	8.4327e-05	-0.355015
chr6	83459084	83362373	2	Tet3	950	-0.398354	8.52344e-05	-0.266824
chr10	25307870	25169090	2	Akap7	226	0.424286	8.54687e-05	0.0775603
chr1	171634879	171636022	1	NA_ENSMUSG00000103219	1492	-0.590899	8.63391e-05	-0.305326
chr7	35119293	35121928	1	Cebpa	856	1.154	8.64489e-05	0.258536
chr13	3478230	3501393	1	2810429I04Rik	4	0.657062	8.87595e-05	0.0856546
chr5	112276691	112315361	1	Tpst2	1079	-0.190703	8.90396e-05	-0.318208
chr6	52313498	52318378	1	Evx1	511	-1.23694	8.93736e-05	-0.109038
chr13	44455303	44400436	2	NA_ENSMUSG00000098107	579	1.38496	9.16869e-05	0.0585562
chr1	171917515	171953170	1	Slamf6	1500	0.569549	9.18402e-05	0.160869
chr13	22691299	22714987	1	NA_ENSMUSG00000085221	229	1.40142	9.18587e-05	0.0516385
chr7	31155896	31130127	2	Gramd1a	801	-0.416924	9.18821e-05	-0.288022
chr2	59484653	59505020	1	Dapl1	633	-0.774256	9.21294e-05	-0.124143
chr9	45838580	45864399	1	Bace1	626	-1.25002	9.23826e-05	-0.0918996
chr11	52764634	53188538	1	Fstl4	475	0.246939	9.26628e-05	0.0398816
chr4	149347885	149365277	1	NA_ENSMUSG00000085819	1589	0.446943	9.30229e-05	0.0985562
chr5	127578750	127580109	1	NA_ENSMUSG00000106015	1402	-0.688913	9.30229e-05	-0.045014
chr7	96818306	96813869	2	NA_ENSMUSG00000108635	1577	2.12895	9.30229e-05	0.122785
chr14	57758388	57689662	2	Lats2	1071	-0.52328	9.30561e-05	-0.233181
chr13	95478721	95477268	2	S100z	1178	-0.883718	9.32274e-05	-0.10484
chr2	28192992	28230736	1	Olfm1	317	-1.09594	9.32349e-05	-0.0379699
chr14	121797837	121542046	2	Dock9	1503	-0.345578	9.33399e-05	-0.206526
chr2	52742281	52691664	2	Stam2	606	0.543944	9.33859e-05	0.158966
chr13	73467197	73516422	1	Lpcat1	1021	0.509298	9.42095e-05	0.15806
chr10	39245046	39255100	1	Gm31562	315	-0.699086	9.42135e-05	-0.166275
chr14	69840420	70059918	1	Pebp4	1243	-0.350814	9.5276e-05	-0.181088
chr11	59451186	59407134	2	Snap47	613	-0.443604	9.60089e-05	-0.134255
chr12	69120347	69115014	2	NA_ENSMUSG00000113716	455	0.749809	9.66102e-05	0.0506305
chr7	127595900	127590416	2	NA_ENSMUSG00000108677	2250	1.20678	9.66102e-05	0.144755
chr12	14152054	14146830	2	Lratd1	104	1.26854	9.75454e-05	0.192707
chrX	104816776	104842455	1	1700121L16Rik	707	1.60984	9.82855e-05	0.0334819
chr7	140402918	140399045	2	Or2j6	2443	1.57344	9.8338e-05	0.0787871
chr7	110768206	110812405	1	Ampd3	1989	-0.633381	9.85567e-05	-0.129621
chr12	70251165	70275597	1	NA_ENSMUSG00000113694	487	-1.15908	9.93267e-05	-0.0558634
chr2	25183339	25180781	2	NA_ENSMUSG00000103217	196	-0.521634	9.94355e-05	-0.304123
chr9	7571396	7581885	1	Mmp27	32	1.12318	9.95356e-05	0.0487611
chr11	64079468	63962627	2	Cox10	717	-0.342946	0.000100437	-0.206502
chr8	48843951	48227682	2	Tenm3	550	-0.994253	0.00010112	-0.0904457
chr18	65394066	65265529	2	Alpk2	586	-0.414305	0.000101872	-0.17046
chr19	38930915	38971051	1	Hells	650	0.739678	0.000102199	0.144817
chr19	53589068	53588168	2	Nutf2-ps1	868	-0.523875	0.00010222	-0.160446
chr7	112427505	112591692	1	Parva	2002	0.733069	0.000102487	0.0488172
chrX	145505181	145446425	2	Amot	937	-1.61208	0.000102734	-0.047231
chr9	119093502	119071527	2	Plcd1	1644	-1.28775	0.000103928	-0.0898634
chr15	33083129	33594552	1	Cpq	153	-0.686819	0.000104381	-0.0541265
chr1	69441056	69444084	1	NA_ENSMUSG00000099804	496	1.04546	0.000104441	0.0812851
chr9	43746100	43716841	2	NA_ENSMUSG00000111334	544	0.783886	0.00010638	0.110982
chr2	13491813	13276338	2	Cubn	99	-0.489034	0.000106528	-0.154504
chr3	94402848	94392971	2	NA_ENSMUSG00000105391	742	0.81627	0.000108128	0.0699919
chr9	103472084	103493249	1	NA_ENSMUSG00000085168	1345	-1.63815	0.000108166	-0.0903013
chr7	80405436	80388585	2	Furin	1415	0.568273	0.000109119	0.270383
chr10	69213098	69209762	2	A930033H14Rik	617	1.79876	0.00010989	0.129721
chr3	157566892	157645888	1	Ptger3	1509	-0.97527	0.000112387	-0.0996929
chr1	86301375	86275509	2	NA_ENSMUSG00000087538	694	-1.02413	0.000112868	-0.0843615
chr17	78418152	78369212	2	Fez2	1303	-0.399714	0.000113186	-0.120215
chr14	86409099	86396382	2	NA_ENSMUSG00000115664	1376	0.983624	0.000113781	0.039994
chr7	18176494	18181862	1	Igfl3	313	0.137852	0.000114269	0.00528508
chr5	3341485	3531008	1	Cdk6	2	0.217363	0.000117021	0.247333
chr6	8443455	8420009	2	NA_ENSMUSG00000090151	46	0.526638	0.000117927	0.0561485
chr1	120272705	120190757	2	Steap3	949	-0.69454	0.000118084	-0.0969137
chr5	86745815	86705186	2	Tmprss11e	711	1.17121	0.000118246	0.031514
chr13	31625792	31565492	2	1700018A04Rik	374	0.995033	0.000119826	0.0597811
chr13	35776896	35773573	2	NA_ENSMUSG00000114373	444	-0.625887	0.000120385	-0.117438
chr2	31846005	31813290	2	Fibcd1	406	-0.657588	0.000120823	-0.134739
chr1	153653025	153700323	1	Rgs8	1241	0.397234	0.000121132	0.0506526
chr9	43608184	43620810	1	Gm29909	542	1.0682	0.000121362	0.036988
chrX	94636069	94643244	1	Gspt2	612	1.03103	0.000121362	0.0609156
chr10	51455980	51461404	1	NA_ENSMUSG00000112212	421	-0.762878	0.000121771	-0.179773
chr4	108459426	108559421	1	Tut4	805	-0.434912	0.000121826	-0.17702
chr14	63193856	63182443	2	Neil2	1138	0.7407	0.000122111	0.204964
chr8	67956769	67978051	1	NA_ENSMUSG00000087266	660	0.755957	0.000122895	0.0310602
chr17	8165501	8196804	1	Cep43	51	0.660095	0.0001232	0.155574
chr1	14752937	14776931	1	NA_ENSMUSG00000054493	57	0.624987	0.000124311	0.0601545
chr6	51287855	51283532	2	NA_ENSMUSG00000107619	481	0.678574	0.000124311	0.173155
chr11	68196153	68192193	2	NA_ENSMUSG00000087242	759	-0.707802	0.000124474	-0.161611
chr1	38664955	38177326	2	Aff3	224	0.479306	0.000124601	0.23256
chr14	25461128	25257523	2	NA_ENSMUSG00000087535	264	-0.353808	0.000125125	-0.255902
chr14	115092215	116525179	1	Gpc5	1460	-0.71496	0.000126543	-0.119052
chr9	63757994	63646767	2	Smad3	904	-0.194462	0.000126543	-0.278157
chr18	36695925	36684923	2	E230025N22Rik	261	0.854455	0.00012796	0.160552
chr17	28822757	28822143	2	NA_ENSMUSG00000117301	499	-1.24277	0.00012873	-0.151799
chr5	86728899	86759736	1	NA_ENSMUSG00000089851	712	1.80848	0.000129318	0.0406365
chr19	53529109	53542431	1	Dusp5	866	-0.337002	0.000130284	-0.285259
chrX	11327822	11328151	1	H2al1j	114	0.725455	0.000131127	0.0262169
chr2	5037280	5041133	1	NA_ENSMUSG00000086430	37	0.627468	0.000133929	0.11051
chr4	145246870	145213463	2	Tnfrsf1b	1515	-0.273436	0.000136018	-0.317432
chr4	63622428	63607089	2	Tex48	502	1.39352	0.000138136	0.0911686
chr7	24452297	24431922	2	Irgc1	520	-0.465346	0.00013819	-0.247789
chr5	31452431	31481754	1	Zfp512	303	-0.639307	0.000138452	-0.133207
chr18	56707813	56753424	1	Lmnb1	495	0.241895	0.00013976	0.24315
chr2	11172108	11301222	1	Prkcq	78	-0.30212	0.000141694	-0.239785
chr1	39193731	39363236	1	Npas2	234	0.763886	0.00014278	0.147562
chr4	129057983	129050097	2	1700086P04Rik	1138	0.375554	0.000144192	0.332783
chr8	33985914	33990524	1	NA_ENSMUSG00000110663	404	-0.67884	0.000144192	-0.0943313
chr9	51931661	51913477	2	NA_ENSMUSG00000111357	720	1.36866	0.000144263	0.0594858
chr6	99725771	99732553	1	Gm26748	1171	-0.936899	0.000145099	-0.0603253
chr1	131019845	131024974	1	Il10	1014	0.345217	0.000146774	0.22
chr9	115665914	115674353	1	NA_ENSMUSG00000111398	1617	-0.751418	0.000146984	-0.0550723
chr17	44814797	44495987	2	Runx2	949	-0.224293	0.00014796	-0.291928
chr6	35326141	35312668	2	Fam180a	227	1.81995	0.00014796	0.0657931
chr2	149405057	149410293	1	Cst10	1801	-1.14994	0.000150547	-0.0353354
chr7	110904985	110905851	1	Gm16336	1993	-0.567325	0.000150573	-0.127482
chr13	38528824	38500079	2	Txndc5	493	-0.645645	0.000151675	-0.193285
chr1	85649988	85709998	1	Sp100	680	-0.506689	0.000151884	-0.173643
chr17	35764191	35743323	2	NA_ENSMUSG00000092600	785	-0.521984	0.000151884	-0.174151
chr3	37312554	37321453	1	Bbs12	203	0.254571	0.000151884	0.152558
chr13	111255013	111257749	1	Actbl2	1336	1.19182	0.000153125	0.12956
chr3	122728947	122859374	1	Pde5a	1200	0.911017	0.000154912	0.108142
chr11	66525964	66211725	2	Shisa6	732	0.63851	0.000155024	0.0220743
chr2	113442304	113440681	2	NA_ENSMUSG00000087545	1354	1.24183	0.000155324	0.105594
chr9	83145915	83147364	1	NA_ENSMUSG00000101144	1138	1.4413	0.000157011	0.0843012
chr10	122792483	122792055	2	NA_ENSMUSG00000112220	1375	-0.401847	0.000157176	-0.475858
chr4	35157484	34949074	2	Mob3b	167	-0.672809	0.000157176	-0.136462
chr10	3366057	3464975	1	Ppp1r14c	4	1.5203	0.000157252	0.142622
chr14	56365068	56388550	1	Atp12a	1047	-0.456573	0.00015863	-0.0763013
chr10	77515785	77486661	2	Fam207a	719	-0.46563	0.000161157	-0.232826
chr7	114636357	114631478	2	Calca	2025	-0.747908	0.000161157	-0.12249
chr17	35821684	35822923	1	Ier3	787	-0.505294	0.000161729	-0.370201
chr1	39720997	39665301	2	Rfx8	242	-0.567526	0.000162655	-0.0838413
chr15	58405824	58411326	1	NA_ENSMUSG00000115576	331	1.00407	0.000163557	0.0726527
chr6	8364136	8354056	2	NA_ENSMUSG00000089890	45	0.791501	0.000164361	0.0868493
chr10	69151434	69291791	1	Rhobtb1	615	1.4447	0.000167001	0.0887691
chr2	166713832	166566342	2	Prex1	2182	-0.190733	0.000167001	-0.413939
chrX	94542143	94535474	2	Maged1	611	0.920299	0.000167826	0.0875463
chr5	66259897	66298026	1	Nsun7	575	0.689181	0.000169828	0.0812631
chr8	125897914	125908144	1	A730098A19Rik	1538	1.39422	0.000170624	0.084723
chr1	52500679	52457294	2	Nab1	329	0.364051	0.000173443	0.233042
chr6	32303829	32316614	1	NA_ENSMUSG00000086720	194	-1.85143	0.000175435	-0.0302972
chr2	69380445	69404533	1	Dhrs9	704	-0.986311	0.000177495	-0.10942
chr2	136501910	136562091	1	Ankef1	1707	1.75777	0.00017961	0.034765
chr2	114854093	115043972	1	NA_ENSMUSG00000085222	1369	1.22836	0.000183064	0.0354036
chr17	63863062	64139496	1	Fer	1187	-0.618533	0.000184216	-0.0827188
chr2	27326704	27331297	1	NA_ENSMUSG00000086669	305	0.46516	0.0001849	0.128685
chr2	150570415	150578944	1	Cst7	1815	-0.636513	0.000185541	-0.242844
chr18	65349157	65368824	1	NA_ENSMUSG00000118163	588	-0.44313	0.000185971	-0.0798715
chr16	29834728	29829456	2	NA_ENSMUSG00000116891	357	0.987162	0.000186266	0.115104
chr2	93822568	93661028	2	Ext2	1190	0.42893	0.000186456	0.121656
chr1	151182537	151184243	1	Gm47985	1207	0.995215	0.000187628	0.212637
chr1	105356710	105276914	2	Rnf152	880	0.982414	0.000189258	0.0644478
chr18	40439737	40436811	2	NA_ENSMUSG00000118315	377	2.15981	0.000190148	0.0621627
chr2	166792531	166799505	1	Trp53rkb	2183	-0.649298	0.00019314	-0.0798233
chr2	32721055	32755512	1	Sh2d3c	440	-0.393902	0.000195813	-0.159159
chr12	106327368	106330821	1	NA_ENSMUSG00000091280	955	-1.40563	0.000197607	-0.0830923
chr1	177258203	177020073	2	Akt3	1587	0.34842	0.000197818	0.15253
chr13	9076451	9001432	2	NA_ENSMUSG00000113543	55	0.341609	0.000197818	0.173733
chr3	152106439	152107383	1	NA_ENSMUSG00000105698	1467	-0.441629	0.000200733	-0.0989681
chr8	11008458	10984681	2	Irs2	93	-0.542732	0.000201714	-0.19244
chr13	38151294	38198577	1	Dsp	488	-0.424286	0.000204317	-0.045263
chr18	62324204	62496577	1	Htr4	559	0.549874	0.00020723	0.0348313
chr2	29870317	29868723	2	NA_ENSMUSG00000039798	351	-0.594082	0.000207334	-0.325438
chr4	150853919	150868892	1	Errfi1	1619	-0.396655	0.000209457	-0.120878
chr14	47508187	47502944	2	Gm35166	601	-0.899211	0.00021009	-0.107115
chr12	36253398	36208345	2	Lrrc72	278	0.848976	0.000211477	0.0786887
chr7	132154739	132032687	2	Cpxm2	2335	1.27486	0.000211495	0.0493152
chr18	69195744	69193336	2	NA_ENSMUSG00000110211	649	-2.8963	0.00021203	-0.073265
chr9	123791289	123768114	2	NA_ENSMUSG00000091661	1772	-0.625074	0.000214086	-0.0690723
chr5	119625942	119634464	1	Gm16063	1223	-2.69168	0.000214195	-0.0629839
chr1	127679548	127486546	2	Tmem163	978	-0.399754	0.000216417	-0.156613
chr2	127338639	127357651	1	Astl	1563	-0.391442	0.000218217	-0.32304
chr4	57300096	57307305	1	NA_ENSMUSG00000085654	416	0.533301	0.000218217	0.20457
chr15	39198261	39684372	1	Rims2	234	0.618002	0.000218882	0.0910984
chr13	21945094	21960779	1	Zfp184	199	-0.461506	0.000220631	-0.11997
chr14	63271692	63198922	2	Gata4	1139	0.806157	0.000220631	0.102213
chr9	75625741	75637771	1	Lysmd2	1055	0.843739	0.000220631	0.206265
chr13	94057796	94195409	1	Lhfpl2	1158	-0.737962	0.000221046	-0.0796205
chr14	60634001	60764556	1	Spata13	1101	-0.245938	0.000221741	-0.242504
chr16	27388869	27452218	1	Ccdc50	347	0.565246	0.000224813	0.110343
chr19	46396896	46488804	1	Sufu	802	0.311915	0.000224813	0.246891
chr4	63663379	63662359	2	Gm11214	504	0.614105	0.000224813	0.194068
chr5	105580440	105581772	1	NA_ENSMUSG00000085771	951	-0.357093	0.000225341	-0.249974
chr19	57611034	58133343	1	Atrnl1	915	-0.392933	0.000227732	-0.108145
chr13	30974093	30813919	2	Exoc2	364	0.232685	0.000228131	0.150781
chr15	76269839	76266461	2	NA_ENSMUSG00000115946	499	-0.80569	0.000232459	-0.21154
chr11	115267243	115249169	2	Grin2c	1858	-0.364681	0.000232469	-0.118056
chr1	37720085	37611677	2	Cracdl	210	-0.693617	0.000233431	-0.111715
chr13	22593000	22591900	2	Vmn1r205	227	0.54566	0.000233431	0.0355723
chr15	99651656	99620496	2	Racgap1	978	-0.486709	0.000236964	-0.176344
chr17	71459918	71458327	2	NA_ENSMUSG00000091831	1257	-0.456988	0.00023878	-0.264544
chr11	17051586	17079371	1	Cnrip1	135	-0.947916	0.000241186	-0.0731346
chr13	4191150	4205596	1	Akr1c13	21	-1.83506	0.000241572	-0.0936085
chr4	89381957	89399880	1	NA_ENSMUSG00000085147	634	0.556783	0.000242281	0.0462228
chr9	89210676	89377713	1	Mthfs	1204	0.490761	0.000242599	0.108098
chr9	62244100	62242596	2	A730043L09Rik	887	-1.08858	0.000247303	-0.0901767
chr13	4771651	4836485	1	NA_ENSMUSG00000053499	30	0.949467	0.000251733	0.0605964
chr5	75835645	75833035	2	NA_ENSMUSG00000107061	658	-1.06279	0.000254579	-0.0813053
chr4	100776675	101029220	1	Cachd1	709	1.11906	0.000256267	0.118406
chr17	46487675	46442448	2	Ttbk1	994	0.631441	0.00025752	0.137381
chr4	9669344	9448069	2	Asph	36	-0.673324	0.000258687	-0.104516
chr11	88356291	88363947	1	NA_ENSMUSG00000085246	1270	0.569903	0.000260134	0.0749379
chr7	6730578	6967219	1	Usp29	135	0.911884	0.000260134	0.0695642
chr16	56886367	56921506	1	NA_ENSMUSG00000084999	614	1.83199	0.00026045	0.0423474
chr1	157458577	157492638	1	Cryzl2	1293	-1.84849	0.000260805	-0.059494
chr1	51879608	51877110	2	NA_ENSMUSG00000100313	324	-0.763761	0.00026377	-0.0925643
chr1	80758527	80501073	2	Dock10	631	-0.233217	0.000263852	-0.268045
chr17	34305867	34316674	1	H2-Eb1	689	0.687273	0.000268118	0.175757
chr1	88702221	88673125	2	Arl4c	752	-0.419597	0.000271116	-0.27629
chr8	46770985	46770553	2	NA_ENSMUSG00000110374	527	-0.391812	0.00027309	-0.228821
chr9	118150231	118170376	1	Gm17399	1632	-0.555198	0.000274375	-0.0743113
chr7	81992307	81966653	2	Bnc1	1450	-0.278406	0.000275434	-0.0158213
chr12	35546031	35548132	1	NA_ENSMUSG00000113580	270	0.897223	0.000275538	0.0941988
chr6	122553801	122564180	1	Aicda	1378	0.800658	0.000276301	0.103623
chr18	36528147	36556273	1	Slc4a9	255	0.760982	0.000277441	0.104384
chr11	11696439	11695133	2	NA_ENSMUSG00000073145	118	-0.366821	0.000278459	-0.345052
chr16	26105784	25959288	2	P3h2	336	1.39031	0.000278803	0.0594397
chr2	148443563	148436640	2	Cd93	1785	-0.932915	0.000280344	-0.102157
chr1	130629621	130576713	2	Zp3r	1000	-1.32956	0.000280735	-0.0471847
chr19	4139787	4145740	1	Gpr152	43	0.805077	0.000281657	0.142562
chr16	56477878	56690135	1	Abi3bp	610	0.859211	0.000282668	0.059002
chr1	4496551	4499558	1	NA_ENSMUSG00000104238	7	-1.16914	0.000283574	-0.142444
chr3	89913196	89864059	2	Il6ra	616	-0.503834	0.000284128	-0.197366
chr1	69826970	70725132	1	Spag16	502	0.406257	0.000286474	0.0630522
chr9	43521004	43506551	2	NA_ENSMUSG00000111110	541	0.670253	0.000286474	0.0241124
chr9	97018843	96943482	2	Spsb4	1266	-0.684082	0.000286568	-0.126094
chr5	91074773	91051871	2	NA_ENSMUSG00000107350	782	1.55593	0.000286679	0.0254217
chr8	106587143	106594820	1	1110028F18Rik	1250	-1.15882	0.000286685	-0.085253
chr13	89539796	89611652	1	Hapln1	1112	0.964424	0.000287625	0.0486607
chr9	15045478	15002128	2	Panx1	91	-0.367626	0.000288764	-0.227546
chr11	83116849	83122670	1	Slfn1	1164	-0.823316	0.000288954	-0.186548
chr18	10725548	10818704	1	Mib1	54	0.434872	0.000289166	0.122406
chr17	86753700	86833410	1	Epas1	1391	-0.540455	0.000290336	-0.128267
chr11	119913441	119919548	1	Chmp6	1999	-0.381215	0.00029047	-0.229072
chr16	95586593	95359169	2	Erg	918	-0.887828	0.000290725	-0.104902
chr3	14971201	15002727	1	A930001A20Rik	51	-0.85441	0.000291826	-0.0428153
chr19	53460622	53462723	1	4833407H14Rik	865	-0.497116	0.000298824	-0.329591
chr5	25100983	25110109	1	2900005J15Rik	204	-0.510519	0.000300846	-0.124556
chr9	100486788	100457719	2	Il20rb	1312	-0.521246	0.000303567	-0.14339
chr12	17690856	17791933	1	Hpcal1	137	0.300576	0.000305011	0.250757
chr10	81233155	81252123	1	Zfr2	903	0.451364	0.000307021	0.238751
chr19	56746913	56741029	2	NA_ENSMUSG00000117696	900	-0.839082	0.000307233	-0.14238
chr16	58524243	58468125	2	St3gal6	633	-0.509305	0.000308422	-0.196759
chr6	88724412	88828360	1	Mgll	1068	0.659423	0.000308964	0.196193
chr14	69285112	69241848	2	Slc25a37	1224	1.12582	0.000309006	0.0996707
chr1	64956824	64785983	2	Plekhm3	470	-0.447346	0.000309494	-0.117028
chr1	82771243	82770824	2	NA_ENSMUSG00000114299	643	-0.880108	0.000309494	-0.0807871
chr2	113441094	113387107	2	NA_ENSMUSG00000085448	1353	1.10794	0.000309494	0.039735
chr12	111616870	111637388	1	NA_ENSMUSG00000113910	1036	0.469737	0.000314175	0.0539859
chr14	121455762	121451730	2	NA_ENSMUSG00000115123	1500	0.537386	0.000314581	0.192405
chr16	44943678	44981380	1	Cd200r3	549	0.755526	0.000316638	0.081502
chr2	104559163	104571429	1	Platr14	1249	1.05479	0.000317677	0.0975321
chr18	61211612	61192919	2	Slc26a2	539	0.484571	0.0003185	0.239184
chr3	138313286	138331134	1	Adh6a	1347	1.29692	0.000318708	0.0646626
chr9	120869160	120873860	1	NA_ENSMUSG00000111094	1693	-1.2659	0.000318708	-0.175337
chr9	67832330	67830489	2	C2cd4a	975	0.595397	0.000322781	0.0861083
chr19	33517780	33498037	2	Lipo4	582	0.854696	0.000327769	0.0302249
chr10	41553762	41556552	1	NA_ENSMUSG00000090708	353	-1.69827	0.00033056	-0.125416
chr18	60212080	60247820	1	Gm4951	518	1.25874	0.000331933	0.0448373
chr5	137072268	137061504	2	Serpine1	1538	1.0903	0.000334243	0.0793032
chr14	78849052	79202310	1	Vwa8	1344	-0.466544	0.000335246	-0.132865
chr9	13945281	13981814	1	NA_ENSMUSG00000111871	66	0.57119	0.000336682	0.0364438
chr7	67645268	67513410	2	Lrrc28	1274	-0.363718	0.000337293	-0.126432
chr13	24280795	24012344	2	Carmil1	299	-0.764665	0.000338238	-0.0656025
chr19	37376403	37421859	1	Kif11	630	0.407658	0.000338268	0.168693
chr18	56975368	56955833	2	C330018D20Rik	498	0.298634	0.000338371	0.118044
chr1	160044382	160080208	1	4930523C07Rik	1306	-0.349853	0.000339484	-0.238081
chr11	57649494	57623698	2	4933424L21Rik	539	-0.615623	0.000339484	-0.163181
chr17	87460364	87454969	2	Gm30794	1409	-0.85052	0.000340792	-0.105024
chr7	84606722	84585159	2	Fah	1488	0.762228	0.000341122	0.133203
chr13	59084093	59054896	2	NA_ENSMUSG00000114437	798	-1.93304	0.00034161	-0.0289839
chr9	7628231	7674979	1	Mmp20	33	1.03208	0.000345614	0.0310301
chr11	119355557	119381079	1	Slc26a11	1991	-0.577164	0.000346035	-0.166111
chr18	66458533	66465565	1	Pmaip1	609	0.38533	0.000347625	0.256594
chr8	13705889	13743414	1	Cfap97d2	155	-0.698863	0.000348602	-0.104879
chr13	37564972	37561945	2	NA_ENSMUSG00000114724	475	-1.01387	0.000349338	-0.154874
chr17	43667214	43641891	2	Slc25a27	942	-0.794093	0.000353891	-0.0606807
chr5	24730727	24711738	2	Wdr86	197	-0.746158	0.000353891	-0.119157
chr19	50678646	50143299	2	Sorcs1	845	1.10881	0.000355615	0.0489638
chr17	65951226	65921972	2	Twsg1	1204	0.436873	0.000366359	0.189865
chr6	146502223	146108299	2	Itpr2	1747	-0.276316	0.00036868	-0.205348
chr12	32061296	31958476	2	Prkar2b	242	-0.501842	0.00037156	-0.14294
chr5	19226555	19202368	2	4921504A21Rik	133	2.60593	0.000374129	0.035237
chr3	144283811	144284906	1	NA_ENSMUSG00000105197	1397	0.590039	0.000378582	0.190753
chr12	17436618	17446443	1	NA_ENSMUSG00000113246	133	0.31917	0.000380562	0.198217
chr14	51853699	51854643	1	Ear6	704	1.2471	0.000385899	0.110197
chr16	57071372	57036967	2	Tmem45a2	616	0.934206	0.000386092	0.0417651
chr5	21424677	21292961	2	Ccdc146	142	-0.351861	0.000390174	-0.17446
chr18	70568189	70626131	1	Mbd2	662	0.275468	0.000395481	0.211807
chr1	156939626	156804166	2	Ralgps2	1287	0.552814	0.000395856	0.121901
chr8	126908215	126812640	2	NA_ENSMUSG00000110697	1548	0.296581	0.000395897	0.323435
chr14	54877550	54872669	2	Ppp1r3e	969	0.579979	0.000396338	0.287669
chr2	173522586	173528501	1	1700021F07Rik	2280	-0.410083	0.000396899	-0.123129
chr3	10088110	10092565	1	Myef2l	30	0.833766	0.000396899	0.0369879
chr4	106105068	106088714	2	NA_ENSMUSG00000085790	750	-1.06959	0.000397623	-0.023239
chr5	44219683	44224003	1	NA_ENSMUSG00000105503	463	-0.810095	0.000397623	-0.20746
chr7	112680081	112612560	2	NA_ENSMUSG00000085945	2004	1.24003	0.000397623	0.0633373
chr3	10301183	10244209	2	Fabp12	34	0.606591	0.000397764	0.0777489
chrX	57088106	57106540	1	Vgll1	396	0.738727	0.000400238	0.0445803
chr4	134552166	134537892	2	Selenon	1289	-0.635559	0.000402689	-0.173843
chr7	89404222	89139714	2	Tmem135	1532	0.390296	0.000405685	0.178693
chr11	51898966	51909624	1	Gm39822	460	-0.488757	0.000408683	-0.114024
chr18	68951528	68889487	2	4930546C10Rik	647	-0.783456	0.000409763	-0.0230843
chr17	46476507	46477659	1	NA_ENSMUSG00000114244	995	0.682616	0.000411499	0.128761
chr16	93604063	93583457	2	Setd4	889	-0.661352	0.000413456	-0.0604418
chr11	6200415	6105691	2	Nudcd3	79	0.347442	0.000414458	0.170177
chr4	43875530	43944806	1	Reck	289	-0.369643	0.000416044	-0.137787
chr9	120866756	120861615	2	NA_ENSMUSG00000110730	1692	-1.23861	0.000418012	-0.171032
chr9	103761837	103482947	2	Tmem108	1346	-1.17408	0.000423635	-0.103641
chr12	85746539	85813585	1	Flvcr2	731	0.788255	0.000424345	0.0876746
chr18	37806364	37841873	1	Pcdhgc3	339	0.370939	0.00042867	0.17763
chr19	35924578	35835217	2	A830019P07Rik	610	1.66139	0.000429643	0.0278393
chr2	83701116	83700657	2	NA_ENSMUSG00000085450	851	0.762359	0.000430708	0.252361
chr12	26210505	26091962	2	Gm29687	184	0.535171	0.000433421	0.0718574
chr2	167492887	167481133	2	Spata2	2197	0.447964	0.000436422	0.270805
chr4	107684230	107676290	2	Dmrtb1	784	1.62166	0.000436448	0.0625483
chr5	15934691	16374511	1	Cacna2d1	121	1.3223	0.000440275	0.0560482
chr4	101068983	101152370	1	Raver2	710	-0.650461	0.000441721	-0.103835
chr18	36726798	36725067	2	Cd14	262	0.687261	0.000442015	0.163147
chr3	131112090	131109026	2	NA_ENSMUSG00000106086	1274	-0.309344	0.000442015	-0.344493
chr2	102039629	102066725	1	NA_ENSMUSG00000085417	1217	1.63613	0.000448236	0.0653193
chr10	21342057	21319088	2	4930455C13Rik	170	0.758607	0.000451236	0.0976907
chr4	151376470	151379582	1	NA_ENSMUSG00000085593	1627	-0.30854	0.000451243	-0.0116426
chr8	8735970	8755337	1	NA_ENSMUSG00000109062	64	-1.59432	0.000458989	-0.0565302
chr2	62646255	62595798	2	Ifih1	659	0.581906	0.000463913	0.157173
chr8	85700924	85636588	2	Neto2	967	-0.528046	0.000469266	-0.0994177
chr1	88551517	88562167	1	Gm19589	750	-0.345074	0.000470513	-0.171225
chr7	74554780	74275419	2	Slco3a1	1347	0.29757	0.000470782	0.221371
chr4	132796387	132781843	2	Themis2	1233	-0.54658	0.000473567	-0.117614
chrX	48463132	48411046	2	Elf4	327	-0.345908	0.000477093	-0.236099
chr12	12865570	12874689	1	NA_ENSMUSG00000113363	89	0.58195	0.00048083	0.0117992
chr19	60889749	61095968	1	Grk5	954	0.389956	0.000483093	0.157936
chr17	44561990	44563172	1	NA_ENSMUSG00000090048	950	-0.338966	0.000487506	-0.250697
chr2	31810580	31806166	2	Qrfp	405	-0.630392	0.000491028	-0.177066
chr14	100286165	100292575	1	NA_ENSMUSG00000110273	1405	0.379992	0.000493835	0.16019
chr8	41215156	41191434	2	Fgl1	474	1.27758	0.000499115	0.051241
chr3	135691547	135584655	2	Nfkb1	1313	0.250162	0.000500435	0.208295
chr11	118114855	118118279	1	NA_ENSMUSG00000085511	1963	-0.475102	0.000507759	-0.0866127
chr5	111761725	111734284	2	E130006D01Rik	1069	-1.01871	0.000508465	-0.0243915
chr9	80465481	80313330	2	Impg1	1121	-0.630939	0.000508547	-0.0551888
chr11	4285460	4286939	1	NA_ENSMUSG00000085512	42	0.332038	0.00051342	0.0946284
chr18	58210487	58008623	2	Fbn2	510	0.652629	0.000513669	0.0394839
chr19	40748753	40827743	1	Cc2d2b	673	-0.431393	0.000513669	-0.101763
chr12	36326341	36331936	1	NA_ENSMUSG00000114141	281	1.83666	0.000514575	0.0595703
chr1	167285320	167222883	2	Uck2	1421	-0.531944	0.000515223	-0.19653
chr10	8176131	8193340	1	Gm30906	41	0.496042	0.000515223	0.118735
chr17	34308070	34293073	2	NA_ENSMUSG00000092415	688	0.529513	0.000517359	0.21701
chr15	97844502	97792664	2	Hdac7	906	-0.330945	0.000520412	-0.237072
chr17	31207873	31246892	1	Ubash3a	564	-0.532134	0.000522146	-0.185974
chr5	146948657	146955614	1	Gtf3a	1765	0.352838	0.000522146	0.170632
chr10	5551482	5020917	2	Syne1	17	-0.403723	0.000531487	-0.130398
chr13	18397686	18121098	2	Pou6f2	119	0.992381	0.0005385	0.0460241
chr7	31155668	31170641	1	Gm10640	803	-0.399915	0.0005385	-0.316301
chr13	60936625	60934155	2	Ctla2a	840	-0.707691	0.000538797	-0.179111
chr5	107703480	107698212	2	4930428O21Rik	981	-0.851845	0.000542147	-0.163303
chr10	48536356	48534981	2	NA_ENSMUSG00000111262	414	1.26333	0.000543131	0.0405241
chr6	65144908	65117293	2	Hpgds	618	-0.781687	0.000543261	-0.0994016
chr10	68541896	68430953	2	Cabcoco1	609	0.358652	0.00054534	0.0626867
chr8	68457148	68458681	1	NA_ENSMUSG00000087489	664	1.27439	0.000547108	0.0483614
chr13	37627603	37616964	2	Gm40915	477	-0.704578	0.000548055	-0.0479559
chr14	34503341	34410734	2	Bmpr1a	415	0.52326	0.000549428	0.115303
chr11	87875536	87864000	2	Epx	1256	-1.09724	0.000551126	-0.0825142
chr8	94918098	94902869	2	Ccdc102a	1094	-0.442194	0.00055145	-0.165609
chr8	61223872	61396071	1	Sh3rf1	613	0.560949	0.000556909	0.124604
chr16	94008837	93919031	2	Cldn14	900	-0.534985	0.00056964	-0.093494
chr6	125237010	125232622	2	Cd27	1459	-0.469458	0.00056964	-0.273223
chr2	49812948	49805976	2	NA_ENSMUSG00000085357	584	-0.616249	0.000577915	-0.030994
chr8	55940460	56130070	1	Glra3	578	0.62358	0.000582391	0.0232249
chr10	17526914	17522613	2	NA_ENSMUSG00000111927	119	1.09933	0.000582515	0.061012
chr14	22019712	23056085	1	Lrmda	239	-1.08008	0.000585887	-0.110357
chr18	34053034	34045588	2	Gm50265	195	0.653788	0.000590807	0.069494
chr7	64040826	64034246	2	NA_ENSMUSG00000108469	1236	-0.694017	0.000590807	-0.180647
chr11	70812586	70790932	2	Scimp	888	-0.522004	0.000591306	-0.278673
chr17	84566824	84545947	2	4930500A05Rik	1368	-1.75367	0.000591402	-0.0443896
chr15	58510048	58665092	1	Fer1l6	333	0.402573	0.000592222	0.114839
chr13	37326466	37327047	1	NA_ENSMUSG00000114508	464	0.815714	0.000592797	0.0939679
chr16	93532388	93534042	1	NA_ENSMUSG00000116576	888	-0.64489	0.00059295	-0.134978
chr3	152920240	152921399	1	NA_ENSMUSG00000090017	1478	-0.608577	0.00059295	-0.267998
[truncated: 27,955 more rows]

## Sheet: C4
seqnames	start	end	strand	name	idx	Log2FC	FDR	MeanDiff
[truncated: 28,984 more rows]

[truncated: 4 more sheets: C5, C6, C7, C8]
