# Supplementary material for: Long-lived central memory γδ T cells confer protection against murine cytomegalovirus reinfection
Source: PLoS Pathog. 2024 Jul 8;20(7):e1010785. doi: 10.1371/journal.ppat.1010785 (PMC11257398; doi:10.1371/journal.ppat.1010785)
Supplement: S5 Table — Differential gene expression statistics comparing Cluster 5 and Cluster 8 (GEX) (XLSX) [file ppat.1010785.s018.xlsx]

## Sheet: C5
seqnames	idx	start	end	name	strand	Log2FC	FDR	MeanDiff
chr9	1674	120127688	120127844	Rpsa	3	-0.598711	8.2932e-25	-13.1411
chr7	26	3703992	3704325	Rps9	3	-0.509779	1.03312e-14	-6.80305
chr7	1623	99483635	99483738	Rps3	3	-0.504567	1.03312e-14	-7.36933
chr17	320	24720062	24720251	Rps2	3	-0.579043	1.33266e-13	-6.26963
chr8	743	70897282	70897412	Rpl18a	3	-0.418007	1.37511e-12	-6.81874
chr17	908	39846957	39846958	Gm42418	3	0.420882	8.98551e-12	12.7502
chr7	1101	45715456	45718157	Rpl18	3	-0.457399	8.98551e-12	-5.83258
chr5	558	65391004	65391444	Rpl9	3	-0.52554	9.76963e-12	-7.09697
chr11	370	48800359	48800360	Rack1	3	-0.486346	1.3826e-11	-5.38788
chr5	984	107900501	107900502	Rpl5	3	-0.489869	1.3826e-11	-6.72371
chr15	539	76904077	76904102	Rpl8	3	-0.428576	2.52903e-11	-5.52883
chr9	1099	78481723	78481724	Eef1a1	3	-0.393155	8.14195e-11	-9.67074
chr5	1168	115559466	115559467	Rplp0	3	-0.460568	1.05171e-10	-5.76668
chr1	64	16104661	16104662	Rpl7	3	-0.450475	1.85057e-10	-4.18176
chr8	1473	123102349	123102350	Rpl13	3	-0.404376	3.32584e-10	-8.59081
chr7	1050	45128625	45128761	Rpl13a	3	-0.333673	1.3231e-09	-7.0858
chr13	1120	90922957	90922958	Rps23	3	-0.418702	1.70609e-09	-6.4732
chr18	682	74998557	75000477	Rpl17	3	-0.376729	2.07327e-09	-5.25577
chr15	649	80083405	80083406	Rpl3	3	-0.491271	2.31744e-09	-3.82917
chr17	660	33955662	33955677	Rps18	3	-0.496402	3.05843e-09	-5.60142
chr3	504	86142701	86142702	Rps3a1	3	-0.378348	3.05843e-09	-4.99808
chr19	263	8967040	8967041	Eef1g	3	-0.684785	4.13105e-09	-2.31767
chr4	1323	136053392	136053393	Rpl11	3	-0.414473	5.19884e-09	-4.99949
chrX	675	102189393	102189394	Rps4x	3	-0.452205	7.8532e-09	-5.15248
chr4	582	86857411	86857412	Rps6	3	-0.439425	8.19123e-09	-4.72787
chr2	451	32961558	32961559	Rpl12	3	-0.41163	1.43859e-08	-5.53388
chr17	478	28328470	28328577	Rpl10a	3	-0.52095	2.21502e-08	-4.03271
chr15	461	75111696	75111970	Ly6c2	3	-0.618871	3.22895e-08	-3.5325
chr14	1314	75845092	75845302	Tpt1	3	-0.291445	3.9179e-08	-5.91998
chr19	154	6057843	6058223	Fau	3	-0.289054	4.15279e-08	-5.77546
chr15	161	34442907	34443640	Rpl30	3	-0.393345	7.45631e-08	-6.13907
chr10	1446	128035574	128035635	Naca	3	-0.748518	1.2158e-07	-2.00756
chr7	2498	141447369	141447850	Rplp2	3	-0.329911	1.50278e-07	-4.7271
chr4	918	117156242	117156243	Rps8	3	-0.337186	2.46344e-07	-5.97292
chr2	1985	156312746	156312747	Scand1	3	-1.02986	2.50937e-07	-0.955267
chr18	526	60747148	60776239	Rps14	3	-0.319795	7.26229e-07	-4.85814
chr11	691	62551170	62551171	Ubb	3	-0.300401	7.51469e-07	-2.77646
chr7	544	24884370	24884714	Rps19	3	-0.368556	8.35431e-07	-4.46641
chr7	1049	45124334	45124439	Rps11	3	-0.186522	1.05305e-06	-2.9475
chr11	1429	97782436	97782437	Rpl23	3	-0.354048	1.10122e-06	-5.99705
chr7	656	28350651	28350652	Rps16	3	-0.270167	4.42891e-06	-5.64243
chr7	214	12922289	12922290	Rps5	3	-0.298309	1.04638e-05	-3.45881
chr2	287	26910763	26910764	Rpl7a	3	-0.349782	1.51746e-05	-2.3325
chr7	1967	109519146	109519147	Rpl27a	3	-0.302122	1.76367e-05	-5.10621
chr5	1261	121204480	121204481	Rpl6	3	-0.329294	1.83664e-05	-3.58372
chr11	879	70654597	70654644	Pfn1	3	-0.298548	2.87735e-05	-1.0662
chr3	627	90213646	90213651	Rps27	3	-0.222654	3.04433e-05	-4.17658
chr9	882	61914541	61914542	Rplp1	3	-0.245356	3.97697e-05	-5.34352
chr3	1483	153725173	153725174	St6galnac3	3	1.47605	4.0288e-05	2.83757
chr2	833	79255499	79255500	Itga4	3	1.6382	4.20203e-05	4.40603
chr2	1621	130179402	130179403	Snrpb	3	-0.64985	6.01824e-05	-0.854986
chr11	1438	98026709	98026924	Rpl19	3	-0.277094	7.68208e-05	-3.93051
chr15	588	78572782	78572783	Rac2	3	-0.423473	9.33921e-05	-1.47087
chr9	577	44407138	44407697	Rps25	3	-0.246964	9.69276e-05	-1.49063
chr11	1613	101442297	101442446	Rpl27	3	-0.253762	9.71103e-05	-1.85173
chr1	750	88701875	88702221	Arl4c	3	-0.564323	0.000105811	-1.06718
chr10	1403	127165224	127165225	B4galnt1	3	-0.529717	0.000105811	-0.774596
chr4	27	6990798	6990799	Tox	3	1.08883	0.000105811	3.62353
chr9	1386	106429453	106429539	Rpl29	3	-0.619375	0.000105811	-1.09949
chr10	844	80292452	80292645	Rps15	3	-0.218046	0.00011174	-3.58972
chr11	291	34688478	34783892	Dock2	3	0.307621	0.000151853	4.4077
chr19	334	11516511	11518559	Ms4a6b	3	-0.41816	0.000152906	-1.30182
chr5	1108	113830500	113830501	Selplg	3	-0.482871	0.000152991	-1.4069
chr5	1760	146832889	146833202	Rpl21	3	-0.347562	0.000163398	-3.72866
chr11	86	6415442	6416312	Ppia	3	-0.379773	0.000230419	-1.81926
chr9	911	64173374	64173375	Rpl4	3	-0.325622	0.000237977	-2.28909
chr15	187	36608972	36608973	Pabpc1	3	-0.285859	0.000272301	-2.84066
chr15	455	74955050	74956555	Ly6e	3	-0.364822	0.000348489	-1.30031
chr11	2062	121039417	121039418	Cd7	3	-0.57121	0.000349	-0.583163
chr1	156	34459764	34472720	Ptpn18	3	-0.450737	0.000349825	-1.03628
chr11	1064	78183583	78183584	Rpl23a	3	-0.302699	0.000353076	-3.16156
chr9	1683	120571443	120571444	Rpl14	3	-0.290972	0.000353076	-2.03892
chr17	754	35194438	35194626	Ltb	3	-0.50556	0.000375177	-1.3283
chr10	878	80826655	80826693	Oaz1	3	-0.311084	0.000375978	-0.806473
chr10	896	81176630	81176631	Eef2	3	-0.292521	0.000413033	-2.2243
chr11	1734	106159926	106160860	Limd2	3	-0.654265	0.000432256	-1.17359
chr9	224	22130597	22135711	Acp5	3	-0.760641	0.000432256	-0.642292
chr9	604	44980430	44980431	Cd3g	3	-0.197878	0.000506943	-0.335711
chr16	602	55966274	55966275	Rpl24	3	-0.240548	0.000577837	-1.87157
chr12	204	28635856	28635953	Rps7	3	-0.279985	0.000595415	-3.11042
chr1	1310	160351570	160792946	Rabgap1l	3	0.908398	0.000661651	4.35054
chr17	455	27634474	27636669	Rps10	3	-0.261957	0.000745933	-3.21127
chr14	179	18270625	18271067	Rpl15	3	-0.25872	0.000821881	-1.66911
chr17	1136	56613415	56613416	Rpl36	3	-0.242342	0.000850918	-2.26486
chr15	504	76343522	76343523	Cyc1	3	-1.30671	0.000966029	-0.391225
chr10	1449	128083272	128083273	Atp5b	3	-0.359685	0.000980533	-0.690443
chr16	427	33056452	33057018	Rpl35a	3	-0.156065	0.00105976	-1.66593
chrX	511	74270811	74270860	Rpl10	3	-0.276799	0.00105976	-1.42916
chr1	499	69684156	69687245	Ikzf2	3	1.04906	0.00110882	2.45176
chr5	1530	136953274	136962077	Fis1	3	-0.982684	0.00110882	-0.593717
chr6	885	73248381	73248382	Suclg1	3	-1.27922	0.00123926	-0.341336
chr3	1273	131110470	131112797	Lef1	3	-0.547308	0.00140304	-1.65176
chr7	66	4792873	4792990	Rpl28	3	-0.289769	0.00140304	-2.03823
chr8	727	70698948	70698949	Jund	3	-0.354175	0.00149283	-1.46705
chr5	1504	135778479	135778480	Mdh2	3	-0.666303	0.00150218	-0.393808
chr17	1079	51810918	51833290	Satb1	3	-0.282281	0.00163347	-1.84402
chr11	227	29547859	29548109	Rps27a	3	-0.227296	0.00176911	-2.52809
chr19	119	5490454	5490565	Cfl1	3	-0.196273	0.0018792	-0.841619
chr7	2166	126369533	126369541	Lat	3	-0.340836	0.00192147	-0.526184
chr5	1496	135465926	135545115	Hip1	3	1.71383	0.00228296	1.35019
chr10	317	39369763	39511739	Fyn	3	0.374307	0.00244022	3.66598
chr19	46	4154605	4154606	Ptprcap	3	-0.166427	0.00252962	-0.502508
chr17	663	34000256	34000347	H2-K1	3	-0.166257	0.00273513	-2.95881
chr2	1938	154657017	154657018	Chmp4b	3	-0.615257	0.00296849	-0.909271
chr4	1269	134128738	134128789	Sh3bgrl3	3	-0.2496	0.00302347	-0.641092
chr19	274	9980597	9982723	Fth1	3	-0.222319	0.00302864	-0.446424
chr7	259	15946073	15946074	Nop53	3	-0.469962	0.00305702	-0.673679
chrX	1085	167208826	167209315	Tmsb4x	3	-0.130728	0.00309628	-3.01694
chr2	1702	135741829	135805548	Plcb4	3	3.49846	0.0034088	0.698616
chr7	1958	108934416	108934417	Eif3f	3	-0.425262	0.00420185	-0.883072
chr18	198	34373368	34373369	Reep5	3	-0.632482	0.00431524	-0.553228
chr15	16	5116644	5116645	Rpl37	3	-0.202727	0.00519959	-2.99334
chr9	1680	120492490	120492491	Eif1b	3	-1.56424	0.00519959	-0.344239
chr8	690	69902557	69902558	Ndufa13	3	-0.413614	0.0054042	-0.474316
chr9	503	40800983	40801302	Hspa8	3	-0.240011	0.00545261	-1.5112
chr7	2047	118115255	118116188	Rps15a	3	-0.167601	0.00560462	-2.81404
chr12	703	84773151	84773152	Npc2	3	-0.502712	0.00560907	-0.533319
chr1	446	63176824	63177130	Eef1b2	3	-0.265047	0.0056207	-1.25021
chr11	1875	115514386	115514387	Jpt1	3	-0.588422	0.0056207	-0.583428
chr15	710	82353344	82354322	Ndufa6	3	-0.324771	0.00605259	-0.278226
chr11	1866	115403751	115403757	Mrpl58	3	-1.16115	0.00605458	-0.233539
chr17	806	36032854	36032855	H2-T23	3	-0.415743	0.00666206	-0.639399
chr17	789	35838305	35838306	Tubb5	3	-0.49901	0.00749296	-0.692949
chr11	837	69918303	69921958	Eif5a	3	-0.43171	0.00762965	-0.720873
chr2	614	57113071	57124003	Nr4a2	3	1.24601	0.00855382	0.91098
chr8	1351	115707095	115707794	Maf	3	1.99066	0.00855382	1.02466
chr9	1437	107635311	107635367	Gnai2	3	-0.258595	0.00855382	-0.487344
chr6	443	48684548	48684582	Gimap4	3	-0.516334	0.00877674	-0.727554
chrX	46	7878318	7878319	Pim2	3	-0.728968	0.00893894	-0.673144
chr2	2008	157135205	157135265	Samhd1	3	-0.619659	0.00898104	-0.947707
chr7	794	31041838	31042481	Fxyd5	3	-0.270288	0.00924313	-0.648125
chr13	840	60936624	60936625	Ctla2a	3	-0.390062	0.00949795	-0.967267
chr6	1660	136941502	136941899	Arhgdib	3	-0.143103	0.0098984	-0.440754
chr5	1722	145114214	145114312	Arpc1b	3	-0.225162	0.0106152	-0.595074
chr7	659	28379254	28380253	Zfp36	3	-0.404338	0.0106152	-1.22321
chr3	722	93555079	93560727	S100a10	3	0.00218644	0.0106465	0.00409528
chr4	1160	129600647	129600648	Eif3i	3	-0.495113	0.0109852	-0.330328
chr11	274	33163071	33163206	Npm1	3	-0.302473	0.0110066	-0.932027
chr16	585	49800532	49866833	Cd47	3	-0.391035	0.0110066	-0.860036
chr7	1634	99858898	99863371	Spcs2	3	-0.606714	0.0110066	-0.392688
chr17	767	35439154	35439155	H2-Q7	3	-0.221807	0.0110615	-1.50878
chr14	877	54142850	54142851	Trdc	3	-0.244464	0.0118284	-1.04919
chr7	2185	126703172	126704816	Coro1a	3	-0.0161151	0.0119184	-0.0891838
chr7	549	24972637	24972754	Rabac1	3	-0.256546	0.0120559	-0.309852
chr6	1426	124741373	124741374	Grcc10	3	-0.401753	0.01265	-0.468055
chr12	1061	112671563	112674276	Akt1	3	-1.49724	0.0127307	-0.273738
chr9	980	68653785	69289682	Rora	3	1.44713	0.0131589	1.53676
chr12	459	69183985	69184083	Rpl36al	3	-0.231483	0.0140174	-0.699761
chr7	1174	48959096	49246844	Nav2	3	4.21859	0.0140174	0.821333
chr1	629	80665274	80758448	Dock10	3	0.246362	0.0140269	4.37297
chr1	1360	164061981	164062189	Sell	3	-0.458526	0.0144792	-0.750739
chr11	1836	114668523	114668626	Rpl38	3	-0.191187	0.0150288	-1.99588
chr4	1037	123282824	123283095	Pabpc4	3	-0.989499	0.0151703	-0.648581
chr5	1429	129887469	129887470	Chchd2	3	-0.327415	0.0157617	-0.425519
chr8	794	72319032	72319033	Klf2	3	-0.301951	0.0157617	-0.594966
chr4	290	43957400	43957692	Glipr2	3	-0.463624	0.0169239	-0.350502
chr7	2155	125491595	125491596	Nsmce1	3	-1.198	0.017413	-0.241958
chr1	520	72711289	72711290	Rpl37a	3	-0.174904	0.0176483	-2.71358
chr11	1868	115418506	115419962	Atp5h	3	-0.352755	0.0176483	-0.54468
chr15	478	75909296	75909355	Eef1d	3	-0.588202	0.0176483	-0.62875
chr6	1452	125165772	125166467	Gapdh	3	-0.266864	0.0176483	-0.502727
chr11	795	69369390	69369406	Chd3	3	-0.289219	0.0178762	-0.727228
chr8	1412	120668221	120668222	Cox4i1	3	-0.166119	0.0178762	-0.434195
chr9	668	48835944	48836222	Zbtb16	3	3.00581	0.0178762	0.756908
chr11	770	68901582	68901635	Rpl26	3	-0.19001	0.0181801	-1.56173
chr3	922	101287938	101287939	Cd2	3	-0.373371	0.0181801	-0.661755
chr5	1697	143817787	143817788	Eif2ak1	3	-0.770659	0.0189331	-0.292906
chr17	907	39843012	39845074	Gm26917	3	-0.539901	0.0197447	-1.08687
chr4	8	3835664	3835665	Rps20	3	-0.193339	0.0197447	-2.56747
chr16	881	92696124	92826149	Runx1	3	0.905389	0.0203813	2.81738
chr17	1350	83514329	83514330	Cox7a2l	3	-0.450932	0.0203813	-0.659605
chr12	1092	113422729	113422730	Ighm	3	-1.27854	0.020715	-0.305406
chr5	1415	129020068	129020272	Ran	3	-0.24	0.020715	-0.168063
chr8	1429	121590360	121590712	Map1lc3b	3	-0.343814	0.020715	-0.437577
chr10	367	42860369	42860793	Scml4	3	-0.367329	0.0207987	-0.737471
chr11	515	54866382	54866481	Hint1	3	-0.471589	0.0221042	-0.449589
chr19	39	4097181	4097402	Cdk2ap2	3	-0.646797	0.0241593	-0.532493
chr19	329	11407660	11407661	Ms4a4c	3	-0.798266	0.0241593	-0.498324
chr10	1118	96617005	96617554	Btg1	3	-0.39158	0.0243689	-3.845
chr14	355	31417676	31436065	Sh3bp5	3	-0.766497	0.0246173	-0.431121
chr14	954	54554360	54554361	Haus4	3	-1.73186	0.0250396	-0.257878
chr2	569	45110287	45117395	Zeb2	3	1.60674	0.0250396	1.70676
chr2	2077	163203124	163225454	Tox2	3	5.08087	0.0250396	0.413802
chr2	119	17391007	17731043	Nebl	3	3.01578	0.0251378	0.778387
chr6	473	50370214	50456170	Osbpl3	3	1.56918	0.0257655	1.52994
chr11	472	52282570	52283331	Tcf7	3	-0.366321	0.0261851	-0.908682
chrX	718	106187099	106187100	Pgk1	3	-0.405334	0.0262052	-0.194631
chr10	1066	93589705	93589706	Snrpf	3	-0.493102	0.0263223	-0.400689
chr11	518	55033444	55033445	Anxa6	3	-0.207855	0.0267869	-0.508231
chr12	129	17266544	17266545	Pdia6	3	-1.36299	0.0267869	-0.335743
chr13	1028	73763696	73763697	Slc12a7	3	-0.846699	0.0267869	-0.623792
chr17	788	35823229	35823347	Flot1	3	-1.24417	0.0267869	-0.305851
chr7	1668	101421690	101450520	Pde2a	3	-0.015133	0.0267869	-0.0386362
chr18	718	79109390	79109391	Setbp1	3	0.696129	0.0271241	1.71335
chr4	658	95052221	95052222	Jun	3	-0.369401	0.0272028	-2.67474
chr2	821	76836813	76982547	Ttn	3	1.92251	0.0275217	0.787242
chr18	216	34954356	34954357	Hspa9	3	-0.263014	0.0290317	-0.25455
chr4	797	108071418	108118532	Scp2	3	-0.521418	0.0290317	-0.265728
chr17	744	35119774	35121429	Csnk2b	3	-0.253376	0.0299119	-0.12436
chr18	188	32939157	32939158	Camk4	3	1.07091	0.0299119	1.26194
chr19	330	11443572	11443573	Ms4a4b	3	-0.195532	0.0299119	-1.28351
chr4	542	75278304	75278305	Dmac1	3	-1.41404	0.0303387	-0.227127
chr4	774	107178398	107178527	Tmem59	3	-0.841377	0.0311312	-0.57942
chr2	290	26933927	26933928	Surf4	3	-1.07574	0.0328687	-0.279846
chr1	1225	152766541	152766542	Arpc5	3	-0.342483	0.0343748	-0.353132
chr16	169	17201469	17202649	Ube2l3	3	-0.627766	0.0343748	-0.512334
chr6	641	67266623	67267071	Serbp1	3	-0.263553	0.0343748	-0.922188
chr2	1815	150570414	150570415	Cst7	3	-0.539403	0.0350775	-0.362886
chr1	798	92473859	92473860	Ndufa10	3	-0.709745	0.0355241	-0.452525
chr10	927	81559493	81559494	Tle5	3	-0.389178	0.0355241	-0.690064
chr4	900	116651679	116651680	Akr1a1	3	-0.896385	0.0355381	-0.481421
chr7	2476	141100523	141100546	Sigirr	3	-1.48165	0.0358912	-0.26958
chr17	995	46484294	46487675	Ttbk1	3	7.17022	0.036549	0.28606
chr5	1765	147077049	147077548	Polr1d	3	-0.413945	0.036549	-0.502987
chr1	1398	165788680	165788765	Cd247	3	-0.31699	0.0367999	-1.45067
chrX	240	36795650	36795651	Slc25a5	3	-0.277808	0.0376529	-0.381075
chr10	834	80141456	80142370	Atp5d	3	-0.656982	0.040862	-0.697645
chr12	457	69159185	69159186	Rps29	3	-0.138002	0.040862	-2.40802
chr19	116	5468497	5468507	Ctsw	3	-0.248836	0.040862	-0.529082
chr9	1504	109038564	109054863	Shisa5	3	-0.243057	0.040862	-0.874026
chr15	522	76626005	76626074	Vps28	3	-0.890903	0.0415183	-0.415481
chr18	360	38993144	38993476	Arhgap26	3	0.545308	0.0415406	2.07106
chr9	813	57634066	57653631	Csk	3	-0.57281	0.0429835	-0.478662
chr15	117	25843179	25942679	Retreg1	3	0.830706	0.0456327	0.455564
chr3	1275	131272100	131272101	Hadh	3	-0.999754	0.0467727	-0.123502
chr8	909	84125988	84125989	Podnl1	3	3.41171	0.0467727	0.690826
chr19	209	7217615	7217616	Cox8a	3	-0.104067	0.0475164	-0.189989
chr4	55	11704456	11705807	Gem	3	-0.308455	0.04813	-0.649778
chr17	760	35241745	35242667	Ddx39b	3	-0.630725	0.0483823	-0.55786
chr13	1219	98263040	98263041	Utp15	3	-1.43706	0.0488334	-0.259807
chr3	1230	127553348	127553349	Larp7	3	-1.14213	0.0491026	-0.383382
chr1	1319	161034606	161035166	Gas5	3	-0.298231	0.0499718	-0.833205
chr17	697	34589805	34589806	Gpsm3	3	-0.776671	0.0499718	-0.437901
chr3	1330	137864486	137864613	H2afz	3	-0.136199	0.0499718	-0.271233
chr8	1228	105938443	105938444	Psmb10	3	-0.188454	0.0499718	-0.18525
chr12	616	80260090	80260371	Actn1	3	-1.0251	0.0509514	-0.591481
chr5	561	65493059	65493400	Smim14	3	-0.439715	0.0516355	-0.269856
chr13	594	45964956	45964977	Atxn1	3	0.571774	0.0522969	1.92552
chr17	729	34981879	34982159	Lsm2	3	-1.89413	0.0522969	-0.164119
chr9	790	56937474	56937475	Imp3	3	-0.314006	0.0552521	-0.19389
chr1	1465	171247121	171247122	Ndufs2	3	-1.0268	0.0558572	-0.317633
chr13	97	14613239	14613240	Psma2	3	-0.449118	0.0558572	-0.385178
chr10	1206	108332120	108332817	Pawr	3	2.96406	0.0568084	0.307661
chr11	350	46055991	46055992	Adam19	3	0.833493	0.0576758	0.86831
chr4	1261	133967440	133968650	Hmgn2	3	-0.346676	0.0578306	-0.121691
chr1	206	37496129	37541016	Mgat4a	3	-0.588221	0.0587892	-0.511518
chr5	917	103425500	103425501	Ptpn13	3	1.44491	0.0587892	0.450218
chr7	1081	45526145	45526268	Ppp1r15a	3	-0.309966	0.059693	-0.69846
chr7	765	30626113	30626151	Cox6b1	3	-0.582907	0.0597392	-0.472617
chr7	1140	46845838	46847596	Ldha	3	-0.214895	0.0597392	-0.226811
chr15	277	51865522	51865523	Eif3h	3	-0.214956	0.0641034	-0.464455
chr3	775	95142359	95142360	Tnfaip8l2	3	-0.70734	0.0641034	-0.173762
chr3	779	95228676	95232171	Mllt11	3	-1.96098	0.0641034	-0.178826
chr19	51	4192064	4192065	Ppp1ca	3	-0.113928	0.0650516	-0.127372
chr2	2210	167932326	167932327	Ptpn1	3	-0.350425	0.0650516	-0.611462
chr8	1450	122432907	122432930	Cyba	3	-0.124974	0.0650516	-0.280227
chr11	543	57801636	57801637	Sap30l	3	-1.22886	0.0658926	-0.263476
chr16	207	18248882	18249062	Trmt2a	3	-1.98796	0.0672806	-0.201194
chr9	697	50659779	50659780	Dlat	3	-1.44512	0.0672806	-0.205182
chr14	1497	121035563	121035564	Farp1	3	0.962061	0.0679369	0.643154
chr6	451	48766957	48770851	Gimap3	3	-0.214254	0.0680741	-0.325907
chr8	154	13677602	13677603	Rasa3	3	-0.126255	0.068664	-0.307306
chr7	655	28338705	28338719	Supt5	3	-0.541696	0.0720901	-0.595921
chr7	1047	45103744	45103851	Fcgrt	3	-1.90077	0.0720901	-0.188086
chr15	1097	102667748	102671127	Atp5g2	3	-0.179754	0.0735723	-0.244062
chr6	278	40471351	40471475	Ssbp1	3	-0.800194	0.0735723	-0.235219
chr15	126	27681511	27681579	Otulinl	3	-0.496485	0.0745351	-0.560185
chr3	112	28805435	28805469	Rpl22l1	3	-0.234911	0.0745351	-0.552779
chr3	792	95526785	95526786	Ctss	3	-0.373832	0.0745351	-0.198019
chr7	662	28436190	28598144	Samd4b	3	-0.721397	0.0745351	-0.146012
chr2	127	18392810	18392830	Dnajc1	3	0.534017	0.0746639	1.45875
chr9	602	44920741	44920742	Atp5l	3	-0.0897498	0.0754936	-0.0990078
chr5	621	73148135	73256619	Fryl	3	0.724973	0.0756037	3.16047
chr12	656	81860022	81860030	Pcnx	3	0.862499	0.0768806	0.416549
chr15	125	27630692	27630693	Otulin	3	-0.466066	0.0771255	-0.754669
chr10	670	75773033	75773414	Ddt	3	-1.44917	0.0772724	-0.21892
chr14	338	31001362	31001672	Spcs1	3	-0.982187	0.0772724	-0.299042
chr17	681	34197789	34197790	Psmb8	3	-0.0115524	0.0772724	-0.022722
chr17	1151	56990304	56990305	Clpp	3	-0.62733	0.0772724	-0.184423
chr9	605	44981785	44981786	Cd3d	3	-0.0417525	0.0786408	-0.170858
chr8	1319	111521986	111522092	Wdr59	3	-2.57426	0.0812567	-0.179976
chr2	636	60006186	60125697	Baz2b	3	-0.345499	0.0815059	-0.308366
chr11	134	17008701	17052381	Plek	3	0.979511	0.0837312	1.23924
chr10	501	60277626	60284461	Psap	3	-0.0709132	0.0866049	-0.0963668
chr10	125	18022877	18023288	Abracl	3	-0.240788	0.0873245	-0.193566
chr1	1485	171607328	171607410	Ly9	3	-0.279108	0.0889952	-0.149665
chr4	1388	139131112	139131113	Micos10	3	-0.141222	0.0898812	-0.113094
chr4	1471	143212704	143212705	Prdm2	3	-0.278519	0.0898812	-0.469856
chr1	225	38627184	38664955	Aff3	3	-0.234645	0.0919998	-1.08434
chr19	778	45749590	45749591	Npm3	3	-0.380381	0.0919998	-0.224827
chr6	882	72958301	72958748	Tmsb10	3	-0.135255	0.0919998	-1.57957
chr10	1334	120208749	120208780	Tmbim4	3	-1.23453	0.0920371	-0.18143
chr16	263	20535477	20535480	Ap2m1	3	-0.814095	0.0922339	-0.285559
chr12	819	98268634	98268635	Gpr65	3	-0.683833	0.0935875	-0.233842
chr14	1247	70153810	70153811	Ccar2	3	-0.400624	0.0947688	-0.124716
chr17	1365	84187946	84187947	Zfp36l2	3	-0.201968	0.0947864	-0.601543
chr2	1499	122147685	122147686	B2m	3	-0.045211	0.0951819	-0.577875
chr2	633	59484652	59484653	Dapl1	3	-1.239	0.0962875	-0.29031
chrX	826	134585653	134585654	Rpl36a	3	-0.164694	0.0976538	-1.09072
chr11	855	70237677	70237914	0610010K14Rik	3	-0.695743	0.0980376	-0.164876
chr1	184	36471619	36471620	Cnnm4	3	1.71827	0.0982504	0.180904
chr14	670	50924687	50924893	Osgep	3	-0.785486	0.0982504	-0.17542
chr9	607	45009612	45009613	Cd3e	3	-0.0698334	0.0988432	-0.159747
chr9	219	22071340	22071345	Zfp653	3	-1.54298	0.100525	-0.163227
chr19	190	6909697	6910164	Trmt112	3	-0.393576	0.101594	-0.283618
chr3	578	89101887	89101959	Fdps	3	-1.49927	0.104641	-0.149288
chr1	1668	184034380	184034381	Dusp10	3	-0.670356	0.104642	-0.66172
chr19	264	8989283	8989295	Ahnak	3	0.469192	0.107159	1.88864
chr15	772	85646082	85646083	Gm49539	3	-2.77791	0.111165	-0.0898313
chr19	125	5601872	5601873	Rnaseh2c	3	-0.722224	0.111165	-0.236976
chr7	1355	75772045	75782099	AU020206	3	0.66416	0.111165	0.784994
chr12	977	108554719	108635753	Evl	3	-0.359089	0.112307	-0.650851
chr1	1259	155099635	155099636	Ier5	3	-0.094209	0.112925	-0.297545
chrX	715	106015699	106015700	Cox7b	3	-0.353155	0.11423	-0.256639
chr11	1026	76399139	76399140	Nxn	3	0.834691	0.11515	0.44008
chr15	497	76246774	76246775	Grina	3	-0.530081	0.11515	-0.185241
chr17	286	24169460	24169677	Atp6v0c	3	-0.403283	0.11515	-0.195553
chr17	807	36042689	36042747	H2-T22	3	-0.611736	0.11515	-0.375136
chr4	1644	152325852	152325869	Rpl22	3	0.00441633	0.115669	0.0196424
chr1	699	86526725	86526807	Ptma	3	-0.0960732	0.115924	-0.458235
chr6	357	41546729	41546730	Trbc2	3	-0.136826	0.116104	-0.401605
chr9	386	37657311	37657312	Tbrg1	3	-0.22103	0.116251	-0.116455
chr5	549	64803387	64812339	Klf3	3	-0.404933	0.116478	-0.433089
chr8	1458	122575488	122576890	Aprt	3	-0.608529	0.118252	-0.226386
chr9	578	44407331	44407600	Trappc4	3	-1.05963	0.118252	-0.246785
chrX	543	75764698	75764699	4933407K13Rik	3	3.31693	0.118899	0.167844
chr7	1484	84367910	84410119	Arnt2	3	2.8277	0.11892	0.31763
chr11	2055	120824094	120824547	Fasn	3	-0.731131	0.120522	-0.173996
chr13	380	32338739	32338740	Gmds	3	0.776921	0.120522	0.983682
chr15	599	78899767	78899903	Sh3bp1	3	-0.133509	0.120522	-0.0416063
chr15	1076	102231943	102231944	Itgb7	3	-0.327676	0.120522	-0.520402
chr2	332	28840285	28840360	Gtf3c4	3	-1.68808	0.120522	-0.0847608
chr4	1293	134915014	134915024	Tmem50a	3	-0.122626	0.120522	-0.172827
chr9	341	35559459	35559466	Pus3	3	-0.910107	0.120522	-0.0738697
chr15	584	78493755	78495271	Il2rb	3	-0.198708	0.121723	-0.744734
chr5	760	90339742	90366577	Ankrd17	3	0.300252	0.121723	1.47564
chr6	578	57702539	57702636	Lancl2	3	5.63049	0.121723	0.0970776
chr17	668	34031811	34032401	Rxrb	3	-1.17861	0.122237	-0.340073
chr16	890	93607836	93607889	Cbr1	3	-1.27517	0.122632	-0.155231
chr2	649	61578584	61593136	Tank	3	1.15358	0.123075	1.11212
chr7	1233	63924869	63938915	Klf13	3	-0.181805	0.123075	-0.791067
chr18	313	37644203	37644204	Taf7	3	-0.431704	0.1233	-0.275927
chr7	837	34230335	34230336	Gpi1	3	-0.51567	0.123909	-0.584759
chr8	762	71537455	71537456	Bst2	3	-0.924856	0.124162	-0.341839
chr6	442	48676128	48676129	Gimap9	3	-0.469561	0.124469	-0.253054
chr12	695	84417195	84417196	Rnf113a2	3	-0.50811	0.124789	-0.095457
chr8	1325	111854290	111854291	Cfdp1	3	-0.559777	0.124789	-0.169504
chr11	8	3330400	3330808	Pik3ip1	3	-0.764202	0.125835	-0.382187
chr13	359	30545361	30545362	Uqcrfs1	3	-0.818601	0.125835	-0.300699
chr14	1012	55671872	55672124	Nedd8	3	-0.16623	0.127212	-0.0996677
chr1	1537	173599073	173599274	Ifi213	3	-0.857035	0.131106	-0.520747
chr7	39	4150373	4150374	Leng9	3	-1.03115	0.133331	-0.11971
chr17	1137	56626886	56626887	Lonp1	3	-1.19281	0.133432	-0.202237
chr18	237	35771557	35771602	Ube2d2a	3	-0.259118	0.133432	-0.64989
chr19	197	6974967	6975241	Ppp1r14b	3	-0.902839	0.133432	-0.276854
chr2	1345	112368026	112368027	Emc4	3	-1.60997	0.133432	-0.212824
chr8	403	33929804	33929863	Rbpms	3	-0.893658	0.133432	-0.378235
chr7	2038	116334132	116334195	Rps13	3	-0.124639	0.133515	-1.26279
chr13	300	24327403	24415122	Cmah	3	-0.354052	0.138475	-1.158
chr7	691	28981786	28981864	Eif3k	3	-0.143777	0.138475	-0.151586
chr17	585	31855803	31855804	Sik1	3	1.05238	0.138899	0.578506
chr10	1471	128493823	128493875	Myl6	3	0.01377	0.139237	0.0529687
chr15	457	74997633	74998031	Ly6a	3	-0.248116	0.140226	-0.248194
chr1	1515	172500046	172501252	Tagln2	3	-0.0640549	0.143649	-0.0805713
chr11	2029	120549726	120549727	Mcrip1	3	-0.864548	0.148965	-0.230278
chr9	1469	108306128	108306129	Rhoa	3	-0.325083	0.149747	-0.534158
chr18	263	36744556	36744557	Ndufa2	3	-0.246934	0.149797	-0.228288
chr7	1282	68273838	68300113	Fam169b	3	-0.341431	0.149797	-0.970791
chr10	666	75568655	75573448	Ggt1	3	-1.62614	0.15265	-0.147646
chr11	461	51967660	51967661	Cdkn2aipnl	3	-0.56314	0.15321	-0.137884
chr3	351	60473078	60529149	Mbnl1	3	0.208604	0.15321	3.24451
chr15	1119	103272909	103272912	Copz1	3	-0.954515	0.154299	-0.245083
chr4	1192	130913124	130913125	Laptm5	3	-0.169619	0.15532	-0.590159
chr2	209	25272415	25272416	Ssna1	3	-0.63529	0.156558	-0.121677
chr1	144	33669794	33669795	Prim2	3	1.30912	0.156953	0.45394
chr17	713	34836944	34836945	Stk19	3	1.60684	0.15716	0.467448
chr12	1058	112588783	112588784	Inf2	3	-1.76869	0.159618	-0.168568
chr13	1222	98316375	98317006	Btf3	3	-0.286605	0.159618	-0.47603
chr16	760	87354184	87354245	N6amt1	3	-2.95025	0.160751	-0.145631
chr12	205	28649601	28649602	Rnaseh1	3	-3.75523	0.161709	-0.203001
chr17	323	24736641	24736682	Msrb1	3	-2.1105	0.161709	-0.156574
chr17	734	35049965	35049966	Clic1	3	-0.0545787	0.164314	-0.0702044
chr2	442	32757233	32757245	Tor2a	3	-1.89968	0.164502	-0.183478
chr17	653	33919331	33919637	Tapbp	3	-0.338612	0.16475	-0.418858
chr11	1947	117780638	117780639	Tmc6	3	-0.786592	0.166464	-0.482487
chr12	27	4655887	4655888	Gm48678	3	-0.759957	0.166464	-0.496474
chr12	327	44210325	44210326	Dnajb9	3	-0.266723	0.166464	-0.265522
chr5	679	77095252	77115121	Hopx	3	-0.275948	0.167988	-0.170132
chr16	171	17233571	17233664	Hic2	3	2.74829	0.168962	0.0886952
chr11	856	70239057	70239842	Rnasek	3	-0.494999	0.169327	-0.199578
chr11	1586	101070011	101070012	Naglu	3	-2.77665	0.169327	-0.10531
chr14	1285	73385197	73385289	Itm2b	3	-0.0999483	0.169327	-0.230024
chr5	1166	115506675	115544085	Pxn	3	-1.03948	0.169327	-0.501853
chr11	893	70983025	70983026	C1qbp	3	-0.782435	0.171588	-0.228143
chr15	350	60164456	60187408	Gm2682	3	0.193285	0.171588	3.34322
chr3	786	95315083	95315084	Cers2	3	-0.625791	0.171588	-0.170128
chr17	956	45433851	45433852	B230354K17Rik	3	-3.04078	0.1722	-0.161252
chr3	369	63976105	63976106	Gmps	3	0.915731	0.172727	0.764161
chr6	1550	129591781	129591810	Klrd1	3	0.16014	0.172727	0.19303
chr11	452	51619734	51619735	Nhp2	3	-0.522909	0.175281	-0.138122
chr17	599	32403536	32403583	Rasal3	3	-0.2964	0.175652	-0.40851
chr3	591	89259357	89266552	Dpm3	3	-0.358659	0.176068	-0.196128
chr11	424	50431124	50431125	Rufy1	3	-1.23753	0.176359	-0.236194
chr12	983	108835882	108835883	Slc25a29	3	-5.0448	0.176359	-0.0640186
chr3	1373	142701050	142701080	Kyat3	3	5.27152	0.176359	0.0752532
chr9	599	44877890	44881750	Gm39326	3	-4.83983	0.176359	-0.0552751
chr3	438	79591364	79591365	Ppid	3	-0.165939	0.176775	-0.0492023
chr8	753	71396860	71396861	Babam1	3	-0.774243	0.177307	-0.205391
chr9	1444	107888150	107888182	Mon1a	3	-0.813569	0.177307	-0.0820631
chr15	502	76327396	76327397	Exosc4	3	-1.1253	0.177956	-0.184576
chr18	204	34624600	34624601	Brd8	3	0.683928	0.177956	0.446871
chr15	893	96699729	96699730	Slc38a2	3	-0.284102	0.180109	-1.15397
chr9	74	14380982	14381242	Endod1	3	2.22303	0.180109	0.230414
chr7	1209	59228749	59228802	Ube3a	3	-0.27127	0.180117	-0.400012
chr10	530	61695513	61695514	Tysnd1	3	-1.74573	0.180187	-0.17843
chr4	726	102087542	102589843	Pde4b	3	-0.235754	0.180574	-0.405672
chr17	963	45573270	45573271	Hsp90ab1	3	-0.0274595	0.180821	-0.232311
chr11	1411	97315715	97315716	Mrpl45	3	-1.05246	0.182286	-0.12733
chr11	1748	106579112	106612930	Tex2	3	1.36015	0.183438	0.316564
chr16	398	32079341	32079342	Pak2	3	-0.0281648	0.183438	-0.0551156
chr2	1497	122028545	122028546	Eif3j1	3	-0.261265	0.183438	-0.419992
chr4	1729	155992871	155993377	Sdf4	3	-0.3449	0.183438	-0.424611
chr7	2534	142387856	142388038	Ctsd	3	-0.260323	0.183438	-0.420477
chr10	761	78413042	78413043	Rrp1	3	-0.642783	0.183668	-0.341161
chr7	2207	126975913	126976853	Cdipt	3	-0.488944	0.183668	-0.17674
chr18	494	56812018	56925548	March3	3	0.614233	0.185512	0.917347
chr19	953	60889748	60890463	Grk5	3	1.34605	0.185512	0.377473
chr11	1928	116843277	116843278	Mettl23	3	-0.636901	0.185886	-0.264129
chr9	758	54950789	54950790	Psma4	3	-0.508427	0.186738	-0.239734
chr14	1281	73142536	73151485	Rcbtb2	3	-0.38446	0.18693	-0.254847
chr5	1625	139460501	139460527	3110082I17Rik	3	-2.86034	0.18693	-0.245581
chr3	1490	153944631	153944632	Acadm	3	-1.7193	0.187374	-0.15664
chr2	1942	154892781	154892935	Eif2s2	3	-0.245525	0.188146	-0.369673
chr8	411	34154575	34154576	Saraf	3	-0.145723	0.193338	-0.263772
chr8	921	84662853	84662854	Ier2	3	-0.0878238	0.193338	-0.300838
chr13	1203	97137851	97137937	Nsa2	3	-0.310295	0.195351	-0.478174
chr7	350	19271816	19271817	Vasp	3	-0.277388	0.195351	-0.273332
chr14	1005	55603570	55604579	Irf9	3	-1.00427	0.197117	-0.255589
chr16	539	44332990	44333196	Sidt1	3	-0.172042	0.197117	-1.59042
chr19	56	4231898	4232438	Pold4	3	-0.867677	0.197117	-0.125182
chr6	1421	124712177	124712178	Emg1	3	-0.254239	0.197117	-0.177718
chr6	1457	125231859	125231860	Tapbpl	3	-0.41889	0.197117	-0.18271
chr11	1873	115475666	115475667	Armc7	3	-0.192937	0.19771	-0.202195
chr17	50	8147784	8148097	Rnaset2a	3	-0.937395	0.198021	-0.189747
chr9	1361	105131823	105131824	Nudt16	3	-2.70307	0.198021	-0.131457
chr9	849	59539539	59539540	Hexa	3	-1.2814	0.198065	-0.137734
chr9	1076	77754534	77754535	Gclc	3	0.810052	0.198065	0.470936
chr2	2217	168230378	168230591	Dpm1	3	-0.256561	0.198877	-0.466714
chr15	1015	100669504	100669553	Bin2	3	-0.313546	0.19922	-0.486392
chr2	560	39008075	39008076	Arpc5l	3	-0.311274	0.19922	-0.11597
chr5	1552	137502424	137502518	Pop7	3	-0.601621	0.19922	-0.111077
chr2	1200	94438135	94438136	Api5	3	0.795097	0.200826	0.637806
chr15	951	98934564	98934565	Tuba1b	3	-0.424676	0.201251	-0.196539
chrX	905	140543186	140600659	Tsc22d3	3	-0.679668	0.201251	-0.366192
chr11	520	55098114	55098115	Gm2a	3	-0.255303	0.201364	-0.0871684
chr11	1247	87663086	87699897	Rnf43	3	1.78405	0.201364	0.660585
chr14	319	29968307	29968308	Selenok	3	-0.354435	0.201364	-0.307687
chr15	73	11996057	11996983	Sub1	3	-0.14433	0.201364	-0.303526
chr17	1206	66101494	66101559	Ndufv2	3	0.724746	0.201364	0.356339
chr19	550	29410918	29422059	Pdcd1lg2	3	-1.05323	0.201364	-0.174789
chr2	41	5845163	5845164	Cdc123	3	-1.09016	0.201364	-0.325659
chr2	1968	155826662	155826925	Eif6	3	-0.494397	0.201364	-0.19083
chr5	1291	122354368	122354422	Vps29	3	0.190814	0.201364	0.0680215
chr12	851	100725027	100725120	Rps6ka5	3	0.700399	0.202225	0.574079
chr15	489	76080911	76080913	Puf60	3	-0.431931	0.203491	-0.538605
chr11	252	32000462	32000502	Nsg2	3	-0.472077	0.204577	-0.406979
chr11	868	70525385	70525386	Psmb6	3	-0.249919	0.204733	-0.113174
chr19	220	7557458	7557485	Plaat3	3	-0.439713	0.207328	-0.217702
chr4	1690	155249965	155250003	Faap20	3	-0.504863	0.207328	-0.0681584
chr11	1424	97703398	97703399	Psmb3	3	-0.485901	0.208046	-0.371583
chr11	1644	102189619	102189669	G6pc3	3	-1.02082	0.208046	-0.106729
chr14	205	20393633	20393634	Mrps16	3	-0.584854	0.208046	-0.180893
chr16	854	91646924	91646952	Gart	3	-0.587232	0.208046	-0.152757
chr7	1284	68353181	68353182	Gm16158	3	-0.845524	0.208046	-0.250845
chr8	315	25597011	25597012	D830025C05Rik	3	-0.673067	0.208046	-0.230518
chr1	1409	166380492	166380493	Gm15853	3	-3.35982	0.208586	-0.0972588
chr15	568	77970812	77970813	Eif3d	3	-0.565861	0.208586	-0.241531
chr19	242	8783998	8786417	Taf6l	3	-3.52443	0.208586	-0.0677944
chr11	1123	80477022	80477023	Cdk5r1	3	3.78764	0.20876	0.130878
chr19	736	44146442	44146446	Bloc1s2	3	-0.250657	0.20876	-0.0794052
chr6	1506	128355824	128355851	Tulp3	3	-3.84539	0.20876	-0.123837
chr6	1640	135362544	135367493	Emp1	3	1.43021	0.20876	0.214338
chr7	2367	134225096	134225097	Adam12	3	3.84364	0.20876	0.264869
chr6	247	38534822	38534823	Fmc1	3	-1.09502	0.213066	-0.161532
chr7	611	27195759	27196271	Snrpa	3	-1.14685	0.214039	-0.157927
chr16	744	84834238	84835625	Atp5j	3	0.164031	0.214552	0.145658
chr7	1036	44986318	44986568	Prmt1	3	-0.652875	0.214707	-0.29857
chr12	377	54656572	54656573	Sptssa	3	-0.47975	0.215639	-0.149246
chr13	638	49216025	49216026	Card19	3	-0.252213	0.216704	-0.0474134
chr5	1267	121451892	121463152	Tmem116	3	-1.96657	0.216704	-0.117856
chr1	362	55405920	55405921	Plcl1	3	2.07767	0.216852	0.200961
chr2	1894	153015426	153015427	Pdrg1	3	-1.26044	0.219545	-0.185688
chr17	909	39848034	39848035	AY036118	3	0.373483	0.219955	4.49268
chr12	282	36381449	36382180	Crppa	3	2.88503	0.22013	0.248981
chr17	612	32822199	32830261	Zfp799	3	-3.10752	0.22013	-0.13676
chr2	356	30061852	30066456	Set	3	-0.0954414	0.22013	-0.152246
chr3	1140	115887951	115888130	A930005H10Rik	3	-0.962608	0.22013	-0.255718
chr4	770	107066987	107070168	Cyb5rl	3	-2.9424	0.22013	-0.0845539
chr6	1205	108660628	108660874	Bhlhe40	3	0.814191	0.22013	1.68668
chr3	1137	115715071	115715072	S1pr1	3	-0.458146	0.221533	-0.269232
chr1	975	127678020	127679548	Tmem163	3	1.0316	0.223743	1.05098
chr14	255	24490680	24490767	Rps24	3	-0.0798498	0.223743	-1.51678
chr16	463	36071368	36071515	Fam162a	3	-0.584385	0.223743	-0.107563
chr6	1362	121245905	121245906	Usp18	3	-0.597171	0.223743	-0.219072
chr9	1468	108305947	108306160	Tcta	3	-1.48177	0.223743	-0.0782057
chr13	741	55488060	55488111	Dbn1	3	-1.84529	0.223867	-0.0977303
chr4	1611	150236951	150243486	Eno1	3	-0.0308768	0.223955	-0.0241928
chr9	160	20652094	20652095	Pin1	3	-1.05022	0.223955	-0.1914
chr14	115	8080366	8090078	Rpp14	3	-1.21047	0.224082	-0.134668
chr8	1393	119840496	119840544	Cotl1	3	-0.117848	0.224082	-0.396257
chr6	243	38299258	38299259	Zc3hav1l	3	1.03063	0.22529	0.125852
chr8	771	71676295	71677551	Jak3	3	-1.06026	0.225658	-0.255104
chrX	754	113297509	113298257	Dach2	3	1.48681	0.226702	0.0780203
chr5	1376	125124899	125179219	Ncor2	3	0.790454	0.229542	0.324176
chrX	63	8145678	8145880	Rbm3	3	-0.0896463	0.229542	-0.157635
chr15	613	79075178	79075179	Eif3l	3	-0.582389	0.230398	-0.223988
chr2	631	59160849	59229749	Pkp4	3	-0.350746	0.230624	-0.445072
chr11	496	53850047	53859256	Gm12216	3	-0.444764	0.231522	-0.394987
chr15	782	86057694	86058727	Gramd4	3	-0.35931	0.231522	-0.645727
chr17	1399	87025549	87025550	Cript	3	-1.29576	0.231522	-0.251757
chr5	359	34513937	34513991	Tnip2	3	1.49526	0.231522	0.237367
chr15	604	78947723	78983041	Triobp	3	-1.14579	0.233456	-0.135529
chr14	1073	57826162	57826163	Ska3	3	-1.4667	0.233671	-0.191357
chr2	1400	118479634	118479711	Srp14	3	-0.695602	0.233671	-0.347961
chr10	287	34127983	34127984	Calhm6	3	-1.02435	0.236202	-0.117931
chr5	1588	138161070	138161100	Cops6	3	-0.365009	0.236277	-0.080548
chr1	1676	184808852	184811313	Marc1	3	6.19267	0.236298	0.144288
chr13	1375	113209658	113209659	Esm1	3	6.05507	0.236298	0.13098
chr15	562	77729038	77729094	Apol9b	3	-4.73772	0.236298	-0.0513613
chr18	57	11052469	11052470	Gata6	3	-5.49535	0.236298	-0.0882187
chr4	1189	130792536	130792537	Sdc3	3	-5.16704	0.236298	-0.0698562
chr5	1422	129715496	129715577	Mrps17	3	-1.06732	0.236298	-0.128305
chr11	607	59208320	59208321	2310033P09Rik	3	-0.248444	0.236461	-0.11288
chr5	1516	136116630	136116702	Polr2j	3	-0.741476	0.236461	-0.165495
chr12	31	4817543	4817544	Sf3b6	3	-0.34864	0.239278	-0.288551
chr4	1152	129461580	129461581	Bsdc1	3	-0.569086	0.241915	-0.390801
chr11	1161	83065111	83065112	Slfn2	3	-0.214935	0.244192	-0.189841
chr2	474	34771969	34772095	Hspa5	3	-0.120361	0.244626	-0.744128
chr7	732	30193105	30198811	Capns1	3	-0.524287	0.244626	-0.31122
chr10	855	80406829	80406830	Uqcr11	3	-0.645318	0.244711	-0.269595
chr15	612	79062884	79062885	Ankrd54	3	-1.17632	0.244711	-0.124887
chr5	1381	125390013	125390202	Ubc	3	0.0671877	0.244711	0.368389
chr8	889	83608192	83608553	Dnajb1	3	-0.667406	0.244711	-0.48545
chr9	167	20898622	20898623	Eif3g	3	-0.606315	0.245898	-0.278521
chr1	351	54681728	54690496	4930444A19Rik	3	-0.235766	0.246285	-0.14849
chr1	1594	178318548	178318549	B230369F24Rik	3	1.58984	0.246285	0.10429
chr5	1727	145191591	145192062	Atp5j2	3	-0.471149	0.246285	-0.476309
chrX	124	13280969	13280970	Ddx3x	3	-0.162325	0.246285	-0.410815
chr11	604	59187740	59191952	Guk1	3	-0.786427	0.247003	-0.121812
chr15	1127	103503033	103514920	Pde1b	3	1.62762	0.247003	0.212565
chr17	600	32420974	32424167	Pglyrp2	3	-0.798787	0.247003	-0.157355
chr10	1022	88201092	88201171	Washc3	3	-0.581195	0.248098	-0.162624
chr12	188	26415215	26415254	Rnf144a	3	-0.968549	0.248098	-0.239239
chr19	475	21778341	21778358	Cemip2	3	1.69659	0.248442	0.144307
chr3	849	96629932	96630197	Rbm8a	3	-0.120585	0.25148	-0.0751765
chr9	187	21291152	21291308	Cdkn2d	3	-0.406744	0.25148	-0.141972
chr19	940	59942999	59943654	Rab11fip2	3	-0.986635	0.252165	-0.214936
chr10	840	80249120	80249452	Ndufs7	3	-0.594079	0.253984	-0.208468
chr1	1690	185363043	185363044	Eprs	3	-0.525339	0.25422	-0.334483
chr10	1474	128525869	128525870	Esyt1	3	-0.115715	0.25422	-0.126654
chr15	1069	102073772	102073864	Eif4b	3	-0.352885	0.25422	-0.275442
chr7	2124	122067174	122067175	Ubfd1	3	-2.01179	0.25422	-0.163619
chr13	680	52929651	52929681	Auh	3	-0.556711	0.254574	-0.292363
chr2	1988	156392978	156392979	2900097C17Rik	3	-0.732922	0.254644	-0.195344
chr19	907	57360679	57360680	Fam160b1	3	1.59853	0.255531	0.410498
chr5	201	24908468	25100642	Prkag2	3	-0.527817	0.256164	-0.318054
chr1	233	39367841	39368149	Rpl31	3	-0.0427716	0.257027	-0.164323
chr1	923	118321838	118321854	Nifk	3	-1.07042	0.257027	-0.290552
chr9	190	21320697	21337828	Slc44a2	3	-0.590826	0.257923	-0.459944
chr16	315	23224739	23290470	St6gal1	3	-0.902645	0.259175	-0.508955
chr14	1479	118923166	118925387	Dzip1	3	0.824836	0.261085	0.165144
chr2	2276	173218909	173218923	Zbp1	3	-0.451663	0.262488	-0.164857
chr10	1463	128337733	128337734	Cs	3	-0.586167	0.264304	-0.329716
chr7	289	16842901	16843065	Prkd2	3	-0.358825	0.264304	-0.289461
chr8	269	22476854	22476882	Smim19	3	-0.828435	0.265421	-0.151091
chr3	1048	106790148	106790149	Cd53	3	-0.198977	0.266409	-0.49747
chr3	629	90231596	90231612	Jtb	3	-0.453722	0.267967	-0.138662
chr7	1348	74554613	74554780	Slco3a1	3	-0.145836	0.268489	-0.456453
chr16	828	90727403	90727404	Mis18a	3	-0.579245	0.271385	-0.0648182
chr19	774	45560614	45560615	Gm17018	3	-0.907095	0.271385	-0.231146
chr17	558	31057686	31057727	Abcg1	3	-0.135691	0.271522	-0.146917
chr2	471	34372037	34372044	Pbx3	3	1.03803	0.272181	0.426821
chr8	312	25518758	25532281	Fgfr1	3	-2.77005	0.272186	-0.229683
chr13	640	49299019	49320311	Fgd3	3	0.942224	0.274569	0.410918
chr5	1560	137600707	137601044	Mospd3	3	-0.606934	0.274569	-0.0669667
chr1	845	93825239	93825274	D2hgdh	3	-1.19601	0.274783	-0.0961304
chr6	1064	88518904	88518905	Sec61a1	3	-0.263876	0.278332	-0.281336
chr7	1060	45238795	45239115	Cd37	3	-0.32187	0.279905	-0.309517
chr7	1425	80947512	80947780	Sec11a	3	-0.428972	0.279905	-0.363029
chr11	820	69765911	69775406	Zbtb4	3	-0.717763	0.281601	-0.17554
chr12	439	65036332	65036333	Prpf39	3	0.545658	0.281601	0.574858
chr14	204	20388909	20388910	Dnajc9	3	-0.915363	0.281601	-0.214498
chr19	611	36083730	36083731	Rpp30	3	-1.11647	0.281601	-0.160741
chr2	2003	156887077	156887192	Sla2	3	-0.856602	0.283214	-0.245278
chr6	209	34384217	34384281	Akr1b10	3	1.40491	0.283214	0.201633
chr7	2022	114415280	114415281	Pde3b	3	-0.258153	0.283214	-1.08882
chr11	2007	120151311	120151346	Slc38a10	3	-0.536981	0.284282	-0.463444
chr10	1487	128744074	128744075	Dgka	3	-0.324621	0.284484	-0.572788
chr15	574	78244800	78244801	Ncf4	3	-0.969522	0.284484	-0.259162
chr5	1649	140607319	140607320	Lfng	3	-0.22336	0.284484	-0.0835621
chr3	539	88177691	88177706	1700113A16Rik	3	-3.54736	0.285374	-0.0738421
chr15	708	82338958	82347220	Smdt1	3	-0.506725	0.285718	-0.223835
chr16	680	63864079	63864158	Epha3	3	3.78816	0.285718	0.245441
chr2	1534	125625112	125625113	Cep152	3	1.00245	0.285718	0.206387
chr2	2117	164456975	164460971	Sys1	3	-0.615083	0.285718	-0.492481
chr4	1042	123716325	123718202	Ndufs5	3	-0.522724	0.285718	-0.196681
chrX	691	103356475	103356476	Chic1	3	1.69945	0.285718	0.148464
chr10	497	60002768	60003135	Anapc16	3	-0.764665	0.285869	-0.214976
chr11	546	58009063	58009064	Larp1	3	-0.174385	0.285869	-0.397328
chr4	12	3973594	3973595	Gm11808	3	-1.20876	0.285869	-0.249277
chr7	684	28833853	28833854	Lgals4	3	2.7621	0.285869	0.0596262
chr7	1076	45459650	45459884	Ftl1	3	-0.172207	0.285869	-0.321556
chr8	943	84990602	84990642	Hook2	3	1.79767	0.285869	0.0925376
chr9	89	14903755	14903949	Izumo1r	3	3.45992	0.285869	0.107644
chr8	1357	116921364	116921455	Cmc2	3	-1.17035	0.286312	-0.0755372
chr9	193	21411719	21411720	Gm16853	3	-3.63752	0.286312	-0.154327
chr9	1629	118014159	118014349	Zcwpw2	3	-2.48143	0.286312	-0.0725782
chr5	1672	143112979	143112994	Rnf216	3	2.09663	0.287015	0.272361
chr17	492	28622450	28622709	Srpk1	3	-0.241218	0.288403	-0.256258
chr9	805	57521278	57521279	Cox5a	3	-0.0954027	0.288428	-0.0858682
chr10	237	26229706	26230126	Samd3	3	-0.517347	0.289293	-0.602082
chr9	919	64737622	64737758	Rab11a	3	0.945878	0.289293	0.292752
chrX	668	101734268	101734269	Cxcr3	3	-0.556221	0.289293	-0.222231
chr13	858	62466805	62466832	Gm49359	3	-2.83894	0.289683	-0.09134
chr11	2037	120624983	120625014	Sirt7	3	-0.498798	0.289753	-0.300917
chr13	526	41001150	41001151	A730081D07Rik	3	-1.54759	0.289753	-0.170492
chr16	532	43881212	43889685	Qtrt2	3	1.71397	0.289753	0.167536
chr17	1017	47140941	47294069	Trerf1	3	0.861438	0.289753	0.972786
chr16	599	55822137	55838899	Nfkbiz	3	-0.186488	0.289799	-0.569067
chr7	1243	64392644	64392775	Mcee	3	-2.00121	0.289799	-0.113406
chr2	1255	104849875	104849876	Prrg4	3	-2.29847	0.290606	-0.117831
chr16	604	55974616	55974617	Zbtb11os1	3	-2.3133	0.291267	-0.107529
chr18	719	80046889	80046890	Pard6g	3	2.93406	0.291267	0.0857515
chr8	1107	95332283	95332284	Usb1	3	-2.06801	0.291267	-0.0902961
chr9	181	21165713	21196705	Pde4a	3	-2.05213	0.291267	-0.0749414
chr9	957	66514608	66514609	Fbxl22	3	-1.46568	0.291267	-0.159689
chrX	370	53670407	53670408	Rtl8b	3	-3.4785	0.291267	-0.0938902
chr1	1606	179803679	179803680	Ahctf1	3	-0.214135	0.291826	-0.285578
chr8	410	34147032	34147033	Leprotl1	3	-0.113796	0.292741	-0.0959693
chr16	314	23175287	23192150	B630019A10Rik	3	-3.11475	0.292976	-0.105856
chr19	20	3852418	3852419	Gm16066	3	-1.46974	0.292976	-0.0846775
chr2	803	75659260	75659318	Hnrnpa3	3	-0.185253	0.292976	-0.31783
chr2	1510	122484940	122484941	Gm14085	3	-2.40865	0.292976	-0.170269
chr4	1133	128883587	128883588	Trim62	3	-2.46704	0.292976	-0.141907
chr7	2106	120917743	120917784	Polr3e	3	-0.730624	0.292976	-0.143267
chr9	1621	116175264	116175360	Tgfbr2	3	-0.204184	0.292976	-0.317692
chr10	491	59458159	59616692	Mcu	3	1.04432	0.293296	0.517375
chr8	951	85071756	85071757	Dhps	3	-0.407464	0.293296	-0.222679
chr8	1551	128359283	128359284	Nrp1	3	2.67439	0.293296	0.268598
chr16	394	31948493	31948494	0610012G03Rik	3	-0.255935	0.29349	-0.0569967
chr6	377	42349827	42350039	Zyx	3	-0.306796	0.297101	-0.317804
chr3	911	100627021	100627022	Gm42869	3	2.20959	0.299354	0.15275
chr5	1746	146231249	146231288	Cdk8	3	0.601402	0.299354	0.596768
chr9	890	62341328	62342075	Anp32a	3	-0.441447	0.30078	-0.20655
chr10	165	21160904	21160984	Myb	3	-1.09726	0.301073	-0.156372
chr15	983	99725646	99725647	Cox14	3	-0.777187	0.301092	-0.20681
chr10	923	81500131	81500132	S1pr4	3	-0.262251	0.303873	-0.105545
chr4	262	43483733	43483734	Sit1	3	-0.68416	0.304171	-0.211277
chr7	2266	127912515	127912516	Kat8	3	-1.8556	0.304763	-0.119794
chr1	922	118311415	118311416	Tsn	3	-0.199189	0.30501	-0.133926
chrX	514	74297096	74297163	Atp6ap1	3	-0.427631	0.30501	-0.108738
chr18	487	56400336	56432132	Gramd3	3	-0.163383	0.305269	-1.07404
chr4	1060	124741849	124741850	Inpp5b	3	0.689539	0.307045	0.286911
chr1	192	36691448	36691484	Cox5b	3	-0.305991	0.307718	-0.268909
chr12	311	40445773	40445902	Zfp277	3	-0.272729	0.307718	-0.129252
chr4	683	98395790	98546973	Patj	3	-0.831795	0.307718	-0.626821
chr4	821	109280267	109343059	Eps15	3	1.33795	0.307718	0.49897
chr8	1480	123224841	123224866	Cdk10	3	-1.23305	0.307718	-0.0966378
chr11	94	6626042	6626067	Tbrg4	3	-1.2635	0.308194	-0.279993
chr15	864	93398300	93398334	Zcrb1	3	-0.51659	0.311175	-0.177657
chr16	816	90220753	90220754	Sod1	3	-0.18821	0.311175	-0.181757
chr1	607	78488858	78488897	Farsb	3	-0.823037	0.313569	-0.262388
chr18	259	36679365	36679366	Apbb3	3	-1.3735	0.313569	-0.0846097
chr5	891	100518308	100518309	Cops4	3	-0.577704	0.313569	-0.469486
chr7	224	13038272	13038275	Ube2m	3	-0.496247	0.313654	-0.180686
chr7	578	25659163	25659191	Exosc5	3	-1.14948	0.313689	-0.210204
chr11	1478	99041243	99047311	Igfbp4	3	-1.54772	0.314277	-0.178814
chr15	168	35155749	35178921	Stk3	3	1.48236	0.314402	0.22564
chr5	46	8046077	8056527	Sri	3	-0.30446	0.314402	-0.236504
chr5	684	77310083	77310084	Noa1	3	-0.558934	0.314402	-0.0756389
chr7	1870	105744360	105744361	Taf10	3	-0.434872	0.314402	-0.211626
chr8	94	11008457	11008458	Irs2	3	-0.204521	0.314402	-0.248683
chr9	572	44334693	44334694	H2afx	3	-1.34214	0.314402	-0.243758
chr1	394	58795373	58802653	Casp8	3	-0.383752	0.31503	-0.325723
chr10	195	23787088	23787275	Rps12	3	-0.106511	0.31503	-1.35431
chr10	1021	88146991	88147077	Nup37	3	-4.59477	0.31503	-0.0463275
chr11	1946	117654288	117654813	Tnrc6c	3	-0.258536	0.31503	-0.60622
chr12	251	32953782	32953789	4933406C10Rik	3	4.9347	0.31503	0.0591677
chr15	634	79670860	79671091	Tomm22	3	-0.447734	0.31503	-0.178278
chr15	1031	101224187	101224188	Grasp	3	-0.869621	0.31503	-0.191174
chr15	1123	103366762	103366763	Itga5	3	4.92444	0.31503	0.0587342
chr18	208	34736358	34736359	Gm3550	3	-4.94038	0.31503	-0.0594091
chr19	600	34607969	34607970	Ifit3b	3	5.70151	0.31503	0.102077
chr2	382	30801706	30801707	1700001O22Rik	3	4.27171	0.31503	0.0366316
chr2	1138	91035619	91035641	Rapsn	3	4.89117	0.31503	0.0573496
chr3	520	87748622	87748623	Lrrc71	3	4.43878	0.31503	0.0413745
chr4	1319	135987263	135987264	Pithd1	3	-1.43519	0.31503	-0.166281
chr4	1565	148444770	148444771	Ubiad1	3	-4.52714	0.31503	-0.0441143
chr5	1279	121836103	121836859	Sh2b3	3	-1.05925	0.31503	-0.127449
chr7	554	25152456	25152457	D930028M14Rik	3	-4.58102	0.31503	-0.045869
chr7	1099	45705087	45705284	Dbp	3	-4.60079	0.31503	-0.0465296
chr7	1420	80751821	80751845	Gm44649	3	-4.22553	0.31503	-0.0354146
chr7	1528	88311477	88311478	Gm44751	3	-4.51621	0.31503	-0.0437662
chr9	1044	75071187	75071600	Myo5a	3	1.05361	0.31503	0.239963
chr9	1360	105088285	105088286	Gm47106	3	4.63886	0.31503	0.047827
chrX	248	37085401	37085402	Rpl39	3	-0.113649	0.31503	-1.40209
chr10	516	61297832	61299801	Prf1	3	-0.366536	0.318916	-0.139331
chr12	593	78861637	78861638	Atp6v1d	3	-0.787409	0.319064	-0.274601
chr18	84	14682765	14682914	Ss18	3	0.675879	0.319064	0.770003
chr8	721	70594480	70594481	Isyna1	3	-0.463149	0.319321	-0.0879039
chr15	325	58119314	58135082	Atad2	3	0.491633	0.319601	0.894451
chr14	234	21831268	21832447	Vdac2	3	-0.364432	0.320842	-0.205538
chr8	916	84249718	84249719	D8Ertd738e	3	-0.251571	0.321607	-0.181381
chr4	899	116627477	116627941	Nasp	3	-0.0815027	0.325025	-0.201912
chr7	759	30562930	30563241	Psenen	3	0.0141076	0.325734	0.0119895
chr17	333	24895115	24895116	Mrps34	3	-0.417126	0.326174	-0.106319
chr5	1839	150673738	150756303	Pds5b	3	0.417732	0.326174	0.475208
chr11	652	60830630	60830679	Dhrs7b	3	-1.27434	0.328172	-0.283697
chr3	1239	127896287	127896324	Fam241a	3	-0.655404	0.330129	-0.399089
chr7	1333	73538012	73538013	Gm44686	3	-0.944272	0.330129	-0.344899
chr13	156	21179444	21181138	Trim27	3	-0.50965	0.331065	-0.124197
chr19	76	4839269	4839332	Ccs	3	-1.35778	0.331065	-0.204837
chr13	664	51100879	51100880	Spin1	3	-0.597763	0.334452	-0.157776
chr14	1130	62837677	62837678	Wdfy2	3	1.4457	0.334961	0.21739
chr17	667	34031619	34031662	Slc39a7	3	-0.774921	0.334961	-0.196246
chr2	1679	132578132	132578248	Gpcpd1	3	-0.65072	0.334961	-0.294254
chr2	2146	164832872	164832901	Ctsa	3	-0.503425	0.334961	-0.212502
chr2	2365	180257376	180257377	Rps21	3	-0.0397478	0.334961	-0.634672
chr6	1445	125039759	125039836	Ing4	3	-0.717952	0.334961	-0.159878
chr7	2271	128003948	128004378	Trim72	3	-1.02629	0.334961	-0.075255
chr9	993	70207367	70207368	Myo1e	3	2.07694	0.334961	0.440687
chr11	162	21091290	21135469	Peli1	3	-0.194205	0.337414	-0.795459
chr15	826	89373817	89373846	Sco2	3	-1.44618	0.337578	-0.121874
chr17	461	27838149	27840155	Snrpc	3	-0.255142	0.337578	-0.184941
chr19	344	11770390	11770391	Mrpl16	3	-1.85656	0.342059	-0.182006
chr7	2021	114415020	114415161	4933406I18Rik	3	-0.945979	0.342059	-0.415466
chr13	150	20499887	20499888	Gm47664	3	0.613413	0.343211	0.128274
chr19	856	53140442	53194953	Add3	3	-0.33502	0.344969	-0.382968
chr6	98	21949570	21949657	Ing3	3	-0.311154	0.345083	-0.206012
chr10	830	80053487	80054465	Gpx4	3	-0.0592198	0.347551	-0.0335741
chr8	1435	121829479	121829569	Klhdc4	3	-0.729701	0.347551	-0.114647
chr6	867	72372134	72380468	Vamp5	3	-0.83949	0.349452	-0.0515233
chr7	1658	100863445	100863446	Relt	3	-1.21937	0.349637	-0.154396
chr15	338	58933726	58933730	Tatdn1	3	2.19635	0.351435	0.189918
chr2	195	25180757	25180758	Nrarp	3	-1.39015	0.351435	-0.118939
chr8	787	72161199	72161200	Rab8a	3	-0.545902	0.351435	-0.310392
chr9	1079	77917363	77917364	Elovl5	3	-0.497291	0.351435	-0.446434
chr1	421	60409618	60409803	Abi2	3	0.589609	0.352255	0.210006
chr17	673	34118488	34122600	Brd2	3	-0.186751	0.352255	-0.359725
chr14	1001	55578359	55578575	Psme1	3	-0.379469	0.353367	-0.66809
chr19	163	6118649	6118650	Sac3d1	3	-2.34248	0.353367	-0.107842
chr3	506	86224679	86548216	Lrba	3	0.597346	0.353367	1.43498
chr4	347	47474657	47474658	Sec61b	3	-0.0706782	0.353367	-0.0583797
chr1	352	54926386	54926387	Ankrd44	3	0.185874	0.355867	1.53068
chr2	544	38287374	38287375	Dennd1a	3	-0.196658	0.356057	-0.474346
chr4	11	3938887	3940854	Chchd7	3	-1.04756	0.356286	-0.135711
chr6	1165	99028257	99520997	Foxp1	3	-0.152403	0.356286	-1.92759
chr8	275	22706577	22706589	Ikbkb	3	-0.283369	0.357698	-0.333101
chr1	1612	180330484	180330485	Itpkb	3	0.438313	0.361902	1.72014
chr4	159	34614956	34614957	Rars2	3	1.44078	0.361902	0.221642
chr11	450	51584756	51584789	Phykpl	3	-0.467614	0.362683	-0.238273
chr2	71	10080426	10080510	Atp5c1	3	-0.280216	0.362683	-0.165544
chr19	565	31082836	31082837	Cstf2t	3	-1.02103	0.363275	-0.0954588
chr6	267	39592573	39592583	Ndufb2	3	0.0461822	0.363275	0.00963949
chr12	837	99643092	99643093	Gm19951	3	-0.519376	0.364356	-0.0439379
chr10	694	76442725	76442786	Pcnt	3	-0.360472	0.366869	-0.236283
chr7	1266	66689595	66689596	Asb7	3	1.47379	0.366869	0.173336
chr17	761	35262729	35263096	H2-D1	3	-0.0347667	0.367087	-0.422226
chr7	1362	78783088	78783089	Mrpl46	3	-0.560532	0.367087	-0.086139
chr4	883	116075030	116075071	Uqcrh	3	-0.139959	0.36729	-0.280635
chr10	885	80930072	80930161	Gadd45b	3	-0.170827	0.367516	-0.149766
chr2	405	31810579	31810580	Qrfp	3	-1.08658	0.368351	-0.1266
chr1	1266	155558119	155558126	Acbd6	3	-0.410818	0.369714	-0.277469
chr13	499	38659057	38659058	Eef1e1	3	-0.874992	0.369714	-0.108436
chr5	341	33820724	33843141	Nsd2	3	0.938974	0.370885	0.461637
chr11	1177	83522174	83522175	Heatr9	3	1.13228	0.373296	0.163019
chr14	1003	55591086	55591101	Psme2	3	-0.147498	0.373296	-0.172508
chr9	950	66060230	66060231	Ppib	3	-0.227925	0.373296	-0.276588
chr18	131	23954704	23954705	Zfp397	3	1.07721	0.373826	0.112692
chr17	509	29015896	29032568	Gm16196	3	-1.18539	0.374522	-0.173973
chr9	1569	111271928	111271945	Epm2aip1	3	-1.09619	0.374522	-0.220163
chr5	283	31048634	31048785	Atraid	3	-0.720253	0.375215	-0.134164
chr19	290	10525265	10525266	Cpsf7	3	0.698634	0.375294	0.336593
chr15	896	97247106	97361202	Pced1b	3	-0.329984	0.375676	-0.533289
chr10	423	51522446	51522447	Gm40645	3	3.16415	0.375717	0.0639622
chr10	814	79874569	79874634	Plppr3	3	-3.24367	0.375717	-0.0559587
chr11	7	3308995	3308996	Gm11944	3	-0.820741	0.375717	-0.22469
chr11	539	57645441	57645465	Galnt10	3	-0.182873	0.375717	-0.265871
chr11	626	59810079	59810080	Gm16062	3	2.44911	0.375717	0.139922
chr11	818	69758222	69758637	Polr2a	3	-0.257985	0.375717	-0.253246
chr11	1112	80080937	80080991	Crlf3	3	-0.491349	0.375717	-0.623803
chr11	1393	96916495	96916496	Cdk5rap3	3	-0.803519	0.375717	-0.204108
chr11	1795	109473373	109543754	Arsg	3	-3.40169	0.375717	-0.105886
chr12	799	91045847	91045848	5430427M07Rik	3	-5.07461	0.375717	-0.109344
chr13	781	58157648	58157654	Idnk	3	-0.756589	0.375717	-0.240434
chr13	884	64161868	64161869	Habp4	3	-2.1096	0.375717	-0.110006
chr13	956	67484224	67484225	Zfp874b	3	0.689376	0.375717	0.0192689
chr14	948	54426908	54426930	Mrpl52	3	-0.300102	0.375717	-0.255476
chr14	956	54605992	54605993	4931414P19Rik	3	3.89115	0.375717	0.0815578
chr14	1210	67933431	67933432	Dock5	3	1.18724	0.375717	0.707933
chr17	1248	70978531	70990890	Myl12b	3	-0.0953722	0.375717	-0.185105
chr17	1249	70997306	71002878	Myl12a	3	-0.108474	0.375717	-0.163391
chr18	247	36197379	36197380	Nrg2	3	-2.06524	0.375717	-0.145989
chr19	107	5388335	5388336	D330050I16Rik	3	-2.76287	0.375717	-0.0621868
chr2	630	59160662	59160683	Ccdc148	3	-2.27689	0.375717	-0.102277
chr2	710	69789574	69789575	Ccdc173	3	-2.37682	0.375717	-0.122264
chr2	764	73386969	73386970	D230022J07Rik	3	0.40724	0.375717	0.029089
chr2	1746	144270571	144270906	Snx5	3	-0.263749	0.375717	-0.297786
chr3	149	32736989	32744756	Ndufb5	3	-0.599984	0.375717	-0.171423
chr4	1257	133753610	133756769	Arid1a	3	-0.223789	0.375717	-0.508319
chr4	1346	137277488	137277489	Wnt4	3	-3.02023	0.375717	-0.0587515
chr5	1835	150576990	150594525	N4bp2l1	3	-0.775441	0.375717	-0.126928
chr6	246	38433949	38434173	Ubn2	3	0.448888	0.375717	0.622934
chr7	53	4603140	4604041	Ptprh	3	-2.93819	0.375717	-0.0661485
chr7	621	27447977	27452418	Blvrb	3	-3.77903	0.375717	-0.102037
chr7	2493	141392198	141392199	Taldo1	3	-0.124052	0.375717	-0.061886
chrX	304	41401127	41401565	Gria3	3	-4.2564	0.375717	-0.17977
chr14	128	10421596	11162035	Fhit	3	-0.162582	0.377486	-0.155483
chr9	880	61372365	61373672	Tle3	3	-0.371023	0.377486	-0.337763
chr6	1425	124733153	124738714	Ptpn6	3	-0.60526	0.378045	-0.347303
chr13	958	67526145	67526177	Zfp87	3	-2.05968	0.379448	-0.139007
chr4	63	12140266	12140317	Rbm12b1	3	-2.83251	0.379448	-0.0665862
chrX	1027	159210306	159255858	Rps6ka3	3	0.456665	0.379448	1.12936
chr11	594	58938783	58938916	Rnf187	3	-0.455671	0.380098	-0.192402
chr15	174	35937644	35938246	Cox6c	3	-0.0291541	0.380098	-0.0402185
chr15	339	58933755	58933756	Ndufb9	3	-0.541135	0.380098	-0.211552
chr19	747	44545846	44545864	Sec31b	3	-3.38232	0.380098	-0.113784
chr7	2555	143069248	143069767	Tssc4	3	-1.55872	0.380098	-0.058777
chr15	667	81006409	81006410	Gm31462	3	2.35613	0.380217	0.0651688
chr1	1144	137898597	137898598	Gm4258	3	-2.52251	0.381532	-0.1167
chr2	563	39226319	39226451	Ppp6c	3	0.761186	0.381532	0.437769
chr5	1310	123076274	123076326	Tmem120b	3	-2.71551	0.381532	-0.084002
chr3	268	51796535	52105076	Maml3	3	-1.54653	0.381653	-0.313547
chr2	2341	177834645	177840336	Gm14325	3	2.77548	0.382182	0.0824212
chr7	2136	122995347	122995348	Gm20274	3	2.3353	0.382182	0.0570931
chr1	326	52232295	52233232	Gls	3	0.275762	0.38224	1.52442
chr12	379	54695820	54695897	Eapp	3	-0.302334	0.382979	-0.110383
chr9	751	54586333	54586511	Idh3a	3	-0.385448	0.382979	-0.0932498
chr12	1060	112644678	112644967	Siva1	3	-1.1056	0.383281	-0.086807
chr2	289	26916529	26916530	Surf1	3	-1.18106	0.383966	-0.173316
chr1	356	55088131	55088132	Hspe1	3	-0.198492	0.384	-0.235213
chr11	2005	120098927	120098944	Ndufaf8	3	-1.08937	0.384	-0.210821
chr17	494	28691328	28692568	Mapk14	3	0.260088	0.384	0.226414
chr3	611	89715021	89730748	Adar	3	-0.561625	0.384	-0.212044
chr6	537	54992949	54992950	Ggct	3	-1.49368	0.38657	-0.148049
chr5	1257	120907520	120907521	Oas1a	3	-1.13541	0.387565	-0.134254
chr11	799	69401512	69401513	Kdm6bos	3	-1.41099	0.387884	-0.122994
chr11	938	73177001	73177037	Emc6	3	-0.882653	0.388621	-0.229117
chr16	537	44139829	44139892	Naa50	3	-0.598694	0.38869	-0.264701
chr17	140	15498297	15499751	Psmb1	3	-0.196153	0.391938	-0.211545
chr10	1134	98915151	98915152	Atp2b1	3	0.325864	0.392879	1.61494
chr10	1275	117063762	117063814	Cct2	3	-0.103387	0.394318	-0.112374
chr10	141	19141750	19141751	Gm20139	3	-0.901033	0.395217	-0.118859
chr2	1270	106003548	106003549	Dnajc24	3	-0.771154	0.395436	-0.143268
chr19	316	11050565	11050566	AW112010	3	0.172824	0.396679	0.557207
chr17	418	26663230	26676412	Atp6v0e	3	-0.25478	0.39773	-0.109996
chr12	577	76765537	76765575	Churc1	3	0.053127	0.399052	0.0182114
chr15	1126	103453826	103453827	Nckap1l	3	-0.411203	0.399052	-0.300262
chr16	728	78576633	78576657	D16Ertd472e	3	-0.302726	0.399052	-0.231008
chr17	545	30571829	30576488	Btbd9	3	0.540454	0.399052	1.21952
chr19	236	8735826	8735839	Wdr74	3	1.95188	0.399052	0.790648
chr7	971	43797576	43797577	Klk8	3	-0.319612	0.399052	-0.198518
chr7	747	30419801	30419854	Hcst	3	0.192277	0.399437	0.49269
chr17	1088	53479233	53479234	Rab5a	3	-0.282768	0.39982	-0.615863
chr17	766	35424849	35424877	H2-Q6	3	-0.0977503	0.40009	-0.372079
chrX	45	7841830	7842116	Otud5	3	-0.196644	0.401769	-0.13814
chr5	138	20951821	20956398	Rsbn1l	3	-0.0995703	0.40196	-0.233859
chr6	1411	124414432	124415067	Pex5	3	-0.437007	0.402164	-0.0560854
chr18	697	76930016	76930045	Ier3ip1	3	-0.273488	0.403099	-0.103582
chr3	545	88297115	88297188	Cct3	3	-0.383642	0.404392	-0.344815
chr7	368	19508711	19508726	Trappc6a	3	-0.296459	0.406479	-0.0532743
chr5	530	62766119	62766120	Arap2	3	0.315056	0.411073	0.921244
chr11	2034	120598420	120598532	Anapc11	3	-0.289577	0.412492	-0.060738
chr15	565	77928967	77929006	Txn2	3	-0.552874	0.414141	-0.182292
chr16	12	3884658	3894375	Naa60	3	-0.721306	0.414141	-0.192337
chr18	586	65394065	65394066	Alpk2	3	-2.48392	0.414141	-0.131035
chr2	392	31096499	31142008	Fnbp1	3	0.400671	0.414141	1.80583
chr8	719	70527723	70527846	Fkbp8	3	-0.781262	0.414141	-0.387186
chrX	48	7898978	7899269	Pqbp1	3	-0.723628	0.414141	-0.217032
chr10	151	19907646	19907689	Pex7	3	-0.478522	0.415679	-0.100914
chr2	335	29055038	29055066	Cfap77	3	-2.53941	0.415679	-0.140043
chr2	2204	167688914	167688915	Cebpb	3	-0.451058	0.415679	-0.274617
chr3	403	68994536	69004570	Ift80	3	-0.715785	0.415679	-0.279193
chr4	349	48045152	48045153	Nr4a3	3	0.689438	0.415679	0.78668
chr13	1366	112927453	112927454	Dhx29	3	0.818994	0.418565	0.191374
chr19	45	4148618	4148619	Coro1b	3	-1.20571	0.418565	-0.128603
chr2	2397	181187246	181187336	Ppdpf	3	-0.516897	0.418565	-0.231273
chr3	527	87919505	87921609	Mrpl24	3	-0.39895	0.418565	-0.144013
chr9	901	63399240	63399241	2300009A05Rik	3	-1.93934	0.418565	-0.120503
chr13	854	62126101	62126102	Gm48228	3	-0.657881	0.418592	-0.235018
chr15	682	81745056	81745057	Zc3h7b	3	0.783642	0.418905	0.0966368
chr1	690	86111969	86111970	Htr2b	3	-4.29352	0.424076	-0.03722
chr10	138	19011962	19015410	Tnfaip3	3	0.327874	0.424076	2.22053
chr10	223	24927483	24927484	Arg1	3	4.40628	0.424076	0.0404085
chr10	1005	86705810	86712918	Ttc41	3	-4.24689	0.424076	-0.0359727
chr11	780	69070805	69070811	Tmem107	3	-4.20132	0.424076	-0.0347919
chr11	1275	88905927	88905928	Scpep1os	3	-4.09916	0.424076	-0.0322769
chr11	1480	99155076	99155077	Ccr7	3	-0.546058	0.424076	-0.220971
chr11	1924	116694867	116694868	St6galnac2	3	4.46591	0.424076	0.0421979
chr12	142	19387808	19387864	Gm5784	3	-4.17453	0.424076	-0.0341151
chr13	446	35906343	35906359	Rpp40	3	4.71422	0.424076	0.0504992
chr13	867	63014933	63015167	Aopep	3	0.465093	0.424076	1.27339
chr13	1052	74556947	74564256	Gm47469	3	3.7825	0.424076	0.0255218
chr13	1297	104684930	104684931	2610204G07Rik	3	-4.64171	0.424076	-0.0479257
chr13	1401	117220271	117220272	Emb	3	-0.213439	0.424076	-0.884151
chr14	1119	61648621	61682373	Dleu2	3	-0.269329	0.424076	-0.264461
chr15	7	3996038	3996039	Gm2093	3	-4.41547	0.424076	-0.0406796
chr16	763	87454702	87454979	Usp16	3	0.645266	0.424076	0.810375
chr16	932	96235800	96280798	B3galt5	3	4.30841	0.424076	0.037627
chr17	54	8298415	8311052	4930506C21Rik	3	-4.51729	0.424076	-0.0438004
chr17	260	23763774	23771522	Flywch1	3	-0.445918	0.424076	-0.0587118
chr17	592	32189462	32189549	Ephx3	3	-4.40902	0.424076	-0.0404892
chr18	120	21300122	21300138	Garem1	3	4.30101	0.424076	0.0374241
chr19	549	29384470	29384471	Gm36043	3	5.32248	0.424076	0.0780307
chr2	2327	176708327	176711933	Gm14305	3	-4.51676	0.424076	-0.0437836
chr3	562	88579607	88579671	Ssr2	3	-0.466374	0.424076	-0.140198
chr3	969	103771972	103771973	Gm15886	3	-0.578649	0.424076	-0.107087
chr3	1267	130730459	130730601	Gm42997	3	4.10267	0.424076	0.0323603
chr4	810	108637440	108637441	Gm17354	3	-4.51141	0.424076	-0.0436141
chr4	1267	134095081	134095082	Cd52	3	0.187816	0.424076	1.78361
chr5	276	30907724	30907788	Ost4	3	0.328967	0.424076	0.168547
chr5	782	91139598	91139599	Areg	3	5.74766	0.424076	0.10546
chr5	1562	137612851	137612852	Gm36266	3	-4.45172	0.424076	-0.0417656
chr6	1019	86688427	86688428	Gm44214	3	3.70225	0.424076	0.0240326
chr6	1665	137571016	137649285	Eps8	3	5.4603	0.424076	0.0860527
chr6	1710	142964451	142964452	St8sia1	3	-1.0209	0.424076	-0.275693
chr7	1046	45092220	45092221	Rcn3	3	-0.979972	0.424076	-0.148202
chr7	2227	127274054	127274055	Sephs2	3	-0.175392	0.424076	-0.0234821
chr8	1079	94434390	94525067	Nlrc5	3	0.452882	0.424076	1.25297
chr9	255	25481546	25481547	Eepd1	3	5.18109	0.424076	0.0705593
chrX	579	87890234	88115645	Il1rapl1	3	-4.62273	0.424076	-0.0472732
chrX	716	106027275	106027322	Atp7a	3	0.0250228	0.424076	0.00622323
chrX	1083	167102089	167102090	Gm15232	3	-4.29212	0.424076	-0.0371821
chr5	13	3647805	3657185	Gatad1	3	-1.30442	0.425572	-0.133627
chr9	197	21526175	21526201	AB124611	3	-0.642809	0.426161	-0.267562
chr10	1492	128805553	128805676	Dnajc14	3	-0.948866	0.430465	-0.10895
chr14	181	18331858	18331859	Ube2e1	3	-0.546696	0.430465	-0.323965
chr8	646	66486518	66486519	Tma16	3	-0.676488	0.430837	-0.116781
chr8	305	25101984	25102376	Plekha2	3	-0.170142	0.435843	-0.165
chr7	627	27553211	27553218	Pld3	3	-0.467328	0.436011	-0.215862
chr12	1010	110737943	110737992	Wdr20	3	-0.636875	0.436164	-0.443365
chr15	1083	102331708	102331709	Myg1	3	-0.815886	0.436164	-0.129123
chr18	509	58659465	58659480	Isoc1	3	-1.26551	0.436164	-0.102161
chr3	973	103809377	103809444	Dclre1b	3	-3.46108	0.436164	-0.119116
chr3	1311	135438233	135439211	Ube2d3	3	-0.167115	0.436164	-0.491856
chr4	250	43000506	43000507	Vcp	3	-0.274923	0.436164	-0.324359
chr1	974	127205017	127306762	Mgat5	3	0.637004	0.436859	1.04283
chr2	2151	164911756	164911757	Zfp335	3	1.43483	0.436985	0.140473
chr6	643	67491854	67491855	Il23r	3	3.33667	0.436985	0.276208
chr7	1107	45813877	45814316	Cyth2	3	-0.224001	0.437553	-0.0256417
chr6	1071	88898779	88898780	Mcm2	3	-0.650328	0.437848	-0.108746
chr15	625	79402918	79403569	Tmem184b	3	-0.381135	0.438218	-0.0957684
chr18	630	67724572	67724595	Ptpn2	3	-0.421556	0.438218	-0.321791
chr7	2156	125552119	125552120	Il4ra	3	-0.641946	0.438617	-0.388731
chrX	1028	159372177	159372178	Eif1ax	3	-0.0750881	0.438617	-0.0247971
chr6	962	83775812	83775813	Tex261	3	-0.666	0.439595	-0.206462
chr15	512	76477276	76477277	Bop1	3	-0.563578	0.441327	-0.106866
chr2	1734	143063038	143063039	Snrpb2	3	-0.30677	0.443617	-0.132928
chr1	818	92910782	92910783	Rnpepl1	3	-0.729138	0.444077	-0.215042
chr4	857	114987240	114987241	Cmpk1	3	-0.44848	0.444077	-0.0748764
chr10	883	80900783	80900969	Timm13	3	-0.410123	0.444747	-0.209406
chr15	232	39112715	39112716	Slc25a32	3	0.907123	0.444826	0.0759436
chr5	1778	147860460	147860653	Pomp	3	-0.00386243	0.444826	-0.00248412
chr6	1156	97205559	97205647	Uba3	3	-0.275809	0.444826	-0.0510408
chr15	615	79141008	79141351	Polr2f	3	0.200016	0.445943	0.0591538
chr16	311	23127716	23127737	Rfc4	3	-1.97021	0.445943	-0.0819813
chr9	1352	104063133	104063134	Uba5	3	-0.777157	0.445943	-0.140273
chr9	1487	108578738	108578739	Wdr6	3	2.20333	0.445943	0.102907
chr8	807	73352555	73353540	Large1	3	0.632594	0.447708	0.303768
chr11	1366	96075036	96075670	Atp5g1	3	-0.229186	0.448217	-0.119643
chr18	22	5592245	5593505	Gm10125	3	-0.949336	0.448217	-0.293679
chr8	1444	122282140	122282141	Zfpm1	3	-0.378654	0.448217	-0.144959
chr9	953	66126610	66126611	Ciao2a	3	-0.746922	0.448217	-0.115393
chr9	1763	123366926	123366927	Lars2	3	-0.352254	0.448217	-0.240269
chr1	459	64121481	64121491	Klf7	3	-0.291127	0.45	-0.195673
chr11	310	40755310	40755311	Ccng1	3	-1.01128	0.45	-0.141527
chr15	991	99970064	99972918	Larp4	3	0.668862	0.45	0.617869
chr17	379	25796722	25797136	Metrn	3	-1.58454	0.45	-0.0602783
chr18	473	53418114	53418115	Ppic	3	-1.37346	0.45	-0.0766201
chr4	64	12171994	12172015	Fam92a	3	1.31987	0.45	0.0553137
chr7	1115	45920850	45921404	Emp3	3	0.21541	0.45	0.213071
chr7	2539	142498835	142501638	Tnnt3	3	2.03818	0.45	0.130076
chr9	1490	108649379	108649380	Arih2	3	-0.387544	0.45	-0.430074
chr11	1224	86256545	86257550	Ints2	3	0.789891	0.450109	0.184054
chr11	1910	116335398	116335399	Foxj1	3	-1.65866	0.450109	-0.0846326
chr12	1082	113156420	113156421	Tedc1	3	-0.390542	0.450109	-0.0259019
chr13	1041	74350279	74350280	Sdha	3	-0.404724	0.450109	-0.274998
chr19	187	6840600	6840636	Rps6ka4	3	1.9773	0.450109	0.106183
chr3	264	51483965	51483966	Rab33b	3	0.689563	0.450109	0.244597
chr6	1653	136808243	136808333	H2afj	3	0.122186	0.450109	0.152716
chr8	800	72492933	72492944	Gm17435	3	-1.33845	0.450109	-0.168952
chr8	910	84147864	84147936	Cc2d1a	3	-1.12738	0.450109	-0.126372
chr9	1499	108936632	108936633	Uqcrc1	3	-0.098835	0.450161	-0.0629281
chr2	1639	130664658	130664659	Ddrgk1	3	-0.759487	0.450517	-0.265688
chr3	123	30602064	30602637	Mynn	3	0.701315	0.451778	0.206298
chr7	2175	126566410	126566411	Eif3c	3	-0.0202263	0.452069	-0.0264342
chr11	926	72607282	72607283	Ube2g1	3	0.443174	0.452175	0.777308
chr12	853	100899523	100908198	Gpr68	3	-0.704321	0.452175	-0.439456
chr2	283	26671281	26671282	Lcn4	3	-1.14045	0.452175	-0.139988
chr15	36	8444462	8444463	Nipbl	3	0.312368	0.452834	1.39953
chr15	734	83432814	83464606	Pacsin2	3	1.17618	0.452834	0.351988
chr19	235	8723474	8725500	Snhg1	3	-0.321043	0.454462	-0.343629
chr12	359	52097736	52097737	Nubpl	3	-0.69659	0.458346	-0.108146
chr10	121	17723217	17723233	Cited2	3	-0.369694	0.459091	-0.318545
chr8	1367	117498290	117498291	Plcg2	3	0.803103	0.459091	0.0979468
chr12	177	25096086	25097140	Id2	3	0.776904	0.459692	1.76048
chr15	656	80264314	80264315	Rps19bp1	3	1.55682	0.459692	0.142305
chr2	128	18672383	18672423	Commd3	3	-0.437881	0.459692	-0.0998454
chr3	27	9833629	9833679	Pag1	3	-0.284441	0.459692	-0.866266
chr3	406	69127091	69127113	Kpna4	3	-0.0560411	0.459692	-0.157218
chr3	770	95106778	95106930	Pip5k1a	3	-0.613727	0.459692	-0.254675
chr4	1209	132212090	132212303	Ythdf2	3	-0.503401	0.459692	-0.27412
chr4	1315	135920734	135920735	Fuca1	3	-0.433828	0.459692	-0.196676
chr5	661	76183879	76183880	Tmem165	3	-0.700572	0.459692	-0.241671
chr5	842	96161546	96161990	Cnot6l	3	-0.0838241	0.459692	-0.290557
chr6	446	48739053	48739076	Gimap1	3	0.126373	0.459692	0.115116
chrX	494	73786896	73786897	Idh3g	3	-0.61059	0.459692	-0.181752
chr10	798	79669368	79669369	Tpgs1	3	-1.34598	0.460109	-0.135235
chr11	1111	79993105	79993106	Suz12	3	0.509526	0.461871	0.379144
chr4	1077	125127839	125127840	Zc3h12a	3	-0.210023	0.461871	-0.298721
chr5	1520	136170627	136170713	Orai2	3	-0.315995	0.461871	-0.216515
chr12	730	85686668	85686669	Batf	3	-0.0946253	0.462063	-0.0473748
chr16	939	97170751	97170752	Dscam	3	1.05561	0.462063	0.332334
chr2	2005	157007074	157007154	Dsn1	3	-3.12323	0.462063	-0.0803058
chr6	157	30304521	30304539	Ube2h	3	-0.171958	0.462063	-0.362987
chr8	3	3353436	3426700	Arhgef18	3	-0.0924711	0.462063	-0.380709
chr8	1260	107056876	107056901	Nip7	3	-1.09351	0.462063	-0.298889
chr9	912	64179273	64179274	Snapc5	3	-0.475795	0.462063	-0.0845151
chr14	360	31641056	31641057	Btd	3	-3.35849	0.462771	-0.128114
chr11	1481	99231016	99231017	Smarce1	3	-0.158081	0.462891	-0.103041
chr15	475	75862326	75862327	Gsdmd	3	0.0478914	0.462891	0.0120518
chr19	34	4012665	4012806	Ndufv1	3	-0.700577	0.462891	-0.136375
chr5	1564	137629120	137630130	Lrch4	3	-0.997396	0.462891	-0.1346
chr7	1210	59324148	59975759	Snhg14	3	-1.32355	0.462891	-0.112189
chr9	1043	75037613	75052051	Arpp19	3	-0.289599	0.462891	-0.291044
chr2	1494	121866969	121867130	Casc4	3	0.65265	0.46295	0.207673
chr9	1608	114781831	114781849	Cmtm7	3	-0.296556	0.463443	-0.125303
chr7	2430	140137563	140137564	Mtg1	3	-1.67583	0.463812	-0.145211
chr13	1243	99344704	99344705	Ptcd2	3	-0.455867	0.464534	-0.0688206
chr14	1410	101640456	101640686	Commd6	3	0.0747117	0.464534	0.013515
chr17	386	25861474	25861501	Wdr90	3	-2.70206	0.464534	-0.120086
chr4	1324	136143496	136143497	Id3	3	-0.697936	0.464534	-0.157178
chr7	1811	104400836	104400837	Trim30c	3	-0.502521	0.464534	-0.112193
chr8	975	86745933	86745934	Siah1a	3	-0.378822	0.464534	-0.196428
chr8	103	11478709	11478710	Rab20	3	-1.68298	0.464719	-0.101124
chr16	130	14159266	14163351	Marf1	3	-0.775518	0.465152	-0.380623
chr17	381	25823626	25823627	Wdr24	3	-2.22918	0.465152	-0.0783727
chr18	135	24205343	24232597	Galnt1	3	-0.120622	0.465152	-0.0779017
chr19	50	4191027	4191284	Tbc1d10c	3	0.00734492	0.465152	0.00700211
chr3	617	89913161	89913196	Il6ra	3	-0.799413	0.466289	-0.341111
chr8	945	85025280	85025281	Asna1	3	1.52959	0.466289	0.14946
chr3	583	89182292	89182293	Gm16069	3	2.26728	0.46634	0.12708
chr17	265	23829135	23829136	Elob	3	0.0450151	0.466685	0.048931
chr2	1651	131160019	131160081	1700037H04Rik	3	-1.28234	0.466715	-0.0543877
chr11	608	59228161	59228270	Arf1	3	-0.202845	0.467683	-0.145387
chr15	598	78877189	78877190	Gga1	3	-0.223463	0.468731	-0.0517605
chr5	460	44219682	44219683	Gm42982	3	-2.10321	0.468731	-0.0858558
chr7	1119	46033697	46033698	Nomo1	3	0.717263	0.468731	0.121266
chr17	328	24850489	24850667	Hagh	3	-1.67043	0.470729	-0.170199
chr1	480	66175312	66364658	Map2	3	1.84094	0.471957	0.0868948
chr13	72	12340723	12340760	Actn2	3	-1.26473	0.471957	-0.0612747
chr19	872	53944179	53944627	Bbip1	3	0.00733165	0.471957	0.00259208
chr4	136	32238803	32417435	Bach2	3	-0.19018	0.471957	-1.02183
chr4	328	46196310	46196311	Xpa	3	-0.548119	0.471957	-0.204121
chr6	1329	118757973	119196418	Cacna1c	3	1.77036	0.471957	0.0675774
chr7	116	6286578	6287868	Zfp667	3	-0.778445	0.471957	-0.0392913
chr7	899	39552500	39552501	Gm37494	3	2.01561	0.471957	0.233172
chr8	726	70673247	70673432	Lsm4	3	-0.25367	0.471957	-0.228491
chr2	2096	163994959	163994960	Ywhab	3	-0.26305	0.472429	-0.188555
chr4	1163	129619095	129619099	Iqcc	3	-0.357433	0.473523	-0.0191263
chr6	874	72598474	72598628	Retsat	3	-0.81292	0.473523	-0.0672046
chr15	1013	100615348	100615349	Dazap2	3	0.576743	0.474199	0.553728
chr3	1191	122274387	122274388	Dnttip2	3	0.0332988	0.474612	0.014928
chr11	44	4546267	4594815	Mtmr3	3	0.507791	0.474953	0.72317
chr11	197	23895235	23895253	Papolg	3	-0.701371	0.474953	-0.125125
chr12	189	26456451	26456452	Rsad2	3	-0.242894	0.474953	-0.0161639
chr1	246	40225079	40266586	Il1r1	3	3.21223	0.476407	0.161291
chr1	967	125435546	125435727	Actr3	3	-0.120891	0.476407	-0.289447
chr1	1417	167285319	167285320	Uck2	3	-0.361397	0.476407	-0.289267
chr10	421	51480631	51480658	Lilr4b	3	0.302742	0.476407	0.227032
chr10	557	63023846	63023894	Hnrnph3	3	-0.832974	0.476407	-0.317144
chr11	1167	83223575	83224149	AI662270	3	-0.741426	0.476407	-0.133378
chr11	1302	93955782	93956259	Nme2	3	-0.0648169	0.476407	-0.134211
chr11	1420	97660366	97660367	Gm11613	3	-4.48672	0.476407	-0.0846311
chr11	1436	98018371	98022634	Cacnb1	3	3.87896	0.476407	0.136687
chr11	1469	98795515	98798654	Msl1	3	-0.496278	0.476407	-0.181438
chr11	1698	103697723	103697724	C130046K22Rik	3	3.02712	0.476407	0.0532037
chr14	1092	59440980	59440981	Cab39l	3	-0.350456	0.476407	-0.260354
chr15	962	99249510	99251836	1700120C14Rik	3	-3.49091	0.476407	-0.0516748
chr16	37	4886248	4886386	Mgrn1	3	-1.23088	0.476407	-0.141826
chr16	417	32644505	32673154	Tnk2	3	1.08517	0.476407	0.417781
chr16	918	95702074	95702075	Ets2	3	-0.979669	0.476407	-0.146169
chr17	238	23178538	23193252	Zfp40	3	4.92383	0.476407	0.148203
chr17	1207	66111544	66111645	Washc1	3	-1.14192	0.476407	-0.14334
chr17	1288	74528093	74528094	Gm31645	3	-1.82174	0.476407	-0.0398449
chr19	878	55099450	55127216	Gpam	3	-0.709624	0.476407	-0.0170762
chr2	258	26092176	26122818	Nacc2	3	-1.56395	0.476407	-0.06449
chr2	622	58160494	58160495	Cytip	3	-0.182995	0.476407	-0.432045
chr3	26	9757606	9757607	Gm16337	3	-1.19587	0.476407	-0.162365
chr4	1012	120854818	120877869	Rims3	3	-2.02442	0.476407	-0.0406117
chr4	1215	132308676	132308678	Snhg12	3	-0.299776	0.476407	-0.223463
chr5	811	93206494	93206495	Ccni	3	-0.969888	0.476407	-0.216516
chr5	943	105239532	105239533	Gbp10	3	-1.9303	0.476407	-0.0403092
chr6	348	41538217	41538218	Trbc1	3	-0.291183	0.476407	-0.523568
chr6	466	49319273	49319307	Ccdc126	3	-2.46076	0.476407	-0.0427053
chr6	1206	108660933	108660934	0610040F04Rik	3	-3.04172	0.476407	-0.0461242
chr6	1455	125192164	125192165	Mrpl51	3	-0.373055	0.476407	-0.057834
chr6	1512	128399765	128399970	Nrip2	3	-1.45625	0.476407	-0.0416486
chr7	934	42692717	42692718	Zfp975	3	2.66444	0.476407	0.0572749
chr7	2471	141010769	141010770	Ifitm3	3	-2.81408	0.476407	-0.0631684
chr8	14	3630954	3630955	Stxbp2	3	-0.620845	0.476407	-0.119579
chr8	353	27023798	27023799	Erlin2	3	-2.37181	0.476407	-0.0440892
chr8	849	79295122	79295123	Gm4890	3	-2.30973	0.476407	-0.0453781
chr9	1333	102834916	102834972	Ryk	3	4.71685	0.476407	0.102786
chrX	36	7671389	7671390	Plp2	3	-0.906409	0.476407	-0.0953119
chrX	344	50561027	50635321	Firre	3	3.90789	0.476407	0.214382
chr2	1343	112261925	112261926	Nop10	3	-0.122203	0.476594	-0.0743202
chr4	197	41135742	41135743	Ube2r2	3	-0.279717	0.476594	-0.188552
chr11	1798	109649404	109650921	Prkar1a	3	-0.0850309	0.476823	-0.113036
chr2	101	13573951	13574281	Vim	3	0.0353775	0.476823	0.077508
chr5	448	43782101	43821638	Fbxl5	3	0.512666	0.476823	0.226334
chr9	290	31031204	31031205	Gm29724	3	-1.95359	0.47683	-0.0498617
chr17	765	35380291	35380292	Gm11131	3	-0.440888	0.476831	-0.0429543
chr10	822	79927042	79927341	Arid3a	3	2.04153	0.477908	0.0639683
chr2	2416	181601315	181601319	Prpf6	3	-0.410579	0.477908	-0.230711
chr7	144	7298805	7299533	Clcn4	3	-0.0685073	0.477908	-0.0340424
chr9	1034	73113425	73114596	Rsl24d1	3	-0.978934	0.477908	-0.182295
chr1	9	4785709	4785739	Mrpl15	3	-1.0762	0.479119	-0.229638
chr17	548	30624353	30626991	Dnah8	3	-0.520614	0.479119	-0.333084
chr18	432	46741578	46741579	Atg12	3	-0.337565	0.479119	-0.125128
chr19	174	6334978	6335461	Men1	3	-2.37916	0.479119	-0.107432
chr2	1670	132145107	132145108	Slc23a2	3	0.654719	0.479119	0.22627
chr5	1294	122391877	122400398	Arpc3	3	-0.167047	0.479119	-0.198904
chr5	1692	143527992	143528036	Rac1	3	-0.232879	0.479119	-0.199817
chr7	327	18884679	18884680	Pglyrp1	3	-0.327898	0.479119	-0.144202
chr2	2359	180071792	180078623	Mtg2	3	-1.38273	0.480669	-0.206373
chr1	835	93478963	93478964	Sept2	3	-1.5145	0.481906	-0.035873
chr10	985	85185063	85185064	Cry1	3	0.572825	0.481906	0.27596
chr14	1403	100149763	100284679	Klf12	3	1.83813	0.481906	0.516822
chr15	246	41447481	41830932	Oxr1	3	-0.234526	0.481906	-0.16786
chr2	1469	121008402	121008472	Ccndbp1	3	-0.80021	0.481906	-0.156033
chr3	89	22076651	22114489	Tbl1xr1	3	0.495802	0.481906	0.895749
chr6	538	55038006	55038007	Gars	3	-0.244107	0.482359	-0.13357
chr11	1770	107547955	107547968	Helz	3	-0.211133	0.483017	-0.279962
chr11	995	75348309	75348324	Rpa1	3	1.00486	0.483105	0.455837
chr8	1193	105297662	105297663	E2f4	3	-0.362663	0.483105	-0.129309
chr1	1419	167349990	167349991	Aldh9a1	3	-0.831294	0.485262	-0.216963
chr11	1229	86683835	86683836	Vmp1	3	-0.0719465	0.485262	-0.126054
chr19	431	15924621	15925059	Psat1	3	-1.79363	0.485262	-0.122831
chr6	1789	149309427	149325458	Resf1	3	-0.103096	0.485262	-0.168482
chr9	1319	101199072	101251795	Ppp2r3a	3	-0.42892	0.485262	-0.123255
chrX	252	37191162	37191163	Ndufa1	3	-0.157526	0.485262	-0.121135
chr1	427	60977926	60977927	Icos	3	-0.416715	0.485851	-0.12765
chr10	17	5069062	5550692	Syne1	3	0.74603	0.485851	0.475747
chr4	1184	130360131	130360132	Snrnp40	3	0.74339	0.485851	0.35522
chr7	2243	127561389	127561579	Tmem265	3	-1.11078	0.485851	-0.153422
chr13	140	19344557	19344558	Tcrg-C4	3	0.0662487	0.487099	0.0579271
chr14	957	54618007	54618022	Psmb5	3	-0.00145655	0.487099	-0.0007834
chr15	665	80948489	80948519	Adsl	3	0.718707	0.487099	0.183539
chr17	657	33940309	33940343	Pfdn6	3	-0.571797	0.487099	-0.148046
chr12	689	84316851	84317127	Zfp410	3	-0.577291	0.48902	-0.193201
chr7	2101	120677619	120677631	Mosmo	3	-0.771763	0.48902	-0.141745
chr11	723	64979037	64979074	Elac2	3	-0.949221	0.490103	-0.117695
chrX	657	101254527	101254528	Foxo4	3	-1.90383	0.490103	-0.200751
chr19	952	60874555	60874556	Prdx3	3	-0.508707	0.490136	-0.0814788
chr11	1266	88204387	88204424	Mrps23	3	0.00382717	0.492164	0.000999433
chr14	233	21750530	21751552	Samd8	3	-0.103313	0.492393	-0.0687906
chr16	846	91406234	91406235	Il10rb	3	-0.277229	0.492393	-0.12438
chr5	1115	114100314	114100315	Usp30	3	-1.55725	0.492541	-0.144286
chr11	1959	117969185	117969186	Socs3	3	-0.411493	0.493106	-0.435418
chr11	48	4704341	4704342	Uqcr10	3	-0.17249	0.493193	-0.092128
chr11	1059	78080382	78080383	Eral1	3	-1.28191	0.494011	-0.127968
chrX	974	152001844	152001845	Hsd17b10	3	-0.876973	0.494468	-0.123098
chr11	69	5788487	5788530	Dbnl	3	-0.242673	0.494631	-0.140124
chr4	928	117682272	117682273	Dmap1	3	-1.52289	0.494631	-0.0821648
chr5	1146	115119345	115119346	Acads	3	-1.62129	0.494631	-0.124669
chr7	1335	73555919	73558248	1810026B05Rik	3	-0.122767	0.494631	-0.319772
chr9	916	64281602	64281607	Tipin	3	2.16172	0.494631	0.193674
chrX	398	57281593	57338729	Arhgef6	3	0.51105	0.494631	0.509227
chr14	725	52305127	52305128	Mettl3	3	-1.85334	0.495211	-0.169057
chrX	630	98148768	98148769	Ar	3	-0.498163	0.498185	-0.223476
chr2	1941	154791095	154791157	Raly	3	-0.454367	0.4982	-0.264571
chr15	316	57694664	57694665	Zhx2	3	-0.381309	0.498205	-0.377561
chr17	594	32284788	32284789	Gm26549	3	-1.29938	0.499523	-0.121895
chr9	1426	107563254	107563370	Tusc2	3	-1.59246	0.499523	-0.0954416
chr10	948	82622925	82623228	1190007I07Rik	3	-1.29966	0.500185	-0.118602
chr14	1056	56811463	56811716	Zmym5	3	0.678837	0.500185	0.395701
chr14	1102	60768133	60768134	C1qtnf9	3	1.59096	0.500185	0.0906227
chr17	1037	47924399	47924645	Foxp4	3	1.1303	0.500185	0.270923
chr3	1200	122728946	122729570	Pde5a	3	1.91242	0.500185	0.156808
chr7	2270	127993866	127993867	Pycard	3	0.0241148	0.500444	0.0173183
chr16	224	18876538	18876862	Mrpl40	3	-0.466972	0.500886	-0.0776922
chr10	1476	128549101	128549305	Rpl41	3	-0.0656912	0.50109	-0.772951
chr11	1569	100574903	100574904	Cnp	3	-0.287762	0.50109	-0.12302
chrX	880	136993154	136993298	Zcchc18	3	-0.866168	0.50109	-0.0900385
chr8	170	15011024	15011025	Kbtbd11	3	-0.283581	0.501872	-0.209864
chr1	1032	132067910	132067965	Mfsd4a	3	-0.442196	0.502958	-0.0666375
chr1	1178	144004031	144004161	Rgs2	3	-0.269438	0.502958	-0.219713
chr1	1724	189922362	189922363	Smyd2	3	-1.14559	0.502958	-0.154963
chr10	1045	91123954	91124059	Slc25a3	3	-0.143305	0.503843	-0.284454
chr3	870	97658211	97658212	Prkab2	3	1.17733	0.503843	0.133369
chr3	1265	130709443	130709444	Ostc	3	-0.370114	0.503843	-0.137357
chr7	679	28766734	28767254	Sirt2	3	-0.396319	0.503843	-0.10021
chr16	927	96127603	96127729	Hmgn1	3	-0.455444	0.504004	-0.209442
chr7	658	28378979	28378980	Gm44710	3	-0.367198	0.504004	-0.0237553
chr2	568	44756436	44927236	Gtdc1	3	0.394784	0.505109	0.730827
chr13	882	64129310	64129368	Slc35d2	3	1.50868	0.506481	0.159044
chr5	506	52834011	52834012	Anapc4	3	0.737258	0.506481	0.334014
chr17	680	34187763	34187764	Psmb9	3	0.0317613	0.507925	0.0169629
chr19	62	4397076	4398285	Kdm2a	3	-0.185844	0.507925	-0.326945
chr12	440	65073928	65074007	Fkbp3	3	0.0421472	0.508245	0.0234168
chr12	879	102757966	102757967	Ubr7	3	-0.182668	0.508245	-0.0335032
chr18	137	24470868	24470869	2700062C07Rik	3	-0.474263	0.508245	-0.0538741
chr8	1365	117158134	117158135	Gan	3	-1.32625	0.508245	-0.0911024
chr11	918	72301629	72301639	Xaf1	3	-0.771226	0.508625	-0.114691
chr7	705	29238328	29238452	Yif1b	3	-1.19574	0.508625	-0.103464
chr5	792	92083237	92083719	G3bp2	3	-0.0430499	0.509396	-0.061941
chr4	1228	132639045	132639056	Eya3	3	0.797801	0.509946	0.374046
chr6	1422	124712335	124712336	Phb2	3	-0.0510285	0.509946	-0.0245116
chr9	180	21149981	21149982	Cdc37	3	-0.306571	0.509946	-0.247767
chrX	504	74023744	74023918	Irak1	3	-0.347851	0.509946	-0.161086
chr1	1758	191906766	191906767	Slc30a1	3	-0.332893	0.510567	-0.0398894
chr11	135	17051817	17051818	Cnrip1	3	-0.919762	0.510567	-0.165676
chr14	1409	101608485	101609033	Tbc1d4	3	1.40694	0.510627	0.281937
chr19	817	47090767	47090768	Pdcd11	3	-0.388995	0.510627	-0.17598
chr4	815	108847784	108847785	Kti12	3	-1.29959	0.510627	-0.122219
chr17	1016	47010519	47010532	Ubr2	3	-0.0585493	0.511167	-0.226922
chr2	66	9878599	9878600	Gata3	3	-0.263493	0.511568	-0.147953
chr2	2218	168230621	168230622	Mocs3	3	0.0803288	0.514389	0.00615542
chr11	121	11890407	11898144	Ddc	3	0.949818	0.515883	0.0705862
chrX	659	101268254	101268255	Il2rg	3	-0.13297	0.515883	-0.352154
chr9	1729	122117299	122117303	Snrk	3	-0.320775	0.516062	-0.135304
chr10	832	80115802	80125375	Stk11	3	0.766892	0.51621	0.31588
chr7	2485	141266420	141266481	Irf7	3	-0.0193161	0.51621	-0.0061713
chr14	1070	57664955	57665430	Xpo4	3	0.908634	0.516327	0.624046
chr16	310	23107443	23107792	Eif4a2	3	-0.17246	0.519226	-0.351494
chr11	1730	106066060	106066061	Taco1	3	-0.59893	0.519984	-0.368329
chr17	1323	79896122	79896123	Atl2	3	-0.205944	0.520851	-0.163606
chr19	212	7295446	7341819	Mark2	3	-0.126029	0.520851	-0.183916
chr4	1230	132757251	132757252	Smpdl3b	3	1.27342	0.522346	0.389348
chr1	20	6487230	6737575	St18	3	5.66457	0.523016	0.0994461
chr1	51	13372438	13374083	Ncoa2	3	0.2857	0.523016	0.83929
chr1	154	34439850	34439851	Imp4	3	-0.308192	0.523016	-0.0802088
chr1	540	74284929	74332610	Pnkd	3	-0.34709	0.523016	-0.102713
chr1	621	79858695	79858696	Serpine2	3	4.47706	0.523016	0.0425408
chr1	781	91321100	91321101	Gm17090	3	-4.2405	0.523016	-0.0358049
chr1	934	119526159	119526160	Tmem185b	3	-1.68557	0.523016	-0.062813
chr1	994	130437190	130437191	Gm15675	3	-3.80141	0.523016	-0.0258848
chr1	1427	169531410	169531464	Nuf2	3	3.89455	0.523016	0.0277445
chr1	1433	169969408	169969409	3110045C21Rik	3	-4.13377	0.523016	-0.033109
chr1	1538	173630916	173630917	Ifi209	3	-0.13705	0.523016	-0.0758804
chr10	675	75860239	75860240	Mif	3	0.167359	0.523016	0.161977
chr10	800	79689019	79689020	Gzmm	3	-0.842658	0.523016	-0.222911
chr10	903	81266933	81266934	Mrpl54	3	-0.523589	0.523016	-0.157384
chr10	1219	111473222	111480617	Nap1l1	3	-0.173158	0.523016	-0.162352
chr10	1452	128194456	128194457	Gls2	3	-4.7969	0.523016	-0.0535957
chr10	1480	128626746	128626747	Rps26	3	-0.0106464	0.523016	-0.0759709
chr11	77	5955692	5955693	Ykt6	3	-0.814775	0.523016	-0.117366
chr11	352	46147115	46147116	Gm16033	3	-3.90856	0.523016	-0.0280348
chr11	540	57649493	57649494	4933424L21Rik	3	-5.3454	0.523016	-0.0793125
chr11	836	69913887	69914192	Gps2	3	-0.286457	0.523016	-0.162786
chr11	1208	84916365	84916366	Znhit3	3	-1.54615	0.523016	-0.0753019
chr11	1386	96766801	96766802	Gm11537	3	-4.2222	0.523016	-0.0353283
chr11	1592	101119937	101119938	Tubg1	3	-1.52592	0.523016	-0.0697169
chr11	1896	116024503	116027962	H3f3b	3	0.0137594	0.523016	0.0991704
chr12	203	28623259	28623330	Colec11	3	4.15082	0.523016	0.0335265
chr12	307	40199314	40199490	Lsmem1	3	-1.00941	0.523016	-0.0696044
chr12	1078	113074501	113074756	Tex22	3	-4.01926	0.523016	-0.03043
chr13	151	20794112	20794135	Aoah	3	5.3649	0.523016	0.0804188
chr13	186	21753826	21753827	Hist1h2ak	3	4.37832	0.523016	0.0395945
chr13	957	67500502	67500555	Zfp58	3	-4.68932	0.523016	-0.0496007
chr13	1365	112927397	112927398	Mtrex	3	0.359768	0.523016	0.472251
chr13	1383	113794504	113794622	Arl15	3	0.610481	0.523016	1.45783
chr14	163	15770098	15773689	Gm31804	3	-4.15943	0.523016	-0.0337391
chr14	248	24082120	24082121	AC163638.2	3	-4.03543	0.523016	-0.0307955
chr14	288	26357546	26362631	4933413J09Rik	3	-3.53299	0.523016	-0.0211508
chr14	1057	56811988	56811989	2410022M11Rik	3	-1.65557	0.523016	-0.0924701
chr14	1355	79481519	79481520	Wbp4	3	-0.696937	0.523016	-0.245531
chr14	1371	84443562	84443563	Pcdh17	3	-4.37336	0.523016	-0.0394516
chr15	607	79028449	79028450	H1f0	3	5.50779	0.523016	0.0889997
chr15	639	79742697	79742698	Gm16576	3	2.46562	0.523016	0.158423
chr15	647	80012330	80012331	Gm41361	3	-4.32132	0.523016	-0.0379833
chr15	711	82380256	82380257	Cyp2d22	3	-3.74413	0.523016	-0.0247995
chr15	748	84192240	84192241	Samm50	3	-0.263192	0.523016	-0.0757632
chr15	1020	100761746	100781254	Slc4a8	3	4.3899	0.523016	0.0399298
chr15	1117	103240431	103240494	Hnrnpa1	3	-0.100532	0.523016	-0.174483
chr16	850	91547071	91547072	Ifngr2	3	-4.19561	0.523016	-0.0346467
chr16	855	91647505	91647885	Son	3	-0.0394612	0.523016	-0.170634
chr17	4	3326572	3397207	Tiam2	3	4.78657	0.523016	0.053199
chr17	57	8355991	8372396	T2	3	5.09396	0.523016	0.066307
chr17	156	17411992	17411993	Gm26873	3	4.33932	0.523016	0.0384851
chr17	291	24251408	24251409	Ccnf	3	-4.29938	0.523016	-0.0373797
chr17	296	24426640	24426991	Eci1	3	-1.08215	0.523016	-0.0950417
chr17	370	25727409	25727419	Chtf18	3	-4.06031	0.523016	-0.0313661
chr17	445	27354110	27354111	Gm49794	3	-3.9225	0.523016	-0.0283264
chr17	641	33781829	33781830	Angptl4	3	3.76734	0.523016	0.025234
chr17	685	34238902	34238946	H2-Ob	3	-2.10527	0.523016	-0.0916972
chr17	1253	71310958	71311556	Emilin2	3	-4.73666	0.523016	-0.0513222
chr17	1254	71315428	71315429	4930471L23Rik	3	-4.29892	0.523016	-0.0373671
chr18	21	5591863	5591864	Zeb1	3	-0.252216	0.523016	-1.09289
chr18	233	35703120	35703121	Dnajc18	3	-0.848717	0.523016	-0.0822326
chr18	551	61911822	61911824	Ablim3	3	5.47243	0.523016	0.0867962
chr19	22	3905229	3907133	Tcirg1	3	-0.918931	0.523016	-0.104437
chr19	99	5295195	5295196	Gm50203	3	3.09224	0.523016	0.0150564
chr19	140	5828011	5845478	Neat1	3	-0.38265	0.523016	-0.317026
chr19	734	44107476	44107480	Chuk	3	-0.539493	0.523016	-0.298046
chr2	222	25428702	25428703	Abca2	3	-1.07592	0.523016	-0.30018
chr2	293	26973415	26973493	Adamts13	3	4.64255	0.523016	0.0479548
chr2	386	30834971	30845059	Prrx2	3	-4.98068	0.523016	-0.0611485
chr2	449	32876113	32876114	Fam129b	3	4.43024	0.523016	0.0411188
chr2	567	44065323	44065324	Arhgap15os	3	-4.74865	0.523016	-0.0517671
chr2	805	75704769	75704770	E030042O20Rik	3	-3.96703	0.523016	-0.029277
chr2	1536	125673501	125723387	Shc4	3	-3.93704	0.523016	-0.0286335
chr2	1555	127133953	127133954	Ncaph	3	-4.64153	0.523016	-0.0479193
chr2	1632	130563741	130563742	Mrps26	3	-0.297838	0.523016	-0.0944384
chr2	2080	163419794	163419795	2900093K20Rik	3	-0.6044	0.523016	-0.0757347
chr2	2343	177921814	177925613	Zfp972	3	4.21397	0.523016	0.0351161
chr2	2408	181424387	181459426	Zbtb46	3	1.67081	0.523016	0.0895848
chr3	41	13471681	13946411	Ralyl	3	4.9287	0.523016	0.0589141
chr3	865	97158776	97158777	Acp6	3	-1.77073	0.523016	-0.0961014
chr3	1198	122619714	122619715	Fnbp1l	3	-4.85771	0.523016	-0.0559889
chr3	1423	145924261	145924262	Bcl10	3	-0.712386	0.523016	-0.3544
chr4	215	41723162	41723170	Dctn3	3	-0.458476	0.523016	-0.148824
chr4	400	55532465	55532466	Klf4	3	-0.471173	0.523016	-0.479864
chr4	708	100776674	100776675	Cachd1	3	5.50787	0.523016	0.089005
chr4	1232	132796386	132796387	Themis2	3	4.89485	0.523016	0.0575014
chr4	1718	155839725	155839726	Mxra8	3	4.33636	0.523016	0.0384022
chr5	447	43662345	43662346	Cc2d2a	3	3.74127	0.523016	0.0247464
chr5	615	72647794	72647795	Nipal1	3	1.00677	0.523016	0.100461
chr5	627	73338557	73338992	Ociad2	3	4.98878	0.523016	0.0615041
chr5	647	75044773	75044774	Chic2	3	-0.647754	0.523016	-0.198586
chr5	776	90903870	90903873	Cxcl2	3	4.22424	0.523016	0.0353811
chr5	798	92309893	92310024	Sdad1	3	0.54944	0.523016	0.19409
chr5	852	96997363	96997364	Gm9484	3	-4.63701	0.523016	-0.0477633
chr5	1433	130002864	130003049	Gusb	3	-0.376715	0.523016	-0.0826196
chr5	1554	137510252	137510253	Gm8066	3	5.30101	0.523016	0.0768483
chr5	1723	145140237	145140238	Pdap1	3	0.0879186	0.523016	0.0346318
chr6	3	3399571	3399572	Samd9l	3	-0.197495	0.523016	-0.163618
chr6	939	83125028	83125431	Ino80b	3	-0.69612	0.523016	-0.214363
chr6	1155	97179121	97179122	Tmf1	3	0.940814	0.523016	0.431397
chr6	1264	114921820	114921821	Vgll4	3	-0.167511	0.523016	-0.447786
chr6	1456	125215550	125215581	Vamp1	3	-1.74717	0.523016	-0.200563
chr6	1508	128359356	128362868	Rhno1	3	-0.638755	0.523016	-0.0881202
chr7	22	3666251	3666252	Gm15929	3	4.22384	0.523016	0.0353709
chr7	262	15999494	16047921	Bicra	3	-0.209753	0.523016	-0.125094
chr7	800	31126843	31127003	Scn1b	3	-4.30376	0.523016	-0.0374994
chr7	885	37769623	37772875	Zfp536	3	-4.0967	0.523016	-0.0322183
chr7	892	38228015	38228016	Plekhf1	3	3.65385	0.523016	0.0231737
chr7	1321	72306607	72306608	Mctp2	3	0.586401	0.523016	1.59106
chr7	1666	101347983	101347984	Gm45620	3	-4.64129	0.523016	-0.047911
chr7	2258	127800603	127800916	Hsd3b7	3	4.36963	0.523016	0.0393446
chr7	2285	128412340	128412341	Gm15503	3	-4.33964	0.523016	-0.0384942
chr8	161	13907802	13907803	Fbxo25	3	1.3714	0.523016	0.0607299
chr8	949	85060459	85060460	A230103J11Rik	3	5.49793	0.523016	0.08838
chr8	1065	94037197	94037291	Ogfod1	3	-0.931006	0.523016	-0.131546
chr8	1489	123411423	123411590	Tubb3	3	3.44853	0.523016	0.0198344
chr9	329	35176058	35176061	Dcps	3	0.174148	0.523016	0.0419889
chr9	333	35211154	35211155	Srpr	3	-0.603718	0.523016	-0.50302
chr9	524	42264199	42264256	Sc5d	3	-0.538571	0.523016	-0.0437039
chr9	879	61372192	61372193	Gm10655	3	-4.3909	0.523016	-0.0399586
chr9	1194	88731913	88731914	Bcl2a1d	3	2.89667	0.523016	0.209491
chr9	1611	114978568	115088841	Osbpl10	3	-4.27796	0.523016	-0.0367993
chrX	297	38600654	38600655	Mcts1	3	-0.0198966	0.523016	-0.0065664
chrX	379	56136571	56136572	3830403N18Rik	3	3.84289	0.523016	0.0266982
chrX	1058	164027996	164027997	Car5b	3	2.00961	0.523016	0.133365
chr1	208	37720084	37720085	2010300C02Rik	3	-1.43089	0.523409	-0.0600126
chr6	48	8509599	8537816	Glcci1	3	1.40771	0.523409	0.648177
chr6	248	38551333	38551803	Luc7l2	3	0.164712	0.523409	1.43525
chr7	1692	102267805	102268327	Stim1	3	-0.299429	0.524173	-0.84255
chr12	469	69372149	69372150	Arf6	3	0.0129189	0.524367	0.0125334
chr2	1927	154372718	154373010	Cdk5rap1	3	1.58651	0.524367	0.200837
chr5	564	65697855	65698168	Pds5a	3	-0.24899	0.524367	-0.449631
chr9	59	13246967	13246979	Ccdc82	3	0.647117	0.524367	0.301293
chr9	551	44043383	44045944	Thy1	3	-0.0103035	0.524367	-0.0303544
chr9	1471	108339053	108339276	Gpx1	3	-0.371555	0.524367	-0.196467
chr6	977	85137755	85137766	Spr	3	-0.797673	0.526613	-0.128985
chr10	86	13324288	13474412	Phactr2	3	2.44786	0.527837	0.271107
chr7	1423	80901268	80901269	Wdr73	3	-0.665275	0.527837	-0.11419
chr1	1658	183297048	183297405	Aida	3	-0.378113	0.528637	-0.0746261
chr8	42	4493198	4493199	Cers4	3	0.785441	0.528637	0.311496
chr11	685	62359790	62457332	Ncor1	3	0.384537	0.528707	1.88787
chr11	1032	76847017	76847018	Cpd	3	0.676955	0.528707	0.0717174
chr13	978	68582103	68582121	Mtrr	3	-1.49691	0.528707	-0.0857874
chr3	1266	130730333	130730398	Rpl34	3	-0.021784	0.528707	-0.224157
chr5	1253	120812513	120812514	Oas1c	3	-1.28136	0.528707	-0.106406
chrX	503	73966350	73966357	Hcfc1	3	-0.512355	0.530997	-0.100058
chr3	1284	132683883	132684122	Aimp1	3	-0.47841	0.531336	-0.160629
chr17	675	34122831	34135654	H2-DMa	3	-1.2294	0.531573	-0.218529
chrX	309	42502496	42502654	Sh2d1a	3	-0.370913	0.532808	-0.204664
chr11	1766	107428275	107428276	Gm11714	3	-1.57207	0.533131	-0.0853196
chr13	347	28516780	28885620	2610307P16Rik	3	-0.795301	0.533857	-0.111725
chr4	709	101068982	101068983	Raver2	3	-0.491422	0.534341	-0.124611
chr5	1598	138263339	138263994	Map11	3	-0.464903	0.5351	-0.0780439
chr10	1393	127030798	127030840	Tsfm	3	-0.679383	0.536707	-0.0715109
chr11	841	69981155	69981156	Ctdnep1	3	-0.850841	0.536707	-0.134958
chr2	2286	174110348	174110349	Npepl1	3	-0.260355	0.536707	-0.0502676
chr11	813	69672316	69672317	Eif4a1	3	-0.152173	0.536863	-0.272019
chr12	350	51348060	51348372	G2e3	3	0.900522	0.53732	0.153207
chrX	1022	157598649	157598715	Mbtps2	3	-0.373852	0.53732	-0.0948537
chr17	720	34898468	34898971	Ehmt2	3	-0.0376685	0.538377	-0.00921634
chr12	1020	111166369	111166548	Traf3	3	0.488788	0.538599	0.927586
chr4	558	82859672	82859958	Zdhhc21	3	0.385456	0.538599	0.0984574
chr10	1205	108162192	108162400	Ppp1r12a	3	0.185714	0.539414	1.63861
chr4	884	116075268	116075269	Lrrc41	3	1.13007	0.539414	0.213659
chr4	1458	141874919	141874920	Efhd2	3	-0.114789	0.540654	-0.0861037
chr8	1254	106893650	106893651	Utp4	3	0.445353	0.541818	0.140246
chr7	643	28050047	28050101	Psmc4	3	0.000231575	0.542653	6.88717e-05
chr6	838	71271676	71282280	Krcc1	3	-0.543412	0.543122	-0.123167
chr5	390	36464997	36464998	Grpel1	3	-0.923984	0.544209	-0.18701
chr1	1618	180726042	180726043	Acbd3	3	-0.228518	0.545123	-0.116102
chr3	368	63964371	63964768	Slc33a1	3	0.994872	0.545603	0.0877175
chr6	1432	124829434	124829484	Usp5	3	-0.510733	0.545603	-0.074615
chr17	213	21488997	21491256	Zfp53	3	-0.480053	0.55101	-0.147015
chr17	1338	80728023	80728093	Map4k3	3	0.538928	0.55101	0.192744
chr19	129	5688148	5688908	Pcnx3	3	-0.736397	0.55101	-0.132233
chr9	1117	80066902	80067493	Senp6	3	-0.0518392	0.55101	-0.0841527
chr1	1088	134494647	134494648	Rabif	3	-1.08948	0.553095	-0.225306
chr6	57	13069838	13069839	Tmem106b	3	-0.941872	0.553216	-0.112199
chr13	90	14039637	14039638	Tbce	3	0.690651	0.55372	0.224645
chr10	30	7663302	7663608	Pcmt1	3	-0.0182496	0.554054	-0.00730867
chr18	25	6213912	6213913	Gm17036	3	-0.87152	0.554054	-0.149324
chr4	1515	145315146	145315147	Tnfrsf8	3	-2.15041	0.554054	-0.0502368
chr6	1273	115544663	115544664	Tsen2	3	-2.66043	0.554054	-0.0899298
chr7	287	16815888	16816317	Strn4	3	0.730415	0.554054	0.141469
chrX	980	152342424	152342425	Tspyl2	3	-1.03775	0.554488	-0.196802
chr11	390	49244190	49250512	Mgat1	3	-0.672373	0.554596	-0.0946222
chr14	222	20793965	20794088	Camk2g	3	0.527483	0.554596	0.425151
chr15	255	43282718	43282719	Eif3e	3	-0.30112	0.554596	-0.47779
chr17	518	29264185	29264186	Ppil1	3	-0.137348	0.554596	-0.0171801
chr17	1102	55878929	55878930	Zfp119a	3	-1.85882	0.554596	-0.0668779
chr2	2296	174643533	174643534	Zfp831	3	0.607441	0.554596	0.555196
chr2	2420	181691816	181693977	Rgs19	3	-0.479092	0.554596	-0.0897932
chr5	1355	124328088	124328098	2810006K23Rik	3	-0.433311	0.554596	-0.0273998
chr5	1652	140705010	140705066	Brat1	3	-1.89791	0.554596	-0.0703925
chr6	145	29467717	29468068	Atp6v1f	3	-0.164187	0.554596	-0.11996
chr6	839	71322787	71322788	Cd8b1	3	-0.377946	0.554596	-0.362601
chr6	1157	97210688	97210689	Arl6ip5	3	-0.106925	0.554596	-0.24958
chr8	1092	94857449	94857518	Polr2c	3	-0.623168	0.554596	-0.125032
chr9	631	45936057	45936058	Tagln	3	-1.18892	0.554596	-0.0388406
chr6	1440	124917945	124917946	Ptms	3	-1.31922	0.555083	-0.0706441
chr5	1630	139775637	139775673	Ints1	3	-0.91632	0.555758	-0.137718
chr8	927	84822822	84822823	Dand5	3	-2.0483	0.555758	-0.0883844
chr1	1677	184845880	184845881	Marc2	3	-0.293047	0.557311	-0.106465
chr18	519	60376028	60382683	Iigp1	3	-0.417523	0.557311	-0.0570233
chr2	1578	128126037	128126050	Bcl2l11	3	-0.175272	0.557311	-0.283786
chr2	600	52072831	52072832	Rif1	3	0.452032	0.55795	0.462504
chr16	63	8672154	8672155	Carhsp1	3	1.35286	0.55924	0.0936391
chr19	201	6996036	6996117	Nudt22	3	-1.69335	0.55924	-0.0859938
chr8	1542	126475064	126475065	Tarbp1	3	1.51632	0.559604	0.205566
chr3	1289	133091839	133091840	Ints12	3	-1.38567	0.559921	-0.0656929
chr16	292	21947551	21947552	Tmem41a	3	-1.47052	0.560603	-0.0546212
chr7	636	27807195	27810813	Zfp626	3	-1.45542	0.560603	-0.0595023
chr1	323	51987147	52008243	Stat4	3	-0.101558	0.560616	-0.515059
chr16	817	90284307	90284503	Scaf4	3	-0.0928852	0.560616	-0.123663
chr17	1329	80224440	80224441	Gemin6	3	-0.619731	0.560616	-0.0277167
chr2	1674	132263147	132285939	Cds2	3	-0.43018	0.560616	-0.24895
chr4	498	63544771	63544772	Atp6v1g1	3	-0.213579	0.560616	-0.0577477
chr5	1110	113908757	113908758	Coro1c	3	0.89462	0.560616	0.511118
chr6	1552	129643336	129643337	Klrc3	3	0.846435	0.560616	0.02216
chr7	647	28169709	28169710	Fbl	3	-0.341699	0.560616	-0.193383
chr8	716	70506736	70506752	Rex1bd	3	-0.590338	0.560616	-0.119275
chr9	1590	113930933	113931654	Ubp1	3	0.367836	0.560616	0.265024
chr15	624	79346620	79348064	Maff	3	-0.684165	0.561055	-0.336724
chr1	1625	180904292	180904293	Pycr2	3	-0.302648	0.561377	-0.0471817
chr14	301	27114898	27336066	Arhgef3	3	0.382684	0.561377	0.968538
chr3	180	36000677	36000678	Mccc1	3	1.0164	0.561377	0.0811456
chr7	802	31151013	31151082	Gramd1a	3	-0.330365	0.561377	-0.228924
chr9	851	59617283	59617286	Parp6	3	-1.12574	0.562018	-0.125053
chr9	904	63757993	63757994	Smad3	3	-0.149991	0.562018	-0.280316
chr11	383	49064203	49064204	Tgtp2	3	-1.4548	0.562188	-0.109825
chrX	697	103622499	103623790	Ftx	3	0.872414	0.562631	0.430494
chr11	1876	115535816	115536276	Sumo2	3	-0.144358	0.56492	-0.134816
chr19	251	8880922	8880923	Uqcc3	3	-0.796011	0.56492	-0.173558
chr14	1442	105681827	105681828	Gm10076	3	0.00401617	0.565867	0.0132526
chr5	1354	124327851	124327972	Mphosph9	3	-0.631469	0.567031	-0.318823
chr6	485	51469771	51469894	Hnrnpa2b1	3	-0.0917102	0.567127	-0.272092
chr2	32	4881563	4882245	Sephs1	3	-1.08028	0.567236	-0.177452
chr5	1307	123015073	123015074	Orai1	3	-0.274708	0.567236	-0.430321
chr6	1047	87851029	87851106	Cnbp	3	-0.144577	0.567236	-0.320529
chr18	492	56707812	56707813	Lmnb1	3	1.0565	0.567609	0.550874
chr7	1257	66079648	66079961	Selenos	3	-0.198809	0.567609	-0.119736
chr11	1991	119393099	119478057	Rnf213	3	-0.337901	0.567674	-0.392636
chr6	984	85451513	85452092	Cct7	3	-0.220098	0.567674	-0.161792
chr3	1139	115887836	115888183	Dph5	3	-0.560553	0.568664	-0.303749
chr11	2053	120784274	120784515	Gps1	3	-0.583059	0.569294	-0.0739505
chr2	1424	119208794	119208795	Dnajc17	3	1.53243	0.569294	0.23653
chr5	1158	115348980	115348981	Cox6a1	3	-0.223481	0.570416	-0.268103
chr19	597	34550709	34550710	Ifit2	3	-0.602764	0.572491	-0.0715928
chr17	53	8283761	8296370	Mpc1	3	-1.16723	0.575054	-0.259088
chr1	1163	139422381	139422382	Zbtb41	3	0.553451	0.57573	0.0900345
chr4	217	41741358	41741359	Sigmar1	3	-2.2887	0.576095	-0.10983
chr16	513	38713273	38713274	Arhgap31	3	1.06863	0.57653	0.420772
chr8	769	71610997	71610998	Colgalt1	3	0.521822	0.577712	0.113595
chr10	24	6758505	6788837	Oprm1	3	-0.144702	0.577787	-0.13624
chr18	506	57878677	57878678	Slc12a2	3	0.696881	0.577787	0.0922542
chr18	634	67800106	67800107	Cep192	3	0.519278	0.577787	0.421304
chr2	1387	117342708	117343001	Rasgrp1	3	-0.140186	0.577787	-0.132328
chr4	791	107879754	107879755	Magoh	3	0.0222806	0.577787	0.012285
chr4	1106	127021323	127021324	Sfpq	3	-0.0745454	0.577787	-0.284713
chr5	1150	115235835	115235836	Pop5	3	-0.697179	0.577787	-0.180222
chr6	1134	92184032	92184033	Mrps25	3	-1.13072	0.577787	-0.131047
chr8	749	71366847	71367217	Use1	3	-0.130914	0.577787	-0.0880078
chr9	1385	106368631	106368632	Dusp7	3	-2.32134	0.577787	-0.124529
chr12	394	55492646	55492647	Nfkbia	3	-0.0684421	0.577878	-0.548324
chr1	168	35651296	35651297	Gm37068	3	-2.80966	0.577989	-0.0553964
chr1	688	86045862	86045863	2810459M11Rik	3	-2.61781	0.577989	-0.0475615
chr1	1234	153425161	153425162	Shcbp1l	3	-2.65277	0.577989	-0.0486746
chr12	875	102612679	102612680	Gm20069	3	-1.22866	0.577989	-0.141771
chr2	385	30830332	30830333	Asb6	3	-1.14957	0.577989	-0.166818
chr3	971	103791074	103791563	Hipk1	3	-0.390574	0.577989	-0.371157
chr3	1149	116423985	116428745	Cdc14a	3	0.973521	0.577989	0.44398
chr1	726	87853286	87853287	Dgkd	3	0.677998	0.579962	0.708686
chr1	1240	153740348	153740349	Rgs16	3	1.23344	0.579962	0.131806
chr1	1377	164863132	164863358	Gm20743	3	-3.63234	0.579962	-0.0669556
chr1	1621	180813546	180813943	H3f3a	3	-0.0463195	0.579962	-0.138296
chr10	542	62449737	62449738	Supv3l1	3	0.572596	0.579962	0.20162
chr10	698	76531606	76531607	Lss	3	2.44457	0.579962	0.052862
chr10	753	78069301	78069302	Icosl	3	2.45094	0.579962	0.199815
chr10	880	80855208	80855209	Lsm7	3	-0.431806	0.579962	-0.0539769
chr11	27	3963974	3963975	Pes1	3	-0.375504	0.579962	-0.0607935
chr11	188	23497756	23497783	1700030C12Rik	3	1.66266	0.579962	0.0432516
chr11	487	53519745	53519927	Sept8	3	3.99073	0.579962	0.0752145
chr11	587	58847157	58859433	Gm12258	3	2.16781	0.579962	0.0969881
chr11	1063	78176710	78178762	Tlcd1	3	-2.28844	0.579962	-0.0447206
chr11	1104	79530588	79530589	Evi2	3	-1.39026	0.579962	-0.0863884
chr11	1278	88970251	88973935	Coil	3	0.701446	0.579962	0.156626
chr11	1906	116238076	116238077	Evpl	3	-2.27245	0.579962	-0.0383143
chr11	2046	120713731	120713738	Cenpx	3	-0.326406	0.579962	-0.0611362
chr12	462	69198428	69198429	Dnaaf2	3	1.47235	0.579962	0.0903325
chr12	751	87147901	87147902	Pomt2	3	-3.13883	0.579962	-0.063488
chr12	871	102423768	102439813	Lgmn	3	-4.29779	0.579962	-0.0624263
chr12	972	108275132	108275425	Ccdc85c	3	1.19838	0.579962	0.0247992
chr12	1017	110978254	110979040	Ankrd9	3	-2.01945	0.579962	-0.0375798
chr13	126	19184973	19184974	Tcrg-V4	3	1.51745	0.579962	0.0373096
chr13	148	20090618	20111512	Elmo1	3	0.182869	0.579962	1.84942
chr13	287	23762385	23762386	Hist1h3a	3	-3.78621	0.579962	-0.0683252
chr13	311	24937660	24937661	Aldh5a1	3	-1.66293	0.579962	-0.0243385
chr13	1155	93771629	93771630	Arsb	3	0.529501	0.579962	0.468121
chr14	113	7994572	7994573	Dnase1l3	3	5.28242	0.579962	0.182549
chr14	968	54860489	54864158	Homez	3	-2.81829	0.579962	-0.0556552
chr14	1503	121698416	121797837	Dock9	3	-0.336472	0.579962	-0.256263
chr15	376	64312638	64382919	Asap1	3	0.501366	0.579962	1.12012
chr15	530	76710466	76710533	Recql4	3	-3.57257	0.579962	-0.057825
chr15	532	76722172	76722173	Lrrc24	3	1.37358	0.579962	0.0281903
chr15	660	80572593	80623483	Grap2	3	-0.118234	0.579962	-0.518369
chr15	661	80671846	80671847	Fam83f	3	-2.15586	0.579962	-0.172005
chr16	31	4726362	4756903	Hmox2	3	-0.539249	0.579962	-0.131275
chr16	552	45224314	45224337	Btla	3	-0.583421	0.579962	-0.177593
chr16	815	89818351	90143769	Tiam1	3	1.59004	0.579962	0.140799
chr17	34	6948355	6948682	Rsph3b	3	1.45262	0.579962	0.113592
chr17	294	24413623	24414542	D330041H03Rik	3	-1.42211	0.579962	-0.0760569
chr17	666	34028041	34028056	H2-Ke6	3	0.0930601	0.579962	0.0527243
chr17	1377	85028375	85028376	Slc3a1	3	1.24835	0.579962	0.0698042
chr18	653	70053587	70141605	Rab27b	3	-3.53471	0.579962	-0.0683256
chr19	41	4121574	4125858	Aip	3	-0.092778	0.579962	-0.0369436
chr19	81	4906619	4906628	Bbs1	3	2.11992	0.579962	0.0280371
chr19	194	6940838	6942450	Gpr137	3	-2.57157	0.579962	-0.0895441
chr19	679	41206773	41206835	Tll2	3	-2.55083	0.579962	-0.0872888
chr19	908	57360774	57360775	B230217O12Rik	3	1.76076	0.579962	0.125137
chr2	1750	144368982	144368999	Kat14	3	0.645322	0.579962	0.0495502
chr2	1756	144594053	144594054	Smim26	3	0.239726	0.579962	0.0366541
chr2	1825	150904740	150904741	Abhd12	3	0.733296	0.579962	0.249602
chr2	1884	152687034	152687035	Mcts2	3	-3.3621	0.579962	-0.0549876
chr2	2264	172458595	172458596	Gcnt7	3	2.15801	0.579962	0.0470169
chr2	2414	181592802	181592803	Zfp512b	3	-1.04498	0.579962	-0.113484
chr4	46	11191353	11191730	Ccne2	3	1.44935	0.579962	0.091914
chr4	777	107253902	107253925	Hspb11	3	-2.76776	0.579962	-0.0379695
chr4	1727	155962317	155962318	C1qtnf12	3	2.66308	0.579962	0.0686443
chr5	751	88675665	88676171	Grsf1	3	-1.19693	0.579962	-0.171584
chr5	797	92290051	92290052	Gm43599	3	-2.63979	0.579962	-0.0592292
chr5	1469	134639346	134639490	Eif4h	3	-0.29047	0.579962	-0.248857
chr5	1518	136136073	136136074	Lrwd1	3	-0.43099	0.579962	-0.0545044
chr5	1639	140321551	140321552	Mad1l1	3	0.741152	0.579962	0.345495
chr5	1743	146194808	146194809	B230303O12Rik	3	-2.61171	0.579962	-0.0730707
chr6	2	3346049	3346097	Gm20559	3	-0.74663	0.579962	-0.296593
chr6	598	59024339	59024549	Fam13a	3	-2.31219	0.579962	-0.0378732
chr6	849	71632685	71632990	Kdm3a	3	-0.215393	0.579962	-0.145177
chr6	1244	113604771	113604772	Brk1	3	-0.242595	0.579962	-0.117198
chr6	1302	116628700	116628999	Zfp422	3	-2.40962	0.579962	-0.0612792
chr6	1703	142507956	142507957	Ldhb	3	-0.899549	0.579962	-0.0373507
chr7	56	4659018	4659019	Ppp6r1	3	-0.356081	0.579962	-0.236399
chr7	1030	44892365	44892712	Med25	3	-0.352701	0.579962	-0.0816605
chr7	1360	78577782	78578408	Ntrk3	3	1.44484	0.579962	0.273225
chr7	1527	88278084	88278134	Ctsc	3	-0.485045	0.579962	-0.180193
chr7	1651	100537099	100537232	Coa4	3	-1.91515	0.579962	-0.0406256
chr7	2194	126799140	126800447	Aldoa	3	-0.00707279	0.579962	-0.00598953
chr7	2222	127208898	127211608	Mylpf	3	-2.55094	0.579962	-0.0550965
chr8	567	53511726	53511727	Aga	3	-1.14213	0.579962	-0.0556365
chr8	630	64693053	64693054	Cpe	3	2.86057	0.579962	0.247096
chr8	1263	107150639	107150640	Cyb5b	3	-0.141993	0.579962	-0.0446939
chr9	77	14500616	14500647	Cwc15	3	-0.272337	0.579962	-0.185265
chrX	24	7188713	7188714	Clcn5	3	0.759761	0.579962	0.139185
chrX	141	19167231	19167241	Gm14636	3	1.77411	0.579962	0.0502009
chrX	600	93832200	93832201	Pdk3	3	0.422142	0.579962	0.112082
chrX	834	134807524	134809221	Armcx2	3	-0.919583	0.579962	-0.059252
chrX	877	136958024	136975497	Tmsb15b2	3	2.25111	0.579962	0.154564
chr5	504	52741573	52741610	Pi4k2b	3	1.16049	0.580216	0.0625403
chrX	808	129749741	129749976	Diaph2	3	-0.0743437	0.580216	-0.160754
chr10	547	62602280	62602281	Ddx21	3	-0.274015	0.580722	-0.334896
chr10	1058	93284974	93311135	Elk3	3	-0.399603	0.580722	-0.216557
chr11	1262	88048005	88048006	Gm11508	3	1.18432	0.580722	0.153133
chr11	1681	103171106	103171313	Fmnl1	3	-0.316638	0.580722	-0.318112
chr5	1340	123907174	123907175	Denr	3	-0.252218	0.580722	-0.0996564
chr14	1416	102982636	102982637	Kctd12	3	-0.89194	0.58117	-0.100296
chr11	672	61653264	61653265	Grap	3	-0.449139	0.581252	-0.223823
chr15	1093	102518356	102518459	Tarbp2	3	-1.36187	0.581252	-0.10612
chr16	440	33967037	33967038	Umps	3	-0.489782	0.581252	-0.0763229
chr18	371	40219428	40219429	Yipf5	3	0.716427	0.581252	0.430012
chr19	302	10740946	10781915	A430093F15Rik	3	0.859397	0.581252	0.152514
chr2	2387	180920948	180920949	Ythdf1	3	0.109915	0.581252	0.0534861
chr3	275	52268335	52268336	Foxo1	3	-0.00145096	0.581252	-0.00453151
chr6	269	39725462	39725463	Braf	3	0.445989	0.581252	0.579254
chr1	1501	172148117	172148178	Dcaf8	3	-0.525159	0.582228	-0.241722
chr13	131	19214102	19214103	Tcrg-C1	3	-0.150419	0.582228	-0.0876251
chr17	1135	56609770	56609771	Micos13	3	0.0564613	0.582228	0.031787
chr3	534	88043107	88043128	Gpatch4	3	-0.0957708	0.582228	-0.0217706
chr13	527	41016291	41016292	Tmem14c	3	-0.0418959	0.582296	-0.0189705
chr7	138	7121487	7121488	Zfp954	3	-0.881064	0.582885	-0.0843523
chr3	1005	104781055	104781056	Ppm1j	3	-0.814454	0.584476	-0.174458
chr1	963	121567988	121567989	Ddx18	3	-0.00102763	0.586199	-0.00107147
chr1	1383	165194437	165194438	Sft2d2	3	0.701545	0.586199	0.126392
chr17	745	35121482	35122952	Gpank1	3	-0.641451	0.586199	-0.0647964
chr3	721	93520487	93520488	S100a11	3	0.531709	0.586199	0.465882
chr17	664	34024679	34024680	Ring1	3	-0.721489	0.586698	-0.109789
chr5	1703	144014852	144014853	Ccz1	3	-0.220019	0.586698	-0.116132
chr17	96	12916328	12916442	Tcp1	3	-0.270162	0.587065	-0.232172
chr3	976	103860276	103860277	Ptpn22	3	0.3168	0.589596	0.974471
chr1	468	64956823	64956824	Plekhm3	3	0.854151	0.589718	0.393548
chr17	962	45563873	45564205	Slc35b2	3	-0.557784	0.590042	-0.0631523
chr9	1318	101074100	101074762	Msl2	3	-0.283525	0.590042	-0.222277
chr7	2180	126649308	126649309	Sgf29	3	-1.09866	0.590462	-0.100613
chr14	1268	70774303	70774304	Dok2	3	-0.00268877	0.591097	-0.00171226
chr1	202	37299890	37369221	Inpp4a	3	0.755521	0.591362	0.097569
chr9	1337	103202136	103202137	Srprb	3	-0.223451	0.591665	-0.057753
chr17	97	12916344	12916345	Mrpl18	3	-0.351613	0.593873	-0.113958
chr17	388	25875073	25875530	Mettl26	3	-0.163582	0.593873	-0.0240955
chr8	697	70131332	70131347	Nr2c2ap	3	-0.453479	0.593873	-0.0917866
chr17	1026	47611581	47611582	Med20	3	-0.648111	0.594434	-0.136422
chr2	536	37414820	37422903	Rc3h2	3	0.158448	0.595077	0.0651481
chr3	46	14611220	14611285	Rbis	3	-0.794577	0.595077	-0.350685
chr16	46	5050056	5050734	Ubn1	3	-0.154761	0.596269	-0.266599
chr4	1595	149586467	149586638	Clstn1	3	1.37178	0.598274	0.224438
chr12	87	12392614	12392615	4921511I17Rik	3	-1.1883	0.598568	-0.119782
chr11	213	26591728	26593920	Vrk2	3	0.705509	0.599737	0.567644
chr11	694	62602876	62602877	2410006H16Rik	3	-0.210795	0.600331	-0.249684
chr2	1486	121449194	121449383	Serf2	3	0.108566	0.600331	0.241729
chr9	236	22468347	22469743	Rp9	3	-0.154699	0.600331	-0.137934
chr2	1654	131186948	131186958	Cdc25b	3	-1.1695	0.600444	-0.0979589
chrX	622	96096041	96096042	Msn	3	-0.0873183	0.600444	-0.232458
chr8	1454	122476063	122476064	Rnf166	3	0.208722	0.602277	0.105331
chr1	673	85598816	85598817	Sp110	3	-0.208123	0.602788	-0.197719
chr11	1350	95666956	95666957	Phb	3	-0.31133	0.6036	-0.0813763
chr10	1410	127266386	127266387	Dctn2	3	-0.43159	0.604659	-0.105412
chr19	332	11484576	11484578	BE692007	3	-0.407771	0.606022	-0.155457
chr14	1017	55722175	55722263	Rabggta	3	-1.24886	0.60623	-0.142109
chr13	838	60897404	60897447	Ctla2b	3	-1.22566	0.606387	-0.192787
chr16	486	36934982	36934983	Hcls1	3	-0.154922	0.606387	-0.0963114
chr16	595	52452464	52454074	Alcam	3	1.88663	0.606387	0.210548
chr9	1237	94669908	94669909	Slc9a9	3	0.309057	0.606387	1.90132
chrX	49	7899356	7899357	Timm17b	3	-0.739243	0.606387	-0.0747958
chr7	1196	55962244	55962476	Nipa2	3	-0.2787	0.606982	-0.0898399
chr9	1635	118478211	118478344	Eomes	3	0.0706259	0.606982	0.0656157
chr2	885	85037450	85037451	Ssrp1	3	-0.554338	0.607236	-0.325682
chr7	2061	118740225	118764124	Vps35l	3	0.913829	0.607236	0.32645
chr8	1548	126945839	126945844	Tomm20	3	-0.0499473	0.607236	-0.0585917
chr14	672	50930811	50930856	Pip4p1	3	0.849616	0.607711	0.211012
chr11	683	62281374	62281375	Zswim7	3	0.269526	0.609523	0.093
chr17	661	33955811	33955812	Vps52	3	-1.07119	0.609523	-0.139013
chr10	836	80167777	80167778	Cirbp	3	-0.0832006	0.611146	-0.0393289
chr7	546	24902911	24904407	Arhgef1	3	-0.151241	0.612029	-0.371634
chr1	1791	195092248	195092249	Cd46	3	0.905541	0.612672	0.13302
chr11	88	6475464	6475465	Gm11973	3	0.70834	0.612672	0.208594
chr17	345	25184553	25184554	BC003965	3	-0.939217	0.612672	-0.100008
chr2	2154	165034787	165034867	Ncoa5	3	-0.205235	0.612672	-0.0611227
chr8	634	64849923	64850017	Klhl2	3	0.450313	0.612672	0.183209
chr5	1524	136565431	136567445	Cux1	3	-0.303344	0.612761	-0.416111
chr6	81	17636982	17636983	Capza2	3	-0.185605	0.613682	-0.268749
chr7	1856	105400001	105400054	Fam160a2	3	-0.27996	0.613682	-0.0456783
chr9	1455	108002500	108002646	Ip6k1	3	-0.346695	0.613682	-0.193551
chr11	1737	106216925	106216926	Ddx42	3	-0.0177064	0.614562	-0.0129294
chr2	2270	173020497	173021902	Rbm38	3	-0.476063	0.614562	-0.23705
chr11	1000	75454716	75454717	Wdr81	3	-1.0682	0.614582	-0.112595
chr2	1174	92459793	92460538	Slc35c1	3	-0.851643	0.615234	-0.0905249
chr1	1393	165708047	165708086	Rcsd1	3	-0.257042	0.617116	-0.277085
chr17	991	46383730	46383751	Zfp318	3	0.0727805	0.617118	0.0145713
chr18	248	36281096	36281097	Pura	3	-0.306653	0.618363	-0.263231
chr1	68	16519210	16520112	Stau2	3	4.30628	0.61886	0.0375684
chr1	178	36273434	36274679	Neurl3	3	-0.494938	0.61886	-0.158702
chr1	197	36916538	36916539	Gm38115	3	4.14295	0.61886	0.0333331
chr1	577	75219293	75219294	Tuba4a	3	0.106296	0.61886	0.0661859
chr1	620	79776017	79776018	Mrpl44	3	-1.2275	0.61886	-0.0828639
chr1	672	85575675	85575676	G530012D18Rik	3	-3.66405	0.61886	-0.0233523
chr1	715	87213913	87214286	Eif4e2	3	-0.225984	0.61886	-0.120576
chr1	723	87620311	87676239	Inpp5d	3	0.386593	0.61886	0.964492
chr1	853	95667534	95667571	St8sia4	3	0.622461	0.61886	0.474563
chr1	874	104768528	104768529	Cdh20	3	4.40517	0.61886	0.0403759
chr1	892	106796666	106796728	Vps4b	3	-0.482229	0.61886	-0.24619
chr1	946	120265283	120272705	Steap3	3	-5.2943	0.61886	-0.0764825
chr1	1051	132880272	132880273	Lrrn2	3	4.67412	0.61886	0.0490598
chr1	1100	135152962	135152963	Gm15445	3	3.8736	0.61886	0.0273157
chr1	1198	150465597	150466165	Prg4	3	3.38396	0.61886	0.0188787
chr1	1305	160147887	160153580	Tnn	3	-1.3075	0.61886	-0.156094
chr1	1337	162295579	162478034	Dnm3	3	-3.77939	0.61886	-0.0254625
chr1	1401	166002959	166002960	Gm26665	3	-3.99239	0.61886	-0.0298317
chr1	1432	169969240	169969241	Hsd17b7	3	1.30328	0.61886	0.0604328
chr1	1456	171059402	171059403	Fcgr3	3	-3.88785	0.61886	-0.0276066
chr1	1479	171419032	171419033	Tstd1	3	-3.64441	0.61886	-0.0230096
chr1	1581	177248766	177258203	Akt3	3	0.441544	0.61886	0.803795
chr1	1589	177796510	177796511	Adss	3	0.387497	0.61886	0.41531
chr1	1603	179668209	179668210	Sccpdh	3	4.25981	0.61886	0.0363143
chr1	1604	179745199	179745271	Kif28	3	-3.97713	0.61886	-0.0294967
chr1	1700	186749357	186749358	Rrp15	3	-0.359278	0.61886	-0.102125
chr10	4	3366056	3366544	Ppp1r14c	3	4.94077	0.61886	0.0594255
chr10	6	3740363	3872667	Plekhg1	3	6.79392	0.61886	0.219924
chr10	79	12923089	12923090	B230208H11Rik	3	3.38946	0.61886	0.0189584
chr10	80	12964258	12964262	Stx11	3	1.43568	0.61886	0.198507
chr10	140	19101594	19101595	Gm48545	3	-3.25839	0.61886	-0.0171383
chr10	142	19290988	19290989	Gm33056	3	-3.32402	0.61886	-0.018029
chr10	158	20347769	20347770	Mtfr2	3	1.17247	0.61886	0.141843
chr10	186	22645010	22645011	Slc2a12	3	-5.23214	0.61886	-0.073173
chr10	222	24869985	24870047	Med23	3	0.622647	0.61886	0.110111
chr10	280	33951194	33951259	Zup1	3	0.551417	0.61886	0.438453
chr10	347	41476313	41476368	Mical1	3	-0.211171	0.61886	-0.0975643
chr10	548	62602349	62602350	Gm47257	3	-3.97833	0.61886	-0.029523
chr10	662	75406910	75406911	Upb1	3	3.24706	0.61886	0.0169886
chr10	667	75589339	75589381	Ggt5	3	-2.09744	0.61886	-0.106692
chr10	707	76825868	76961887	Pcbp3	3	-1.24578	0.61886	-0.0919326
chr10	722	77686568	77686569	Tspear	3	-3.96405	0.61886	-0.0292124
chr10	801	79704490	79709598	Bsg	3	0.0889548	0.61886	0.064107
chr10	905	81291266	81291581	Tjp3	3	4.93268	0.61886	0.0590821
chr10	913	81365815	81365816	4930404N11Rik	3	3.45486	0.61886	0.0199303
chr10	940	82048122	82058417	Zfp873	3	-4.05371	0.61886	-0.0312138
chr10	958	82985497	82985498	Chst11	3	0.496259	0.61886	1.21222
chr10	1074	94035704	94035817	Vezt	3	0.699152	0.61886	0.192945
chr10	1098	95564145	95564146	Nudt4	3	0.657173	0.61886	0.191963
chr10	1105	95746076	95746077	4732465J04Rik	3	2.94094	0.61886	0.0133583
chr10	1164	100487557	100488289	Cep290	3	-1.4699	0.61886	-0.0613866
chr10	1248	115315590	115315594	Rab21	3	-0.0684935	0.61886	-0.0697821
chr10	1398	127063533	127063603	Cdk4	3	-0.351466	0.61886	-0.0917117
chr10	1414	127290787	127290788	Gm4189	3	-3.46668	0.61886	-0.0201109
chr10	1462	128322458	128322468	Cnpy2	3	0.0112139	0.61886	0.00178496
chr10	1483	128674072	128674073	Suox	3	-2.63185	0.61886	-0.0103964
chr11	16	3514866	3514867	Selenom	3	-4.89908	0.61886	-0.0576762
chr11	24	3895239	3895240	Dusp18	3	-3.82161	0.61886	-0.0262781
chr11	28	3976777	3976778	4930556J24Rik	3	-1.64871	0.61886	-0.0547974
chr11	186	23256040	23256078	Xpo1	3	-0.219448	0.61886	-0.237422
chr11	256	32222299	32222300	Rhbdf1	3	2.64866	0.61886	0.0105417
chr11	409	49794186	49794187	Gfpt2	3	4.15691	0.61886	0.0336766
chr11	463	52000852	52000853	Gm12204	3	2.97284	0.61886	0.0137016
chr11	477	53300456	53300457	Hspa4	3	-0.142876	0.61886	-0.245685
chr11	536	57518602	57518617	Fam114a2	3	-0.760713	0.61886	-0.208495
chr11	558	58330723	58330750	Sh3bp5l	3	0.673174	0.61886	0.0545785
chr11	761	68386825	68400823	Ntn1	3	-3.65242	0.61886	-0.0231489
chr11	798	69398233	69398234	Tmem88	3	-1.14992	0.61886	-0.0890084
chr11	828	69838523	69838524	Tmem256	3	-0.900942	0.61886	-0.105348
chr11	880	70656492	70656493	Gm12319	3	-4.39233	0.61886	-0.0400003
chr11	889	70844777	70844975	Rabep1	3	-0.210203	0.61886	-0.233019
chr11	1044	77513369	77513370	Trp53i13	3	-0.250224	0.61886	-0.0157264
chr11	1193	84067079	84068801	Dusp14	3	-4.02176	0.61886	-0.0304862
chr11	1202	84819514	84819515	Mrm1	3	-0.845701	0.61886	-0.0670847
chr11	1295	90638172	90640178	Cox11	3	-0.786617	0.61886	-0.280064
chr11	1306	94211453	94211454	Tob1	3	-0.204248	0.61886	-0.0947277
chr11	1364	96034884	96034965	Snf8	3	-0.738382	0.61886	-0.184
chr11	1402	97041559	97041595	Mrpl10	3	-1.25246	0.61886	-0.22699
chr11	1428	97775917	97775918	1700001P01Rik	3	3.67249	0.61886	0.0235011
chr11	1435	97995928	97996181	Arl5c	3	-0.173595	0.61886	-0.0585881
chr11	1473	98863637	98863638	Wipf2	3	-0.514195	0.61886	-0.191449
chr11	1475	98927817	98960412	Rara	3	-0.219	0.61886	-0.133342
chr11	1570	100619243	100622876	Nkiras2	3	-1.00061	0.61886	-0.0731434
chr11	1591	101119842	101119893	Retreg3	3	-0.527132	0.61886	-0.22086
chr11	1612	101425084	101425085	Rundc1	3	-0.0284047	0.61886	-0.0057377
chr11	1654	102407488	102407544	Slc25a39	3	-2.05694	0.61886	-0.136684
chr11	1688	103344752	103344753	Arhgap27os3	3	-1.29716	0.61886	-0.0774458
chr11	1710	104550662	104577281	Myl4	3	-1.42672	0.61886	-0.0834162
chr11	1775	107911361	107915055	Cacng5	3	3.05962	0.61886	0.014675
chr11	1977	119022961	119022962	Cbx2	3	-3.52753	0.61886	-0.0210633
chr11	1990	119355556	119355557	Slc26a11	3	-0.660859	0.61886	-0.158577
chr11	1992	119491188	119491298	A930037H05Rik	3	-0.40655	0.61886	-0.10829
chr11	2025	120491839	120491840	Slc25a10	3	-3.30524	0.61886	-0.01777
chr11	2049	120727242	120727281	Dcxr	3	-4.78053	0.61886	-0.0529684
chr12	466	69273431	69273432	Gm15561	3	-3.34904	0.61886	-0.0183794
chr12	522	72664908	72664909	Dhrs7	3	-0.868521	0.61886	-0.145659
chr12	686	84195968	84195969	Gm31513	3	-3.9465	0.61886	-0.0288351
chr12	726	85473889	85473890	Fos	3	-0.0556742	0.61886	-0.176644
chr12	750	87147164	87157608	Gstz1	3	0.119115	0.61886	0.011498
chr12	878	102743761	102743762	Tmem251	3	-0.013854	0.61886	-0.00285637
chr12	908	104044442	104044443	Serpina12	3	3.69601	0.61886	0.0239203
chr12	929	105032276	105032277	Snhg10	3	3.36371	0.61886	0.0185878
chr12	1004	110484106	110486204	Gm19605	3	1.60976	0.61886	0.12249
chr12	1079	113098277	113098323	Mta1	3	-0.565582	0.61886	-0.196618
chr12	1081	113148704	113152053	Crip1	3	0.305413	0.61886	1.04932
chr13	260	23535421	23535422	Hist1h3g	3	-3.2551	0.61886	-0.0170947
chr13	498	38635060	38635109	Bloc1s5	3	2.56446	0.61886	0.119645
chr13	538	41379955	41379956	Gm48571	3	-3.80521	0.61886	-0.0259584
chr13	685	53377396	53377397	Sptlc1	3	0.248814	0.61886	0.0726295
chr13	734	55362782	55362783	Lman2	3	-0.296502	0.61886	-0.13447
chr13	739	55445071	55445461	Grk6	3	-0.23835	0.61886	-0.187284
chr13	757	55826249	55826250	Gm47071	3	0.152704	0.61886	0.0230518
chr13	782	58191317	58191318	Gm48357	3	3.03296	0.61886	0.0143697
chr13	834	60601946	60602211	Dapk1	3	3.56825	0.61886	0.0217235
chr13	959	67553034	67553234	9430065F17Rik	3	-3.67409	0.61886	-0.0235294
chr13	1038	74208708	74208709	Exoc3	3	-0.424621	0.61886	-0.214141
chr13	1063	76018561	76018719	Rfesd	3	-0.837851	0.61886	-0.056423
chr13	1107	85189407	85189477	Ccnh	3	-0.478851	0.61886	-0.116103
chr13	1130	91876884	91876885	Ckmt2	3	-3.3945	0.61886	-0.0190318
chr13	1158	94057795	94173992	Lhfpl2	3	4.11301	0.61886	0.0326075
chr13	1193	96519159	96542485	Polk	3	-0.294422	0.61886	-0.059981
chr13	1326	108316331	108316422	Depdc1b	3	-0.546884	0.61886	-0.0192461
chr14	153	14347263	14347264	Gm48860	3	-4.51506	0.61886	-0.0437298
chr14	165	15911314	15911315	Gm47782	3	-5.55607	0.61886	-0.0920966
chr14	365	32085412	32085413	Oxnad1	3	-2.40727	0.61886	-0.104205
chr14	579	46760540	46760555	Cdkn3	3	-4.15394	0.61886	-0.0336034
chr14	843	53649403	53649404	Trav15-2-dv6-2	3	4.55017	0.61886	0.0448564
chr14	914	54192302	54192303	Traj27	3	-3.76355	0.61886	-0.0251625
chr14	1015	55681917	55681918	Gm49067	3	-3.42334	0.61886	-0.0194565
chr14	1022	55765961	55765962	Ltb4r1	3	5.71903	0.61886	0.103349
chr14	1246	70100104	70100105	Bin3	3	0.808738	0.61886	0.226718
chr14	1322	76556671	76556702	Serp2	3	1.13662	0.61886	0.0796055
chr14	1490	120275668	120306452	Mbnl2	3	-0.0603455	0.61886	-0.241103
chr14	1496	120911223	120911224	Ipo5	3	-0.289232	0.61886	-0.165081
chr14	1504	121878269	121878504	1810041H14Rik	3	-1.9983	0.61886	-0.128839
chr15	25	6654302	6654303	Gm2245	3	-0.281901	0.61886	-0.122061
chr15	49	9529827	9529835	Il7r	3	-0.180088	0.61886	-0.497281
chr15	220	38518785	38518786	Gm49077	3	3.64022	0.61886	0.022937
chr15	300	55090479	55090491	Dscc1	3	4.48344	0.61886	0.0427384
chr15	332	58415467	58415468	Fam91a1	3	-0.397377	0.61886	-0.250512
chr15	520	76607510	76607591	Cpsf1	3	-0.811363	0.61886	-0.108018
chr15	783	86090059	86090060	Gm15722	3	-1.37029	0.61886	-0.0962538
chr15	902	97767061	97767846	Rapgef3	3	-1.76732	0.61886	-0.0595593
chr15	929	98571003	98571004	4930415O20Rik	3	-3.81722	0.61886	-0.0261921
chr15	932	98632375	98635105	Cacnb3	3	-3.90831	0.61886	-0.0280295
chr15	950	98934324	98934325	Gm41396	3	-4.50661	0.61886	-0.0434626
chr15	960	99126555	99126556	Spats2	3	3.6141	0.61886	0.0224896
chr15	976	99651642	99651656	Racgap1	3	-0.634189	0.61886	-0.203086
chr15	981	99717514	99717579	Gpd1	3	4.96038	0.61886	0.0602665
chr16	145	15887285	15887286	Cebpd	3	-3.54694	0.61886	-0.0213758
chr16	150	16358532	16358959	Dnm1l	3	-0.421259	0.61886	-0.300683
chr16	173	17331370	17331383	Serpind1	3	-4.12874	0.61886	-0.0329867
chr16	206	18248066	18248732	Ranbp1	3	-0.235854	0.61886	-0.109273
chr16	506	38451981	38451982	D930030I03Rik	3	5.33194	0.61886	0.0785571
chr16	545	44765735	44765736	Cd200r1	3	4.76743	0.61886	0.0524714
chr16	603	55973882	55973883	Zbtb11	3	-0.152763	0.61886	-0.568981
chr16	637	58719069	58719070	Gpr15	3	3.15973	0.61886	0.0158732
chr16	667	59555751	59600979	Crybg3	3	1.95821	0.61886	0.0701587
chr16	724	78275038	78295015	E330011O21Rik	3	3.64815	0.61886	0.0230745
chr16	839	91044655	91044656	4931406G06Rik	3	-3.6323	0.61886	-0.0228006
chr16	866	92126287	92126288	Gm41496	3	3.10914	0.61886	0.0152574
chr16	944	97851226	97851850	Prdm15	3	1.01156	0.61886	0.198413
chr17	17	5440242	5440259	Tmem242	3	-1.57898	0.61886	-0.0809091
chr17	29	6655899	6655900	Dynlt1f	3	-0.787694	0.61886	-0.0621107
chr17	121	14279505	14279559	Smoc2	3	5.99182	0.61886	0.125276
chr17	172	18914299	18914300	Vmn2r97	3	-4.17436	0.61886	-0.0341107
chr17	532	29614769	29614770	2010106G04Rik	3	3.45318	0.61886	0.0199049
chr17	682	34203526	34203527	Tap2	3	0.00417969	0.61886	0.00356302
chr17	699	34597861	34597894	Ager	3	3.5484	0.61886	0.0213995
chr17	769	35506017	35506018	Pou5f1	3	4.43162	0.61886	0.0411599
chr17	957	45474825	45474938	Spats1	3	-3.57918	0.61886	-0.021904
chr17	1057	48556732	48556733	Gm49896	3	1.85947	0.61886	0.0555998
chr17	1081	52028190	52028191	Gm19585	3	-0.376701	0.61886	-0.136399
chr17	1128	56303320	56304348	Uhrf1	3	2.19898	0.61886	0.0693016
chr17	1144	56770275	56770276	Prr22	3	-3.74112	0.61886	-0.0247436
chr17	1171	57279099	57279127	Vav1	3	-0.318498	0.61886	-0.212156
chr17	1402	87265873	87265935	Mcfd2	3	-0.264365	0.61886	-0.0195587
chr18	51	10617774	10617869	Snrpd1	3	-0.0903894	0.61886	-0.104473
chr18	148	25753701	25754157	Celf4	3	-3.83275	0.61886	-0.0264972
chr18	196	34220983	34247698	Apc	3	0.637938	0.61886	0.563686
chr18	232	35662185	35662186	Spata24	3	-4.01434	0.61886	-0.0303196
chr18	380	42053666	42053710	Sh3rf2	3	5.43297	0.61886	0.0844008
chr18	518	60356178	60356179	Gm50237	3	-4.74502	0.61886	-0.051632
chr18	521	60526184	60526214	Dctn4	3	-0.268516	0.61886	-0.236686
chr18	690	75820177	76059458	Zbtb7c	3	3.85881	0.61886	0.0270168
chr18	709	77773728	77773956	Atp5a1	3	-0.0152479	0.61886	-0.0419768
chr18	768	82910878	82914632	Zfp516	3	-2.49828	0.61886	-0.134839
chr19	33	4003312	4003313	Doc2g	3	-1.04045	0.61886	-0.0523162
chr19	69	4625316	4625640	Rce1	3	-0.432861	0.61886	-0.0481006
chr19	148	5964201	5964202	Pola2	3	0.965838	0.61886	0.112984
chr19	179	6399339	6401718	Rasgrp2	3	-0.149003	0.61886	-0.101302
chr19	240	8770995	8770996	Tmem223	3	-0.860455	0.61886	-0.252559
chr19	246	8820009	8820010	Hnrnpul2	3	-0.344441	0.61886	-0.192165
chr19	272	9899689	9899690	Gm50340	3	-3.65055	0.61886	-0.0231162
chr19	285	10304876	10304877	Dagla	3	5.63156	0.61886	0.0971516
chr19	328	11375522	11375523	Ms4a4a	3	-4.52608	0.61886	-0.0440804
chr19	336	11536800	11536801	Ms4a4d	3	-4.30369	0.61886	-0.0374974
chr19	535	28680076	28680077	Glis3	3	1.4207	0.61886	0.0898427
chr19	596	34527473	34527474	Lipa	3	-0.950189	0.61886	-0.0594517
chr19	748	44555425	44555440	Ndufb8	3	-0.77058	0.61886	-0.195404
chr19	803	46573092	46573198	Arl3	3	1.45248	0.61886	0.0887383
chr19	804	46573366	46573367	Sfxn2	3	-1.03383	0.61886	-0.0475613
chr2	56	6721612	7396000	Celf2	3	0.339777	0.61886	1.84544
chr2	167	23156368	23156369	Yme1l1	3	-0.0114472	0.61886	-0.00739637
chr2	224	25461093	25461094	Paxx	3	-0.805594	0.61886	-0.123614
chr2	230	25557846	25557847	Edf1	3	0.130709	0.61886	0.0750267
chr2	327	28583188	28583279	Gtf3c5	3	0.691271	0.61886	0.208106
chr2	344	29751684	29751685	Gm13420	3	3.26313	0.61886	0.0172013
chr2	389	30967932	30967933	Tor1a	3	-0.0858751	0.61886	-0.0198782
chr2	390	30981940	30981941	BC005624	3	-0.144948	0.61886	-0.0829299
chr2	424	32381861	32381938	1110008P14Rik	3	-0.736043	0.61886	-0.064289
chr2	482	34958135	34961772	Traf1	3	-0.125959	0.61886	-0.285047
chr2	542	37776248	37776249	Crb2	3	-3.35571	0.61886	-0.0184739
chr2	675	66124993	66124994	Galnt3	3	4.53227	0.61886	0.0442786
chr2	729	71018373	71055583	Mettl8	3	-1.05874	0.61886	-0.224058
chr2	779	74578222	74578948	Lnpk	3	0.561631	0.61886	0.243033
chr2	812	76338773	76338774	Pde11a	3	0.235188	0.61886	0.0560423
chr2	1132	90847154	90847273	Mtch2	3	-0.531143	0.61886	-0.153353
chr2	1376	115581554	115581555	Gm13977	3	-4.04792	0.61886	-0.0310808
chr2	1386	117249738	117249739	Fam98b	3	0.412432	0.61886	0.105696
chr2	1455	120353124	120353137	Vps39	3	-1.50004	0.61886	-0.272506
chr2	1493	121866716	121866717	Gm14019	3	-3.64093	0.61886	-0.0229494
chr2	1508	122358239	122368918	Shf	3	-1.95289	0.61886	-0.126441
chr2	1541	126146250	126152004	Fam227b	3	-4.50204	0.61886	-0.0433189
chr2	1602	129183946	129183947	Gm14029	3	-1.10958	0.61886	-0.174618
chr2	1607	129297211	129297212	Ckap2l	3	5.57551	0.61886	0.0933733
chr2	1624	130284546	130284547	Idh3b	3	-0.403795	0.61886	-0.131311
chr2	1952	155381813	155381814	Trp53inp2	3	1.52342	0.61886	0.188401
chr2	2034	158502611	158502653	Adig	3	-3.71756	0.61886	-0.0243104
chr2	2041	158768092	158768093	Fam83d	3	-0.0965934	0.61886	-0.00936779
chr2	2051	160731309	160731733	Plcg1	3	-0.205429	0.61886	-0.125188
chr2	2171	165858172	165896950	Zmynd8	3	-0.235544	0.61886	-0.278936
chr2	2216	168206921	168207112	Adnp	3	-0.473193	0.61886	-0.305866
chr2	2268	172979841	172979849	Spo11	3	2.04054	0.61886	0.0976804
chr2	2292	174439038	174439039	Ctsz	3	-0.130148	0.61886	-0.0288207
chr2	2355	179976852	179976853	4921531C22Rik	3	-2.50893	0.61886	-0.101032
chr3	150	32737146	32737147	Mrpl47	3	-1.83204	0.61886	-0.0811395
chr3	163	34196750	34665243	Sox2ot	3	3.38734	0.61886	0.0189277
chr3	210	37639946	37640080	Spry1	3	3.55346	0.61886	0.0214817
chr3	331	58637206	58637207	Erich6	3	-4.65383	0.61886	-0.0483468
chr3	404	69004737	69004991	Smc4	3	-0.0715677	0.61886	-0.195894
chr3	530	87948665	87948666	Crabp2	3	-3.75607	0.61886	-0.0250222
chr3	582	89177472	89177520	Scamp3	3	-0.398873	0.61886	-0.127725
chr3	590	89245965	89246434	Krtcap2	3	0.560638	0.61886	0.390577
chr3	614	89773615	89774288	Ube2q1	3	-0.511748	0.61886	-0.211252
chr3	649	90603770	90603771	S100a4	3	0.586342	0.61886	1.08275
chr3	798	95739566	95739569	Ecm1	3	-0.897941	0.61886	-0.0407245
chr3	823	96239392	96239393	Gm20632	3	3.70852	0.61886	0.0241461
chr3	829	96263310	96263311	Hist2h4	3	-3.49423	0.61886	-0.0205371
chr3	843	96557956	96557960	Txnip	3	-0.10779	0.61886	-0.118658
chr3	854	96708538	96708562	Nudt17	3	-3.74464	0.61886	-0.024809
chr3	882	98339989	98339990	Phgdh	3	-0.225782	0.61886	-0.0489756
chr3	908	100489663	100489664	Gm12474	3	1.84478	0.61886	0.0431825
chr3	921	101110277	101110278	Ptgfrn	3	-4.04419	0.61886	-0.0309953
chr3	947	102734528	102735215	Tspan2	3	4.65061	0.61886	0.0482346
chr3	962	103332142	103332143	Gm43061	3	5.12003	0.61886	0.0675525
chr3	975	103832600	103832771	Bcl2l15	3	4.45838	0.61886	0.0419679
chr3	1013	104961920	104961921	Wnt2b	3	4.10026	0.61886	0.0323029
chr3	1070	107750978	107760469	Csf1	3	-4.41878	0.61886	-0.0407775
chr3	1144	116129456	116129688	Vcam1	3	6.11533	0.61886	0.136653
chr3	1334	137918505	137918526	Lamtor3	3	-0.680977	0.61886	-0.144895
chr3	1432	146404641	146404686	Ssx2ip	3	-4.00225	0.61886	-0.0300499
chr4	42	11007675	11007676	Plekhf2	3	-0.24278	0.61886	-0.0663096
chr4	142	32800252	32800253	Lyrm2	3	-0.426336	0.61886	-0.0173983
chr4	147	33062998	33063112	Gabrr2	3	-3.61878	0.61886	-0.0225692
chr4	158	34614912	34614944	Orc3	3	-0.0518951	0.61886	-0.0223267
chr4	199	41314888	41314889	Dcaf12	3	0.925903	0.61886	0.17314
chr4	279	43668970	43669506	Tmem8b	3	-4.79078	0.61886	-0.0533603
chr4	346	47474332	47474333	Alg2	3	1.09696	0.61886	0.0602387
chr4	420	57916296	57916297	D630039A03Rik	3	-3.67559	0.61886	-0.0235559
chr4	601	88722464	88722465	Klhl9	3	1.31166	0.61886	0.171061
chr4	657	95048369	95048370	Gm12703	3	3.19326	0.61886	0.0162935
chr4	665	95487393	95487394	Gm830	3	-3.69382	0.61886	-0.0238809
chr4	765	106799845	106804998	Acot11	3	1.59311	0.61886	0.0706567
chr4	776	107253531	107253532	Lrrc42	3	1.1397	0.61886	0.0873026
chr4	875	115828091	115828092	Mob3c	3	0.321577	0.61886	0.0601629
chr4	975	119108710	119108711	Slc2a1	3	-0.207683	0.61886	-0.191624
chr4	980	119195305	119195908	Svbp	3	-0.237709	0.61886	-0.0487806
chr4	1069	124937073	124937074	9930104L06Rik	3	4.05723	0.61886	0.0312949
chr4	1090	126256276	126256343	Map7d1	3	-0.58099	0.61886	-0.176625
chr4	1149	129335694	129336012	Zbtb8os	3	-0.213107	0.61886	-0.0394719
chr4	1154	129491189	129491190	Fam229a	3	-3.87816	0.61886	-0.0274084
chr4	1168	129742295	129742296	Khdrbs1	3	0.0368495	0.61886	0.0613537
chr4	1169	129820220	129820708	Ptp4a2	3	0.0354631	0.61886	0.141434
chr4	1226	132535549	132535581	Dnajc8	3	-0.251395	0.61886	-0.228583
chr4	1231	132768334	132768335	Rpa2	3	1.2854	0.61886	0.381063
chr4	1363	138215713	138215714	2310026L22Rik	3	-3.40513	0.61886	-0.0191874
chr4	1391	139310664	139310708	Pqlc2	3	-0.925277	0.61886	-0.0790499
chr4	1526	146449022	146449023	Zfp992	3	-1.40722	0.61886	-0.166935
chr4	1553	148038812	148038821	Clcn6	3	1.02485	0.61886	0.0960499
chr4	1577	148948913	148948914	Gm13205	3	-3.54593	0.61886	-0.0213593
chr4	1599	149774276	149774277	Slc25a33	3	-1.37346	0.61886	-0.0448664
chr4	1659	154011730	154011803	Lrrc47	3	-0.921589	0.61886	-0.105847
chr4	1660	154024354	154026230	Smim1	3	-1.96507	0.61886	-0.0495095
chr4	1709	155734799	155734874	Tmem240	3	4.6515	0.61886	0.0482658
chr5	22	4192366	4192367	Mterf1b	3	4.28988	0.61886	0.0371213
chr5	147	21701393	21701396	Napepld	3	-4.06009	0.61886	-0.0313611
chr5	162	23387108	23387109	4930580E04Rik	3	3.80454	0.61886	0.0259455
chr5	170	23844160	23844161	Tomm7	3	0.0139641	0.61886	0.0119778
chr5	213	25759996	25760026	Actr3b	3	-3.74254	0.61886	-0.0247699
chr5	300	31295870	31295936	Fndc4	3	-4.21912	0.61886	-0.0352488
chr5	328	33274980	33274994	Ctbp1	3	-0.141587	0.61886	-0.0951196
chr5	360	34525845	34549688	Sh3bp2	3	-1.36723	0.61886	-0.071972
chr5	523	57717966	57721913	Pcdh7	3	4.38495	0.61886	0.0397859
chr5	675	77004054	77004055	Arl9	3	-3.82283	0.61886	-0.026302
chr5	691	81021201	81310025	Adgrl3	3	3.51239	0.61886	0.0208226
chr5	935	104459449	104459450	Pkd2	3	-3.60983	0.61886	-0.0224172
chr5	1077	112276690	112276707	Tpst2	3	0.0500035	0.61886	0.066595
chr5	1266	121397935	121397936	Naa25	3	-0.795983	0.61886	-0.254122
chr5	1361	124531390	124531391	Rilpl1	3	-3.518	0.61886	-0.0209115
chr5	1424	129727045	129728172	Gm15903	3	3.45623	0.61886	0.0199512
chr5	1585	138085083	138092640	Zkscan1	3	-0.520179	0.61886	-0.152698
chr5	1660	142464053	142464074	Ap5z1	3	1.17298	0.61886	0.198609
[truncated: 13,756 more rows]
