# Supplementary material for: Long-lived central memory γδ T cells confer protection against murine cytomegalovirus reinfection
Source: PLoS Pathog. 2024 Jul 8;20(7):e1010785. doi: 10.1371/journal.ppat.1010785 (PMC11257398; doi:10.1371/journal.ppat.1010785)
Supplement: S6 Table — Differential gene expression statistics comparing Cluster 5 and Cluster 6 (GEX) (XLSX) [file ppat.1010785.s019.xlsx]

## Sheet: C5
seqnames	idx	start	end	name	strand	Log2FC	FDR	MeanDiff
chr2	569	45110287	45117395	Zeb2	3	-2.92775	7.89673e-90	-16.7948
chr13	1372	113100970	113100981	Gzma	3	-2.49088	1.59084e-74	-18.7539
chr11	1178	83530517	83530518	Ccl5	3	-1.25921	1.86066e-72	-57.211
chr1	225	38627184	38664955	Aff3	3	3.56246	7.24182e-55	5.61982
chr2	833	79255499	79255500	Itga4	3	-1.32427	6.50054e-53	-9.7635
chr19	264	8989283	8989295	Ahnak	3	-1.36774	2.84485e-46	-10.7527
chr11	978	74590185	74610915	Rap1gap2	3	-2.48888	1.2065e-45	-6.42656
chr15	602	78926724	78926725	Lgals1	3	-1.70824	1.2065e-45	-8.16536
chr6	1371	122282881	122282882	Klrg1	3	-4.01598	2.21666e-39	-3.04526
chr1	890	106713178	106714274	Bcl2	3	1.70901	7.26189e-38	10.3577
chr16	539	44332990	44333196	Sidt1	3	1.73552	6.25036e-36	8.78642
chr11	1184	83662583	83662584	Ccl4	3	-1.90584	1.2998e-35	-8.11114
chr17	1079	51810918	51833290	Satb1	3	2.12999	1.54502e-33	6.58319
chr14	1046	56262259	56262260	Gzmb	3	-2.95274	7.72534e-33	-2.66706
chr2	566	43748823	43748870	Arhgap15	3	0.908186	7.72534e-33	17.2121
chr3	722	93555079	93560727	S100a10	3	-1.34534	3.17393e-32	-4.16703
chr8	870	81342561	81856368	Inpp4b	3	2.1456	4.07868e-32	5.52886
chrX	1085	167208826	167209315	Tmsb4x	3	-0.672448	7.11641e-32	-18.8872
chr17	908	39846957	39846958	Gm42418	3	0.749322	2.58864e-31	20.4137
chr6	1205	108660628	108660874	Bhlhe40	3	-1.35435	5.27004e-31	-6.08866
chr9	1670	120068282	120069879	Cx3cr1	3	-2.66743	1.45954e-30	-2.19169
chr1	250	40515361	40515362	Il18rap	3	-1.70961	5.84487e-29	-4.43829
chr7	948	43437072	43437130	Nkg7	3	-0.952247	9.53973e-29	-8.36781
chr6	1549	129577904	129577905	Klre1	3	-2.51819	1.31688e-28	-2.78263
chr6	1165	99028257	99520997	Foxp1	3	1.18071	2.01729e-27	9.66854
chr7	2219	127137822	127137823	Spn	3	-1.65497	2.04419e-27	-2.85834
chr1	1360	164061981	164062189	Sell	3	2.8704	4.90002e-27	1.73219
chr7	2534	142387856	142388038	Ctsd	3	-1.54512	9.78985e-26	-4.07891
chr14	597	47373812	47373964	Lgals3	3	-2.58004	7.71461e-25	-2.35763
chr14	1210	67933431	67933432	Dock5	3	-1.68286	5.17174e-24	-2.79034
chr3	23	9250601	9250602	Zbtb10	3	4.75044	5.27091e-24	1.51409
chr6	1551	129622771	129623864	Klrk1	3	-1.32941	1.62673e-23	-2.97815
chr14	255	24490680	24490767	Rps24	3	0.777322	1.73356e-23	11.1024
chr12	177	25096086	25097140	Id2	3	-1.05675	2.19549e-23	-4.56728
chr4	8	3835664	3835665	Rps20	3	0.959304	3.02861e-23	8.69559
chr8	794	72319032	72319033	Klf2	3	-1.36039	1.79744e-22	-4.006
chr2	451	32961558	32961559	Rpl12	3	0.834741	2.37337e-21	7.36283
chr6	473	50370214	50456170	Osbpl3	3	-1.24711	4.48447e-21	-3.16984
chr4	136	32238803	32417435	Bach2	3	1.50404	5.87222e-21	4.69509
chr17	767	35439154	35439155	H2-Q7	3	-0.767495	7.74071e-21	-6.37589
chr18	21	5591863	5591864	Zeb1	3	1.35643	2.67083e-20	3.48661
chr8	1473	123102349	123102350	Rpl13	3	0.79613	2.67083e-20	11.262
chr17	761	35262729	35263096	H2-D1	3	-0.581321	3.42899e-20	-8.58985
chr17	88	12741310	12815931	Airn	3	1.6989	4.08325e-20	2.59515
chr11	1429	97782436	97782437	Rpl23	3	0.743238	4.56226e-20	8.68057
chr9	882	61914541	61914542	Rplp1	3	0.689126	5.46334e-20	10.9464
chr3	649	90603770	90603771	S100a4	3	-0.944004	5.80995e-20	-2.9952
chr1	975	127678020	127679548	Tmem163	3	-1.46104	8.91684e-20	-3.60675
chr6	1550	129591781	129591810	Klrd1	3	-1.31642	1.52544e-19	-2.73844
chr9	184	21248442	21248443	S1pr5	3	-3.05794	1.53982e-19	-1.45727
chr9	1008	71896395	72111871	Tcf12	3	1.13488	1.65145e-19	6.03394
chr7	656	28350651	28350652	Rps16	3	0.649688	1.89152e-19	9.93381
chr7	1115	45920850	45921404	Emp3	3	-1.33507	2.5723e-19	-2.33947
chr4	27	6990798	6990799	Tox	3	1.63961	3.73035e-19	4.64385
chr18	718	79109390	79109391	Setbp1	3	1.85322	4.16869e-19	3.23726
chrX	826	134585653	134585654	Rpl36a	3	1.1454	4.52469e-19	4.94215
chr14	267	25459223	25459267	Zmiz1	3	-1.23081	5.65168e-19	-2.96732
chr7	1282	68273838	68300113	Fam169b	3	1.75639	8.88682e-19	2.55962
chr17	663	34000256	34000347	H2-K1	3	-0.463396	2.13647e-18	-9.17569
chr16	881	92696124	92826149	Runx1	3	-0.88979	2.44848e-18	-5.15534
chr15	49	9529827	9529835	Il7r	3	1.89549	2.91734e-18	2.73496
chr1	1489	171682008	171682010	Cd48	3	-1.22002	1.79256e-17	-1.86086
chr7	2047	118115255	118116188	Rps15a	3	0.696473	2.08547e-17	8.74717
chr10	195	23787088	23787275	Rps12	3	0.752553	2.73008e-17	7.18406
chr14	1507	121965194	121965195	Gpr183	3	2.06343	3.26295e-17	1.54922
chrX	404	59134435	59568071	Fgf13	3	1.12708	4.5349e-17	4.27961
chr10	1310	118441045	118441046	Ifng	3	-1.23834	4.6045e-17	-3.35307
chr6	1554	129678909	129678973	Klrc1	3	-1.77639	6.33943e-17	-1.89597
chr5	1496	135465926	135545115	Hip1	3	-1.25306	6.61761e-17	-2.68711
chr6	1280	115808347	115808747	Rpl32	3	0.793728	7.38023e-17	7.37654
chr15	205	37458540	37792433	Ncald	3	-1.80597	1.72277e-16	-1.29878
chr15	16	5116644	5116645	Rpl37	3	0.756442	2.83472e-16	8.09576
chr13	1374	113180896	113225908	Gzmk	3	-2.36023	2.91356e-16	-1.39265
chr3	556	88493311	88503335	Lmna	3	-2.08096	2.91356e-16	-2.08914
chr8	94	11008457	11008458	Irs2	3	2.46234	3.79608e-16	1.33653
chr10	516	61297832	61299801	Prf1	3	-2.11483	5.27532e-16	-1.60471
chr11	749	67455436	67586701	Gas7	3	2.89949	7.55055e-16	1.17312
chr7	544	24884370	24884714	Rps19	3	0.800303	7.55055e-16	6.53359
chr2	1562	127336158	127336159	Dusp2	3	-0.963865	8.47942e-16	-6.52335
chr13	1401	117220271	117220272	Emb	3	1.23898	1.39571e-15	3.19577
chr14	1403	100149763	100284679	Klf12	3	-1.90053	1.55361e-15	-1.96128
chr10	1471	128493823	128493875	Myl6	3	-0.752897	1.82152e-15	-3.8206
chr15	153	33083128	33083252	Cpq	3	3.33367	2.04035e-15	1.26005
chr11	691	62551170	62551171	Ubb	3	-0.511432	2.09692e-15	-5.10303
chr7	794	31041838	31042481	Fxyd5	3	-0.975507	2.13272e-15	-3.0396
chr19	330	11443572	11443573	Ms4a4b	3	-0.735173	3.2532e-15	-5.87695
chr7	1967	109519146	109519147	Rpl27a	3	0.620163	5.50451e-15	7.6586
chr18	579	64887704	65050990	Nedd4l	3	2.5638	5.63533e-15	0.989343
chr2	2365	180257376	180257377	Rps21	3	0.717466	6.0198e-15	8.90263
chr11	252	32000462	32000502	Nsg2	3	3.56324	8.21942e-15	0.962401
chr7	214	12922289	12922290	Rps5	3	0.796931	8.98808e-15	6.39095
chr7	1662	101108732	101108775	Fchsd2	3	1.68508	9.24178e-15	2.63407
chr5	167	23710424	23712667	AI506816	3	-0.990546	9.8049e-15	-4.0422
chr5	871	99243239	99729062	Rasgef1b	3	1.97797	1.25309e-14	1.66765
chr11	1896	116024503	116027962	H3f3b	3	-0.657045	1.55034e-14	-6.02683
chr17	907	39843012	39845074	Gm26917	3	1.61491	1.77436e-14	1.61284
chr11	472	52282570	52283331	Tcf7	3	1.54385	1.97163e-14	2.06542
chr11	1405	97115330	97115331	Tbx21	3	-1.44857	2.45146e-14	-2.41063
chr15	588	78572782	78572783	Rac2	3	-0.78248	5.82423e-14	-3.10462
chr11	1959	117969185	117969186	Socs3	3	2.65712	9.90563e-14	1.11006
chr12	204	28635856	28635953	Rps7	3	0.678841	1.4346e-13	5.45071
chr2	578	48814108	48814109	Acvr2a	3	2.69669	1.78049e-13	1.17955
chr9	1674	120127688	120127844	Rpsa	3	0.561079	1.78049e-13	8.23176
chr4	1269	134128738	134128789	Sh3bgrl3	3	-0.782101	2.0489e-13	-2.4426
chr19	617	36348308	36409748	Pcgf5	3	2.09685	2.16303e-13	1.60896
chr7	2018	114117780	114117781	Rras2	3	1.30729	2.76861e-13	2.19501
chr16	513	38713273	38713274	Arhgap31	3	-1.54985	3.9481e-13	-1.55036
chr10	885	80930072	80930161	Gadd45b	3	-1.39928	4.37691e-13	-1.95119
chr1	110	21961580	21961942	Kcnq5	3	2.00473	4.50933e-13	2.06386
chr7	1976	109960399	109960470	Dennd5a	3	-1.90363	5.10731e-13	-1.51979
chr17	644	33824475	33824562	Rps28	3	0.846395	5.2765e-13	5.94926
chr11	1749	106715258	106750628	Pecam1	3	2.42319	5.62326e-13	1.15615
chr4	1003	120405306	120462080	Scmh1	3	3.19508	6.24872e-13	0.732896
chr9	1779	124101949	124105626	Ccr2	3	-1.9078	6.94148e-13	-1.19719
chr10	844	80292452	80292645	Rps15	3	0.627327	6.9644e-13	7.75832
chr2	631	59160849	59229749	Pkp4	3	1.94482	1.2995e-12	1.1971
chr1	865	97977254	98095632	Pam	3	2.54606	1.30604e-12	0.874381
chr12	457	69159185	69159186	Rps29	3	0.61583	2.17829e-12	8.33484
chr10	1372	122678777	122895368	Ppm1h	3	0.965949	2.69336e-12	4.23448
chr2	101	13573951	13574281	Vim	3	-0.901525	2.94092e-12	-2.77746
chr2	1982	156179579	156180238	Rbm39	3	0.470571	3.64919e-12	9.71149
chr9	311	32636247	32696384	Ets1	3	-0.807852	4.20305e-12	-3.26579
chr4	505	63861346	63861347	Tnfsf8	3	3.15804	4.2716e-12	0.86614
chr7	2229	127296259	127309518	Itgal	3	-0.886383	4.71244e-12	-2.52418
chr18	492	56707812	56707813	Lmnb1	3	-1.36275	5.24058e-12	-1.66763
chr5	1168	115559466	115559467	Rplp0	3	0.622174	5.36063e-12	5.37146
chr5	1672	143112979	143112994	Rnf216	3	-1.93919	5.36063e-12	-1.00773
chr1	1232	153332785	153332786	Lamc1	3	-2.92365	6.9186e-12	-0.898168
chr10	177	21882183	21994666	Sgk1	3	-1.35514	1.10585e-11	-1.75573
chr8	743	70897282	70897412	Rpl18a	3	0.632057	1.20226e-11	7.19739
chr7	1049	45124334	45124439	Rps11	3	0.71911	2.67239e-11	8.38285
chr15	495	76195709	76231378	Plec	3	-1.66478	2.76193e-11	-1.74925
chr5	1172	115652980	115731621	Bicdl1	3	1.85463	2.76193e-11	0.762444
chr5	1060	110879802	110879803	Ttc28	3	1.73754	2.92064e-11	0.901448
chr17	1366	84466115	84466116	Thada	3	1.41169	3.93566e-11	2.23085
chr3	1483	153725173	153725174	St6galnac3	3	1.88695	4.09309e-11	3.23226
chr16	594	52031224	52049653	Cblb	3	0.865438	4.27749e-11	3.43925
chr10	1311	118556524	118556525	Ifngas1	3	2.26998	4.95413e-11	0.696211
chr4	683	98395790	98546973	Patj	3	3.36972	4.95413e-11	0.725968
chr12	394	55492646	55492647	Nfkbia	3	-0.603368	5.78121e-11	-5.86045
chr3	651	90612881	90613305	S100a6	3	-0.602757	7.12635e-11	-3.18718
chr8	1450	122432907	122432930	Cyba	3	-0.899827	7.72759e-11	-2.68137
chr12	1081	113148704	113152053	Crip1	3	-0.580116	8.02698e-11	-2.72229
chr16	525	42907651	43510308	Zbtb20	3	0.978294	8.50089e-11	4.44457
chr8	807	73352555	73353540	Large1	3	3.22068	8.64446e-11	0.763929
chr8	1071	94179081	94179241	Mt1	3	-3.37317	8.68157e-11	-0.695967
chr14	877	54142850	54142851	Trdc	3	-0.705727	9.24189e-11	-3.58512
chr13	85	13590396	13590397	Lyst	3	1.20106	1.04043e-10	2.96102
chr16	315	23224739	23290470	St6gal1	3	4.96089	1.05433e-10	0.566554
chr11	518	55033444	55033445	Anxa6	3	-0.767807	1.3222e-10	-2.30448
chr4	1192	130913124	130913125	Laptm5	3	-0.692856	1.3222e-10	-2.91614
chr7	2046	117380978	117380979	Xylt1	3	-1.74182	1.3222e-10	-1.51924
chrX	248	37085401	37085402	Rpl39	3	0.571276	1.55055e-10	5.59355
chr8	1552	128685653	128685654	Itgb1	3	-1.05955	1.64488e-10	-2.6908
chr11	1556	100319884	100319885	Eif1	3	-0.474537	1.9082e-10	-2.99854
chr5	1722	145114214	145114312	Arpc1b	3	-0.79629	1.9082e-10	-2.59518
chr18	360	38993144	38993476	Arhgap26	3	-0.685766	1.95766e-10	-4.00424
chr9	983	69453619	69453620	Anxa2	3	-1.34197	3.08096e-10	-1.55734
chr2	1578	128126037	128126050	Bcl2l11	3	1.41954	3.44394e-10	1.37562
chr19	501	24555841	24555872	Pip5k1b	3	4.3325	3.62538e-10	0.618035
chr12	313	41024089	41068312	Immp2l	3	1.24675	3.80412e-10	1.84759
chr14	1285	73385197	73385289	Itm2b	3	-0.772527	6.6128e-10	-2.27109
chr12	161	21417435	21417637	Ywhaq	3	-0.776266	7.11201e-10	-2.87607
chr4	1305	135494505	135494623	Nipal3	3	-2.17413	9.15052e-10	-1.16347
chr7	2498	141447369	141447850	Rplp2	3	0.567298	9.35639e-10	5.98157
chr9	980	68653785	69289682	Rora	3	-0.826012	1.04075e-09	-1.87536
chr11	227	29547859	29548109	Rps27a	3	0.594414	1.38042e-09	5.00297
chr2	634	59612041	59646811	Tanc1	3	1.52331	1.41951e-09	0.81776
chr11	1064	78183583	78183584	Rpl23a	3	0.59853	1.68277e-09	4.59878
chr3	1330	137864486	137864613	H2afz	3	-0.799737	1.68277e-09	-2.02943
chr7	26	3703992	3704325	Rps9	3	0.619562	1.9277e-09	5.60401
chr11	510	54522846	54626339	Rapgef6	3	0.765507	1.98705e-09	4.62676
chr7	2537	142460808	142477013	Lsp1	3	-0.962713	2.02694e-09	-1.70463
chr13	1375	113209658	113209659	Esm1	3	-2.92385	2.15165e-09	-0.876163
chrX	1058	164027996	164027997	Car5b	3	-2.30117	2.17421e-09	-0.697038
chr18	198	34373368	34373369	Reep5	3	-1.20446	2.57186e-09	-1.31162
chr1	1329	161788357	161788495	Fasl	3	-1.58166	3.036e-09	-1.15986
chr2	746	71981239	72054604	Rapgef4	3	3.80199	3.1846e-09	0.478189
chr4	582	86857411	86857412	Rps6	3	0.685003	3.3489e-09	5.01908
chr5	1669	142906701	142906754	Actb	3	-0.28758	3.4955e-09	-7.81978
chr10	718	77530251	77530252	Itgb2	3	-1.15431	4.18169e-09	-2.59563
chr18	70	12599895	12643362	Ttc39c	3	-1.05824	4.262e-09	-0.617847
chrX	699	103821982	103821983	Slc16a2	3	6.72922	4.37921e-09	0.694612
chr5	1760	146832889	146833202	Rpl21	3	0.537371	4.44101e-09	4.25654
chr1	446	63176824	63177130	Eef1b2	3	0.959499	4.53454e-09	3.01131
chr7	1668	101421690	101450520	Pde2a	3	1.33254	5.36282e-09	2.20919
chr9	237	22475714	22490829	Bbs9	3	1.60166	5.68686e-09	1.59034
chr5	679	77095252	77115121	Hopx	3	-1.17437	5.75406e-09	-1.0145
chr5	1108	113830500	113830501	Selplg	3	-0.878023	7.17199e-09	-2.96532
chr13	1125	91461049	91461091	Ssbp2	3	1.34767	8.66923e-09	1.343
chr6	1383	122742744	122742745	Slc2a3	3	-1.74491	9.12651e-09	-1.6275
chr10	1293	117846034	117846035	Rap1b	3	-0.557298	1.00118e-08	-3.25229
chr3	721	93520487	93520488	S100a11	3	-0.554255	1.47114e-08	-0.70791
chr11	86	6415442	6416312	Ppia	3	-0.595699	1.62157e-08	-3.08834
chr15	361	61985390	61987422	Myc	3	3.0433	1.71863e-08	0.610349
chr11	1183	83649354	83649355	Ccl3	3	-1.60592	1.96024e-08	-1.43709
chr13	484	37826037	37888871	Rreb1	3	1.60987	2.02159e-08	0.817083
chr2	119	17391007	17731043	Nebl	3	-1.2715	2.03543e-08	-1.25603
chr1	520	72711289	72711290	Rpl37a	3	0.442202	2.44197e-08	5.55792
chr6	377	42349827	42350039	Zyx	3	-1.10878	2.72132e-08	-1.55126
chr19	824	47314750	47464401	Sh3pxd2a	3	2.67912	2.73524e-08	0.471054
chr7	2274	128129546	128129551	Itgax	3	-2.34783	2.75114e-08	-0.673808
chr6	487	51523900	51544524	Snx10	3	-1.64479	2.92995e-08	-1.01199
chrX	509	74246533	74249820	Flna	3	-0.778896	3.02558e-08	-1.75745
chr11	879	70654597	70654644	Pfn1	3	-0.564721	3.18614e-08	-2.22186
chr13	35	5861481	5861482	Klf6	3	-0.600986	3.36988e-08	-2.1249
chr11	1747	106487795	106487836	Ern1	3	-0.311361	3.49708e-08	-0.422912
chr19	461	20390672	20390944	Anxa1	3	-4.62963	3.49708e-08	-0.523279
chr6	1660	136941502	136941899	Arhgdib	3	-0.473706	3.49708e-08	-1.64281
chrX	671	101849384	101849385	Nhsl2	3	-2.83008	3.49708e-08	-0.542465
chr15	1089	102459174	102460083	Prr13	3	-1.14782	3.86463e-08	-1.17469
chr5	427	38876811	38876812	Clnk	3	3.78117	4.08058e-08	0.724975
chr15	161	34442907	34443640	Rpl30	3	0.429316	4.48445e-08	5.04127
chr17	806	36032854	36032855	H2-T23	3	-0.806941	5.47958e-08	-1.43488
chr13	1399	117025394	117025522	Parp8	3	0.935385	5.99496e-08	1.46663
chr14	1492	120478443	120478444	Rap2a	3	-2.13578	5.99496e-08	-0.667296
chr10	121	17723217	17723233	Cited2	3	-1.18424	6.59799e-08	-1.38774
chr13	1120	90922957	90922958	Rps23	3	0.528758	7.70817e-08	5.89887
chr5	1426	129787438	129787439	Cct6a	3	1.5136	8.63459e-08	1.9773
chr15	117	25843179	25942679	Retreg1	3	2.0029	9.11768e-08	0.781052
chr6	1640	135362544	135367493	Emp1	3	-1.98013	9.49002e-08	-1.00376
chr15	782	86057694	86058727	Gramd4	3	0.901964	1.03971e-07	1.06134
chr13	92	14063784	14063799	Arid4b	3	0.771117	1.0507e-07	3.41131
chr6	1440	124917945	124917946	Ptms	3	-3.26163	1.08383e-07	-0.405855
chr17	660	33955662	33955677	Rps18	3	0.504388	1.14757e-07	4.02406
chr8	1490	123442985	123443308	Def8	3	-1.41653	1.14757e-07	-0.921137
chr11	495	53770013	53770495	Irf1	3	-0.836957	1.25245e-07	-2.47097
chr19	179	6399339	6401718	Rasgrp2	3	-1.29068	1.25245e-07	-1.34671
chr13	279	23738807	23738808	Hist1h1c	3	-1.58181	1.30232e-07	-0.890844
chr4	1230	132757251	132757252	Smpdl3b	3	-0.927827	1.30232e-07	-0.599246
chr5	810	93093436	93093571	Sept11	3	-1.19471	1.30232e-07	-1.64047
chr10	125	18022877	18023288	Abracl	3	-0.938959	1.39748e-07	-0.977374
chr18	86	14783244	14783245	Taf4b	3	1.04627	1.39748e-07	1.06011
chr11	90	6520957	6520958	Myo1g	3	-1.1593	1.67751e-07	-1.19168
chr14	239	22019711	22019848	Lrmda	3	6.51957	1.67751e-07	0.793606
chr12	856	101028908	101029056	Ccdc88c	3	-0.589139	1.70834e-07	-2.75782
chr17	1076	51179167	51179311	Tbc1d5	3	0.944649	1.77536e-07	1.93037
chr2	1499	122147685	122147686	B2m	3	-0.269581	1.88322e-07	-3.72962
chr10	1474	128525869	128525870	Esyt1	3	-0.877247	2.04247e-07	-1.26919
chr3	315	56183700	56183701	Nbea	3	-2.24263	2.04247e-07	-0.732555
chr15	374	63997968	64060448	Fam49b	3	0.786063	2.23042e-07	2.82652
chr4	1413	140700540	140701473	Rcc2	3	1.13158	2.24088e-07	1.19027
chr13	1327	108654176	109926844	Pde4d	3	1.36441	2.26973e-07	1.32054
chr11	1480	99155076	99155077	Ccr7	3	3.51016	2.33794e-07	0.438125
chr2	2277	173276532	173276533	Pmepa1	3	4.60836	2.34798e-07	0.442796
chr11	134	17008701	17052381	Plek	3	-0.778062	2.54557e-07	-1.7974
chr10	1480	128626746	128626747	Rps26	3	0.714449	2.70205e-07	4.00595
chr11	856	70239057	70239842	Rnasek	3	-1.24315	3.83737e-07	-0.6666
chr3	617	89913161	89913196	Il6ra	3	2.54407	3.83737e-07	0.381722
chr4	1231	132768334	132768335	Rpa2	3	-1.11934	3.86281e-07	-0.757596
chr15	316	57694664	57694665	Zhx2	3	1.72138	3.87705e-07	0.86956
chr11	1438	98026709	98026924	Rpl19	3	0.433126	4.16162e-07	4.81392
chr7	2408	139188516	139213307	Stk32c	3	-2.5005	4.16162e-07	-0.514058
chr8	460	40423814	40423840	Zdhhc2	3	-1.76058	4.38933e-07	-0.698381
chr4	1314	135895393	135911818	Cnr2	3	2.55583	4.53016e-07	0.288119
chr16	585	49800532	49866833	Cd47	3	-0.754351	4.84705e-07	-1.89744
chr9	1437	107635311	107635367	Gnai2	3	-0.601543	4.84705e-07	-1.28428
chr6	1720	143947105	144209568	Sox5	3	-2.15055	4.85836e-07	-0.795652
chr14	1490	120275668	120306452	Mbnl2	3	1.13437	5.00169e-07	3.07319
chr19	139	5796951	5802672	Malat1	3	-0.205198	5.00169e-07	-33.4083
chr19	316	11050565	11050566	AW112010	3	-0.467758	5.46773e-07	-1.89014
chr15	455	74955050	74956555	Ly6e	3	0.918115	5.6008e-07	2.1277
chr18	342	37906415	37935476	Diaph1	3	-0.540437	5.83238e-07	-1.51189
chr9	293	31211786	31211793	Aplp2	3	-1.19426	6.05806e-07	-1.05806
chr6	839	71322787	71322788	Cd8b1	3	-1.39559	6.2093e-07	-1.97464
chr10	923	81500131	81500132	S1pr4	3	-1.38111	6.55079e-07	-0.849598
chr4	1293	134915014	134915024	Tmem50a	3	-0.702515	6.55079e-07	-1.22213
chr16	330	24393539	24721855	Lpp	3	0.827468	6.59787e-07	2.06383
chr4	1325	136172393	136172394	E2f2	3	-2.87204	6.96968e-07	-0.437862
chr12	969	108003413	108003602	Bcl11b	3	-0.59663	7.08596e-07	-2.83784
chr15	976	99651642	99651656	Racgap1	3	-1.71706	7.52589e-07	-0.841546
chr13	135	19307550	19307551	Tcrg-C2	3	-0.875967	7.97434e-07	-0.673113
chr10	78	12548878	12869365	Utrn	3	0.541541	9.5018e-07	3.73422
chr9	96	15306213	15306264	Taf1d	3	0.90217	9.54462e-07	1.41772
chr13	302	24501524	24638696	Ripor2	3	-0.466371	9.78371e-07	-5.04186
chr19	898	56722198	56722199	Adrb1	3	-4.21096	1.09865e-06	-0.439779
chr11	818	69758222	69758637	Polr2a	3	-0.949131	1.20883e-06	-1.20372
chr18	635	67933256	67933257	Ldlrad4	3	0.946475	1.34136e-06	1.65691
chr6	1537	129275365	129275436	Cd69	3	0.921445	1.35597e-06	2.55766
chr8	717	70509622	70510801	Uba52	3	0.774972	1.46776e-06	3.79461
chr17	20	5841328	5841329	Snx9	3	3.51168	1.48742e-06	0.316189
chr2	487	35200975	35201120	Rab14	3	-0.936584	1.50258e-06	-1.37815
chr17	320	24720062	24720251	Rps2	3	0.479309	1.6234e-06	3.58867
chr17	1136	56613415	56613416	Rpl36	3	0.565877	1.63491e-06	4.0175
chr6	1572	131388437	131388476	Ybx3	3	-1.47491	1.658e-06	-0.861996
chr6	1704	142571370	142571614	Kcnj8	3	-2.07479	1.69307e-06	-0.654499
chr17	951	44735633	44814797	Runx2	3	-0.903081	1.72137e-06	-1.95285
chr17	1249	70997306	71002878	Myl12a	3	-0.780496	1.84002e-06	-1.50177
chr8	1249	106603350	106603379	Cdh1	3	5.09754	2.24007e-06	0.367684
chr8	403	33929804	33929863	Rbpms	3	2.73583	2.42611e-06	0.374709
chr8	170	15011024	15011025	Kbtbd11	3	1.55416	2.47177e-06	0.637163
chr8	2	3279616	3279617	Insr	3	1.72939	2.50193e-06	0.433579
chr17	1184	62881143	62881317	Efna5	3	8.82236	2.51868e-06	0.903368
chr1	1487	171648926	171653035	Slamf7	3	-1.06623	2.7103e-06	-0.975546
chr18	487	56400336	56432132	Gramd3	3	0.676249	2.8602e-06	3.3518
chr1	750	88701875	88702221	Arl4c	3	-0.838423	3.26245e-06	-1.75694
chr19	51	4192064	4192065	Ppp1ca	3	-0.768383	3.26245e-06	-1.09027
chr10	1476	128549101	128549305	Rpl41	3	0.524925	3.31317e-06	5.06058
chr17	932	42876388	42876424	Cd2ap	3	2.02123	3.31317e-06	0.57794
chr17	1316	79355090	79355091	Cdc42ep3	3	-1.2049	3.3651e-06	-0.917113
chr16	169	17201469	17202649	Ube2l3	3	-1.01789	3.4583e-06	-0.963221
chr14	1343	78629273	78732776	Dgkh	3	-1.41392	3.53155e-06	-0.678979
chr8	592	57511906	57511907	Hmgb2	3	-0.675235	3.54877e-06	-1.92263
chr6	446	48739053	48739076	Gimap1	3	-0.635536	3.60468e-06	-0.759739
chr3	1239	127896287	127896324	Fam241a	3	1.80307	3.76747e-06	0.495123
chr10	481	58497947	58497948	Ccdc138	3	1.50909	4.12803e-06	0.392123
chr14	128	10421596	11162035	Fhit	3	1.36672	4.12803e-06	0.79799
chr4	918	117156242	117156243	Rps8	3	0.424452	4.12803e-06	5.78209
chr5	558	65391004	65391444	Rpl9	3	0.405825	4.12803e-06	3.95962
chr2	675	66124993	66124994	Galnt3	3	-3.09939	4.14535e-06	-0.350356
chr4	1458	141874919	141874920	Efhd2	3	-0.941567	4.62521e-06	-0.957153
chr11	162	21091290	21135469	Peli1	3	0.841736	5.12864e-06	2.44019
chr18	809	88971789	88971790	Rttn	3	1.27333	5.12864e-06	0.766118
chr1	1075	134079119	134079120	Btg2	3	-0.571102	5.15561e-06	-2.23912
chr2	1723	140066759	140066805	Tasp1	3	1.3471	5.15561e-06	1.48022
chr4	418	57742094	57854159	Pakap	3	2.47459	5.49664e-06	0.347894
chr5	319	32611170	32611335	Yes1	3	1.68381	5.50709e-06	0.738066
chr5	351	34187709	34187720	Mxd4	3	-1.18612	5.54901e-06	-0.686646
chr4	421	57956410	57956411	Txn1	3	-1.03771	5.73423e-06	-1.0549
chr10	544	62507754	62527451	Srgn	3	-0.435125	5.83674e-06	-2.90594
chr14	1268	70774303	70774304	Dok2	3	-1.06464	6.07511e-06	-1.002
chr19	429	14598050	14598051	Tle4	3	0.645481	6.65206e-06	2.20199
chr1	996	130462743	130462744	Cd55	3	2.24272	6.82299e-06	0.22818
chr9	1099	78481723	78481724	Eef1a1	3	0.302195	7.12037e-06	5.8341
chr11	539	57645441	57645465	Galnt10	3	1.0594	7.24429e-06	1.02335
chr10	902	81252934	81257918	Matk	3	-4.63419	7.37753e-06	-0.442398
chr1	361	55362725	55363469	Boll	3	3.01773	7.39048e-06	0.280056
chr12	616	80260090	80260371	Actn1	3	2.85958	7.48861e-06	0.492695
chr1	1214	151571372	151571496	Fam129a	3	-1.16212	7.51199e-06	-0.975979
chr1	974	127205017	127306762	Mgat5	3	1.10112	7.76842e-06	1.55961
chr3	843	96557956	96557960	Txnip	3	-0.882833	8.00367e-06	-1.29094
chr15	1076	102231943	102231944	Itgb7	3	-0.845235	8.235e-06	-1.62567
chr15	461	75111696	75111970	Ly6c2	3	-0.491699	8.26452e-06	-2.67803
chr5	1827	150259766	150295388	Fry	3	-0.752632	8.41251e-06	-0.824817
chr10	919	81427113	81455635	Nfic	3	-1.56999	8.83909e-06	-0.671359
chrX	1027	159210306	159255858	Rps6ka3	3	0.802658	9.33443e-06	1.77609
chr12	826	98901171	98901484	Eml5	3	1.08974	9.39578e-06	0.862299
chr1	1259	155099635	155099636	Ier5	3	-0.65463	9.50944e-06	-2.53193
chr2	2168	165595031	165655298	Eya2	3	1.84207	9.79612e-06	0.377326
chr6	872	72544390	72549273	Capg	3	-1.55676	1.05092e-05	-0.552934
chr9	1707	121642715	121642716	Vipr1	3	3.2825	1.09518e-05	0.334227
chr8	3	3353436	3426700	Arhgef18	3	-0.485183	1.12603e-05	-2.29917
chr1	1446	170867770	170867771	Atf6	3	-0.902854	1.13015e-05	-1.15046
chr11	233	30026032	30026033	Eml6	3	1.91205	1.17053e-05	0.417647
chr17	1365	84187946	84187947	Zfp36l2	3	-0.564912	1.17053e-05	-1.91871
chr18	84	14682765	14682914	Ss18	3	1.09062	1.24304e-05	1.09194
chr5	1381	125390013	125390202	Ubc	3	-0.292301	1.27812e-05	-1.81827
chr10	392	44457209	44458748	Prdm1	3	-1.36925	1.32029e-05	-0.549256
chr10	878	80826655	80826693	Oaz1	3	-0.490001	1.32029e-05	-1.35545
chr15	590	78597046	78597053	Cyth4	3	-1.07575	1.40827e-05	-1.08236
chr1	53	13589909	13589910	Tram1	3	-0.850777	1.51263e-05	-0.845869
chr3	590	89245965	89246434	Krtcap2	3	-0.582441	1.69259e-05	-0.603313
chr5	1649	140607319	140607320	Lfng	3	-1.29719	1.75185e-05	-0.727335
chr11	1836	114668523	114668626	Rpl38	3	0.503697	1.81458e-05	4.15087
chr12	1061	112671563	112674276	Akt1	3	-2.01846	1.84115e-05	-0.458205
chr1	796	92148392	92180341	Hdac4	3	0.921917	2.01842e-05	1.04267
chr1	1778	193207724	193302243	Lamb3	3	-0.964058	2.01842e-05	-0.916186
chr14	1503	121698416	121797837	Dock9	3	1.12961	2.01985e-05	0.529726
chr7	2133	122289296	122289309	Prkcb	3	0.874709	2.01985e-05	1.72821
chr4	25	6454270	6454271	Nsmaf	3	-0.478281	2.38359e-05	-0.687103
chr11	370	48800359	48800360	Rack1	3	0.485431	2.40221e-05	3.83994
chr5	984	107900501	107900502	Rpl5	3	0.425776	2.46543e-05	4.24995
chrX	905	140543186	140600659	Tsc22d3	3	-1.37657	2.57535e-05	-0.971514
chr17	585	31855803	31855804	Sik1	3	1.70858	2.66998e-05	0.775364
chr7	1421	80803415	80803416	Iqgap1	3	-0.589495	2.79668e-05	-2.60578
chr15	127	27919270	28025848	Trio	3	1.32723	2.83421e-05	0.448127
chr1	618	79671971	79671972	Ap1s3	3	2.01598	2.84476e-05	0.449088
chr11	1730	106066060	106066061	Taco1	3	1.40417	2.88971e-05	0.445326
chr5	1102	113650425	113650426	Cmklr1	3	-7.32763	3.04955e-05	-0.319267
chr19	329	11407660	11407661	Ms4a4c	3	1.82005	3.05047e-05	0.483341
chr18	224	35498861	35498929	Sil1	3	1.90437	3.2326e-05	0.776458
chr11	1820	113173076	113201838	2610035D17Rik	3	0.867634	3.60715e-05	0.588851
chr5	1350	124187181	124249760	Pitpnm2	3	1.54256	3.62646e-05	0.365981
chr1	1649	182517523	182517524	Capn2	3	-1.11591	3.71691e-05	-1.08206
chr5	1261	121204480	121204481	Rpl6	3	0.461727	3.75418e-05	3.82811
chr4	380	53159894	53159895	Abca1	3	3.05241	3.84324e-05	0.231914
chr17	478	28328470	28328577	Rpl10a	3	0.492732	4.10519e-05	2.68281
chr8	845	79028436	79028587	Zfp827	3	1.45376	4.10705e-05	0.433054
chr10	1043	91082428	91082770	Apaf1	3	-0.953729	4.11031e-05	-0.653179
chr18	686	75367528	75369976	Smad7	3	0.737539	4.26605e-05	2.3996
chr5	549	64803387	64812339	Klf3	3	-0.918713	4.46052e-05	-1.19013
chr5	566	65763520	65764120	N4bp2	3	1.8524	4.59982e-05	0.401068
chr15	287	53346158	53346159	Ext1	3	1.1445	4.77609e-05	0.754489
chr3	1273	131110470	131112797	Lef1	3	0.752978	4.87019e-05	1.4558
chr4	1323	136053392	136053393	Rpl11	3	0.442577	4.9099e-05	3.96853
chrX	697	103622499	103623790	Ftx	3	1.78745	5.10374e-05	0.673884
chr3	1319	136670123	136670770	Ppp3ca	3	-0.507164	5.11398e-05	-2.27227
chr9	1683	120571443	120571444	Rpl14	3	0.579423	5.11398e-05	3.01798
chr19	808	46689905	46689906	Borcs7	3	-1.38675	5.21413e-05	-0.413829
chr7	1258	66109514	66109515	Chsy1	3	-0.737932	5.51972e-05	-1.26138
chr7	2378	135537480	135651937	Ptpre	3	-1.24873	5.68893e-05	-0.737521
chr17	457	27655508	27685197	Pacsin1	3	2.11394	5.94425e-05	0.274845
chr11	800	69413674	69413675	Kdm6b	3	0.786011	5.98576e-05	1.46163
chr18	477	53862121	53862188	Csnk1g3	3	1.02835	6.02939e-05	0.968464
chr14	155	14702278	14718825	Slc4a7	3	-0.960638	6.07154e-05	-1.30746
chr10	152	19934471	19934526	Map3k5	3	0.852465	6.0792e-05	1.04147
chr6	1458	125236952	125237010	Cd27	3	1.05117	6.0792e-05	0.505717
chr7	2156	125552119	125552120	Il4ra	3	0.838204	6.15826e-05	0.305654
chr17	634	33555706	33555707	Myo1f	3	-0.552688	6.34139e-05	-1.36093
chr2	1654	131186948	131186958	Cdc25b	3	-2.81476	6.39597e-05	-0.473273
chr16	595	52452464	52454074	Alcam	3	-1.55446	6.47122e-05	-0.55908
chr8	1454	122476063	122476064	Rnf166	3	-0.600931	6.48205e-05	-0.40405
chr11	62	5381739	5444847	Znrf3	3	0.828141	6.72321e-05	1.83711
chr9	532	43105485	43105987	Arhgef12	3	-1.54066	7.04702e-05	-0.580719
chr18	526	60747148	60776239	Rps14	3	0.435123	7.14057e-05	5.0973
chr17	1068	50094331	50190674	Rftn1	3	1.0372	7.1663e-05	0.784649
chr4	588	88094629	88400565	Focad	3	1.01765	7.25898e-05	0.486556
chr5	586	67427798	67428310	Bend4	3	0.98116	7.25898e-05	0.521478
chr6	1766	147475870	147475871	Ccdc91	3	3.64321	7.30458e-05	0.305903
chr10	924	81524224	81524225	Gna15	3	-1.84205	7.61567e-05	-0.519075
chr5	1311	123132395	123132692	Rhof	3	-1.23678	7.66169e-05	-0.760374
chr12	846	100199434	100200159	Calm1	3	-0.447646	7.83257e-05	-2.05305
chr7	1101	45715456	45718157	Rpl18	3	0.471119	7.83257e-05	4.35563
chr13	1369	113035378	113035379	Cdc20b	3	-7.02604	8.06312e-05	-0.258662
chr10	987	85386813	85598401	Btbd11	3	0.958819	8.15097e-05	1.54576
chr10	515	61273241	61273438	Adamts14	3	-2.03668	8.23282e-05	-0.353241
chr4	710	101265281	101265282	Jak1	3	-0.38795	8.23282e-05	-3.82946
chr4	1373	138454313	138454314	Camk2n1	3	-1.84491	9.12298e-05	-0.614785
chr6	1501	128136708	128143563	Tspan9	3	4.2673	9.28618e-05	0.323607
chr1	1218	152090124	152090125	1700025G04Rik	3	0.747558	9.3434e-05	1.67565
chr1	1379	164935526	164935527	Xcl1	3	1.24054	9.88299e-05	0.499065
chr1	1068	133701880	133801041	Atp2b4	3	-0.824009	0.000100213	-0.768912
chr15	738	83563591	83563592	Tspo	3	-0.52925	0.000103116	-0.736108
chr9	920	64811339	64811340	Dennd4a	3	-0.39662	0.000103116	-2.81296
chr17	1047	48299939	48300386	Treml2	3	2.65531	0.000110617	0.18224
chr4	1267	134095081	134095082	Cd52	3	-0.0788464	0.000111261	-0.820793
chr6	964	83831740	83831741	Paip2b	3	1.16478	0.000114273	0.44539
chr19	119	5490454	5490565	Cfl1	3	-0.342942	0.000114711	-1.54967
chr9	607	45009612	45009613	Cd3e	3	-0.407034	0.000115794	-1.04991
chr2	744	71873223	71873224	Pdk1	3	1.73676	0.000117292	0.471396
chr15	402	67113991	67176830	St3gal1	3	-1.48342	0.000117625	-0.768682
chr5	1077	112276690	112276707	Tpst2	3	-0.458792	0.000120219	-0.73189
chr8	1069	94172663	94172860	Mt2	3	-3.79969	0.000120667	-0.31796
chr14	1101	60634242	60732906	Spata13	3	-0.748306	0.000121293	-1.46684
chr7	747	30419801	30419854	Hcst	3	-0.269055	0.000121787	-0.809529
chr16	552	45224314	45224337	Btla	3	2.4708	0.000123476	0.29205
chr7	2286	128418162	128418173	Rgs10	3	2.2977	0.000124773	0.357102
chr7	1623	99483635	99483738	Rps3	3	0.394724	0.000128644	4.21298
chr3	1341	138143447	138143517	Trmt10a	3	2.20651	0.000131334	0.418445
chr13	1283	102906105	103334460	Mast4	3	2.18241	0.000135032	0.333881
chr11	1385	96464592	96464681	Skap1	3	0.320323	0.000135487	4.57751
chr17	953	44777151	44777152	Supt3	3	0.658545	0.000137034	0.418368
chr9	911	64173374	64173375	Rpl4	3	0.55792	0.000141908	2.89946
chr11	360	46454934	46454935	Havcr2	3	-3.47834	0.000150269	-0.303594
chr18	682	74998557	75000477	Rpl17	3	0.353837	0.000150269	3.83093
chr4	1238	133130504	133176371	Wasf2	3	-0.759574	0.000152587	-1.40395
chr11	1928	116843277	116843278	Mettl23	3	-1.10161	0.00015521	-0.54538
chr11	543	57801636	57801637	Sap30l	3	-1.86517	0.000156235	-0.518222
chr6	443	48684548	48684582	Gimap4	3	-0.703712	0.000156784	-1.06295
chr5	1692	143527992	143528036	Rac1	3	-0.891975	0.000162325	-0.976074
chrX	675	102189393	102189394	Rps4x	3	0.425119	0.000162325	3.57219
chr9	604	44980430	44980431	Cd3g	3	-0.3651	0.000166413	-0.657609
chr7	2016	113765997	113766174	Spon1	3	1.05616	0.000168941	0.13932
chr12	86	12262138	12262183	Fam49a	3	-1.11062	0.000169299	-1.44315
chr6	251	38837223	38876165	Hipk2	3	1.15299	0.00016944	0.800392
chr16	346	27388868	27388980	Ccdc50	3	-1.51478	0.00017821	-0.623281
chr10	421	51480631	51480658	Lilr4b	3	1.21597	0.000179831	0.683071
chr7	2166	126369533	126369541	Lat	3	-0.606551	0.000181431	-1.0319
chr14	1162	64652530	64652602	Kif13b	3	-0.632283	0.00018796	-1.11535
chr18	130	23752332	23803984	Mapre2	3	-0.776868	0.000189823	-0.956906
chr15	424	73423127	73423212	Ptk2	3	3.9644	0.000192927	0.216049
chr15	660	80572593	80623483	Grap2	3	-0.520688	0.000193494	-2.63804
chr9	1412	107296025	107296710	Cish	3	-1.38162	0.000194418	-0.627227
chr11	1723	105589990	105589991	Tanc2	3	0.869803	0.000197256	0.280106
chr18	22	5592245	5593505	Gm10125	3	1.94344	0.000198608	0.233434
chr14	361	31780392	31830651	Ankrd28	3	1.11881	0.000198739	0.852598
chr11	1161	83065111	83065112	Slfn2	3	-0.813922	0.000198868	-0.895705
chr4	1333	136469760	136540354	Luzp1	3	1.28905	0.000202431	0.613181
chr5	1213	118560718	118560739	Med13l	3	-0.533094	0.000203996	-0.848548
chr18	37	7626829	7626866	Mpp7	3	1.40836	0.000209375	0.420848
chr3	103	27710397	27710439	Fndc3b	3	6.24738	0.000210117	0.149943
chr8	1345	114439654	114439702	Wwox	3	0.881432	0.000212031	1.63114
chr7	2270	127993866	127993867	Pycard	3	-0.73691	0.000217616	-0.696446
chr3	1226	126596950	126597414	Camk2d	3	0.181178	0.000220873	0.3481
chr4	141	32657118	32657119	Mdn1	3	0.913557	0.000220873	0.848432
chr1	1319	161034606	161035166	Gas5	3	0.712884	0.000223596	1.4147
chr11	2013	120348090	120348542	Actg1	3	-0.334505	0.000226779	-1.64647
chr2	719	70039125	70096298	Myo3b	3	1.08812	0.000227171	0.713096
chr3	351	60473078	60529149	Mbnl1	3	0.300557	0.000238636	4.53232
chr15	601	78913918	78913919	Pdxp	3	-3.59747	0.000238709	-0.224536
chr14	179	18270625	18271067	Rpl15	3	0.615698	0.000245013	2.95201
chr15	649	80083405	80083406	Rpl3	3	0.534223	0.00024732	2.92103
chr16	296	22255246	22266005	Tra2b	3	0.277062	0.00024732	2.83219
chr11	930	72961168	72961169	Atp2a3	3	-0.76091	0.000251593	-0.725083
chr1	677	85649987	85650050	Sp100	3	-0.46381	0.000252139	-1.94777
chr7	1355	75772045	75782099	AU020206	3	-0.645585	0.000257217	-1.2008
chr4	1644	152325852	152325869	Rpl22	3	0.767389	0.000258215	2.65105
chr5	941	105110275	105139539	Gbp9	3	2.49981	0.000258369	0.416289
chr7	1354	75455533	75455534	Akap13	3	0.442362	0.000263823	4.34781
chr17	734	35049965	35049966	Clic1	3	-0.478194	0.00026616	-0.715593
chr9	187	21291152	21291308	Cdkn2d	3	-1.02225	0.00026616	-0.449458
chr10	374	43221485	43221600	Pdss2	3	0.953153	0.000266487	0.592596
chr1	325	52119439	52119624	Stat1	3	0.740129	0.000277317	1.35977
chr2	93	12419469	12419470	Mindy3	3	-0.706727	0.000280207	-1.27005
chr7	1984	110614760	110614922	Sbf2	3	5.40601	0.000290615	0.246472
chr8	162	13974692	13974777	Tdrp	3	4.92891	0.000294605	0.241515
chr4	667	95967239	95967369	Hook1	3	3.35633	0.000300392	0.275742
chr11	1430	97799564	97799565	Lasp1	3	-1.02603	0.000305844	-0.822041
chr6	1564	130193111	130193112	Klra9	3	-2.97746	0.000310505	-0.251675
chr10	828	80016652	80019653	Arhgap45	3	-0.447005	0.00031899	-1.77396
chr19	593	34290665	34290682	Fas	3	-1.75254	0.000321346	-0.2677
chr6	1159	97459285	97617541	Frmd4b	3	1.80422	0.000321346	0.504366
chr2	1127	90471335	90580647	Ptprj	3	-1.4348	0.000324328	-0.917386
chr1	233	39367841	39368149	Rpl31	3	0.725607	0.000331155	2.15847
chr1	1393	165708047	165708086	Rcsd1	3	0.913211	0.000338437	0.666334
chr17	455	27634474	27636669	Rps10	3	0.326773	0.000361747	3.26897
chr6	444	48708195	48708225	Gimap6	3	0.595683	0.000361747	2.28373
chr9	1483	108560285	108560286	Impdh2	3	1.62874	0.000371855	0.580297
chr5	892	100562857	100572245	Plac8	3	0.754743	0.000376834	0.58709
chr15	522	76626005	76626074	Vps28	3	-1.15719	0.000383489	-0.59828
chr7	66	4792873	4792990	Rpl28	3	0.578894	0.000385462	3.02853
chr15	904	97814862	97844502	Hdac7	3	0.839546	0.000386194	0.746408
chr2	580	48949507	49245969	Mbd5	3	0.869002	0.000387745	1.58634
chr5	1137	114896935	114896936	Oasl2	3	2.23397	0.000390455	0.192385
chr1	1435	170174945	170174957	Uap1	3	-1.33731	0.000391033	-0.439786
chr3	1139	115887836	115888183	Dph5	3	1.45039	0.00039414	0.405616
chr15	383	65787039	65810234	Efr3a	3	0.720903	0.000399199	0.680269
chr13	594	45964956	45964977	Atxn1	3	-0.405821	0.000404295	-1.91159
chr17	89	12769663	12769664	Igf2r	3	0.853205	0.000405117	0.568253
chr2	735	71453275	71453276	Metap1d	3	2.48352	0.000408945	0.424696
chr1	1124	136131388	136131389	Kif21b	3	-0.61466	0.000426959	-0.838511
chr7	707	29281909	29281912	Spint2	3	3.82731	0.000426959	0.312082
chr9	1247	95750357	95750358	Trpc1	3	-1.6188	0.000471494	-0.359499
chr14	1505	121878619	121878620	Ubac2	3	0.607067	0.000523381	1.44729
chr17	418	26663230	26676412	Atp6v0e	3	-0.889689	0.000539617	-0.485634
chr8	921	84662853	84662854	Ier2	3	-0.39307	0.000541022	-1.5011
chr14	204	20388909	20388910	Dnajc9	3	-1.6703	0.000541184	-0.528423
chr6	90	18846762	18848207	Gm20186	3	1.29348	0.000543145	0.336579
chr4	1205	132007430	132075321	Epb41	3	-0.576034	0.00054928	-1.30741
chr6	1529	128975028	128975029	Gm15987	3	-1.5719	0.000560184	-0.22762
chr9	1411	107289343	107289877	Mapkapk3	3	-1.52136	0.00056894	-0.45038
chr10	459	54075708	54075796	Man1a	3	0.602069	0.000586042	2.18891
chr17	264	23803186	23803221	Srrm2	3	0.39944	0.000591429	2.74207
chr15	1008	100586364	100599984	Pou6f1	3	1.03533	0.000618262	0.725949
chr19	334	11516511	11518559	Ms4a6b	3	-0.367462	0.000642712	-1.12317
chr6	1244	113604771	113604772	Brk1	3	-1.07569	0.000646911	-0.708956
chr7	2190	126776954	126777213	Ypel3	3	-0.459549	0.000647144	-0.400738
chr4	1515	145315146	145315147	Tnfrsf8	3	-4.33164	0.000655521	-0.27948
chr2	617	57237677	57238382	Gpd2	3	-1.23385	0.000661839	-0.699546
chr11	546	58009063	58009064	Larp1	3	0.750725	0.000664191	1.25459
chr16	427	33056452	33057018	Rpl35a	3	0.511454	0.000676808	4.35258
chr13	557	43304171	43304172	Gfod1	3	-0.871014	0.000679702	-0.820849
chr15	308	55906721	55906949	Sntb1	3	-0.468791	0.00069984	-1.20742
chr4	1158	129558371	129573641	Lck	3	-0.374009	0.000709155	-1.42924
chr3	627	90213646	90213651	Rps27	3	0.317262	0.000719369	4.94069
chr2	647	60881437	60963192	Rbms1	3	-0.57673	0.000729697	-1.3513
chr16	838	91044542	91044543	Paxbp1	3	0.966256	0.000729726	0.549763
chr19	591	34192228	34217624	Stambpl1	3	0.995592	0.000729726	0.734178
chr11	1019	76027781	76027782	Rflnb	3	2.78052	0.000740309	0.185194
chr9	1169	86464949	86464950	Ube2cbp	3	3.36685	0.000740309	0.31475
chr11	1868	115418506	115419962	Atp5h	3	-0.547164	0.000744002	-0.906913
chr2	834	79428890	79428891	Cerkl	3	-1.02064	0.000751102	-0.279936
chr14	1422	103346799	103346800	Mycbp2	3	0.432888	0.000755605	2.47955
chr10	138	19011962	19015410	Tnfaip3	3	-0.34779	0.000763934	-2.97771
chr16	697	70313948	70314134	Gbe1	3	1.16793	0.000768773	0.528387
chr16	666	59471774	59472068	Riox2	3	-1.94907	0.000777047	-0.361303
chr1	1178	144004031	144004161	Rgs2	3	-0.837285	0.000781263	-0.841754
chr17	565	31247302	31247359	Gm50218	3	1.15943	0.000788603	0.516943
chr3	21	8964045	9004723	Tpd52	3	2.60331	0.000791957	0.191754
chr11	770	68901582	68901635	Rpl26	3	0.443273	0.000793546	2.93477
chr1	1612	180330484	180330485	Itpkb	3	0.638661	0.000803415	2.34836
chr13	1296	104287872	104294490	Adamts6	3	1.18786	0.000803826	0.778525
chr12	1003	110447119	110485859	Ppp2r5c	3	-0.608951	0.00081313	-1.19732
chr11	656	60932032	60932033	Map2k3	3	-0.927528	0.000835467	-0.920089
chr5	404	37085369	37085370	Gm1043	3	1.66225	0.000844337	0.523456
chr7	2485	141266420	141266481	Irf7	3	-1.02204	0.000845569	-0.471942
chr1	862	97661675	97662074	D1Ertd622e	3	-1.46441	0.000872613	-0.496207
chr11	1873	115475666	115475667	Armc7	3	-0.764378	0.000884276	-0.98723
chr1	58	14755989	14755990	Msc	3	-6.62353	0.000888295	-0.195202
chr2	654	62412230	62412231	Dpp4	3	0.792582	0.000889716	0.862273
chr10	91	13868821	13868980	Aig1	3	1.22993	0.000906036	0.598528
chr10	927	81559493	81559494	Tle5	3	-0.566375	0.00091517	-1.07148
chr3	877	98013537	98013538	Notch2	3	-0.73058	0.00092109	-0.712785
chr2	2182	166582070	166713832	Prex1	3	-0.403656	0.000924639	-1.32786
chr13	1358	112464069	112475046	Il6st	3	1.4663	0.00100236	0.28635
chr5	811	93206494	93206495	Ccni	3	-1.47417	0.00102199	-0.401606
chr15	1003	100423001	100423055	Slc11a2	3	1.72765	0.00102261	0.236685
chr3	134	31095057	31096833	Skil	3	1.00332	0.00104067	0.814466
chr5	201	24908468	25100642	Prkag2	3	1.17385	0.00104067	0.400866
chr1	1533	173350878	173455354	Aim2	3	1.17658	0.0010502	0.614018
chr17	766	35424849	35424877	H2-Q6	3	-0.299667	0.00105962	-1.22531
chr5	164	23434440	23434449	Kmt2e	3	-0.342201	0.00109485	-1.44734
chr5	1570	137745729	137761710	Tsc22d4	3	-0.615572	0.00110565	-0.745372
chr6	1167	99666770	99666771	Eif4e3	3	-2.35302	0.00111062	-0.296328
chr7	2185	126703172	126704816	Coro1a	3	-0.132131	0.00111535	-0.761495
chr11	323	43425962	43426251	Pttg1	3	-1.36065	0.00112045	-0.508888
chr8	894	83741168	83741326	Adgre5	3	-0.378913	0.00114395	-1.01946
chr11	350	46055991	46055992	Adam19	3	0.727063	0.00116803	0.783298
chr14	1012	55671872	55672124	Nedd8	3	-0.746244	0.00117823	-0.552863
chr2	559	39005623	39005624	Rpl35	3	0.588043	0.00117861	1.70171
chrX	715	106015699	106015700	Cox7b	3	-0.828607	0.00119091	-0.718024
chr10	1395	127041931	127041958	Mettl1	3	1.78675	0.00119532	0.231755
chr5	1567	137684679	137684726	Agfg2	3	-1.95518	0.00122938	-0.388086
chr2	2146	164832872	164832901	Ctsa	3	-1.06118	0.00123187	-0.552984
chr19	809	46707457	46707968	As3mt	3	-1.6547	0.00125527	-0.323017
chr15	952	98953702	98953703	Tuba1a	3	-1.04112	0.0012555	-0.643681
chr10	280	33951194	33951259	Zup1	3	0.82767	0.00125991	0.602585
chr9	672	48985413	48985465	Usp28	3	0.943749	0.00125992	0.229678
chr7	1107	45813877	45814316	Cyth2	3	-1.48862	0.00126489	-0.275732
chr9	1261	96631616	96631617	Rasa2	3	0.697097	0.00127759	0.598971
chr12	589	78226378	78226653	Gphn	3	0.786218	0.00127853	1.83905
chr2	1254	104816695	104816760	Qser1	3	3.63663	0.00128186	0.191074
chr17	1186	63492752	63500017	Fbxl17	3	0.595029	0.00129418	1.3872
chr13	86	13784328	13784329	Gng4	3	2.82571	0.00129751	0.136204
chr11	594	58938783	58938916	Rnf187	3	-1.02627	0.00132779	-0.537052
chr2	127	18392810	18392830	Dnajc1	3	-0.492756	0.00136236	-1.91971
chr13	1383	113794504	113794622	Arl15	3	-0.421779	0.00137045	-1.43483
chr9	20	5308848	5308849	Casp4	3	-1.17629	0.0013759	-0.849118
chr5	591	67847369	67847434	Atp8a1	3	0.723991	0.00139203	0.687407
chr7	1179	49778345	49778346	Prmt3	3	0.913734	0.00139203	0.33312
chr5	538	64159450	64230399	Tbc1d1	3	0.601613	0.00140057	1.95279
chr12	543	73901374	73907904	Hif1a	3	-0.546994	0.00141891	-1.14115
chr9	1257	96364441	96364442	Atp1b3	3	-0.456804	0.00142232	-1.23497
chr17	1338	80728023	80728093	Map4k3	3	0.900504	0.00143549	0.287089
chr4	1396	139530547	139574720	Iffo2	3	-1.27967	0.00144048	-0.598956
chr11	1105	79591211	79591212	Rab11fip4	3	-1.58293	0.00146883	-0.399206
chr19	235	8723474	8725500	Snhg1	3	0.666187	0.00148299	0.509902
chr15	539	76904077	76904102	Rpl8	3	0.395362	0.00148437	3.83132
chr1	629	80665274	80758448	Dock10	3	0.254561	0.00149155	4.50607
chr17	754	35194438	35194626	Ltb	3	0.595543	0.00150725	1.07044
chr2	743	71786939	71787139	Itga6	3	1.50021	0.00155704	0.401643
chr12	158	21373538	21373632	Adam17	3	-0.7577	0.00156125	-0.972498
chr8	1429	121590360	121590712	Map1lc3b	3	-0.620337	0.00164719	-0.873561
chr19	541	29047960	29047961	Ak3	3	-1.36616	0.0016508	-0.215988
chr3	570	88752050	88775164	Syt11	3	-1.14455	0.00166353	-0.497834
chr2	766	73453978	73529734	Wipf1	3	-0.615587	0.00167229	-1.21016
chr11	1270	88718100	88718229	Msi2	3	0.775875	0.00169901	2.12875
chr1	423	60746357	60746358	Cd28	3	0.467267	0.00175805	1.80846
chr7	732	30193105	30198811	Capns1	3	-0.989201	0.00176241	-0.699595
chr1	1453	170976126	170976547	Fcgr2b	3	-1.61991	0.00176513	-0.166658
chr8	727	70698948	70698949	Jund	3	-0.396382	0.00178891	-1.66713
chr4	658	95052221	95052222	Jun	3	0.358052	0.00179803	2.01449
chr11	1876	115535816	115536276	Sumo2	3	-0.806498	0.00180337	-0.95946
chr9	751	54586333	54586511	Idh3a	3	-1.07166	0.00182696	-0.335484
chr17	414	26508471	26562128	Dusp1	3	-0.481739	0.00192092	-1.0823
chr3	966	103732552	103738001	Olfml3	3	2.05889	0.00192457	0.245305
chr4	857	114987240	114987241	Cmpk1	3	-1.43855	0.00195601	-0.351272
chr10	169	21295978	21296038	Hbs1l	3	0.693338	0.00197851	0.673446
chr17	425	26933051	26933460	Phf1	3	-1.50697	0.00197851	-0.568039
chr9	179	21127345	21131243	Tyk2	3	-1.12344	0.00198373	-0.661223
chr9	1592	114026760	114026761	Fbxl2	3	-1.36052	0.00199913	-0.564261
chr15	634	79670860	79671091	Tomm22	3	-0.852539	0.00204202	-0.394713
chr15	598	78877189	78877190	Gga1	3	-1.16805	0.00204341	-0.385296
chr4	400	55532465	55532466	Klf4	3	0.697489	0.002066	0.476285
chr3	268	51796535	52105076	Maml3	3	2.39901	0.00208267	0.132265
chr3	1402	144570425	144570693	Selenof	3	-1.64539	0.00209053	-0.771098
chr15	504	76343522	76343523	Cyc1	3	-1.54656	0.0021072	-0.509999
chr17	1111	56009200	56009231	Mpnd	3	-0.97702	0.00212281	-0.249173
chr10	26	6979710	7052478	Ipcef1	3	0.762801	0.0021904	1.57434
chr8	154	13677602	13677603	Rasa3	3	-0.356134	0.00224771	-0.940806
chr11	65	5542186	5542187	Ccdc117	3	1.23769	0.00228781	0.426294
chr5	1694	143622446	143651241	Cyth3	3	1.82747	0.00228781	0.403683
chr3	403	68994536	69004570	Ift80	3	1.7148	0.00229035	0.302219
chr3	1070	107750978	107760469	Csf1	3	-6.30677	0.00229621	-0.156328
chr19	953	60889748	60890463	Grk5	3	-0.859563	0.00232016	-0.506811
chr13	352	29855662	29855674	Cdkal1	3	0.757882	0.00232366	1.07156
chr5	1310	123076274	123076326	Tmem120b	3	-4.2953	0.00238034	-0.281113
chr7	34	4063140	4063204	Lair1	3	-1.29124	0.00245966	-0.447764
chr2	424	32381861	32381938	1110008P14Rik	3	-2.01766	0.00248867	-0.294523
chr9	1203	89199208	89199209	Bcl2a1b	3	-0.831603	0.00253042	-0.296117
chr19	437	16780926	16780927	Vps13a	3	0.463663	0.00253422	1.08374
chr6	837	71262231	71322233	Smyd1	3	-2.93462	0.00254488	-0.245962
chr1	1090	134560170	134560192	Kdm5b	3	0.900448	0.00256201	0.574422
chr15	1031	101224187	101224188	Grasp	3	-1.88747	0.00262033	-0.623976
chr7	1861	105554359	105554360	Smpd1	3	-2.09864	0.00262283	-0.263266
chr2	1236	103797103	103797649	Caprin1	3	0.640454	0.0026279	0.801542
chr4	270	43562421	43562422	Tln1	3	-0.298589	0.00269216	-0.639481
chr7	1433	81345253	81345254	Rps17	3	0.675506	0.00269339	1.88234
chr5	241	29378301	29378390	Lmbr1	3	1.69035	0.0027475	0.17491
chr6	178	31088470	31220488	Lncpint	3	0.287679	0.00276755	3.62574
chr9	856	59941076	59941077	Gm20275	3	1.89881	0.00278092	0.994703
chr12	469	69372149	69372150	Arf6	3	-0.66663	0.00286675	-0.825783
chr11	2001	119942762	119942763	Baiap2	3	-0.802198	0.00286887	-0.382154
chr7	1812	104465192	104465193	Trim30a	3	0.662833	0.00287691	0.626696
chr1	1454	170981943	170981944	Gm10522	3	-2.80236	0.00290438	-0.235629
chr13	867	63014933	63015167	Aopep	3	-0.422608	0.00302426	-1.57269
chr15	604	78947723	78983041	Triobp	3	-1.65256	0.00306339	-0.239606
chr9	772	55919604	55938119	Scaper	3	0.790888	0.00306634	0.997575
chr11	182	22990518	22990650	Cct4	3	0.922933	0.00308556	0.752677
chr2	1702	135741829	135805548	Plcb4	3	2.86158	0.00311282	0.660981
chr2	230	25557846	25557847	Edf1	3	-0.854443	0.00311351	-0.699927
chr11	1748	106579112	106612930	Tex2	3	1.23814	0.00319581	0.298737
chr17	1191	64600735	64600736	Man2a1	3	-0.66231	0.0032082	-1.15065
chr12	255	33139620	33147597	F730043M19Rik	3	-1.03482	0.00325732	-0.232314
chr14	1521	122913119	122913162	Ggact	3	1.97878	0.00325732	0.445863
chr7	2048	118129661	118129662	Arl6ip1	3	-0.728482	0.00325732	-0.844585
chr8	1540	126138994	126298558	Slc35f3	3	4.13206	0.0032631	0.258784
chr19	448	18631788	18631823	Ostf1	3	-0.524038	0.00329472	-0.864929
chr15	534	76817995	76818170	Arhgap39	3	1.56623	0.00332229	0.33238
chr5	141	21372641	21372642	Fgl2	3	-1.08637	0.00334044	-0.283842
chr8	523	46617290	46617442	Casp3	3	-1.09352	0.00335824	-0.425447
chr6	248	38551333	38551803	Luc7l2	3	0.346881	0.00356788	2.84297
chr9	1608	114781831	114781849	Cmtm7	3	-0.792579	0.0035764	-0.402013
chr8	1551	128359283	128359284	Nrp1	3	-0.659754	0.00358197	-0.184664
chr3	780	95228731	95232293	Cdc42se1	3	-0.968952	0.00360903	-0.689733
chr10	721	77622274	77622275	Ube2g2	3	-1.60069	0.00362348	-0.530005
chr15	1015	100669504	100669553	Bin2	3	-0.64662	0.00363486	-1.13303
chr19	873	53944305	53944880	Shoc2	3	0.519864	0.00363486	0.661038
chr2	732	71211705	71211992	Dync1i2	3	-1.16789	0.0036481	-0.694488
chrX	326	48454168	48463132	Elf4	3	-0.586071	0.0036481	-1.23318
chr19	178	6384398	6384415	Pygm	3	1.4804	0.00366663	0.542753
chr7	1281	68264232	68264233	Pgpep1l	3	6.03211	0.00369132	0.128881
chr9	1184	88327196	88327197	Nt5e	3	0.748299	0.00369563	0.238506
chr9	1606	114731172	114731173	Cmtm6	3	-1.42778	0.0037425	-0.394767
chr4	36	9643716	9669344	Asph	3	3.97749	0.00381331	0.19102
chr9	1444	107888150	107888182	Mon1a	3	-1.43492	0.00383097	-0.184553
chr10	1134	98915151	98915152	Atp2b1	3	-0.357538	0.00389343	-2.24643
chr13	1219	98263040	98263041	Utp15	3	-1.82906	0.00389343	-0.388422
chr14	229	21499769	21516875	Kat6b	3	0.568623	0.00389343	0.246937
chr15	896	97247106	97361202	Pced1b	3	0.733573	0.00391328	0.827091
chr2	2000	156840006	156840100	Tgif2	3	1.67366	0.00391328	0.232273
chr14	1163	64949631	64949871	Hmbox1	3	0.801898	0.00391839	0.460352
chr11	639	60352904	60352905	Tom1l2	3	1.13119	0.00391917	0.300721
chr19	274	9980597	9982723	Fth1	3	-0.382085	0.00393664	-0.812488
chr19	553	29648414	29648415	Ermp1	3	-1.37809	0.00394241	-0.343864
chr8	1095	94923693	94923694	Adgrg5	3	0.82872	0.00395093	0.483283
chr17	768	35470088	35470089	H2-Q10	3	-1.44805	0.00403116	-0.669607
chr19	258	8929355	8929356	Rom1	3	-4.08538	0.00406909	-0.249839
chr6	48	8509599	8537816	Glcci1	3	-0.458968	0.00406909	-0.389639
chr12	977	108554719	108635753	Evl	3	0.633895	0.00412954	0.818851
chr4	774	107178398	107178527	Tmem59	3	-1.16012	0.00413974	-0.903617
chr9	1680	120492490	120492491	Eif1b	3	-1.59489	0.00421103	-0.355409
chr11	112	11462407	11462408	Zpbp	3	1.17946	0.00421267	0.15144
chr19	552	29522281	29522282	Ric1	3	-0.547414	0.00424131	-0.525252
chr15	967	99392881	99393610	Tmbim6	3	-0.403303	0.00424326	-0.726868
chr6	243	38299258	38299259	Zc3hav1l	3	1.91098	0.00424326	0.180972
chr11	843	69991142	69991639	Gabarap	3	-0.687976	0.00424837	-0.502304
chr2	1798	148875575	148875576	Cst3	3	-1.02402	0.0042612	-0.481409
chr3	1085	108146145	108146146	Gnai3	3	-0.543056	0.0042612	-0.637839
chr11	1875	115514386	115514387	Jpt1	3	-0.756345	0.00428293	-0.798452
chr3	1261	129970075	129970206	Mcub	3	-2.58087	0.00433996	-0.200681
chr9	166	20888174	20888175	Ppan	3	1.4729	0.00433996	0.300311
chr7	1334	73541745	73541746	Chd2	3	0.343372	0.0043447	1.81067
chr6	1710	142964451	142964452	St8sia1	3	2.48542	0.00439536	0.220038
chr9	203	21723482	21723632	Ldlr	3	2.53784	0.00445364	0.338137
chr12	1092	113422729	113422730	Ighm	3	1.75969	0.00450225	0.15093
chr13	300	24327403	24415122	Cmah	3	0.629794	0.00453675	1.47268
chr13	356	30136488	30136489	Mboat1	3	1.36764	0.00465521	0.290365
chr11	1681	103171106	103171313	Fmnl1	3	-0.658074	0.00466731	-0.749152
chr10	1220	111506285	111506286	Phlda1	3	-1.29687	0.00468717	-0.511836
chr13	777	58113591	58113592	Klhl3	3	2.17639	0.00468717	0.186007
chr14	1193	66868687	66868688	Dpysl2	3	-0.913225	0.00470305	-0.394943
chr11	1911	116413003	116413004	Rnf157	3	0.744507	0.00479723	0.507461
chr1	499	69684156	69687245	Ikzf2	3	0.735477	0.00484621	1.895
chr7	553	25132476	25132512	Pou2f2	3	-1.25161	0.00491796	-0.493251
chr8	1329	111940702	111940703	Gabarapl2	3	-0.770057	0.0049846	-0.864362
chr13	486	38036922	38037069	Cage1	3	1.38588	0.00508238	0.236258
chr11	868	70525385	70525386	Psmb6	3	-0.533938	0.00510951	-0.267993
chr13	491	38345106	38345107	Bmp6	3	-4.36812	0.00517162	-0.3384
chr12	1058	112588783	112588784	Inf2	3	-2.16753	0.00519547	-0.244545
chr6	257	39206788	39206789	Kdm7a	3	-0.465615	0.00519547	-0.952118
chr11	153	20112912	20112913	Actr2	3	-0.405441	0.00519983	-0.639824
chr6	523	54039572	54272908	Chn2	3	-0.593133	0.00521809	-0.309597
chr11	1177	83522174	83522175	Heatr9	3	-1.38441	0.00522698	-0.482833
chr19	220	7557458	7557485	Plaat3	3	-0.916467	0.00525721	-0.54221
chr7	2435	140218266	140218511	Cd163l1	3	2.07251	0.00527816	0.706073
chr6	145	29467717	29468068	Atp6v1f	3	-0.781765	0.00534134	-0.715805
chr2	582	49619297	49619298	Kif5c	3	-1.05273	0.00535323	-0.364082
chr11	384	49076586	49088264	Ifi47	3	-0.981678	0.00536382	-0.36523
chr17	349	25253946	25256364	Baiap3	3	-0.755907	0.0054478	-0.506096
chr10	762	78425668	78425669	Cstb	3	-1.89758	0.00547335	-0.40289
chr4	45	11156430	11156431	Trp53inp1	3	-0.739501	0.00549507	-0.383649
chr9	1079	77917363	77917364	Elovl5	3	0.825332	0.00549507	0.472562
chr19	748	44555425	44555440	Ndufb8	3	-1.44494	0.00558148	-0.476784
chr3	404	69004737	69004991	Smc4	3	0.558649	0.00580477	1.23666
chr11	16	3514866	3514867	Selenom	3	-6.60938	0.00582821	-0.193278
chr2	815	76406537	76406558	Osbpl6	3	6.12818	0.00582821	0.137893
chr7	763	30592941	30598869	Zbtb32	3	-6.43279	0.00582821	-0.170779
chr2	2003	156887077	156887192	Sla2	3	-1.36293	0.00587033	-0.475589
chr15	560	77698904	77698905	Apol7e	3	1.85468	0.00588907	0.233658
chr3	775	95142359	95142360	Tnfaip8l2	3	-0.802168	0.00593106	-0.204223
chr17	909	39848034	39848035	AY036118	3	0.443959	0.00598427	5.21759
chr15	8	4026382	4026684	Oxct1	3	1.0083	0.00647551	0.706401
chr12	1076	113000703	113000704	Brf1	3	1.12055	0.00649989	0.472413
chr3	644	90514434	90514435	S100a13	3	-0.688359	0.00649989	-0.624024
chr14	355	31417676	31436065	Sh3bp5	3	1.2744	0.00651016	0.360697
chr4	1611	150236951	150243486	Eno1	3	-0.463855	0.00658552	-0.424099
chr15	563	77755272	77757003	Apol8	3	0.672244	0.00660095	0.184196
chr2	133	18998125	18998126	Pip4k2a	3	0.109442	0.00660742	0.14201
chr15	969	99457747	99457748	Nckap5l	3	1.48201	0.00669869	0.252493
chr19	904	57118912	57314911	Ablim1	3	0.474379	0.00669869	1.81168
chr7	1272	67372857	67372858	Mef2a	3	0.742331	0.00670281	1.59925
chr19	263	8967040	8967041	Eef1g	3	0.567811	0.00673962	1.24136
chr9	1192	88719586	88719813	Mthfsl	3	-1.84771	0.00678017	-0.277527
chr9	846	59486346	59486614	Arih1	3	0.377798	0.00679105	2.99143
chr2	449	32876113	32876114	Fam129b	3	-2.60212	0.00681971	-0.21869
chr9	551	44043383	44045944	Thy1	3	-0.494712	0.00681971	-1.7323
chr8	1527	124949323	124949324	Egln1	3	-0.803434	0.00683783	-0.444683
chr5	621	73148135	73256619	Fryl	3	-0.0834659	0.00695483	-0.476565
chr7	767	30650143	30650317	Rbm42	3	-0.673692	0.00695483	-0.539746
chr2	416	32151081	32151148	Prrc2b	3	-0.332256	0.00695693	-0.6931
chr5	405	37242079	37245764	Crmp1	3	-1.51669	0.00695693	-0.128863
chr9	38	7872982	7873024	Birc3	3	0.648711	0.00703654	0.754346
chr10	1487	128744074	128744075	Dgka	3	0.639144	0.00732884	0.812429
chr16	478	36666076	36666077	Cd86	3	-1.46864	0.00732884	-0.336492
chr7	2412	139389108	139400489	Inpp5a	3	1.05817	0.00732884	0.27019
chr2	39	5676045	5714515	Camk1d	3	0.580583	0.00737698	4.90827
chr9	1094	78395776	78395777	Ddx43	3	1.08555	0.00737698	0.200353
chr11	512	54787674	54787675	Cdc42se2	3	-0.552335	0.00739068	-1.22335
chr16	263	20535477	20535480	Ap2m1	3	-1.02426	0.00741384	-0.389404
chr5	283	31048634	31048785	Atraid	3	-1.05132	0.00741384	-0.222218
chr5	1530	136953274	136962077	Fis1	3	-0.937886	0.00747347	-0.556968
chr19	699	42147399	42147400	Marveld1	3	-1.96908	0.00753032	-0.235212
chr4	187	40722479	40722922	Dnaja1	3	-0.422956	0.00753032	-0.816968
chr1	323	51987147	52008243	Stat4	3	0.406493	0.00754506	1.73409
chr19	46	4154605	4154606	Ptprcap	3	-0.249369	0.00776476	-0.775435
chr15	760	84923410	84923449	Nup50	3	-0.871194	0.00785521	-0.770708
chr1	33	9798106	9848397	Sgk3	3	5.00772	0.00799697	0.153409
chr3	866	97216506	97227364	Bcl9	3	3.8783	0.00799697	0.126084
chr12	685	84194014	84218881	Elmsan1	3	0.496143	0.00806158	0.827364
chr3	784	95282943	95287948	Mindy1	3	-1.67258	0.00832444	-0.230295
chr15	339	58933755	58933756	Ndufb9	3	-0.932462	0.00843434	-0.422313
chr6	225	35252653	35252716	1810058I24Rik	3	-0.956838	0.00845904	-0.329468
chr17	465	27909305	28007345	Anks1	3	0.833664	0.00852627	0.515728
chr17	1081	52028190	52028191	Gm19585	3	-0.719574	0.00852627	-0.295636
chr4	1019	121188533	121215084	Rlf	3	0.552064	0.00852627	1.30507
chrX	622	96096041	96096042	Msn	3	-0.401235	0.0085307	-1.19459
chr8	1001	88636127	88636128	Snx20	3	-0.730381	0.00854147	-0.324979
chr5	1511	135994799	135994877	Dtx2	3	-2.05741	0.0086042	-0.404934
chr4	900	116651679	116651680	Akr1a1	3	-0.99549	0.00880472	-0.555396
chr17	792	35865592	35868403	Ppp1r18	3	-0.476397	0.00884015	-0.383757
chr2	1621	130179402	130179403	Snrpb	3	-0.525134	0.00884015	-0.659741
chr9	1002	71162632	71168657	Aqp9	3	1.5243	0.00884015	0.238479
chr8	147	13338750	13339674	Tfdp1	3	1.1126	0.00892112	0.160701
chr10	800	79689019	79689020	Gzmm	3	-1.53516	0.00901262	-0.533348
chr9	19	5298507	5298508	Casp1	3	-0.452896	0.00911804	-0.177744
chrX	122	13071513	13071514	Usp9x	3	0.646535	0.00914188	1.41775
chrX	695	103483253	103483254	Xist	3	0.780072	0.0091461	3.56341
chr1	692	86301374	86301375	Gm16341	3	5.47236	0.00928303	0.086792
chr10	487	59221952	59221953	Sowahc	3	-6.10541	0.00928303	-0.135703
chr11	1193	84067079	84068801	Dusp14	3	-5.67819	0.00928303	-0.100408
chr14	1404	100213141	100213189	4930517O19Rik	3	-5.60356	0.00928303	-0.0952454
chr14	1512	122181703	122181704	Clybl	3	0.80425	0.00928303	0.137048
chr19	92	5085486	5085531	Tmem151a	3	-6.38452	0.00928303	-0.165095
chr9	838	58582239	58629106	Nptn	3	-0.330169	0.00931249	-1.68717
chr12	188	26415215	26415254	Rnf144a	3	2.40277	0.00949767	0.202743
chr7	2008	113207464	113234623	Arntl	3	-1.17649	0.00949767	-0.585185
chr14	1179	65837301	65837302	Ccdc25	3	-1.00777	0.00951327	-0.309244
chr17	494	28691328	28692568	Mapk14	3	0.664298	0.00955647	0.506465
chr1	356	55088131	55088132	Hspe1	3	0.835073	0.00966403	0.700775
chr12	391	55299576	55303286	Prorp	3	0.970312	0.00969357	0.133956
chr10	462	56228688	56228689	Tbc1d32	3	3.84753	0.00969864	0.167095
chrX	1015	155338466	155338467	Prdx4	3	-2.96285	0.00969864	-0.234793
chrX	498	73869803	73880834	L1cam	3	-1.69457	0.00970331	-0.290517
chr11	635	60105012	60175879	Rai1	3	0.870427	0.0097443	0.420706
chr5	135	20882123	20882124	Phtf2	3	1.60332	0.0097443	0.654179
chr1	1303	160044383	160075162	4930523C07Rik	3	-0.275211	0.00992742	-1.25027
chr11	1963	118212741	118248592	Cyth1	3	0.558561	0.0100453	1.27319
chr16	667	59555751	59600979	Crybg3	3	-2.14353	0.0100453	-0.322939
chr2	666	65238572	65238721	Cobll1	3	-0.782102	0.0100689	-0.927693
chr5	1814	149528678	149529733	Wdr95	3	-1.66012	0.0100689	-0.572374
chr6	962	83775812	83775813	Tex261	3	-1.38556	0.0100689	-0.567562
chr7	1058	45211811	45212123	Dkkl1	3	-3.02183	0.0101066	-0.223887
chr3	1206	122984503	122984510	Usp53	3	1.37092	0.010402	0.219924
chr9	954	66158222	66158226	Dapk2	3	-0.704323	0.0106014	-0.320092
chr3	947	102734528	102735215	Tspan2	3	-2.56634	0.0106136	-0.247308
chr2	1894	153015426	153015427	Pdrg1	3	-1.74619	0.0106721	-0.313281
chr1	1601	179546266	179546267	Tfb2m	3	0.861554	0.0107	0.270949
chr18	185	32535417	32560034	Gypc	3	-1.47009	0.0108837	-0.129872
chr17	680	34187763	34187764	Psmb9	3	-0.554222	0.0110286	-0.364874
chr2	614	57113071	57124003	Nr4a2	3	-0.661664	0.0110452	-0.916521
chr1	1594	178318548	178318549	B230369F24Rik	3	1.59622	0.0110896	0.104519
chr4	937	117887319	117887329	Atp6v0b	3	-0.797134	0.0112032	-0.412703
chr5	1616	139200636	139212027	Sun1	3	-0.825128	0.0113639	-0.362239
chr1	198	36939526	36939822	Tmem131	3	0.584831	0.0113803	0.414352
chr9	578	44407331	44407600	Trappc4	3	-1.52665	0.0114235	-0.428109
chr8	850	79399517	79399518	Smad1	3	1.85613	0.0116501	0.238048
chr11	1866	115403751	115403757	Mrpl58	3	-1.37051	0.0116639	-0.299512
chr1	536	74236496	74236550	Arpc2	3	-0.291061	0.0117389	-1.07909
chr1	776	90998778	91053586	Lrrfip1	3	-0.371989	0.0117411	-0.748095
chr6	448	48746196	48746197	Gimap5	3	-0.382312	0.0117801	-0.403197
chr12	833	99393071	99450074	Foxn3	3	-0.392556	0.0118517	-1.99016
chr12	745	86884797	86884798	Irf2bpl	3	-0.363403	0.0118657	-0.244003
chr7	1060	45238795	45239115	Cd37	3	-0.711494	0.0118965	-0.789427
chr7	879	36698117	36698118	Tshz3	3	1.10665	0.0119344	0.463032
chr6	1157	97210688	97210689	Arl6ip5	3	-0.342457	0.011959	-0.869181
chr16	108	11909421	11909445	Cpped1	3	-0.929217	0.0120163	-0.212818
chr13	487	38036994	38036995	Riok1	3	0.614303	0.0121863	0.818351
chr9	528	42457598	42472265	Tbcel	3	1.59308	0.0122398	0.333211
chr13	1060	75839867	75839910	Glrx	3	-0.756048	0.0124192	-0.185706
chr1	1225	152766541	152766542	Arpc5	3	-0.453517	0.012513	-0.486824
chr10	408	45577828	45577829	Hace1	3	-1.0812	0.012513	-0.495058
chr10	549	62651217	62651218	Ddx50	3	0.621672	0.012513	0.631246
chr2	1672	132253313	132253314	Pcna	3	-0.565707	0.012669	-0.725548
chr3	783	95282075	95282076	Prune1	3	-2.18776	0.0128447	-0.265804
chr13	1330	110395045	110395046	Plk2	3	4.33391	0.0129523	0.214499
chr17	427	26939542	26939569	Cuta	3	-1.09318	0.0129523	-0.52886
chr16	378	31200990	31201163	Acap2	3	-0.480687	0.0129624	-0.541598
chr19	387	12857282	12861742	Olfr1444	3	2.66861	0.0129721	0.0897455
chr11	897	71033512	71033513	6330403K07Rik	3	-3.12045	0.0129949	-0.108515
chr7	1077	45466835	45466898	Bax	3	-0.99993	0.0129949	-0.512021
chr6	1746	146501911	146502178	Itpr2	3	0.479355	0.0133804	1.26571
chr8	619	61928088	61928089	Ddx60	3	1.387	0.0135308	0.493117
chr10	367	42860369	42860793	Scml4	3	0.564312	0.0136334	0.823332
chr4	881	116017925	116017926	Faah	3	1.83496	0.0136334	0.441072
chr15	624	79346620	79348064	Maff	3	0.994254	0.0136879	0.276365
chr12	1045	111908109	111908110	Ppp1r13b	3	0.576501	0.0139067	0.319101
chr3	275	52268335	52268336	Foxo1	3	0.630377	0.014217	1.59418
chr7	278	16452778	16452779	Tmem160	3	-0.551416	0.0144315	-0.304672
chr2	2267	172940320	172940321	Bmp7	3	3.83331	0.0145182	0.152909
chr8	691	69974270	69996384	Gatad2a	3	-0.577633	0.0146478	-1.06437
chr7	659	28379254	28380253	Zfp36	3	-0.461434	0.0146766	-1.42525
chr1	202	37299890	37369221	Inpp4a	3	-1.35741	0.0147121	-0.373901
chr8	1012	91070056	91070158	Rbl2	3	-0.464403	0.0147265	-0.473629
chr10	27	7135505	7212237	Cnksr3	3	5.66001	0.0147407	0.0991259
chr17	176	19415430	19415431	4930549P19Rik	3	-5.80938	0.0147407	-0.110158
chr17	1132	56554386	56554387	Gm20219	3	6.19099	0.0147407	0.144118
chr3	534	88043107	88043128	Gpatch4	3	2.09415	0.0147407	0.2429
chr9	599	44877890	44881750	Gm39326	3	-6.28516	0.0147407	-0.153973
chrX	880	136993154	136993298	Zcchc18	3	-1.72428	0.0147407	-0.252137
chr17	1205	66077072	66077073	Ankrd12	3	-0.243601	0.0148842	-0.814359
chr14	338	31001362	31001672	Spcs1	3	-1.27994	0.0149109	-0.437864
chr2	1513	122637849	122637915	AA467197	3	-2.61198	0.0149109	-0.1383
chr10	359	42276695	42276755	Foxo3	3	0.424873	0.0150511	0.249378
chr15	721	82912106	82912134	Tcf20	3	0.441426	0.0150944	0.712251
chr11	1040	77216286	77216287	Ssh2	3	0.491882	0.0156191	1.44249
chr5	276	30907724	30907788	Ost4	3	-0.259069	0.0157839	-0.162605
chr8	1236	106058839	106059633	Nfatc3	3	-0.171439	0.0158542	-0.478274
chr2	1941	154791095	154791157	Raly	3	-0.773858	0.015919	-0.507324
chr3	1289	133091839	133091840	Ints12	3	-2.6087	0.0160006	-0.207699
chr6	642	67339693	67376188	Il12rb2	3	-0.858827	0.0160055	-0.58538
chr7	2218	127122225	127122226	Qprt	3	-2.54461	0.0160164	-0.285993
chr2	1187	93452678	93462946	Cd82	3	-0.342823	0.0160289	-0.541327
chr4	875	115828091	115828092	Mob3c	3	1.2077	0.0162645	0.17074
chr6	634	66896396	66896549	Gng12	3	1.66893	0.016287	0.154006
chr9	552	44067020	44084950	Usp2	3	2.64205	0.0163672	0.205936
chr2	812	76338773	76338774	Pde11a	3	1.09147	0.0163812	0.197723
chr11	672	61653264	61653265	Grap	3	-0.870028	0.016515	-0.507242
chr10	835	80148271	80148272	Midn	3	1.05276	0.0168922	0.300946
chr2	649	61578584	61593136	Tank	3	-0.226451	0.0169124	-0.343345
chr1	422	60566764	60566779	Raph1	3	-1.0375	0.0174523	-0.218311
chr11	1755	106920358	106920715	Smurf2	3	0.461002	0.0174523	0.547316
chr17	800	35969760	35969761	Abcf1	3	-0.559228	0.0174773	-0.783475
chr12	134	17544793	17544794	Odc1	3	0.635896	0.0175749	1.26053
chr9	491	40346289	40531383	Gramd1b	3	0.54768	0.0176323	0.98351
chr9	1290	98986372	98986374	Faim	3	-1.0319	0.0176401	-0.397496
chr5	1146	115119345	115119346	Acads	3	-2.42198	0.0176722	-0.261711
chr17	1309	78882572	78882573	Eif2ak2	3	0.966367	0.0176986	0.266903
chr5	1504	135778479	135778480	Mdh2	3	-0.580207	0.0176986	-0.332129
chr2	2379	180725262	180725263	Slc17a9	3	1.01406	0.0178031	0.304309
chr3	786	95315083	95315084	Cers2	3	-0.769535	0.0178031	-0.220774
chr6	1522	128788640	128788641	Klrb1c	3	-2.78552	0.0178031	-0.289999
chr6	1449	125095980	125096162	Chd4	3	0.467324	0.0178194	1.04842
chr11	1250	87755576	87755577	Mir142hg	3	-0.320158	0.0179954	-2.47003
chr13	1285	103764581	103774608	Srek1	3	0.656274	0.0180994	0.982924
chr15	422	73184934	73184935	Ago2	3	0.52716	0.0180994	0.80091
chr15	677	81466295	81466641	Rbx1	3	-0.496633	0.0180994	-0.379121
chr6	417	47577659	47595030	Ezh2	3	-1.53995	0.0181809	-0.436579
chr12	439	65036332	65036333	Prpf39	3	0.735894	0.0182613	0.729348
chr10	875	80798625	80798626	Plekhj1	3	-1.21378	0.0182703	-0.389533
chr17	991	46383730	46383751	Zfp318	3	-1.0104	0.0183987	-0.300474
chr4	688	98923809	98923879	Usp1	3	-0.972181	0.0184808	-0.417596
chr15	135	31224313	31268336	Dap	3	-0.593243	0.0186652	-0.226851
chr10	1354	121365089	121365090	Gns	3	-0.876927	0.018935	-0.257993
chr10	589	67285179	67285305	Nrbf2	3	-2.0397	0.0191008	-0.494709
chr7	662	28436190	28598144	Samd4b	3	-0.999706	0.0191008	-0.224966
chr7	1994	111083016	111083030	Eif4g2	3	-0.381144	0.0191008	-0.928518
chr4	1169	129820220	129820708	Ptp4a2	3	-0.191102	0.0191815	-0.824992
chrX	713	105928576	105929403	Atrx	3	0.521616	0.0192104	1.68311
chr7	294	16924113	16924114	Calm3	3	-0.828273	0.0193779	-0.413839
chr1	1149	138175266	138175306	Ptprc	3	0.186636	0.0193988	3.32358
chr13	1149	93499736	93499808	Jmy	3	0.538696	0.0195107	0.697793
chr11	923	72441354	72441355	Mybbp1a	3	1.03093	0.0196809	0.274285
chr3	27	9833629	9833679	Pag1	3	-0.50888	0.0197452	-1.68113
chr12	569	76370265	76370266	Zbtb1	3	-0.931443	0.0197981	-0.354304
chr12	252	32953890	32954184	Sypl	3	-1.54413	0.020225	-0.238436
chr17	730	35000986	35000987	Vars	3	0.870062	0.020302	0.309972
chr3	626	90104131	90104134	Nup210l	3	0.933614	0.0203509	0.291816
chr1	359	55226781	55226782	Rftn2	3	3.23753	0.0203593	0.0956284
chr13	639	49248153	49248706	Susd3	3	-1.13545	0.020473	-0.159566
chr9	562	44233983	44234049	Cbl	3	0.624676	0.0206685	0.810272
chr11	382	49051224	49051242	9930111J21Rik2	3	-0.660381	0.0207395	-0.707399
chr16	480	36784819	36784962	Slc15a2	3	1.34307	0.0207395	0.572838
chr12	362	52504015	52516077	Arhgap5	3	0.843669	0.020867	0.209958
chr12	544	73949784	73949814	Gm15283	3	-0.739496	0.0210882	-0.462642
chr12	530	73123716	73123717	Mnat1	3	0.593551	0.0211184	0.269318
chr7	2022	114415280	114415281	Pde3b	3	0.423111	0.0211252	1.41243
chr8	719	70527723	70527846	Fkbp8	3	-1.04938	0.0211252	-0.5763
chr11	1265	88099145	88099146	Cuedc1	3	1.87206	0.0211837	0.155996
chr15	892	96641961	96642913	Slc38a1	3	0.438232	0.0212153	1.59425
chr11	1262	88048005	88048006	Gm11508	3	2.54566	0.0213073	0.226631
chr13	1185	95891994	95891995	Iqgap2	3	-0.250031	0.0213754	-1.25981
chr11	1456	98545799	98545800	Ikzf3	3	-0.389246	0.0214927	-1.59365
chr2	349	29827341	29827342	Urm1	3	-1.46033	0.0219875	-0.29479
chr15	20	5244171	5244187	Ptger4	3	-0.545661	0.0222808	-0.621056
chr4	1665	154160631	154160666	Tprgl	3	-1.16661	0.0222808	-0.53197
chr7	2568	143627952	143628722	Tnfrsf26	3	1.23901	0.0222808	0.221015
chr16	254	20141062	20141067	Yeats2	3	0.281759	0.022303	0.169836
chr13	301	24375949	24414803	Gm11342	3	1.71964	0.0223272	0.131193
chr7	1398	80024813	80026387	Zfp710	3	1.85762	0.0225263	0.202055
chr8	1240	106168856	106168857	Slc7a6	3	1.58206	0.0225263	0.350373
chr9	1507	109082377	109082587	Tma7	3	-0.377428	0.022562	-0.415791
chr5	13	3647805	3657185	Gatad1	3	-1.49652	0.0225739	-0.165608
chr13	635	48968016	48968017	Fam120a	3	0.418524	0.0227326	0.412404
chr14	391	33410976	33447158	Mapk8	3	0.944703	0.0227326	0.37834
chr6	1553	129660555	129660689	Klrc2	3	-0.891448	0.0227326	-0.572291
chr5	53	8798185	8798186	Abcb1b	3	-1.25645	0.0228673	-0.446004
chr2	727	70825727	70825728	Tlk1	3	0.634591	0.0229992	0.949541
chr10	960	83337881	83337882	Slc41a2	3	-3.30638	0.0230039	-0.208438
chr1	224	38384948	38388829	Gm16152	3	5.53903	0.0230387	0.0909917
chr1	1613	180483328	180483504	Stum	3	2.77196	0.0230387	0.136197
chr11	1424	97703398	97703399	Psmb3	3	-0.534328	0.0230387	-0.415943
chr17	549	30626904	30626905	1700097N02Rik	3	-5.59414	0.0230387	-0.094613
chr17	681	34197789	34197790	Psmb8	3	-0.208948	0.0230387	-0.440455
chr2	2069	162931527	162931661	Srsf6	3	0.684103	0.0230387	0.413441
chr2	2235	169633012	169633676	Tshz2	3	5.98024	0.0230387	0.124259
chr2	2371	180456244	180460979	Slco4a1	3	-5.84027	0.0230387	-0.112584
chr7	1280	67952826	67952827	Igf1r	3	3.3133	0.0230387	0.234771
chr7	1285	68384778	68385046	Gm44889	3	5.10688	0.0230387	0.0669213
chr7	2367	134225096	134225097	Adam12	3	7.1533	0.0230387	0.2827
chr8	704	70234465	70234466	Armc6	3	5.09602	0.0230387	0.0664044
chr10	158	20347769	20347770	Mtfr2	3	2.23123	0.0230801	0.200658
chr17	1115	56079633	56079699	Hdgfl2	3	-1.60024	0.0231382	-0.51331
chr15	682	81745056	81745057	Zc3h7b	3	0.727273	0.0232509	0.0912997
chr1	1515	172500046	172501252	Tagln2	3	-0.349172	0.0233127	-0.485967
chr17	1048	48316140	48316141	B430306N03Rik	3	2.93713	0.0233157	0.165606
chr6	843	71373426	71373553	Cd8a	3	-0.644656	0.0234684	-0.515591
chr1	1141	136670768	136683396	Gm19705	3	1.93914	0.0235852	0.11759
chr14	1316	76010864	76010865	Gtf2f2	3	-0.629168	0.0236089	-0.672913
chr5	140	21186288	21186289	Gsap	3	-0.508264	0.0236662	-0.500298
chr6	1264	114921820	114921821	Vgll4	3	-0.490683	0.0236662	-1.47339
chr1	643	82839482	82839674	Agfg1	3	0.595573	0.0237457	0.776407
chr12	513	71831077	71889730	Daam1	3	1.36381	0.0237457	0.25943
chr7	2436	140247377	140247381	5830411N06Rik	3	2.59618	0.0241369	0.140956
chr1	206	37496129	37541016	Mgat4a	3	0.77748	0.024172	0.423341
chr8	1351	115707095	115707794	Maf	3	1.73166	0.0242405	0.956906
chr1	1789	194995344	194995345	Gm32250	3	-2.27512	0.024291	-0.168082
chr9	756	54863788	54863789	Ireb2	3	0.632349	0.0244098	0.365093
chr9	982	69397905	69397937	Ice2	3	2.26339	0.0244098	0.126402
chr1	889	106541942	106541943	D630008O14Rik	3	1.42845	0.0244462	0.079499
chr19	301	10738973	10739002	Cd5	3	0.606472	0.0246918	0.20823
chr15	73	11996057	11996983	Sub1	3	-0.28468	0.0250238	-0.629279
chr8	831	77517782	77517953	Arhgap10	3	-0.43606	0.0250238	-0.686536
chr14	1284	73325821	73325822	Rb1	3	-0.758983	0.0250632	-0.599766
chr4	289	43875529	43875530	Reck	3	1.45313	0.0250837	0.114517
chr2	209	25272415	25272416	Ssna1	3	-1.1607	0.0251924	-0.271761
chr11	1991	119393099	119478057	Rnf213	3	0.715241	0.0253721	0.581549
chr7	1876	106215309	106215326	Gvin1	3	0.853454	0.0255537	0.318922
chr1	1018	131276950	131279606	Ikbke	3	1.01925	0.0258036	0.240057
chr6	1124	91515927	91516048	Lsm3	3	-1.52155	0.025927	-0.358805
chr11	1717	105178806	105181982	Tlk2	3	0.588176	0.0260563	0.691151
chr6	267	39592573	39592583	Ndufb2	3	-0.841809	0.0260883	-0.242423
chr9	1160	85327123	85327348	Tent5a	3	1.04788	0.0264305	0.4342
chr9	506	40984466	41004628	Crtam	3	0.970652	0.0265516	0.411215
chr11	1352	95712672	95749067	Zfp652	3	0.370126	0.0265673	0.356917
chr1	1493	171917514	171917708	Slamf6	3	2.17532	0.0268264	0.394362
chr11	797	69395646	69395647	Naa38	3	-1.40329	0.0269652	-0.201033
chr15	666	80977764	80977837	Sgsm3	3	1.27182	0.0269652	0.260166
chr3	907	100489323	100489324	Tent5c	3	0.236288	0.0269652	0.108018
chr4	1304	135433852	135433853	Rcan3	3	-1.39389	0.0269652	-0.266797
chr3	1043	106482430	106486050	Dennd2d	3	1.06994	0.0269921	0.3492
chr3	1266	130730333	130730398	Rpl34	3	0.347793	0.0272622	3.15614
chr4	169	35157483	35157484	Mob3b	3	2.06489	0.0272762	0.202641
chr16	63	8672154	8672155	Carhsp1	3	-1.07402	0.0273165	-0.170093
chr9	1710	121719175	121719176	Nktr	3	-0.302751	0.0277696	-1.02068
chr4	1628	151988969	151988997	Thap3	3	-0.487361	0.0278454	-0.221105
chr9	1150	83925144	83948781	Bckdhb	3	1.19788	0.02837	0.223844
chr5	1291	122354368	122354422	Vps29	3	-0.155888	0.0286378	-0.0626509
chr10	832	80115802	80125375	Stk11	3	1.15239	0.0289142	0.421452
chr11	2037	120624983	120625014	Sirt7	3	-0.64319	0.0290938	-0.409284
chr5	854	97111572	97111596	Paqr3	3	-1.39703	0.0292095	-0.357506
chr14	616	48446123	48446382	Tmem260	3	0.962705	0.0292097	0.139969
chr10	978	84622291	84622292	Polr3b	3	0.587638	0.0292903	0.367481
chr11	1088	78536360	78536443	Ift20	3	-0.721484	0.0292903	-0.315622
chr14	227	21052573	21076152	Adk	3	0.993989	0.0293964	0.422252
chr16	567	46120250	46120251	Cd96	3	-0.733908	0.0293964	-0.724182
chr2	2002	156863127	156863128	Rab5if	3	-0.66598	0.0293964	-0.44919
chrX	237	36598205	36598206	Pgrmc1	3	-1.03076	0.0293964	-0.279895
chr2	1768	146511898	146512344	Ralgapa2	3	-0.466027	0.0295163	-1.09793
chr4	7	3678114	3678127	Lyn	3	1.82404	0.0295304	0.351419
chr14	1435	105176859	105177327	Rbm26	3	0.596023	0.029606	1.01548
chr13	1338	111490027	111490111	Gpbp1	3	0.440173	0.0298255	0.698719
chr5	139	21055910	21055911	Ptpn12	3	0.981804	0.0299862	0.384666
chr2	1577	127854627	127909058	Acoxl	3	2.45386	0.0302667	0.201418
chr5	853	96997688	96997689	Bmp2k	3	1.503	0.0302667	0.443748
chr2	162	22774093	22774094	Apbb1ip	3	-0.265019	0.0303239	-0.876128
chr11	528	55461238	55461239	Atox1	3	-0.931383	0.0303546	-0.541798
chr17	1271	73107993	73107994	Lclat1	3	1.37361	0.0303609	0.203596
chr10	179	22149269	22149270	E030030I06Rik	3	-4.95593	0.0303843	-0.186575
chr10	620	70097120	70097121	Ccdc6	3	0.740825	0.0304026	0.226459
chr2	1603	129198763	129199310	Slc20a1	3	-0.657946	0.0304026	-0.769854
chr7	663	28437446	28440927	Gmfg	3	-0.828919	0.0306324	-1.18438
chr11	1792	109425945	109426226	Amz2	3	0.544481	0.0308185	0.129393
chrX	530	75084756	75084905	Gab3	3	0.550479	0.0308185	1.5002
chr13	148	20090618	20111512	Elmo1	3	0.285544	0.0308403	2.78954
chr1	1067	133690085	133690108	Lax1	3	0.546033	0.0310227	0.421649
chr6	451	48766957	48770851	Gimap3	3	-0.414879	0.0310539	-0.678236
chr7	5	3303521	3303645	Prkcg	3	-3.19945	0.0311638	-0.158987
chr17	997	46546387	46546388	Cul9	3	1.27656	0.0312434	0.121375
chr11	231	29692946	29718563	Rtn4	3	-0.371391	0.0312746	-1.13458
chr2	1949	155236534	155236608	Dynlrb1	3	-0.886059	0.0312746	-0.454639
chr11	461	51967660	51967661	Cdkn2aipnl	3	-0.887698	0.0314338	-0.245522
chr11	529	55469684	55469685	G3bp1	3	0.476065	0.0316325	0.994134
chr5	637	74068419	74068431	Usp46	3	-2.72033	0.031953	-0.197103
chr10	564	63243910	63243923	Herc4	3	-0.146311	0.0320207	-0.380499
chr17	452	27565665	27565756	AI413582	3	-1.42463	0.0320207	-0.229603
chr3	629	90231596	90231612	Jtb	3	-0.93621	0.0320499	-0.342742
chr6	1452	125165772	125166467	Gapdh	3	-0.34646	0.0320612	-0.671583
chr14	1479	118923166	118925387	Dzip1	3	0.869624	0.0320865	0.171689
chr5	924	104021837	104021919	Hsd17b11	3	1.56329	0.0320865	0.112244
chr5	1564	137629120	137630130	Lrch4	3	-1.56851	0.0320865	-0.26558
chr13	1170	94976343	94976438	Wdr41	3	1.49945	0.0321766	0.163116
chr19	858	53310517	53330408	Mxi1	3	-1.47667	0.0323308	-0.708825
chr18	785	84088062	84088671	Zadh2	3	-0.719839	0.0324123	-0.191111
chr4	565	83486452	83486459	Psip1	3	-0.568322	0.0324667	-0.515618
chr11	1658	102556198	102556199	Gpatch8	3	-0.32329	0.0325048	-0.759016
chr10	1492	128805553	128805676	Dnajc14	3	-1.64452	0.0328211	-0.249018
chr4	1234	132884508	132884509	Stx12	3	-2.3068	0.0328211	-0.423997
chr19	865	53529108	53529109	Dusp5	3	-0.623984	0.0330211	-0.92323
chr2	1196	94157963	94157964	Hsd17b12	3	1.05001	0.0334962	0.434232
chr2	1469	121008402	121008472	Ccndbp1	3	-1.18025	0.0334962	-0.26649
chr13	883	64153201	64153202	Zfp367	3	-1.32158	0.0335222	-0.412714
chr10	1216	111164751	111164802	Osbpl8	3	-0.459022	0.0335364	-1.13966
chr6	616	65042608	65042836	Smarcad1	3	1.09382	0.0335364	0.402776
chr3	1007	104818241	104818563	Mov10	3	1.09368	0.0335436	0.248385
chr12	867	101975987	101975988	Cpsf2	3	-0.831402	0.0336602	-0.231396
chr3	431	79144976	79286517	Rapgef2	3	-0.258742	0.0337007	-0.634451
chr12	282	36381449	36382180	Crppa	3	4.13969	0.0339761	0.271625
chr5	712	86804220	86804564	Ythdc1	3	0.355435	0.0342245	1.74511
chr17	157	17625046	17625047	Lnpep	3	-0.306963	0.0343517	-0.648714
chr2	354	29965559	29978380	Sptan1	3	-0.133668	0.0343725	-0.316575
chr16	624	57353092	57549242	Filip1l	3	0.937142	0.0345214	0.273178
chr6	1202	108213095	108213202	Itpr1	3	-0.427277	0.0345504	-0.803445
chr5	1697	143817787	143817788	Eif2ak1	3	-0.707732	0.034972	-0.262699
chr9	1784	124424153	124424154	Ppp2r3d	3	1.51227	0.0350661	0.182389
chr2	633	59484652	59484653	Dapl1	3	2.35236	0.0352724	0.171618
chr10	228	25359797	25490784	Epb41l2	3	0.568667	0.0352981	0.249333
chr11	25	3914663	3914664	Slc35e4	3	-5.61912	0.0352981	-0.0962997
chr11	698	62648834	62649449	Mmgt2	3	-2.0051	0.0352981	-0.277599
chr13	274	23683947	23683948	Hist1h2ac	3	-2.8145	0.0352981	-0.17012
chr13	1398	116838177	116838178	4930435F18Rik	3	5.80582	0.0352981	0.109881
chr14	946	54360840	54360841	Oxa1l	3	-0.813683	0.0352981	-0.288405
chr14	1480	118937975	118937976	Dnajc3	3	-0.748072	0.0352981	-0.967597
chr17	591	32166851	32166852	Notch3	3	-5.28703	0.0352981	-0.0760881
chr18	606	66458532	66458593	Pmaip1	3	-1.12604	0.0352981	-0.303715
chr19	599	34599326	34601956	Ifit1bl1	3	-2.0629	0.0352981	-0.255045
chr19	908	57360774	57360775	B230217O12Rik	3	3.00852	0.0352981	0.155463
chr2	570	45110706	45112488	Zeb2os	3	-6.2714	0.0352981	-0.152494
chr3	1314	135825278	135826090	Slc39a8	3	1.88816	0.0352981	0.125986
chr3	1422	145758674	145760748	Ddah1	3	5.8772	0.0352981	0.115556
chr6	617	65144907	65144908	Hpgds	3	2.13927	0.0352981	0.144256
chr7	549	24972637	24972754	Rabac1	3	-0.278346	0.0352981	-0.33881
chr7	783	30878448	30880334	Cd22	3	1.88413	0.0352981	0.148807
chr7	1174	48959096	49246844	Nav2	3	2.41043	0.0352981	0.704692
chr7	2502	141467392	141468822	Cd151	3	-5.95999	0.0352981	-0.122499
chr8	185	18595130	18595582	Mcph1	3	0.523776	0.0352981	0.219684
chr8	1100	95110423	95142547	Kifc3	3	5.34246	0.0352981	0.0791468
chr9	586	44526420	44561877	Cxcr5	3	2.43846	0.0352981	0.0854709
chrX	46	7878318	7878319	Pim2	3	0.513149	0.0352981	0.306452
chr17	1233	69383049	69383840	Zbtb14	3	-1.53859	0.0353133	-0.144018
chr19	815	47067745	47067746	Taf5	3	-1.2689	0.0353133	-0.4324
chr2	2196	167421711	167421721	Slc9a8	3	1.08766	0.0354436	0.473647
chr13	6	3611107	3611108	Tasor2	3	0.546432	0.0356394	0.557462
chr10	288	34207714	34207715	Dse	3	0.959699	0.0356851	0.21826
chr18	338	37815078	37815401	Pcdhgc4	3	-1.75883	0.0356851	-0.106837
chr8	1366	117257063	117349170	Cmip	3	-0.355906	0.0356851	-1.36496
chr11	1716	105126424	105126425	Mettl2	3	1.28928	0.0358606	0.158996
chr4	797	108071418	108118532	Scp2	3	-0.572278	0.0358606	-0.297164
chr7	2559	143296548	143296549	Kcnq1ot1	3	0.749544	0.0358606	0.678209
chr8	787	72161199	72161200	Rab8a	3	-0.765338	0.035887	-0.472248
chr9	953	66126610	66126611	Ciao2a	3	-1.59035	0.035887	-0.3422
chr17	1377	85028375	85028376	Slc3a1	3	1.92419	0.0359357	0.088783
chr6	82	17693946	17749216	St7	3	0.67158	0.03595	0.237015
chr13	731	55320499	55320500	Prelid1	3	-0.4051	0.0364673	-0.274454
chr11	267	32533304	32533305	Stk10	3	-0.219384	0.0364735	-0.97702
chr1	330	52630702	52630703	Nemp2	3	0.997877	0.0367889	0.166282
chr9	668	48835944	48836222	Zbtb16	3	2.19154	0.0367889	0.675277
chr17	673	34118488	34122600	Brd2	3	-0.350632	0.0371665	-0.716128
chr17	1165	57105532	57105942	Gm11110	3	-0.746891	0.0373913	-0.112151
chr13	1021	73467196	73471751	Lpcat1	3	-1.85102	0.0374553	-0.165836
chr11	791	69323979	69324157	Trappc1	3	-1.17614	0.0375658	-0.158827
chr17	764	35379616	35379617	H2-Q4	3	-0.257713	0.0375658	-0.802558
chr4	159	34614956	34614957	Rars2	3	1.12377	0.0375658	0.189876
chr1	1388	165460464	165460465	Dcaf6	3	0.128862	0.0375854	0.0669248
chr16	533	43889799	43889800	Ccdc191	3	1.28261	0.0376334	0.148793
chr13	89	13954468	13954674	B3galnt2	3	1.28374	0.0377962	0.234355
chr11	1156	82952101	82954661	Slfn5	3	2.48947	0.0387027	0.39581
chr11	250	31872210	31872226	Cpeb4	3	-0.596552	0.0388615	-0.814659
chr17	744	35119774	35121429	Csnk2b	3	-0.414183	0.0388726	-0.2154
chr9	224	22130597	22135711	Acp5	3	-0.639751	0.0390496	-0.5163
chr6	868	72389910	72390703	Vamp8	3	-0.521024	0.0392247	-0.212536
chr19	22	3905229	3907133	Tcirg1	3	-1.47405	0.0392498	-0.208473
chr13	1203	97137851	97137937	Nsa2	3	0.530896	0.0395674	0.613509
chr19	125	5601872	5601873	Rnaseh2c	3	-1.15179	0.0397265	-0.445668
chr5	56	8997323	8997324	Crot	3	-1.22777	0.0397657	-0.441151
chr6	1208	108828673	108828674	Edem1	3	-0.610689	0.0398563	-0.582949
chrX	1020	157492286	157492287	Sms	3	-0.810785	0.0398563	-0.590406
chr7	886	38019541	38019542	Uri1	3	0.405464	0.0401776	0.303597
chr16	532	43881212	43889685	Qtrt2	3	1.21282	0.0403988	0.137025
chr10	529	61680309	61680310	Sar1a	3	-1.01132	0.0405884	-0.433611
chr16	51	5233620	5233638	Alg1	3	-2.04133	0.0406249	-0.227898
chr7	1634	99858898	99863371	Spcs2	3	-0.612923	0.0406249	-0.397621
chr11	926	72607282	72607283	Ube2g1	3	0.477156	0.0406734	0.827629
chr8	825	76899771	76908272	Nr3c2	3	1.72741	0.0410122	0.366845
chr13	390	33003249	33004541	Serpinb9	3	-0.871698	0.0411666	-0.161635
chr5	752	88720854	88720871	Mob1b	3	0.545091	0.0412801	0.427786
chr7	2308	130547380	130547381	Nsmce4a	3	-1.24848	0.0412999	-0.409108
chr6	515	52713728	52713729	Tax1bp1	3	-0.263315	0.0413064	-0.606653
chr2	482	34958135	34961772	Traf1	3	0.658048	0.0414638	1.14436
chr12	31	4817543	4817544	Sf3b6	3	-0.693439	0.0421731	-0.65143
chr2	1364	114175276	114175339	Aqr	3	-0.492278	0.0422119	-0.390145
chr8	975	86745933	86745934	Siah1a	3	0.760444	0.0423939	0.267996
chr15	645	79892402	79895023	Apobec3	3	0.344033	0.0426376	0.370708
chr14	1314	75845092	75845302	Tpt1	3	0.225171	0.0430977	3.82137
chr8	1228	105938443	105938444	Psmb10	3	-0.281527	0.0433142	-0.286062
chr18	527	60803847	60803856	Cd74	3	-0.877304	0.0436249	-0.111536
chr10	38	7832469	7832470	Zc3h12d	3	1.37618	0.0438507	0.357188
chr19	681	41385095	41385096	Pik3ap1	3	-0.343578	0.0438929	-0.342245
chr18	166	31759879	31761804	Ammecr1l	3	1.08473	0.0439756	0.304912
chr1	570	75142785	75142794	Retreg2	3	-1.03993	0.044129	-0.235357
chr3	1473	152395472	152396694	Zzz3	3	0.640765	0.0443127	0.477926
chr13	840	60936624	60936625	Ctla2a	3	0.551785	0.0444851	0.990243
chr2	71	10080426	10080510	Atp5c1	3	-0.448752	0.0446025	-0.281747
chr18	488	56562308	56572951	Aldh7a1	3	0.759655	0.0450716	0.101879
chr5	424	38561634	38561806	Wdr1	3	-0.646588	0.0450716	-0.592314
chr1	681	85793440	85794511	Cab39	3	-0.271842	0.0453417	-0.734122
chr1	695	86359399	86359400	Ncl	3	0.429004	0.0454885	1.8814
chr2	476	34823180	34826235	Fbxw2	3	-0.684821	0.0456161	-0.581757
chr2	307	27464115	27475686	Brd3	3	-0.472952	0.0458342	-0.192694
chr7	2138	123124180	123124181	Tnrc6a	3	-0.47137	0.0458395	-0.839094
chr10	1268	116950379	116950431	Rab3ip	3	0.564324	0.0460893	0.197198
chr8	1018	91313524	91313568	Fto	3	0.43336	0.0465336	0.515675
chr11	1920	116624199	116627019	Rhbdf2	3	-1.09205	0.046679	-0.400934
chr5	311	31697626	31697627	Rbks	3	1.01788	0.046679	0.163895
chr1	480	66175312	66364658	Map2	3	4.61433	0.0467492	0.115622
chr5	631	73647789	73647790	Sgcb	3	-3.74736	0.0468847	-0.132337
chr6	1150	95692881	95718800	Suclg2	3	0.473495	0.0469044	0.299308
chr6	1459	125265475	125265619	4930417O13Rik	3	3.98762	0.0469822	0.121845
chr7	391	19861298	19861299	Ceacam16	3	3.31741	0.0474687	0.123142
chr10	16	4611988	4710155	Esr1	3	2.97224	0.0475013	0.101259
chr16	927	96127603	96127729	Hmgn1	3	0.442946	0.0475013	0.149163
chr17	1188	63864014	63937972	Fer	3	3.49905	0.0475013	0.113461
chr4	324	45965333	45972233	Tdrd7	3	2.23406	0.0475013	0.156209
chr4	1284	134468319	134469742	Stmn1	3	-1.2876	0.0475013	-0.370234
chr9	1701	121297511	121415975	Trak1	3	-0.765822	0.0475013	-0.536579
chr4	631	89282191	89294653	Cdkn2a	3	-1.14594	0.0476498	-0.0539293
chr7	2273	128062639	128062683	Itgam	3	-1.82961	0.0476498	-0.0799083
chr9	619	45319099	45319100	Tmprss13	3	-2.37394	0.0476498	-0.107503
chr4	315	45530329	45530330	Shb	3	2.1391	0.0477146	0.227508
chr11	1210	85140037	85140038	Usp32	3	0.50976	0.0477275	0.51447
chr2	1631	130450277	130450544	Ptpra	3	-0.683254	0.0478357	-0.615108
chr3	1122	109123148	109123149	Slc25a24	3	-1.28539	0.0479426	-0.177079
chr10	347	41476313	41476368	Mical1	3	-0.71311	0.0479653	-0.395719
chr1	1342	162740480	162740556	Prrc2c	3	0.390319	0.0480925	1.73369
chr2	2236	170131219	170142678	Zfp217	3	0.634826	0.0482719	0.110583
chr6	923	82939768	82939769	Sema4f	3	-0.689862	0.0482816	-0.133953
chr14	1075	57890221	57890276	Zdhhc20	3	-0.420787	0.0487479	-0.949473
chr11	595	58948919	58948920	Hist3h2ba	3	-1.44511	0.0487599	-0.111485
chr12	351	51377579	51377580	Scfd1	3	0.911955	0.0488873	0.452565
chr5	1691	143464583	143464584	Daglb	3	-1.80288	0.0490949	-0.277399
chr5	1173	115845643	115846371	Cit	3	-0.911384	0.049391	-0.228839
chr19	778	45749590	45749591	Npm3	3	-0.683407	0.0494851	-0.451559
chr7	765	30626113	30626151	Cox6b1	3	-0.722346	0.0494851	-0.616908
chrX	126	13526767	13846578	Cask	3	1.38261	0.0495552	0.105217
chr18	588	65430937	65430949	Malt1	3	-0.394659	0.0497508	-1.17797
chr17	807	36042689	36042747	H2-T22	3	-0.947138	0.0502767	-0.65924
chr11	121	11890407	11898144	Ddc	3	2.38096	0.0503127	0.118256
chr12	946	105685210	105685211	Atg2b	3	0.732363	0.0503434	0.39143
chr6	72	17064995	17064996	Gm15473	3	-3.44542	0.0504252	-0.123306
chrX	370	53670407	53670408	Rtl8b	3	-4.0266	0.0504592	-0.141559
chr11	718	64079465	64079466	Cox10	3	1.04345	0.0504944	0.368453
chr5	1746	146231249	146231288	Cdk8	3	0.515679	0.0504944	0.526129
chr17	745	35121482	35122952	Gpank1	3	-1.76526	0.0505229	-0.277675
chr19	176	6363534	6363535	Gm14966	3	2.23496	0.050533	0.262634
chr6	420	47835663	47835695	Zfp398	3	-0.621434	0.050533	-0.683106
chr8	323	25808473	25808474	Star	3	1.36932	0.050533	0.0980449
chr18	714	78123330	78142119	Slc14a1	3	0.974542	0.0506185	0.218863
chr12	465	69241831	69241832	Klhdc1	3	0.749921	0.0506491	0.188852
chr4	709	101068982	101068983	Raver2	3	1.13623	0.0506493	0.16736
chr11	1752	106788531	106788532	Ddx5	3	-0.199407	0.0508046	-1.99578
chr2	1345	112368026	112368027	Emc4	3	-1.67802	0.0508046	-0.228113
chr8	1211	105686273	105686274	Carmil2	3	1.26553	0.0508046	0.115438
chr9	100	15493431	15520859	Smco4	3	3.29473	0.0508046	0.117759
chrX	667	101640059	101640064	Ogt	3	0.535181	0.0508584	1.21596
chr7	1013	44553685	44553949	Nr1h2	3	-1.34017	0.051353	-0.514306
chr3	1200	122728946	122729570	Pde5a	3	2.19625	0.0513921	0.166939
chr14	1329	77036771	77036782	Ccdc122	3	3.24838	0.0514508	0.116121
chr19	763	45047575	45047804	Sfxn3	3	-0.421788	0.0514652	-0.128377
chr3	1118	109027272	109027607	Fam102b	3	-1.17237	0.0514652	-0.320688
chr1	1477	171388953	171388954	Arhgap30	3	-0.538758	0.0515049	-0.650193
chr11	457	51756210	51756618	Sec24a	3	0.397551	0.0515049	0.50481
chr7	39	4150373	4150374	Leng9	3	-1.56395	0.0515049	-0.22443
chr7	1283	68275097	68276594	Gm16157	3	2.438	0.0515473	0.0956962
chr3	993	104220102	104220374	Magi3	3	0.921418	0.051606	0.232725
chr8	927	84822822	84822823	Dand5	3	-2.89527	0.0516815	-0.181488
chr2	290	26933927	26933928	Surf4	3	-0.887209	0.0517557	-0.21462
chr11	1293	90390894	90390895	Hlf	3	-1.37097	0.051954	-0.185547
chr13	671	51734762	51793747	Sema4d	3	0.436221	0.0523665	1.17948
chr4	713	101353782	101366651	0610043K17Rik	3	0.825277	0.0524525	0.0479807
chr5	1033	110135841	110135860	Chfr	3	-0.57617	0.0525917	-0.419594
chr6	620	65671589	65671590	Ndnf	3	-1.38366	0.0526881	-0.126322
chr7	680	28788968	28788969	Rinl	3	-0.217169	0.053037	-0.58088
chr1	1278	156366039	156366040	Gm2000	3	0.883375	0.0530651	0.121437
chr10	761	78413042	78413043	Rrp1	3	-0.712625	0.0531086	-0.388229
chr2	1639	130664658	130664659	Ddrgk1	3	-0.835396	0.0531086	-0.300758
chr4	498	63544771	63544772	Atp6v1g1	3	-0.923313	0.0531086	-0.324445
chr7	1643	100227393	100227394	Pgm2l1	3	-0.855806	0.0532151	-0.8381
chrX	700	103981283	103981284	Rlim	3	0.494308	0.0536203	1.10343
chr17	514	29090978	29097900	Cdkn1a	3	-2.40385	0.0537681	-0.30329
chr1	156	34459764	34472720	Ptpn18	3	-0.155	0.053961	-0.320493
chr1	660	84284422	84364180	Pid1	3	4.62737	0.0540204	0.0474318
chr1	1780	193273216	193273217	G0s2	3	4.69948	0.0540204	0.0499655
chr10	1483	128674072	128674073	Suox	3	-5.37879	0.0540204	-0.0812162
chr11	1746	106382780	106382781	Icam2	3	-0.947757	0.0540204	-0.206774
chr12	117	16589765	16646966	Lpin1	3	-0.641341	0.0540204	-0.852642
chr14	217	20694967	20694968	Fut11	3	-2.43736	0.0540204	-0.277333
chr14	1159	64416947	64455903	Msra	3	0.847099	0.0540204	0.3467
chr17	26	6317417	6317500	Dynlt1a	3	-4.9832	0.0540204	-0.0612588
chr18	595	65800514	65800572	Sec11c	3	-0.489161	0.0540204	-0.390575
chr4	523	72200151	72200919	Tle1	3	4.73108	0.0540204	0.0511161
chr7	1420	80751821	80751845	Gm44649	3	-5.40682	0.0540204	-0.0828486
chr9	1116	79977658	79977804	Filip1	3	-6.15249	0.0540204	-0.14027
chr9	1465	108263735	108263958	Dag1	3	0.410454	0.054124	0.0305614
chr10	124	17948066	17948067	Heca	3	-0.492916	0.054232	-0.552606
chr6	447	48740620	48740621	Gimap1os	3	-1.25043	0.054232	-0.238423
chr14	111	7817956	7817957	Flnb	3	-1.2997	0.0545383	-0.624023
chr7	2183	126695435	126695973	Bola2	3	0.838428	0.0551674	0.444275
chr17	708	34647145	34647211	Atf6b	3	-2.17313	0.0555432	-0.235499
chr2	287	26910763	26910764	Rpl7a	3	0.199191	0.0557623	1.09635
chr6	114	24664987	24665009	Wasl	3	-0.40701	0.0563857	-0.413158
chr5	921	103754161	103754573	Aff1	3	0.568459	0.0566225	0.942207
chr1	385	58424065	58424066	Clk1	3	0.368201	0.0567291	1.81809
chr11	659	61175054	61175055	Usp22	3	0.500457	0.056824	0.21647
chr19	140	5828011	5845478	Neat1	3	-0.881435	0.056824	-0.87906
chr6	25	6217117	6217173	Slc25a13	3	1.31838	0.056824	0.135816
chr7	1649	100493336	100493337	Ucp2	3	-0.54778	0.0570557	-0.45286
chr10	1206	108332120	108332817	Pawr	3	1.74598	0.0571034	0.247679
chr14	1028	55884946	55884947	Khnyn	3	0.91445	0.0572475	0.193054
chr10	965	83648737	83648738	Appl2	3	1.13908	0.0572505	0.138435
chr8	923	84688865	84689464	Trmt1	3	0.687432	0.0572721	0.173303
chr5	1614	139150222	139150229	Dnaaf5	3	1.39578	0.0573891	0.213864
chr9	1469	108306128	108306129	Rhoa	3	-0.717203	0.0573973	-1.36107
chr11	1103	79530587	79530609	Evi2a	3	-1.67069	0.057549	-0.206791
chr4	1620	150920154	150929676	Tnfrsf9	3	1.58114	0.0579273	0.196148
chr7	4	3289079	3293094	Myadm	3	-1.19847	0.0579273	-0.142609
chr7	2109	121034444	121034445	Mettl9	3	0.958397	0.0579273	0.123188
chr11	985	74898077	74898078	Tsr1	3	1.47673	0.0580022	0.188666
chr13	734	55362782	55362783	Lman2	3	-0.741655	0.0580022	-0.396104
chr14	1336	77874925	77874926	Dnajc15	3	-0.511482	0.0581942	-0.606916
chr17	1291	74717731	74717912	Ttc27	3	0.424279	0.0581942	0.114452
chr2	2210	167932326	167932327	Ptpn1	3	-0.497104	0.0584395	-0.914912
chr19	50	4191027	4191284	Tbc1d10c	3	-0.347208	0.0585324	-0.375183
chr15	748	84192240	84192241	Samm50	3	-0.839486	0.0587206	-0.298847
chr12	800	91384408	91384409	Cep128	3	0.808016	0.0591036	0.215723
chr13	1222	98316375	98317006	Btf3	3	-0.391929	0.0591444	-0.676132
chr13	885	64248641	64274988	Cdc14b	3	0.364417	0.0592493	0.190031
chr9	1356	104337706	104337728	Acpp	3	0.570887	0.0600767	0.127709
chr2	568	44756436	44927236	Gtdc1	3	0.409658	0.0600792	0.754643
chr2	1219	102400899	102400900	Trim44	3	0.537818	0.0608718	0.378092
chr11	1330	94991034	94996064	Ppp1r9b	3	-0.642862	0.0612068	-0.358739
chr11	836	69913887	69914192	Gps2	3	-0.619168	0.0612245	-0.397244
chr19	736	44146442	44146446	Bloc1s2	3	-0.530007	0.0612245	-0.185776
chr10	840	80249120	80249452	Ndufs7	3	-0.805584	0.0613113	-0.305988
chr11	511	54728676	54728677	Gm12227	3	2.41636	0.0614096	0.200565
chr15	599	78899767	78899903	Sh3bp1	3	-0.251858	0.0621055	-0.0818493
chr16	603	55973882	55973883	Zbtb11	3	0.397163	0.062324	1.22587
chr17	1052	48410013	48410092	Oard1	3	-1.86062	0.062324	-0.244005
chr17	350	25265868	25274622	Ube2i	3	-0.524951	0.0624801	-0.644464
chr17	1262	71616214	71616215	Wdr43	3	0.488997	0.0626983	0.761565
chr3	1250	129532354	129532386	Elovl6	3	1.12964	0.0629799	0.139556
chr2	1547	126675485	126676337	Gabpb1	3	0.701845	0.0633881	0.508791
chr11	337	44518963	44519442	Rnf145	3	1.14518	0.0636444	0.602887
chr14	340	31019137	31025511	Pbrm1	3	-0.330918	0.063688	-0.485138
chr18	197	34331144	34331158	Srp19	3	-0.815065	0.0637045	-0.285952
chr14	1071	57734299	57746123	Lats2	3	-0.556212	0.0642706	-0.492844
chr8	275	22706577	22706589	Ikbkb	3	0.605263	0.0642821	0.525894
chr11	1026	76399139	76399140	Nxn	3	0.268133	0.0644996	0.169909
chr2	2040	158665397	158667119	Ppp1r16b	3	0.633842	0.0656348	0.796902
chr7	1664	101317085	101321827	Stard10	3	-1.23189	0.0658889	-0.285537
chr16	454	35769355	35769356	Slc49a4	3	0.686333	0.0662271	0.171424
chr11	390	49244190	49250512	Mgat1	3	-1.49124	0.0669118	-0.288686
chr13	407	33964686	33967153	Nqo2	3	-2.31082	0.0669118	-0.148827
chr5	1429	129887469	129887470	Chchd2	3	-0.36466	0.0669118	-0.480328
chr6	1143	94500330	94500331	Slc25a26	3	1.14312	0.0669118	0.200956
chr16	905	94246084	94313563	Hlcs	3	0.491501	0.0670995	0.186356
chr2	2117	164456975	164460971	Sys1	3	-0.467028	0.0671516	-0.354099
chr8	963	85432832	85432833	4921524J17Rik	3	-0.791674	0.0671516	-0.434727
chr17	723	34952447	34952471	1110038B12Rik	3	2.08808	0.0673443	0.157387
chr9	950	66060230	66060231	Ppib	3	-0.247981	0.0675528	-0.303083
chr18	630	67724572	67724595	Ptpn2	3	-0.767333	0.0681695	-0.665749
chr11	1227	86544773	86544805	Rps6kb1	3	0.56928	0.0682829	0.812031
chr14	950	54464136	54464137	Lrp10	3	-0.46093	0.0684836	-0.45752
chr4	100	20042051	20042052	Ggh	3	-1.26845	0.0687691	-0.18057
chr9	1358	104547285	104569787	Cpne4	3	0.861344	0.0687691	0.232345
chr12	79	11265885	11266129	Smc6	3	-0.982887	0.0694471	-0.696143
chr4	872	115737743	115738566	Efcab14	3	-0.746503	0.0695433	-0.347933
chr1	228	38898009	38898161	Chst10	3	-1.32789	0.0696281	-0.292882
chr19	700	42170566	42170594	Zfyve27	3	0.725341	0.0698967	0.110452
chr5	639	74195285	74195286	Rasl11b	3	-3.39705	0.0704319	-0.150112
chr6	238	37870810	37900487	Trim24	3	-0.849516	0.0704319	-0.482585
chr11	1222	86201192	86201193	Brip1	3	1.94871	0.07056	0.143766
chr2	224	25461093	25461094	Paxx	3	-1.329	0.07056	-0.249965
chr4	438	59548736	59549364	Ptbp3	3	-0.351458	0.07056	-1.27251
chr6	600	59426293	59426294	Gprin3	3	-0.603785	0.07056	-0.716373
chr13	287	23762385	23762386	Hist1h3a	3	-4.3168	0.0705948	-0.101071
chr17	1399	87025549	87025550	Cript	3	-1.44448	0.0705948	-0.297882
chr7	1178	49759128	49759153	Htatip2	3	-1.34314	0.0705948	-0.15476
chr9	627	45858356	45858357	Gm16536	3	-3.5196	0.0705948	-0.0857172
chr5	336	33652299	33652574	Slbp	3	-0.661171	0.0707536	-0.745074
chr7	2309	130577483	130692765	Tacc2	3	3.84682	0.0707536	0.14396
chr12	249	32820334	32820335	Nampt	3	0.57567	0.0707863	0.23018
chr1	441	62832369	62832370	Gm4208	3	-3.33493	0.071123	-0.136779
chr8	547	47990550	47990551	Wwc2	3	3.83981	0.071123	0.132592
chr12	578	76765597	76837414	Fntb	3	0.559921	0.0711843	0.0895386
chr7	759	30562930	30563241	Psenen	3	-0.344398	0.0711928	-0.332199
chr6	1345	120463246	120463247	Il17ra	3	-0.673127	0.0714985	-0.59608
chr6	1567	130337501	130337574	Klra3	3	-1.72226	0.071657	-0.162014
chr8	93	11007849	11007850	9530052E02Rik	3	2.97837	0.071657	0.0846629
chr16	92	10835058	10835059	Rmi2	3	1.36667	0.071676	0.104053
chr10	1392	127000708	127003135	Avil	3	2.11447	0.0717657	0.0767354
chr17	1379	85090551	85090552	Camkmt	3	-0.94319	0.0717657	-0.620487
chr13	494	38527913	38528824	Txndc5	3	-0.911999	0.0718473	-0.340259
chr15	667	81006409	81006410	Gm31462	3	2.37306	0.0719274	0.0653533
chr8	889	83608192	83608553	Dnajb1	3	-0.657366	0.0719759	-0.476361
chr13	450	36117411	36129900	Fars2	3	0.48304	0.0723565	0.460272
chr8	1491	123477902	123477903	Afg3l1	3	-0.823555	0.0725826	-0.322118
chr7	2208	127014620	127014621	Mvp	3	-1.17682	0.072785	-0.520293
chr3	267	51661178	51661225	Mgst2	3	1.52989	0.0732608	0.25078
chr4	1024	122836241	122836254	Ppt1	3	-0.634595	0.0734466	-0.308389
chr2	503	36136610	36136773	Rbm18	3	-1.1669	0.0735559	-0.176044
chr16	499	38089000	38090288	Gsk3b	3	-0.203328	0.0737791	-0.45222
chr5	390	36464997	36464998	Grpel1	3	-0.904964	0.0740486	-0.181831
chr17	589	32036099	32036100	Rrp1b	3	0.701919	0.0745226	0.244093
chr8	1276	109565860	109565861	Dhx38	3	-0.979942	0.0745685	-0.277211
chr1	1438	170214733	170215397	Uhmk1	3	-1.25005	0.0746982	-0.31933
chr14	360	31641056	31641057	Btd	3	-3.44782	0.0747492	-0.137182
chr5	939	104977833	104982718	Abcg3	3	-1.46425	0.0747492	-0.255695
chr2	285	26902849	26902879	Surf6	3	1.14891	0.0750195	0.257458
chr13	359	30545361	30545362	Uqcrfs1	3	-0.846895	0.075068	-0.314452
chr12	927	104998676	105009809	Syne3	3	-1.91102	0.0752121	-0.27958
chrX	474	73228290	73228291	F8a	3	-2.88308	0.0754226	-0.124458
chr9	883	61946773	61946774	Kif23	3	-1.15012	0.0756966	-0.338872
chr4	1526	146449022	146449023	Zfp992	3	1.42598	0.0757787	0.0634329
chr13	361	30659998	30660101	Dusp22	3	-3.20319	0.0758147	-0.102562
chr15	757	84855109	84856049	Phf21b	3	-1.78587	0.0758147	-0.147306
chr17	636	33638055	33638056	Pram1	3	2.71175	0.0758256	0.116921
chr11	1990	119355556	119355557	Slc26a11	3	1.09163	0.0760263	0.144862
chr4	385	53440412	53535612	Slc44a1	3	2.09636	0.0760263	0.164182
chr5	1415	129020068	129020272	Ran	3	-0.416697	0.0760263	-0.310946
chr7	2104	120842830	120851189	Eef2k	3	2.24318	0.0760263	0.174555
chr6	619	65525312	65590398	Tnip3	3	-2.44737	0.076231	-0.126413
chr17	1103	55892119	55892120	Zfp959	3	-2.4375	0.076402	-0.115122
chr2	1567	127482498	127521370	Kcnip3	3	1.21228	0.0765306	0.181291
chr4	1599	149774276	149774277	Slc25a33	3	-2.36392	0.0765306	-0.116971
chr9	778	56244064	56418067	Peak1	3	-0.287773	0.0765306	-0.991972
chr10	157	20312468	20312537	Bclaf1	3	0.415009	0.0766148	0.660822
chr11	775	69008459	69008460	Pfas	3	0.67909	0.0766148	0.0452639
chr12	173	24831608	24831623	Mboat2	3	3.09501	0.0766148	0.166813
chrX	240	36795650	36795651	Slc25a5	3	-0.263648	0.076947	-0.359825
chr12	719	85270590	85270599	Mlh3	3	1.47222	0.076947	0.128802
chr2	2090	163658385	163694038	Pkig	3	2.59317	0.0773966	0.0784846
chr9	1391	106453841	106453842	Pcbp4	3	-2.21443	0.0775928	-0.107598
chr12	129	17266544	17266545	Pdia6	3	-1.48057	0.0777	-0.382387
chr5	52	8660076	8660077	Abcb1a	3	-0.482632	0.0780262	-0.835531
chr1	1644	182282803	182282804	Degs1	3	-0.895233	0.0780529	-0.260587
chr15	951	98934564	98934565	Tuba1b	3	-0.706843	0.0780529	-0.363039
chr5	798	92309893	92310024	Sdad1	3	0.835824	0.0780529	0.269481
chr18	520	60501986	60501987	Smim3	3	-0.417616	0.0781676	-0.16672
chr5	582	67261261	67261262	Gm42670	3	2.48378	0.0781676	0.100541
chr7	1547	90348698	90380646	Sytl2	3	-0.353806	0.0781676	-0.330405
chr13	362	30749225	30749226	Irf4	3	-0.848668	0.0783381	-0.158689
chr12	1080	113140235	113142808	Crip2	3	-1.14661	0.0784663	-0.0883009
chr17	434	27057303	27057304	Itpr3	3	0.291899	0.0784663	0.142974
chr11	454	51650841	51650842	N4bp3	3	-1.99083	0.0790773	-0.239952
chr9	505	40964117	40964118	Jhy	3	1.69197	0.0791627	0.0608014
chr10	1403	127165224	127165225	B4galnt1	3	-0.347321	0.0796574	-0.475249
chr11	290	34314757	34314822	Insyn2b	3	-0.536742	0.0796885	-0.324791
chr10	527	61648551	61648552	Ppa1	3	1.50094	0.080338	0.266759
chrX	728	107255877	107284346	Gpr174	3	0.616924	0.0808285	0.32501
chr7	2269	127967456	127983079	Fus	3	0.286763	0.0812156	1.47322
chr7	2595	144915099	144915180	LTO1	3	-1.38691	0.0817446	-0.151083
chr5	205	25222881	25247363	Galnt11	3	0.98523	0.0821657	0.173577
chrX	103	10717389	10717390	Mid1ip1	3	-2.00101	0.0821657	-0.287281
chr1	1419	167349990	167349991	Aldh9a1	3	-1.06807	0.0823358	-0.305319
chr2	1741	144011262	144011263	Rrbp1	3	-0.598844	0.0823358	-0.829612
chr11	268	32642723	32642875	Fbxw11	3	0.61946	0.082445	0.897043
chr16	741	84703166	84703167	Mir155hg	3	-0.765687	0.0831093	-0.359146
chr11	141	17953969	17954004	Etaa1os	3	-4.93325	0.083345	-0.0591065
chr11	1436	98018371	98022634	Cacnb1	3	6.19628	0.083345	0.144655
chr15	238	39943787	39943994	Lrp12	3	5.55929	0.083345	0.0923067
chr16	870	92301285	92301296	Smim11	3	-1.10072	0.083345	-0.280072
chr18	356	38601414	38601415	Spry4	3	4.3333	0.083345	0.0383166
chr19	384	12796125	12796126	Zfp91	3	-0.557911	0.083345	-0.937741
chr2	1585	128609629	128609630	Gm39929	3	4.76725	0.083345	0.0524646
chr3	147	32616478	32616585	Gnb4	3	-5.49696	0.083345	-0.0883195
chr4	1529	146654926	146654927	Zfp993	3	4.7888	0.083345	0.0532845
chr5	531	62811673	62813823	Dthd1	3	5.05682	0.083345	0.0645709
chr6	171	30733505	30738053	Mest	3	-5.28906	0.083345	-0.0761981
chr7	554	25152456	25152457	D930028M14Rik	3	-5.05519	0.083345	-0.0644959
chr7	934	42692717	42692718	Zfp975	3	5.08748	0.083345	0.0660009
chr8	429	35375738	35375758	Ppp1r3b	3	4.80084	0.083345	0.0537478
chr9	1628	117873143	117873144	Gm26614	3	-5.30956	0.083345	-0.0773173
chrX	1083	167102089	167102090	Gm15232	3	-5.69473	0.083345	-0.101589
chr16	605	56024627	56029739	Pcnp	3	-0.742499	0.0835303	-0.506435
chr19	818	47138293	47138294	Calhm2	3	-1.25407	0.0835303	-0.144118
chr13	1267	100744656	100744659	Mrps36	3	-0.692608	0.083847	-0.189285
chr2	1498	122118385	122118386	Spg11	3	-0.854355	0.0840296	-0.279283
chr16	600	55895284	55895285	Nxpe3	3	-0.618644	0.0841311	-0.22465
chr2	1184	93187547	93187584	Trp53i11	3	-1.6251	0.0841311	-0.29368
chr3	1355	139075069	139075201	Rap1gds1	3	0.419614	0.0841311	0.817799
chr15	732	83350173	83350247	Arfgap3	3	-1.259	0.0841691	-0.293494
chr5	647	75044773	75044774	Chic2	3	-0.873252	0.0842802	-0.291465
chr5	1171	115631907	115631908	Rab35	3	-1.03935	0.0842802	-0.353777
chr7	2582	144552536	144553729	Ppfia1	3	0.378632	0.0844533	0.227637
chr14	1111	61360438	61360439	Ebpl	3	-0.181886	0.0846526	-0.0349141
chr11	1454	98438990	98438991	Mien1	3	-0.490519	0.0851646	-0.206566
chr4	32	8690920	8751438	Chd7	3	0.535796	0.0851819	1.39396
chr5	2	3343892	3344312	Cdk6	3	-0.153784	0.0852069	-0.374262
chr2	1959	155592713	155592810	Gss	3	-0.783364	0.0853376	-0.178939
chr10	868	80671975	80676293	Mknk2	3	-0.504115	0.0854405	-0.506714
chr4	432	59035087	59035088	Gng10	3	-0.80257	0.0854405	-0.22441
chr14	971	54894147	54894618	Pabpn1	3	-0.43564	0.0855978	-0.425105
chr6	1263	114643096	114643129	Atg7	3	-0.781555	0.0860209	-0.523828
chr7	1233	63924869	63938915	Klf13	3	-0.21489	0.0860927	-0.946059
chr1	1621	180813546	180813943	H3f3a	3	-0.261468	0.0864766	-0.842214
chr4	558	82859672	82859958	Zdhhc21	3	0.460498	0.0864766	0.114751
chr8	188	18846276	18846279	Agpat5	3	0.810165	0.0870937	0.239213
chr18	684	75018780	75018796	Dym	3	0.425544	0.0872225	0.39265
chr8	322	25785287	25785572	Lsm1	3	-0.677247	0.0874807	-0.198714
chr7	1868	105736591	105736725	Ilk	3	-1.13868	0.0878241	-0.249902
chr12	559	75669526	75669537	Wdr89	3	1.30059	0.0882768	0.20657
chr7	503	24081923	24081954	Zfp180	3	-0.817182	0.0882768	-0.168708
chr18	700	77065207	77065819	Pias2	3	0.954037	0.0883747	0.452541
chr5	750	88565039	88583794	Rufy3	3	-1.74427	0.0885939	-0.193799
chr6	262	39419775	39420462	Mkrn1	3	-0.520703	0.0885939	-0.452105
chr6	153	29768479	29859379	Ahcyl2	3	0.481231	0.0886028	0.892498
chr13	137	19337166	19337167	Trgv2	3	-0.254033	0.088999	-0.107101
chr3	779	95228676	95232171	Mllt11	3	-2.11182	0.088999	-0.205348
chr2	404	31688550	31759943	Abl1	3	0.8933	0.0890529	0.310297
chr15	362	62038046	62038061	Pvt1	3	0.519611	0.0890823	0.632733
chr18	658	70530137	70530620	Poli	3	1.67127	0.0890823	0.154518
chr2	1268	105904563	105904564	Elp4	3	0.327188	0.0890823	0.197395
chr4	1060	124741849	124741850	Inpp5b	3	0.610525	0.0890823	0.260552
chr9	309	32541594	32541595	Fli1	3	0.356463	0.0891263	1.17868
chr11	2029	120549726	120549727	Mcrip1	3	-0.824144	0.0895349	-0.21617
chr8	910	84147864	84147936	Cc2d1a	3	-1.56095	0.0895362	-0.208072
chrX	551	77511012	77511013	Tbl1x	3	0.626858	0.0898454	0.604484
chr9	1268	97067306	97067307	Gm19325	3	1.31381	0.0902801	0.10883
chr11	1050	77763245	77811515	Myo18a	3	0.0960667	0.0908269	0.0433465
chr3	226	40745429	40745868	Hspa4l	3	-0.302456	0.0910643	-0.102546
chr9	1269	97084469	97111157	Slc25a36	3	0.405761	0.0910666	0.599086
chr9	1235	94538080	94538081	Dipk2a	3	-1.33653	0.0911713	-0.487271
chr14	1519	122534338	122534339	Pcca	3	0.718849	0.0912618	0.480264
chr3	1028	105815539	105815540	Gm5547	3	-0.168379	0.0913588	-0.0457021
chr13	1380	113618563	113618564	Snx18	3	-0.780181	0.0913827	-0.748797
chr15	665	80948489	80948519	Adsl	3	0.687123	0.0913827	0.177247
chr3	1211	123446912	123446913	Prss12	3	1.3003	0.0913827	0.269929
chr12	245	32205985	32208659	Pik3cg	3	-0.381423	0.0918621	-0.16325
chr14	604	47648447	47663787	Ktn1	3	0.455026	0.0919207	0.482962
chr11	1076	78343481	78346666	Unc119	3	-0.998369	0.0920615	-0.179294
chr3	1442	146770260	146812960	Prkacb	3	-0.525393	0.0920615	-0.548332
chr9	1621	116175264	116175360	Tgfbr2	3	-0.428535	0.0920615	-0.722724
chr4	496	63403353	63403354	Akna	3	-0.385192	0.0921272	-0.502656
chr1	723	87620311	87676239	Inpp5d	3	-0.367981	0.0925121	-1.19213
chr18	181	32377229	32377257	Bin1	3	-0.630929	0.0931937	-0.411127
chr16	479	36693977	36694038	Ildr1	3	-1.99234	0.0933875	-0.13622
chr6	1027	87042845	87042891	Gfpt1	3	-0.673449	0.0936039	-0.402112
chr12	564	76255297	76255413	Mthfd1	3	0.607168	0.0939122	0.137054
chr14	1262	70577636	70578092	Nudt18	3	-1.37831	0.0940881	-0.120404
chr7	1477	83884304	83884305	Tlnrd1	3	-2.12711	0.0940881	-0.137377
chr11	1112	80080937	80080991	Crlf3	3	0.38798	0.094937	0.362515
chr1	283	43827799	43827800	Uxs1	3	0.531972	0.0950806	0.172241
chr6	1427	124756523	124756524	Atn1	3	1.79351	0.0950806	0.197628
chr11	1364	96034884	96034965	Snf8	3	-1.00475	0.0951957	-0.277141
chr6	1431	124813069	124814296	Tpi1	3	-1.32526	0.0952606	-0.235379
chr17	281	24073484	24073485	Kctd5	3	-1.46577	0.095434	-0.278887
chr2	1148	91236884	91236982	Ddb2	3	0.408043	0.0955949	0.104783
chr16	889	93603802	93603815	Setd4	3	-1.23541	0.0956483	-0.243868
chr6	152	29735693	29735694	Smo	3	1.10999	0.0956483	0.212951
chr7	1981	110122045	110122046	Wee1	3	-0.85152	0.0956811	-0.11121
chr7	1105	45742482	45784669	Sult2b1	3	2.12478	0.0957997	0.128486
chr4	1319	135987263	135987264	Pithd1	3	-1.06886	0.0962079	-0.107112
chr2	2150	164911353	164911354	Zfp335os	3	0.595777	0.0962879	0.284712
chrX	358	52912265	52912295	Phf6	3	0.507602	0.0963139	0.604949
chr10	1334	120208749	120208780	Tmbim4	3	-2.05011	0.0966602	-0.421227
chr12	1042	111758848	111772319	Klc1	3	-0.849677	0.0966964	-0.263304
chr13	838	60897404	60897447	Ctla2b	3	1.16824	0.097535	0.0799352
chr4	431	58995113	59003172	Dnajc25	3	-1.90475	0.0975809	-0.260166
chr4	913	117019401	117022155	Eif2b3	3	1.60401	0.0975921	0.256116
chr9	1005	71484957	71485935	Polr2m	3	-0.687476	0.0975921	-0.327643
chr17	1400	87107678	87107679	Socs5	3	1.46541	0.0977066	0.149677
chr6	53	11907392	11907497	Ndufa4	3	-0.0282594	0.098123	-0.0367463
chr1	424	60778842	60778843	2310016D23Rik	3	1.2492	0.0982703	0.166161
chr6	35	6956003	6956004	Sdhaf3	3	1.79827	0.0983941	0.10465
chr2	1400	118479634	118479711	Srp14	3	-0.763749	0.0987332	-0.391957
chr11	686	62458459	62458460	Pigl	3	1.1113	0.0987902	0.145034
chr9	993	70207367	70207368	Myo1e	3	1.75245	0.0987902	0.406159
chr18	557	62548694	62548695	Fbxo38	3	0.59401	0.0994474	0.3765
chr17	1248	70978531	70990890	Myl12b	3	-0.236615	0.0995041	-0.482732
chr3	1468	152193844	152210083	Dnajb4	3	-0.800403	0.0998768	-0.510135
chr3	1137	115715071	115715072	S1pr1	3	-0.594339	0.0999766	-0.367198
chr4	884	116075268	116075269	Lrrc41	3	0.969291	0.0999766	0.192469
chr5	1758	146795005	146795006	Usp12	3	0.233413	0.0999766	0.115395
chr8	706	70302488	70302489	Ddx49	3	0.541719	0.0999766	0.141097
chr4	1623	151057952	151057953	Vamp3	3	-0.908605	0.1011	-0.228545
chr1	213	37890476	37893935	Mrpl30	3	0.746572	0.101229	0.250579
chr12	948	105784693	105784872	Papola	3	-0.473853	0.101349	-0.441325
chr16	311	23127716	23127737	Rfc4	3	-2.61552	0.101369	-0.144071
chr14	1086	59201227	59201242	Rcbtb1	3	0.799649	0.101403	0.308042
chr9	550	44041058	44041059	Gm39323	3	-1.51027	0.101454	-0.186043
chr7	702	29180480	29180701	Psmd8	3	-0.258624	0.101483	-0.161805
chr7	2533	142372258	142373753	Ifitm10	3	-0.901532	0.101483	-0.409187
chr18	463	52465692	52465693	Srfbp1	3	1.1785	0.102105	0.254093
chr12	6	3426713	3427011	1110002L01Rik	3	1.24074	0.102227	0.188196
chr18	625	67449171	67449172	Afg3l2	3	0.215563	0.102227	0.0474336
chr4	347	47474657	47474658	Sec61b	3	-0.414011	0.102432	-0.386466
chr5	168	23779557	23783711	Pus7	3	0.96604	0.102432	0.143827
chr6	260	39377671	39377675	Slc37a3	3	0.98148	0.102432	0.32121
chrX	911	140956906	140956907	Atg4a	3	-2.09375	0.102432	-0.218652
chr6	1571	131313826	131316398	Styk1	3	-2.44191	0.102507	-0.165968
chr11	515	54866382	54866481	Hint1	3	-0.557546	0.102645	-0.548577
chr13	810	59675779	59675811	Golm1	3	-0.692568	0.102645	-0.377258
chr9	429	38718267	38718272	Vwa5a	3	2.35667	0.102645	0.1256
chr5	616	72736601	72752777	Txk	3	0.312223	0.102662	1.04527
chr11	88	6475464	6475465	Gm11973	3	1.22739	0.102759	0.308023
chr18	188	32939157	32939158	Camk4	3	-0.403539	0.102888	-0.777299
chr3	232	40949827	41033944	Larp1b	3	1.0091	0.102991	0.446873
chr7	353	19300769	19300770	Gm26802	3	-2.00181	0.103379	-0.199625
chr8	381	31111819	31111830	Rnf122	3	2.22149	0.103512	0.124918
chr8	1216	105758629	105758664	Gfod2	3	2.26424	0.103512	0.116565
chr4	1426	141078356	141078357	Necap2	3	-1.14322	0.103665	-0.326465
chr6	949	83441674	83456392	Tet3	3	0.369137	0.103665	0.295192
chr1	1163	139422381	139422382	Zbtb41	3	0.793111	0.104423	0.119505
chr13	1054	74639567	74639568	Erap1	3	0.744355	0.104607	0.400586
chr14	1171	65358675	65358676	Zfp395	3	1.28132	0.104607	0.161685
chr15	413	71727837	71727838	Fam135b	3	3.5096	0.104607	0.0653485
chr15	873	94543546	94543547	Pus7l	3	3.91894	0.104607	0.0840958
chr6	1358	121081589	121081609	Mical3	3	3.7189	0.104607	0.0729365
chr9	1373	106096782	106096783	Col6a4	3	3.53193	0.104607	0.0751427
chr11	1255	87853214	87853215	Mks1	3	3.42222	0.104913	0.0823518
chr1	246	40225079	40266586	Il1r1	3	3.42281	0.105166	0.16394
chr3	908	100489663	100489664	Gm12474	3	3.18643	0.105166	0.053269
chr10	1269	116950566	116950588	4933412E12Rik	3	3.21731	0.105291	0.0831647
chr11	345	45851963	45851964	Clint1	3	0.517466	0.105291	1.14092
chr13	1131	92131493	92131656	Rasgrf2	3	1.90929	0.105291	0.132062
chr15	855	92051164	92161357	Cntn1	3	-3.67375	0.105291	-0.13816
chr11	514	54860911	54860912	Lyrm7	3	3.23675	0.10561	0.126149
chr12	1017	110978254	110979040	Ankrd9	3	-2.90934	0.105929	-0.0801328
chr4	1471	143212704	143212705	Prdm2	3	-0.322821	0.106271	-0.553313
chr17	686	34263208	34263250	H2-Ab1	3	-2.18558	0.106571	-0.0912003
chrX	620	95899032	95899033	Zc3h12b	3	1.01773	0.106614	0.0736495
chr14	1436	105258572	105258573	Ndfip2	3	-0.391875	0.106761	-0.795841
chr19	189	6908300	6910106	Prdx5	3	-0.534638	0.106761	-0.267762
chr9	1231	92542222	92542264	Plod2	3	-1.87289	0.106761	-0.0799095
chr4	290	43957400	43957692	Glipr2	3	-0.368603	0.107041	-0.269212
chr4	213	41699988	41762309	Il11ra1	3	-3.37911	0.107462	-0.130169
chrX	35	7657259	7658533	Prickle3	3	1.20993	0.107923	0.0868627
chr1	167	34849975	34849992	Plekhb2	3	-1.37474	0.107966	-0.171408
chr11	1393	96916495	96916496	Cdk5rap3	3	-1.12714	0.108041	-0.324298
chr10	389	44004368	44148853	Crybg1	3	-0.298974	0.108071	-0.467465
chr12	460	69184156	69184157	Mgat2	3	-1.18233	0.10812	-0.284676
chr12	247	32378703	32378704	Ccdc71l	3	-1.41174	0.108246	-0.324879
chr7	2036	116189603	116308376	Plekha7	3	1.06618	0.108246	0.108556
chr3	1375	142765044	142765045	Gtf2b	3	-0.570625	0.108257	-0.21597
chr11	152	19924374	19924442	Spred2	3	0.676462	0.108813	0.540454
chrX	1056	163909016	163909145	Ap1s2	3	-0.860002	0.109097	-0.186354
chr9	602	44920741	44920742	Atp5l	3	-0.280415	0.109122	-0.330939
chr17	140	15498297	15499751	Psmb1	3	-0.387231	0.109403	-0.447204
chr5	156	22550374	22550375	Orc5	3	0.96368	0.109403	0.180883
chr5	1524	136565431	136567445	Cux1	3	0.368134	0.109403	0.400489
chr12	855	100986622	100986644	Gm36756	3	-0.467056	0.10944	-0.147106
chr9	987	69989465	69995478	Bnip2	3	-1.01357	0.109857	-0.322048
chr13	277	23698453	23698454	Hist1h4c	3	-1.22144	0.11021	-0.139852
chr8	1531	125492709	125569808	Sipa1l2	3	1.11016	0.11028	0.1702
chr8	942	84978717	84978718	Junb	3	-0.175556	0.110369	-2.31295
chr13	273	23622557	23622558	Hist1h1e	3	-0.547343	0.110397	-0.117005
chr18	538	61400399	61400431	Ppargc1b	3	0.523658	0.110397	0.158076
chr9	618	45269145	45269149	Il10ra	3	-0.419929	0.110397	-0.335631
chr5	900	100846129	100846364	Gpat3	3	-0.593003	0.110522	-0.207981
chr19	734	44107476	44107480	Chuk	3	-0.589557	0.111058	-0.331779
chr9	1752	122950952	122951000	1110059G10Rik	3	-0.799404	0.111387	-0.135043
chr9	1083	78108603	78109065	Fbxo9	3	-1.18718	0.111772	-0.231714
chr5	397	36796771	36796772	Mrfap1	3	-0.460242	0.111863	-0.330335
chr17	407	26244140	26244242	Fam234a	3	1.04841	0.111941	0.214196
chr4	1592	149485293	149485294	Lzic	3	-1.59971	0.111941	-0.210129
chrX	973	151803326	151835248	Huwe1	3	0.339146	0.111941	1.085
chr14	1107	61138456	61172990	Sacs	3	-0.792824	0.112031	-0.198865
chr17	1245	70849789	70853546	Tgif1	3	0.652097	0.112227	0.207542
chr18	719	80046889	80046890	Pard6g	3	1.99891	0.112227	0.0739769
chr5	520	53998498	53998565	Stim2	3	0.326353	0.112227	0.233401
chr5	585	67427679	67427680	Gm26756	3	2.41391	0.112227	0.0785344
chr16	154	16829312	16829313	Spag6l	3	1.39734	0.112298	0.0610025
chr2	2099	164074137	164110201	Stk4	3	0.563252	0.112298	1.11265
chr2	75	10370509	10372450	Sfmbt2	3	2.63469	0.112307	0.106271
chr2	1450	120154605	120154606	Ehd4	3	-0.604693	0.112384	-0.469086
chr8	744	70905931	70905932	Map1s	3	0.648951	0.112384	0.114875
chr5	1287	122209728	122210134	Hvcn1	3	1.02175	0.112518	0.130997
chr11	938	73177001	73177037	Emc6	3	-1.14548	0.112636	-0.329162
chr19	535	28680076	28680077	Glis3	3	2.01043	0.112636	0.107817
chr6	1283	115853287	115853371	Mbd4	3	-2.21432	0.112636	-0.0724216
chr7	2312	130865755	130865910	Plekha1	3	0.904635	0.112636	0.141552
chr19	239	8757072	8757150	Nxf1	3	0.108437	0.112956	0.0896918
chr12	703	84773151	84773152	Npc2	3	-0.36203	0.112996	-0.364906
chr13	986	69532431	69534617	Tent4a	3	0.856618	0.112996	0.167074
chr5	299	31291106	31291116	Ift172	3	1.97717	0.112996	0.0844383
chr1	608	78511168	78511867	Mogat1	3	1.92053	0.11302	0.123486
chr16	144	15863309	15863369	Mzt2	3	2.41113	0.11302	0.125159
chr18	48	10182044	10182045	Rock1	3	0.408728	0.11302	2.04721
chr2	717	69897245	69897246	Ubr3	3	0.496094	0.11302	0.643121
chr8	673	69271079	69300776	D130040H23Rik	3	1.41807	0.11302	0.218888
chr1	887	106171751	106171752	Phlpp1	3	0.100323	0.113347	0.0957551
chr11	1066	78193391	78194734	Proca1	3	0.911904	0.113401	0.0450253
chr17	338	25016084	25016391	Ift140	3	0.810745	0.113401	0.113844
chr4	1359	137862236	137862237	Ece1	3	0.960877	0.113401	0.164296
chr4	1534	147132037	147132038	Zfp991	3	1.87113	0.113401	0.058544
chr11	424	50431124	50431125	Rufy1	3	-1.21849	0.113542	-0.230817
chr11	536	57518602	57518617	Fam114a2	3	-0.991528	0.113542	-0.296767
chr3	764	94974730	94976117	Pi4kb	3	0.752839	0.113542	0.404451
chr8	685	69822428	69822584	Lpar2	3	1.43692	0.113542	0.0492721
chr8	690	69902557	69902558	Ndufa13	3	-0.490978	0.113586	-0.579142
chr3	302	54807674	54807791	Rfxap	3	-1.26753	0.113589	-0.304305
chr2	222	25428702	25428703	Abca2	3	-1.16349	0.114459	-0.335916
chr1	249	40465551	40466006	Il18r1	3	-0.485801	0.114829	-0.949888
chr1	718	87327002	87354446	Gigyf2	3	0.450487	0.114919	0.533341
chr17	286	24169460	24169677	Atp6v0c	3	-0.541533	0.114984	-0.276198
chr11	1968	118415793	118419086	Cant1	3	-0.605861	0.114988	-0.144623
chr11	195	23770969	23770970	Rel	3	0.359692	0.115406	1.26826
chr2	186	24935162	24935252	Arrdc1	3	-0.796844	0.115413	-0.261922
chr14	301	27114898	27336066	Arhgef3	3	-0.309103	0.115431	-0.993256
chr12	125	17000066	17000118	Pqlc3	3	-2.21555	0.115581	-0.152781
chr14	1005	55603570	55604579	Irf9	3	-1.03521	0.116295	-0.266637
chr18	489	56562442	56572822	Phax	3	-0.693003	0.116295	-0.20887
chr8	1542	126475064	126475065	Tarbp1	3	1.23958	0.116506	0.182204
chr10	94	13966074	13966379	Hivep2	3	0.375162	0.116599	1.35746
chr18	737	80933982	80934058	Atp9b	3	0.230371	0.116599	0.266326
chr9	180	21149981	21149982	Cdc37	3	-0.563067	0.116599	-0.499592
chr4	987	119294603	119294604	Ybx1	3	-0.43422	0.116975	-0.550555
chr18	455	49979426	50053282	Tnfaip8	3	0.556141	0.117206	0.699299
chr13	1072	77708689	77708694	Fam172a	3	0.290236	0.117419	1.28006
chr5	1775	147430160	147430453	Pan3	3	0.315211	0.117793	0.928614
chr18	728	80253291	80256318	Pqlc1	3	-1.56748	0.11809	-0.125155
chr7	1119	46033697	46033698	Nomo1	3	0.644594	0.118357	0.111539
chr11	310	40755310	40755311	Ccng1	3	-1.01307	0.118549	-0.141874
chr13	113	17801330	17805097	Cdk13	3	0.359334	0.118549	1.17789
chr7	1432	81213595	81213596	Pde8a	3	0.997761	0.118549	0.355078
chr9	947	65885054	65908794	Trip4	3	-0.696907	0.118549	-0.355096
chr9	1352	104063133	104063134	Uba5	3	-1.07641	0.118552	-0.217909
chr11	1197	84513521	84513522	Aatf	3	0.751891	0.118748	0.477811
chr8	284	23237658	23237659	Gins4	3	-0.698845	0.118957	-0.138652
chr13	740	55464266	55464267	Prr7	3	-0.747559	0.119017	-0.304089
chr6	1362	121245905	121245906	Usp18	3	0.671644	0.119578	0.159027
chr2	698	68861440	68861586	Cers6	3	1.036	0.119594	0.323071
chr2	2013	157367593	157367594	Manbal	3	-1.48085	0.120007	-0.331593
chr7	2020	114276025	114276118	Psma1	3	-0.781577	0.120232	-0.368292
chr5	1571	137778903	137778904	Ppp1r35	3	-1.04688	0.1207	-0.214553
chr2	46	5951468	5951469	Upf2	3	0.457299	0.120701	0.488385
chr13	1365	112927397	112927398	Mtrex	3	0.406399	0.120758	0.525284
chr10	830	80053487	80054465	Gpx4	3	-0.26242	0.121197	-0.159841
chr7	368	19508711	19508726	Trappc6a	3	-0.877654	0.121197	-0.195555
chr9	1070	77544094	77544870	Lrrc1	3	1.34435	0.12121	0.140137
chr1	415	59913005	59913006	Fam117b	3	-0.416017	0.121578	-1.13547
chr8	1412	120668221	120668222	Cox4i1	3	-0.160771	0.121679	-0.419425
chr6	1179	100833621	100833622	Ppp4r2	3	-0.669513	0.121751	-0.44087
chr8	61	8690520	8690521	Arglu1	3	0.399634	0.121751	0.765979
chr8	1255	106935749	106935751	Sntb2	3	0.927515	0.121768	0.725442
chr11	1855	115163340	115163341	Slc9a3r1	3	-0.335991	0.121878	-0.348929
chr16	450	35361760	35363918	Sec22a	3	1.36539	0.121957	0.226087
chr1	1410	166409288	166409863	Pogk	3	-1.03507	0.12212	-0.378999
chr14	1355	79481519	79481520	Wbp4	3	-0.690767	0.12212	-0.242796
chr2	14	3570487	3773946	Fam107b	3	-0.255385	0.12212	-0.712148
chr1	434	61638823	61639243	Pard3b	3	-5.31898	0.122125	-0.0778365
chr1	612	78657824	78657883	Acsl3	3	4.43102	0.122125	0.0411419
chr10	461	56106916	56106917	Msl3l2	3	4.18974	0.122125	0.0344979
chr10	1021	88146991	88147077	Nup37	3	-4.82654	0.122125	-0.0547496
chr11	2049	120727242	120727281	Dcxr	3	-4.83847	0.122125	-0.055221
chr12	254	33111961	33111962	Gm16267	3	-4.85618	0.122125	-0.0559276
chr12	653	81780873	81781175	Map3k9	3	4.65029	0.122125	0.0482235
chr13	347	28516780	28885620	2610307P16Rik	3	6.24712	0.122125	0.149915
chr13	1024	73626915	73626916	Tert	3	5.87864	0.122125	0.115673
chr14	113	7994572	7994573	Dnase1l3	3	6.54969	0.122125	0.185363
chr14	718	52103968	52104028	Hnrnpc	3	0.36196	0.122125	1.66917
chr15	1123	103366762	103366763	Itga5	3	4.92444	0.122125	0.0587342
chr17	257	23740397	23740398	Paqr4	3	-5.34374	0.122125	-0.0792186
chr17	370	25727409	25727419	Chtf18	3	-5.30438	0.122125	-0.0770326
chr17	1001	46646228	46646270	Mrpl2	3	1.77839	0.122125	0.221318
chr17	1119	56133842	56140343	Sema6b	3	-5.58985	0.122125	-0.0943258
chr17	1349	83350930	83351215	Eml4	3	0.318442	0.122125	0.723707
chr19	336	11536800	11536801	Ms4a4d	3	-4.89678	0.122125	-0.0575808
chr2	1437	119618468	119618469	Oip5	3	-4.93671	0.122125	-0.059253
chr3	481	83789955	83789956	Gm26771	3	5.57823	0.122125	0.0935533
chr3	520	87748622	87748623	Lrrc71	3	4.43878	0.122125	0.0413745
chr3	616	89912915	89912916	Gm42809	3	4.68804	0.122125	0.0495549
chr3	1467	152166229	152166230	Gipc2	3	-4.67022	0.122125	-0.0489222
chr4	144	32983036	32983454	Rragd	3	4.88131	0.122125	0.0569453
chr4	810	108637440	108637441	Gm17354	3	-5.23559	0.122125	-0.0733531
chr4	1603	149907288	149955043	Spsb1	3	4.74307	0.122125	0.0515595
chr5	310	31613938	31613939	Mrpl33	3	-0.235045	0.122125	-0.211631
chr5	1020	109558935	109558993	Crlf2	3	-0.478075	0.122125	-0.185277
chr5	1671	143050042	143050043	Gm43378	3	-4.70472	0.122125	-0.0501544
chr6	441	48647233	48647384	Gimap8	3	-0.337605	0.122125	-0.375082
chr6	1321	118197132	118197718	Ret	3	-5.66739	0.122125	-0.0996445
chr6	1411	124414432	124415067	Pex5	3	-1.13695	0.122125	-0.190098
chr7	749	30445534	30445535	Aplp1	3	-4.69683	0.122125	-0.0498701
chr7	795	31051402	31051467	Fxyd7	3	-5.28662	0.122125	-0.0760657
chr7	1099	45705087	45705284	Dbp	3	-5.15885	0.122125	-0.0694495
chr8	630	64693053	64693054	Cpe	3	7.16264	0.122125	0.284549
chr8	659	67818232	68206057	Psd3	3	5.28399	0.122125	0.0759235
chr8	1000	88521353	88582805	Nkd1	3	-4.81844	0.122125	-0.0544318
chr9	1050	75409358	75410005	Mapk6	3	-0.638592	0.122125	-0.63202
chrX	1087	167330496	167330558	Tlr7	3	4.73679	0.122125	0.0513269
chr4	151	33248509	33248510	Pnrc1	3	-0.20615	0.122615	-0.644348
chr6	1681	140424053	140516424	Plekha5	3	0.387416	0.122787	0.950169
chr3	161	34019942	34020108	Fxr1	3	0.479119	0.122968	0.839918
chr17	843	37045965	37050631	Gabbr1	3	-0.3447	0.123126	-0.165718
chr14	1511	122107037	122107268	Tm9sf2	3	0.406466	0.123168	0.470542
chr13	73	12395370	12395371	Heatr1	3	0.591118	0.123693	0.221857
chr4	1692	155345771	155361361	Prkcz	3	-1.09059	0.123693	-0.317466
chr6	841	71353034	71353035	Gm44174	3	-0.870082	0.123837	-0.388636
chr5	1721	145083829	145083830	Arpc1a	3	-0.532009	0.12444	-0.473194
chr8	970	85841001	85841002	Phkb	3	0.803346	0.124469	0.448655
chr16	385	31422279	31429299	Bdh1	3	1.1427	0.125239	0.105875
chr6	67	15720660	15721087	Mdfic	3	-0.667746	0.125239	-0.248927
chr4	855	114909256	114909257	Foxd2os	3	-2.19701	0.125876	-0.216192
chr6	137	29272487	29272626	Hilpda	3	-1.34369	0.125876	-0.110595
chr7	1691	102250087	102250123	Rhog	3	-0.551634	0.125876	-0.201347
chr14	1188	66297030	66297031	Trim35	3	-0.714755	0.126105	-0.288173
chr5	330	33335508	33335509	Maea	3	-0.778381	0.126105	-0.306158
chr10	1046	91171551	91171582	Tmpo	3	-0.784869	0.12615	-0.374935
chr11	1759	107131921	107132127	Bptf	3	0.381378	0.126327	0.946025
chr9	1731	122294345	122294423	Ano10	3	0.856438	0.126683	0.173595
chr11	1645	102230123	102230166	Hdac5	3	-0.414631	0.127145	-0.0796558
chr15	983	99725646	99725647	Cox14	3	-0.899639	0.127338	-0.250796
chr2	730	71055743	71055852	Dcaf17	3	0.545417	0.127338	0.212921
chr17	328	24850489	24850667	Hagh	3	-2.08092	0.127981	-0.251879
chr3	1060	107278857	107278999	Lamtor5	3	-1.09003	0.128165	-0.267788
chr15	864	93398300	93398334	Zcrb1	3	-0.55078	0.128629	-0.191813
chr4	1235	132922492	132922558	Fam76a	3	-0.947764	0.128693	-0.305934
chr4	1702	155624868	155624910	Cdk11b	3	-0.124617	0.128806	-0.346619
chr9	1204	89211156	89211157	Mthfs	3	-0.77977	0.128838	-0.183662
chr11	331	43747981	43747982	Ttc1	3	-0.613159	0.128845	-0.196147
chr11	8	3330400	3330808	Pik3ip1	3	0.509517	0.129467	0.162818
chr18	659	70568188	70568334	Mbd2	3	-0.425929	0.12965	-0.405451
chr15	50	9748776	9748868	Spef2	3	2.09902	0.129908	0.149245
chr1	1787	194976374	195017398	A330023F24Rik	3	-0.423466	0.130338	-0.211063
chr11	20	3647535	3648812	Tug1	3	-0.934708	0.130391	-0.403073
chr6	1441	124931431	124931476	Mlf2	3	-0.590177	0.130391	-0.108591
chr3	406	69127091	69127113	Kpna4	3	-0.232687	0.130461	-0.694703
chr4	1156	129513580	129513581	Marcksl1	3	1.77	0.130502	0.120125
chr5	1359	124478365	124478366	Rilpl2	3	-0.56252	0.130514	-0.482325
chr10	1045	91123954	91124059	Slc25a3	3	-0.25315	0.130695	-0.522447
chr7	1458	82648613	82649133	Efl1	3	0.797641	0.130815	0.418325
chr1	995	130462575	130462576	Gm16083	3	1.17348	0.13117	0.0896336
chr13	1155	93771629	93771630	Arsb	3	-0.45812	0.131255	-0.569522
chr8	1393	119840496	119840544	Cotl1	3	0.421088	0.131398	1.1785
chr9	366	36797067	36797393	Ei24	3	-1.79764	0.131398	-0.195466
chr8	277	22805603	22805622	Ap3m2	3	0.568554	0.131504	0.139912
chr4	991	119422375	119422420	Ppcs	3	1.49224	0.131698	0.0831481
chr7	1527	88278084	88278134	Ctsc	3	-0.581328	0.131698	-0.223749
chr13	1265	100669716	100669773	Ccdc125	3	1.05619	0.13225	0.201765
chr13	711	54590206	54590207	Higd2a	3	-1.02239	0.132268	-0.30198
chr6	49	8778153	8778487	Ica1	3	-1.23254	0.133409	-0.127429
chr1	102	21079228	21079229	Tram2	3	-2.05998	0.13342	-0.192127
chr2	78	11172107	11172108	Prkcq	3	0.233383	0.13342	1.30184
chrX	716	106027275	106027322	Atp7a	3	-0.429952	0.133584	-0.125655
chr3	1047	106684986	106721936	Lrif1	3	0.722272	0.134208	0.247758
chr13	788	58385224	58385225	2210016F16Rik	3	0.524573	0.134492	0.191262
chr12	982	108792972	108792973	Yy1	3	0.449905	0.13485	0.392671
chrX	399	57392961	57393036	Rbmx	3	0.986489	0.134957	0.232727
chr17	697	34589805	34589806	Gpsm3	3	-0.604381	0.135859	-0.31949
chr13	156	21179444	21181138	Trim27	3	-0.810595	0.135865	-0.220994
chr4	752	106316212	106316234	Usp24	3	0.688319	0.136003	0.956014
chr8	1522	124863032	124863033	Gnpat	3	0.425392	0.136003	0.0615555
chr3	355	61361637	61361638	Rap2b	3	-0.720381	0.136094	-0.221618
chr12	481	70102853	70113717	Nin	3	0.422056	0.136102	0.494774
chr13	1116	90089607	90089608	Xrcc4	3	0.460978	0.1373	0.327785
chr4	858	115000158	115000159	Stil	3	-2.01163	0.137987	-0.191065
chr14	1129	62761111	62761112	Ints6	3	0.411366	0.138608	0.39584
chr1	1485	171607328	171607410	Ly9	3	-0.478355	0.138847	-0.275676
chr9	159	20643317	20645041	Ubl5	3	-0.120305	0.138918	-0.159077
chr10	691	76345259	76345291	Dip2a	3	-1.22617	0.139208	-0.17272
chr16	507	38452702	38452703	Adprh	3	-1.14437	0.139208	-0.209087
chr17	265	23829135	23829136	Elob	3	-0.251712	0.139208	-0.303616
chr17	473	28207777	28207843	Def6	3	-0.560501	0.139352	-0.57599
chr17	379	25796722	25797136	Metrn	3	-2.24266	0.139467	-0.112549
chr13	1266	100730899	100730939	Cdk7	3	1.34679	0.139842	0.1719
chr4	791	107879754	107879755	Magoh	3	-0.0985838	0.139842	-0.0566923
chr17	508	29000690	29007995	Stk38	3	-0.224176	0.140889	-0.306176
chr6	211	34476206	34476207	Bpgm	3	0.942975	0.141364	0.173159
chr13	706	54468848	54468849	Thoc3	3	-0.432442	0.141526	-0.111066
chr1	515	72307426	72307427	Xrcc5	3	0.773965	0.141541	0.190587
chr13	162	21402694	21402755	Zkscan3	3	0.720594	0.141609	0.206806
chr13	1031	73937810	73937838	Brd9	3	-0.389787	0.141609	-0.40873
chr12	359	52097736	52097737	Nubpl	3	1.73748	0.141704	0.121987
chr5	1645	140505549	140505550	Chst12	3	-1.19775	0.142094	-0.126384
chr15	404	68258786	68258856	Zfat	3	1.56382	0.142326	0.120111
chr9	1773	123806474	123806499	Cxcr6	3	-0.559284	0.142351	-0.356009
chr3	328	58525820	58525821	Eif2a	3	0.509644	0.142681	0.433061
chr13	406	33935995	34002794	Serpinb6a	3	-0.619344	0.142712	-0.183006
chr9	1425	107551554	107554583	Rassf1	3	-0.592405	0.142768	-0.507651
chr5	185	24446951	24447854	Tmub1	3	-1.11399	0.143344	-0.128518
chr16	131	14163274	14163345	Nde1	3	-1.30235	0.143363	-0.218397
chr18	789	84589503	84589504	Zfp407	3	0.435535	0.143487	0.776588
chr11	1208	84916365	84916366	Znhit3	3	-1.64417	0.143744	-0.0833528
chr6	423	47953389	47953390	Zfp956	3	2.0149	0.143744	0.253713
chrX	694	103431516	103447722	Tsix	3	0.698493	0.143744	0.49289
chr14	1354	79481193	79515686	Elf1	3	0.416712	0.14399	0.938506
chr4	518	70534927	70534928	Megf9	3	-1.0838	0.14411	-0.264261
chr1	243	39900912	39901230	Map4k4	3	0.506106	0.144189	1.07572
chr8	791	72219729	72219730	Fam32a	3	-0.670881	0.144189	-0.231436
chr2	499	36049405	36049406	Ndufa8	3	-0.754035	0.14422	-0.242124
chr11	1897	116030321	116030322	Unk	3	0.6729	0.145587	0.1853
chr1	1538	173630916	173630917	Ifi209	3	-0.362043	0.145949	-0.217195
chr11	1581	100822527	100850724	Stat5b	3	0.606562	0.145949	0.623885
chr12	153	21111747	21111954	Asap2	3	-0.579388	0.145949	-0.561287
chr13	590	45389741	45390927	Mylip	3	-0.421466	0.145949	-0.444707
chr16	761	87432562	87432612	Ltn1	3	-0.294021	0.145949	-0.161468
chr17	23	6079785	6079930	Gtf2h5	3	-0.60165	0.145949	-0.286772
chr2	2296	174643533	174643534	Zfp831	3	0.297982	0.145949	0.301494
chr3	486	84212837	84304809	Trim2	3	1.44037	0.145949	0.0642778
chr4	1422	140961202	140961203	Sdhb	3	-0.215007	0.145949	-0.140945
chr7	1362	78783088	78783089	Mrpl46	3	-0.54941	0.145949	-0.0840842
chr9	13	3403591	3403592	Cwf19l2	3	0.454885	0.145949	0.231578
chr13	1121	91223967	91223968	Atg10	3	0.609675	0.146403	0.346864
chr16	763	87454702	87454979	Usp16	3	0.410984	0.146734	0.557042
chr7	2252	127708638	127708933	Bcl7c	3	-0.720288	0.146886	-0.0712233
chr18	250	36342519	36348774	Cystm1	3	-1.20834	0.146926	-0.144716
chr2	2377	180702349	180709999	Dido1	3	0.652868	0.146926	0.684122
chr11	2034	120598420	120598532	Anapc11	3	-1.13728	0.147371	-0.327804
chr4	201	41464839	41464848	Kif24	3	1.31758	0.147528	0.098274
chr8	1458	122575488	122576890	Aprt	3	-0.5392	0.147565	-0.195521
chr16	62	8637711	8637712	Tmem186	3	1.12345	0.147676	0.0896532
chr3	625	90072648	90079715	Tpm3	3	-0.127374	0.147676	-0.499048
chr6	514	52640388	52640389	Hibadh	3	0.534742	0.147676	0.192854
chr6	538	55038006	55038007	Gars	3	-0.566053	0.147957	-0.348103
chr4	486	62705980	62705981	Gm11210	3	0.579829	0.148016	0.0817639
chr19	114	5457503	5457894	Ccdc85b	3	-0.574081	0.148166	-0.192724
chr12	436	64963369	64965534	Klhl28	3	-1.60624	0.148409	-0.373244
chr1	1099	135146823	135146824	Arl8a	3	-0.882397	0.148614	-0.255924
chr10	1356	121476346	121476347	Rassf3	3	-0.630988	0.148801	-0.210861
chr17	113	13760540	13760674	Afdn	3	0.443791	0.149109	0.0532909
chr18	17	5334438	5334807	Zfp438	3	1.35825	0.149109	0.211659
chr9	752	54661869	54661870	Acsbg1	3	-0.883559	0.149109	-0.277862
chr3	996	104476729	104476730	Gm43696	3	-3.26287	0.149323	-0.127212
chr9	1250	95857596	95857706	Atr	3	0.54911	0.149323	0.19589
chr11	1979	119086220	119086221	Cbx4	3	-0.297116	0.149479	-0.39336
chr11	1441	98149611	98149612	Fbxl20	3	0.844742	0.149504	0.297919
chr15	285	52712441	52712442	Med30	3	-0.886914	0.15057	-0.236286
chr16	53	5255982	5255983	Eef2kmt	3	0.690164	0.15057	0.0611395
chr12	610	80112993	80113013	Zfp36l1	3	0.466564	0.151052	0.517646
chr5	1516	136116630	136116702	Polr2j	3	-0.829542	0.15148	-0.191416
chr5	1249	120749852	120749853	Oas2	3	4.27117	0.151898	0.0783128
chr10	932	81627319	81627797	Sirt6	3	-2.64781	0.152122	-0.11294
chr13	288	23763665	23763666	Hist1h1a	3	-4.30719	0.152122	-0.109889
chr13	669	51645231	51645232	Cks2	3	-0.503056	0.152122	-0.475989
chr17	995	46484294	46487675	Ttbk1	3	3.37361	0.152122	0.260268
chr3	1373	142701050	142701080	Kyat3	3	3.68925	0.152122	0.0712643
chr13	196	21832195	21832196	Hist1h4n	3	-3.16278	0.152443	-0.0820691
chr9	549	43993983	43993988	E230034D01Rik	3	-3.59138	0.152443	-0.12768
chr1	1633	181144692	181150931	Cnih4	3	-1.24803	0.152575	-0.173013
chrX	974	152001844	152001845	Hsd17b10	3	-0.936408	0.152761	-0.134465
chr10	136	18845019	18845020	Perp	3	-1.82546	0.153042	-0.0691844
chr10	1114	96310130	96310131	Gm33782	3	-2.23995	0.153042	-0.112554
chr11	489	53567378	53567526	Kif3a	3	3.11829	0.153042	0.0568218
chr12	926	104926688	104926689	Gm28875	3	-1.1904	0.153042	-0.0885719
chr17	983	46202644	46202645	Polh	3	-1.36887	0.153042	-0.169719
chr8	78	10153910	10272572	Myo16	3	-2.06452	0.153042	-0.0876593
chr13	1439	120300391	120308146	BC147527	3	-1.81441	0.153173	-0.126759
chr14	118	8214139	8214502	Kctd6	3	2.75872	0.153173	0.0676173
chr7	2215	127051976	127052675	Zg16	3	-2.81351	0.153173	-0.111155
chr7	2569	143628023	143628281	E230032D23Rik	3	2.54551	0.153173	0.0482427
chr1	9	4785709	4785739	Mrpl15	3	-1.33372	0.153312	-0.314999
chr1	192	36691448	36691484	Cox5b	3	-0.363475	0.153312	-0.326105
chr1	1095	134962564	134962565	Ube2t	3	-1.99487	0.153312	-0.209568
chr11	547	58072915	58093134	Gm12248	3	0.326305	0.153312	0.0775053
chr11	626	59810079	59810080	Gm16062	3	2.4552	0.153312	0.140054
chr17	620	33033401	33033402	Zfp763	3	-2.42729	0.153312	-0.0641858
chr17	1286	74448205	74459142	Nlrc4	3	2.47831	0.153312	0.0610457
chr2	1492	121551350	121807087	Frmd5	3	-2.52049	0.153312	-0.0711254
chr2	1591	128944076	128944077	Zc3h8	3	2.52813	0.153312	0.0711814
chr5	49	8422581	8422716	Dbf4	3	-0.637448	0.153312	-0.283875
chr5	389	36464810	36464821	2210406O10Rik	3	1.97683	0.153312	0.0320543
chr6	464	49214956	49214957	Igf2bp3	3	2.35212	0.153312	0.0501711
chr1	1724	189922362	189922363	Smyd2	3	2.44878	0.153423	0.104407
chr1	1357	163994795	163994796	BC055324	3	1.97404	0.153473	0.0531319
chr15	708	82338958	82347220	Smdt1	3	-0.728072	0.153473	-0.349153
chr5	157	22550431	22550444	6030443J06Rik	3	1.78163	0.153473	0.0404435
chr6	1493	127446839	127453723	Parp11	3	1.16849	0.153473	0.185866
chr1	625	80340310	80340480	Cul3	3	0.573164	0.153957	1.78765
chr11	996	75348432	75348433	Smyd4	3	-1.69811	0.153957	-0.185217
chr2	1974	155956557	155956594	Cep250	3	-1.04897	0.153957	-0.500553
chrX	252	37191162	37191163	Ndufa1	3	-0.287152	0.153957	-0.231229
chr7	2107	120982311	120982312	Cdr2	3	-1.47032	0.154231	-0.134142
chr12	363	52581408	52581409	Gm35188	3	1.06376	0.154786	0.0772142
chr10	24	6758505	6788837	Oprm1	3	0.721298	0.15484	0.508077
chr7	616	27258724	27258725	Numbl	3	-3.32242	0.15484	-0.114137
chr6	987	85587530	85587646	Alms1	3	-2.0587	0.155314	-0.227575
chr11	1318	94601870	94601871	Acsf2	3	2.2478	0.155353	0.159661
chr4	1106	127021323	127021324	Sfpq	3	0.275656	0.155353	0.933801
chr6	1022	86765909	86793584	Anxa4	3	-3.37084	0.155353	-0.102857
chrX	719	106219900	106221158	Taf9b	3	-2.71549	0.155353	-0.106884
chr4	1388	139131112	139131113	Micos10	3	-0.256596	0.155583	-0.214066
chr1	958	121327677	121332589	Insig2	3	-0.428672	0.155894	-0.0422947
chr3	306	55112107	55112387	Spg20	3	-2.707	0.156516	-0.0972985
chr9	1648	119190406	119365553	Slc22a14	3	1.37339	0.156516	0.0608391
chr18	415	44380501	44380527	Dcp2	3	-1.7295	0.156637	-0.300761
chrX	899	139998541	139998595	Rbm41	3	0.791157	0.156637	0.178235
chr2	431	32570857	32570858	Dpm2	3	-0.68241	0.156639	-0.147982
chr7	1341	73740301	73740302	Fam174b	3	2.9211	0.156639	0.130867
chr11	2031	120572840	120573253	P4hb	3	0.68626	0.156913	0.591242
[truncated: 13,596 more rows]
