# Supplementary material for: Long-lived central memory γδ T cells confer protection against murine cytomegalovirus reinfection
Source: PLoS Pathog. 2024 Jul 8;20(7):e1010785. doi: 10.1371/journal.ppat.1010785 (PMC11257398; doi:10.1371/journal.ppat.1010785)
Supplement: S7 Table — Functional analyses of differential gene lists (up and down separated) on Reactome database. (XLSX) [file ppat.1010785.s020.xlsx]

## Sheet: Sheet1
pathway	pval	padj	overlap	size	overlapGenes	Comparison	Direction	Pathway	geneRatio
REACTOME_EUKARYOTIC_TRANSLATION_ELONGATION	3.52717e-105	5.69637e-102	70	89		C5	up	eukaryotic translation elongation	78.65
REACTOME_RESPONSE_OF_EIF2AK4_GCN2_TO_AMINO_ACID_DEFICIENCY	6.07186e-94	4.90303e-91	67	97		C5	up	response of eif2ak4 gcn2 to amino acid deficiency	69.07
REACTOME_SRP_DEPENDENT_COTRANSLATIONAL_PROTEIN_TARGETING_TO_MEMBRANE	1.41745e-88	7.6306e-86	67	109		C5	up	srp dependent cotranslational protein targeting to membrane	61.47
REACTOME_NONSENSE_MEDIATED_DECAY_NMD	2.16899e-87	8.75731e-85	67	112		C5	up	nonsense mediated decay nmd	59.82
REACTOME_SELENOAMINO_ACID_METABOLISM	1.25127e-86	4.04161e-84	67	114		C5	up	selenoamino acid metabolism	58.77
REACTOME_EUKARYOTIC_TRANSLATION_INITIATION	1.5821e-85	4.25849e-83	67	117		C5	up	eukaryotic translation initiation	57.26
REACTOME_INFLUENZA_INFECTION	1.1553e-77	2.66544e-75	68	149		C5	up	influenza infection	45.64
REACTOME_CELLULAR_RESPONSE_TO_STARVATION	3.20398e-75	6.46804e-73	67	152		C5	up	cellular response to starvation	44.08
REACTOME_REGULATION_OF_EXPRESSION_OF_SLITS_AND_ROBOS	8.69996e-72	1.56116e-69	67	167		C5	up	regulation of expression of slits and robos	40.12
REACTOME_RRNA_PROCESSING	2.31369e-70	3.73662e-68	70	198		C5	up	rrna processing	35.35
REACTOME_SIGNALING_BY_ROBO_RECEPTORS	1.87088e-66	2.74679e-64	69	212		C5	up	signaling by robo receptors	32.55
REACTOME_TRANSLATION	4.03198e-60	5.42637e-58	72	288		C5	up	translation	25
REACTOME_METABOLISM_OF_AMINO_ACIDS_AND_DERIVATIVES	2.65328e-50	3.29619e-48	70	361		C5	up	metabolism of amino acids and derivatives	19.39
REACTOME_NERVOUS_SYSTEM_DEVELOPMENT	1.13547e-48	1.30984e-46	82	565		C5	up	nervous system development	14.51
REACTOME_INFECTIOUS_DISEASE	1.52292e-48	1.63968e-46	98	861		C5	up	infectious disease	11.38
REACTOME_METABOLISM_OF_RNA	9.5282e-44	9.61752e-42	82	653		C5	up	metabolism of rna	12.56
REACTOME_DEVELOPMENTAL_BIOLOGY	3.18241e-40	3.02329e-38	96	1024		C5	up	developmental biology	9.38
REACTOME_CELLULAR_RESPONSES_TO_STIMULI	3.77998e-40	3.39148e-38	82	728		C5	up	cellular responses to stimuli	11.26
REACTOME_ACTIVATION_OF_THE_MRNA_UPON_BINDING_OF_THE_CAP_BINDING_COMPLEX_AND_EIFS_AND_SUBSEQUENT_BINDING_TO_43S	4.33253e-33	3.68265e-31	28	59		C5	up	activation of the mrna upon binding of the cap binding complex and eifs and subsequent binding to 43s	47.46
REACTOME_RNA_POLYMERASE_II_TRANSCRIPTION	1.14567e-09	9.25129e-08	52	1118		C5	up	rna polymerase ii transcription	4.65
REACTOME_SIGNALING_BY_TGFB_FAMILY_MEMBERS	7.57368e-09	5.82452e-07	14	104		C5	up	signaling by tgfb family members	13.46
REACTOME_TRANSCRIPTIONAL_ACTIVITY_OF_SMAD2_SMAD3_SMAD4_HETEROTRIMER	9.23511e-09	6.77941e-07	10	46		C5	up	transcriptional activity of smad2 smad3 smad4 heterotrimer	21.74
REACTOME_SIGNALING_BY_TGF_BETA_RECEPTOR_COMPLEX	1.22071e-08	8.57153e-07	12	75		C5	up	signaling by tgf beta receptor complex	16
REACTOME_DOWNREGULATION_OF_SMAD2_3_SMAD4_TRANSCRIPTIONAL_ACTIVITY	2.80952e-08	1.89057e-06	8	28		C5	up	downregulation of smad2 3 smad4 transcriptional activity	28.57
REACTOME_CYTOKINE_SIGNALING_IN_IMMUNE_SYSTEM	6.65336e-08	4.29807e-06	35	683		C5	up	cytokine signaling in immune system	5.12
REACTOME_SIGNALING_BY_INTERLEUKINS	2.99104e-07	1.8579e-05	26	446		C5	up	signaling by interleukins	5.83
REACTOME_INTERLEUKIN_6_SIGNALING	8.73349e-07	5.22392e-05	5	11		C5	up	interleukin 6 signaling	45.45
REACTOME_SIGNALING_BY_RECEPTOR_TYROSINE_KINASES	1.44093e-06	8.31107e-05	27	516		C5	up	signaling by receptor tyrosine kinases	5.23
REACTOME_TGF_BETA_RECEPTOR_SIGNALING_ACTIVATES_SMADS	1.55303e-06	8.64878e-05	7	32		C5	up	tgf beta receptor signaling activates smads	21.88
REACTOME_BETA_CATENIN_INDEPENDENT_WNT_SIGNALING	3.05229e-06	0.000164315	13	145		C5	up	beta catenin independent wnt signaling	8.97
REACTOME_DOWNREGULATION_OF_TGF_BETA_RECEPTOR_SIGNALING	6.35853e-06	0.000331259	6	26		C5	up	downregulation of tgf beta receptor signaling	23.08
REACTOME_TRANSCRIPTIONAL_REGULATION_BY_RUNX3	1.02243e-05	0.000516006	10	95		C5	up	transcriptional regulation by runx3	10.53
REACTOME_OXIDATIVE_STRESS_INDUCED_SENESCENCE	1.3491e-05	0.000660241	10	98		C5	up	oxidative stress induced senescence	10.2
REACTOME_TNFR1_INDUCED_NFKAPPAB_SIGNALING_PATHWAY	1.54056e-05	0.000731765	6	30		C5	up	tnfr1 induced nfkappab signaling pathway	20
REACTOME_INTRACELLULAR_SIGNALING_BY_SECOND_MESSENGERS	1.67387e-05	0.000772372	18	305		C5	up	intracellular signaling by second messengers	5.9
REACTOME_CA2_PATHWAY	1.76512e-05	0.000791854	8	62		C5	up	ca2 pathway	12.9
REACTOME_DISEASES_OF_SIGNAL_TRANSDUCTION_BY_GROWTH_FACTOR_RECEPTORS_AND_SECOND_MESSENGERS	1.96471e-05	0.000857569	22	431		C5	up	diseases of signal transduction by growth factor receptors and second messengers	5.1
REACTOME_SMAD2_SMAD3_SMAD4_HETEROTRIMER_REGULATES_TRANSCRIPTION	2.27887e-05	0.000968521	6	32		C5	up	smad2 smad3 smad4 heterotrimer regulates transcription	18.75
REACTOME_NOTCH1_INTRACELLULAR_DOMAIN_REGULATES_TRANSCRIPTION	2.63401e-05	0.00106348	7	48		C5	up	notch1 intracellular domain regulates transcription	14.58
REACTOME_TRANSLATION_OF_SARS_COV_2_STRUCTURAL_PROTEINS	2.63401e-05	0.00106348	7	48		C5	up	translation of sars cov 2 structural proteins	14.58
REACTOME_TRANSCRIPTIONAL_REGULATION_BY_TP53	3.12561e-05	0.00123119	19	350		C5	up	transcriptional regulation by tp53	5.43
REACTOME_POST_TRANSLATIONAL_PROTEIN_MODIFICATION	3.25395e-05	0.00125122	47	1365		C5	up	post translational protein modification	3.44
REACTOME_REGULATION_OF_TP53_ACTIVITY	3.6383e-05	0.00136648	12	157		C5	up	regulation of tp53 activity	7.64
REACTOME_REGULATION_OF_TNFR1_SIGNALING	3.89533e-05	0.00142976	6	35		C5	up	regulation of tnfr1 signaling	17.14
REACTOME_REGULATION_OF_SIGNALING_BY_CBL	4.20956e-05	0.00151076	5	22		C5	up	regulation of signaling by cbl	22.73
REACTOME_SIGNALING_BY_WNT	5.15696e-05	0.00181054	17	302		C5	up	signaling by wnt	5.63
REACTOME_INTERLEUKIN_6_FAMILY_SIGNALING	6.59092e-05	0.00226475	5	24		C5	up	interleukin 6 family signaling	20.83
REACTOME_MYD88_INDEPENDENT_TLR4_CASCADE	7.70873e-05	0.00259367	9	97		C5	up	myd88 independent tlr4 cascade	9.28
REACTOME_INACTIVATION_OF_CSF3_G_CSF_SIGNALING	8.11445e-05	0.00267446	5	25		C5	up	inactivation of csf3 g csf signaling	20
REACTOME_REPRESSION_OF_WNT_TARGET_GENES	9.8019e-05	0.00311227	4	14		C5	up	repression of wnt target genes	28.57
REACTOME_DEACTIVATION_OF_THE_BETA_CATENIN_TRANSACTIVATING_COMPLEX	9.82821e-05	0.00311227	6	41		C5	up	deactivation of the beta catenin transactivating complex	14.63
REACTOME_SARS_COV_INFECTIONS	0.00013974	0.00434	11	154		C5	up	sars cov infections	7.14
REACTOME_TNF_SIGNALING	0.000147266	0.00448744	6	44		C5	up	tnf signaling	13.64
REACTOME_TRANSLATION_OF_SARS_COV_1_STRUCTURAL_PROTEINS	0.000170691	0.00508217	5	29		C5	up	translation of sars cov 1 structural proteins	17.24
REACTOME_FOXO_MEDIATED_TRANSCRIPTION_OF_CELL_DEATH_GENES	0.000173077	0.00508217	4	16		C5	up	foxo mediated transcription of cell death genes	25
REACTOME_ADAPTIVE_IMMUNE_SYSTEM	0.000200565	0.00561743	29	759		C5	up	adaptive immune system	3.82
REACTOME_ACTIVATION_OF_BH3_ONLY_PROTEINS	0.000201749	0.00561743	5	30		C5	up	activation of bh3 only proteins	16.67
REACTOME_SIGNALING_BY_CSF3_G_CSF	0.000201749	0.00561743	5	30		C5	up	signaling by csf3 g csf	16.67
REACTOME_FLT3_SIGNALING_BY_CBL_MUTANTS	0.000205219	0.00561743	3	7		C5	up	flt3 signaling by cbl mutants	42.86
REACTOME_CYCLIN_D_ASSOCIATED_EVENTS_IN_G1	0.00021381	0.00575317	6	47		C5	up	cyclin d associated events in g1	12.77
REACTOME_INTERLEUKIN_4_AND_INTERLEUKIN_13_SIGNALING	0.000217302	0.00575317	9	111		C5	up	interleukin 4 and interleukin 13 signaling	8.11
REACTOME_DEATH_RECEPTOR_SIGNALLING	0.000233543	0.00603319	10	137		C5	up	death receptor signalling	7.3
REACTOME_MAPK_TARGETS_NUCLEAR_EVENTS_MEDIATED_BY_MAP_KINASES	0.00023693	0.00603319	5	31		C5	up	mapk targets nuclear events mediated by map kinases	16.13
REACTOME_MAPK6_MAPK4_SIGNALING	0.000239086	0.00603319	8	89		C5	up	mapk6 mapk4 signaling	8.99
REACTOME_RHO_GTPASE_CYCLE	0.0002484	0.0061583	20	444		C5	up	rho gtpase cycle	4.5
REACTOME_SIGNALING_BY_RHO_GTPASES_MIRO_GTPASES_AND_RHOBTB3	0.00025408	0.0061583	27	695		C5	up	signaling by rho gtpases miro gtpases and rhobtb3	3.88
REACTOME_CELLULAR_SENESCENCE	0.000255483	0.0061583	11	165		C5	up	cellular senescence	6.67
REACTOME_SARS_COV_2_INFECTION	0.000276825	0.00657459	7	69		C5	up	sars cov 2 infection	10.14
REACTOME_ESR_MEDIATED_SIGNALING	0.000285229	0.006676	12	195		C5	up	esr mediated signaling	6.15
REACTOME_NETRIN_1_SIGNALING	0.000302032	0.0069683	6	50		C5	up	netrin 1 signaling	12
REACTOME_BINDING_OF_TCF_LEF_CTNNB1_TO_TARGET_GENE_PROMOTERS	0.000323859	0.00726434	3	8		C5	up	binding of tcf lef ctnnb1 to target gene promoters	37.5
REACTOME_RUNX3_REGULATES_WNT_SIGNALING	0.000323859	0.00726434	3	8		C5	up	runx3 regulates wnt signaling	37.5
REACTOME_INTERLEUKIN_17_SIGNALING	0.000330627	0.00731455	7	71		C5	up	interleukin 17 signaling	9.86
REACTOME_TOLL_LIKE_RECEPTOR_9_TLR9_CASCADE	0.000347886	0.00759238	8	94		C5	up	toll like receptor 9 tlr9 cascade	8.51
REACTOME_PROGRAMMED_CELL_DEATH	0.000375644	0.00808887	12	201		C5	up	programmed cell death	5.97
REACTOME_LISTERIA_MONOCYTOGENES_ENTRY_INTO_HOST_CELLS	0.000434603	0.00923531	4	20		C5	up	listeria monocytogenes entry into host cells	20
REACTOME_EXTRA_NUCLEAR_ESTROGEN_SIGNALING	0.000463301	0.0095927	7	75		C5	up	extra nuclear estrogen signaling	9.33
REACTOME_SIGNALING_BY_NOTCH1	0.000463301	0.0095927	7	75		C5	up	signaling by notch1	9.33
REACTOME_INLA_MEDIATED_ENTRY_OF_LISTERIA_MONOCYTOGENES_INTO_HOST_CELLS	0.000479151	0.00967285	3	9		C5	up	inla mediated entry of listeria monocytogenes into host cells	33.33
REACTOME_PTK6_REGULATES_RTKS_AND_THEIR_EFFECTORS_AKT1_AND_DOK1	0.000479151	0.00967285	3	9		C5	up	ptk6 regulates rtks and their effectors akt1 and dok1	33.33
REACTOME_SIGNALING_BY_NUCLEAR_RECEPTORS	0.000529457	0.0102858	14	270		C5	up	signaling by nuclear receptors	5.19
REACTOME_SIGNALING_BY_NOTCH	0.000532938	0.0102858	12	209		C5	up	signaling by notch	5.74
REACTOME_TRANSCRIPTIONAL_REGULATION_BY_RUNX1	0.000532938	0.0102858	12	209		C5	up	transcriptional regulation by runx1	5.74
REACTOME_TOLL_LIKE_RECEPTOR_CASCADES	0.000534991	0.0102858	10	152		C5	up	toll like receptor cascades	6.58
REACTOME_NUCLEOTIDE_BINDING_DOMAIN_LEUCINE_RICH_REPEAT_CONTAINING_RECEPTOR_NLR_SIGNALING_PATHWAYS	0.000562356	0.0106848	6	56		C5	up	nucleotide binding domain leucine rich repeat containing receptor nlr signaling pathways	10.71
REACTOME_TOLL_LIKE_RECEPTOR_TLR1_TLR2_CASCADE	0.000603197	0.0113275	8	102		C5	up	toll like receptor tlr1 tlr2 cascade	7.84
REACTOME_FLT3_SIGNALING	0.000629623	0.0115647	5	38		C5	up	flt3 signaling	13.16
REACTOME_GROWTH_HORMONE_RECEPTOR_SIGNALING	0.000637312	0.0115647	4	22		C5	up	growth hormone receptor signaling	18.18
REACTOME_RHOBTB2_GTPASE_CYCLE	0.000637312	0.0115647	4	22		C5	up	rhobtb2 gtpase cycle	18.18
REACTOME_ACTIVATION_OF_THE_AP_1_FAMILY_OF_TRANSCRIPTION_FACTORS	0.000675156	0.0121153	3	10		C5	up	activation of the ap 1 family of transcription factors	30
REACTOME_SIGNALING_BY_NOTCH1_PEST_DOMAIN_MUTANTS_IN_CANCER	0.000745023	0.0132221	6	59		C5	up	signaling by notch1 pest domain mutants in cancer	10.17
REACTOME_REGULATION_OF_BACH1_ACTIVITY	0.000915677	0.0160741	3	11		C5	up	regulation of bach1 activity	27.27
REACTOME_DEUBIQUITINATION	0.00100051	0.0173744	13	256		C5	up	deubiquitination	5.08
REACTOME_MAPK_FAMILY_SIGNALING_CASCADES	0.00105271	0.0179343	15	323		C5	up	mapk family signaling cascades	4.64
REACTOME_PLATELET_HOMEOSTASIS	0.00105496	0.0179343	7	86		C5	up	platelet homeostasis	8.14
REACTOME_SIGNALING_BY_SCF_KIT	0.00111977	0.0186435	5	43		C5	up	signaling by scf kit	11.63
REACTOME_TRNA_MODIFICATION_IN_THE_NUCLEUS_AND_CYTOSOL	0.00111977	0.0186435	5	43		C5	up	trna modification in the nucleus and cytosol	11.63
REACTOME_INTERLEUKIN_35_SIGNALLING	0.00120426	0.0194489	3	12		C5	up	interleukin 35 signalling	25
REACTOME_PECAM1_INTERACTIONS	0.00120426	0.0194489	3	12		C5	up	pecam1 interactions	25
REACTOME_TICAM1_DEPENDENT_ACTIVATION_OF_IRF3_IRF7	0.00120426	0.0194489	3	12		C5	up	ticam1 dependent activation of irf3 irf7	25
REACTOME_GLYCOGEN_METABOLISM	0.00122887	0.0196416	4	26		C5	up	glycogen metabolism	15.38
REACTOME_CLATHRIN_MEDIATED_ENDOCYTOSIS	0.00124052	0.0196416	9	141		C5	up	clathrin mediated endocytosis	6.38
REACTOME_REGULATION_OF_TP53_ACTIVITY_THROUGH_PHOSPHORYLATION	0.00137766	0.0216012	7	90		C5	up	regulation of tp53 activity through phosphorylation	7.78
REACTOME_APOPTOSIS	0.00150449	0.023363	10	174		C5	up	apoptosis	5.75
REACTOME_MATURATION_OF_SARS_COV_2_SPIKE_PROTEIN	0.00163485	0.0246755	4	28		C5	up	maturation of sars cov 2 spike protein	14.29
REACTOME_RIPK1_MEDIATED_REGULATED_NECROSIS	0.00163485	0.0246755	4	28		C5	up	ripk1 mediated regulated necrosis	14.29
REACTOME_SIGNALING_BY_BMP	0.00163485	0.0246755	4	28		C5	up	signaling by bmp	14.29
REACTOME_TRANSCRIPTIONAL_REGULATION_BY_RUNX2	0.00182931	0.0273549	8	121		C5	up	transcriptional regulation by runx2	6.61
REACTOME_INTERLEUKIN_3_INTERLEUKIN_5_AND_GM_CSF_SIGNALING	0.00184756	0.0273744	5	48		C5	up	interleukin 3 interleukin 5 and gm csf signaling	10.42
REACTOME_UB_SPECIFIC_PROCESSING_PROTEASES	0.00193357	0.0277073	10	180		C5	up	ub specific processing proteases	5.56
REACTOME_DCC_MEDIATED_ATTRACTIVE_SIGNALING	0.00193865	0.0277073	3	14		C5	up	dcc mediated attractive signaling	21.43
REACTOME_GLYCOGEN_STORAGE_DISEASES	0.00193865	0.0277073	3	14		C5	up	glycogen storage diseases	21.43
REACTOME_IRAK1_RECRUITS_IKK_COMPLEX	0.00193865	0.0277073	3	14		C5	up	irak1 recruits ikk complex	21.43
REACTOME_SARS_COV_1_INFECTION	0.00202683	0.0287134	5	49		C5	up	sars cov 1 infection	10.2
REACTOME_SYNTHESIS_OF_ACTIVE_UBIQUITIN_ROLES_OF_E1_AND_E2_ENZYMES	0.00212563	0.0298512	4	30		C5	up	synthesis of active ubiquitin roles of e1 and e2 enzymes	13.33
REACTOME_SIGNALING_BY_EGFR	0.00221848	0.0308865	5	50		C5	up	signaling by egfr	10
REACTOME_GLYCOGEN_SYNTHESIS	0.00239038	0.0318425	3	15		C5	up	glycogen synthesis	20
REACTOME_INLB_MEDIATED_ENTRY_OF_LISTERIA_MONOCYTOGENES_INTO_HOST_CELL	0.00239038	0.0318425	3	15		C5	up	inlb mediated entry of listeria monocytogenes into host cell	20
REACTOME_NEGATIVE_REGULATION_OF_FLT3	0.00239038	0.0318425	3	15		C5	up	negative regulation of flt3	20
REACTOME_N_GLYCAN_ANTENNAE_ELONGATION	0.00239038	0.0318425	3	15		C5	up	n glycan antennae elongation	20
REACTOME_EGFR_DOWNREGULATION	0.00240544	0.0318425	4	31		C5	up	egfr downregulation	12.9
REACTOME_REGULATION_OF_MECP2_EXPRESSION_AND_ACTIVITY	0.00240544	0.0318425	4	31		C5	up	regulation of mecp2 expression and activity	12.9
REACTOME_MEMBRANE_TRAFFICKING	0.00247492	0.0324959	22	613		C5	up	membrane trafficking	3.59
REACTOME_LEISHMANIA_INFECTION	0.00274613	0.0357662	13	287		C5	up	leishmania infection	4.53
REACTOME_CELL_DEATH_SIGNALLING_VIA_NRAGE_NRIF_AND_NADE	0.00278196	0.0359429	6	76		C5	up	cell death signalling via nrage nrif and nade	7.89
REACTOME_CARGO_RECOGNITION_FOR_CLATHRIN_MEDIATED_ENDOCYTOSIS	0.00282198	0.0361706	7	102		C5	up	cargo recognition for clathrin mediated endocytosis	6.86
REACTOME_PROTEIN_METHYLATION	0.00290207	0.0363321	3	16		C5	up	protein methylation	18.75
REACTOME_REGULATION_OF_KIT_SIGNALING	0.00290207	0.0363321	3	16		C5	up	regulation of kit signaling	18.75
REACTOME_SPRY_REGULATION_OF_FGF_SIGNALING	0.00290207	0.0363321	3	16		C5	up	spry regulation of fgf signaling	18.75
REACTOME_ONCOGENE_INDUCED_SENESCENCE	0.003039	0.0374656	4	33		C5	up	oncogene induced senescence	12.12
REACTOME_RUNX2_REGULATES_BONE_DEVELOPMENT	0.003039	0.0374656	4	33		C5	up	runx2 regulates bone development	12.12
REACTOME_INTRINSIC_PATHWAY_FOR_APOPTOSIS	0.00311857	0.0378683	5	54		C5	up	intrinsic pathway for apoptosis	9.26
REACTOME_SIGNALING_BY_PTK6	0.00311857	0.0378683	5	54		C5	up	signaling by ptk6	9.26
REACTOME_IRS_ACTIVATION	0.00325721	0.0386793	2	5		C5	up	irs activation	40
REACTOME_RUNX3_REGULATES_BCL2L11_BIM_TRANSCRIPTION	0.00325721	0.0386793	2	5		C5	up	runx3 regulates bcl2l11 bim transcription	40
REACTOME_TFAP2_AP_2_FAMILY_REGULATES_TRANSCRIPTION_OF_CELL_CYCLE_FACTORS	0.00325721	0.0386793	2	5		C5	up	tfap2 ap 2 family regulates transcription of cell cycle factors	40
REACTOME_O_LINKED_GLYCOSYLATION	0.00331892	0.0391246	7	105		C5	up	o linked glycosylation	6.67
REACTOME_RHOBTB_GTPASE_CYCLE	0.00339477	0.0397286	4	34		C5	up	rhobtb gtpase cycle	11.76
REACTOME_ACTIVATION_OF_IRF3_IRF7_MEDIATED_BY_TBK1_IKK_EPSILON	0.00347615	0.0398155	3	17		C5	up	activation of irf3 irf7 mediated by tbk1 ikk epsilon	17.65
REACTOME_FOXO_MEDIATED_TRANSCRIPTION_OF_CELL_CYCLE_GENES	0.00347615	0.0398155	3	17		C5	up	foxo mediated transcription of cell cycle genes	17.65
REACTOME_NRIF_SIGNALS_CELL_DEATH_FROM_THE_NUCLEUS	0.00347615	0.0398155	3	17		C5	up	nrif signals cell death from the nucleus	17.65
REACTOME_REGULATION_OF_TP53_ACTIVITY_THROUGH_METHYLATION	0.00411485	0.0465426	3	18		C5	up	regulation of tp53 activity through methylation	16.67
REACTOME_PTEN_REGULATION	0.00412111	0.0465426	8	138		C5	up	pten regulation	5.8
REACTOME_NOD1_2_SIGNALING_PATHWAY	0.00418913	0.0466582	4	36		C5	up	nod1 2 signaling pathway	11.11
REACTOME_TRANSCRIPTIONAL_REGULATION_BY_THE_AP_2_TFAP2_FAMILY_OF_TRANSCRIPTION_FACTORS	0.00418913	0.0466582	4	36		C5	up	transcriptional regulation by the ap 2 tfap2 family of transcription factors	11.11
REACTOME_INNATE_IMMUNE_SYSTEM	3.92907e-40	6.34545e-37	103	1050		C5	down	innate immune system	9.81
REACTOME_NEUTROPHIL_DEGRANULATION	4.38418e-23	3.54022e-20	53	483		C5	down	neutrophil degranulation	10.97
REACTOME_ADAPTIVE_IMMUNE_SYSTEM	7.98114e-23	4.29651e-20	66	759		C5	down	adaptive immune system	8.7
REACTOME_HEMOSTASIS	1.71556e-21	6.92656e-19	58	626		C5	down	hemostasis	9.27
REACTOME_CYTOKINE_SIGNALING_IN_IMMUNE_SYSTEM	4.83358e-21	1.56125e-18	60	683		C5	down	cytokine signaling in immune system	8.78
REACTOME_INFECTIOUS_DISEASE	4.99841e-18	1.27474e-15	63	861		C5	down	infectious disease	7.32
REACTOME_SIGNALING_BY_RHO_GTPASES_MIRO_GTPASES_AND_RHOBTB3	5.52517e-18	1.27474e-15	56	695		C5	down	signaling by rho gtpases miro gtpases and rhobtb3	8.06
REACTOME_SIGNALING_BY_INTERLEUKINS	7.70472e-17	1.55539e-14	43	446		C5	down	signaling by interleukins	9.64
REACTOME_RHO_GTPASE_CYCLE	1.83048e-15	3.2847e-13	41	444		C5	down	rho gtpase cycle	9.23
REACTOME_PROGRAMMED_CELL_DEATH	2.06218e-15	3.33042e-13	28	201		C5	down	programmed cell death	13.93
REACTOME_APOPTOSIS	3.20635e-14	4.7075e-12	25	174		C5	down	apoptosis	14.37
REACTOME_SIGNALING_BY_RECEPTOR_TYROSINE_KINASES	6.41901e-14	8.63891e-12	42	516		C5	down	signaling by receptor tyrosine kinases	8.14
REACTOME_CELLULAR_RESPONSES_TO_STIMULI	1.82239e-13	2.26397e-11	50	728		C5	down	cellular responses to stimuli	6.87
REACTOME_IMMUNOREGULATORY_INTERACTIONS_BETWEEN_A_LYMPHOID_AND_A_NON_LYMPHOID_CELL	4.78831e-13	5.52365e-11	22	147		C5	down	immunoregulatory interactions between a lymphoid and a non lymphoid cell	14.97
REACTOME_MEMBRANE_TRAFFICKING	4.78781e-12	5.15487e-10	43	613		C5	down	membrane trafficking	7.01
REACTOME_RAC1_GTPASE_CYCLE	5.92943e-12	5.98501e-10	23	183		C5	down	rac1 gtpase cycle	12.57
REACTOME_PLATELET_ACTIVATION_SIGNALING_AND_AGGREGATION	1.19392e-11	1.13422e-09	27	264		C5	down	platelet activation signaling and aggregation	10.23
REACTOME_DAP12_INTERACTIONS	2.62492e-11	2.35514e-09	12	41		C5	down	dap12 interactions	29.27
REACTOME_MAPK_FAMILY_SIGNALING_CASCADES	5.05183e-11	4.29405e-09	29	323		C5	down	mapk family signaling cascades	8.98
REACTOME_RHO_GTPASE_EFFECTORS	5.55541e-11	4.486e-09	28	303		C5	down	rho gtpase effectors	9.24
REACTOME_RNA_POLYMERASE_II_TRANSCRIPTION	6.8358e-11	5.25706e-09	59	1118		C5	down	rna polymerase ii transcription	5.28
REACTOME_VESICLE_MEDIATED_TRANSPORT	1.90055e-10	1.39518e-08	43	688		C5	down	vesicle mediated transport	6.25
REACTOME_DAP12_SIGNALING	4.13537e-10	2.90375e-08	10	31		C5	down	dap12 signaling	32.26
REACTOME_HOST_INTERACTIONS_OF_HIV_FACTORS	1.27746e-09	8.59625e-08	17	127		C5	down	host interactions of hiv factors	13.39
REACTOME_TRANSCRIPTIONAL_REGULATION_BY_TP53	1.51333e-09	9.77612e-08	28	350		C5	down	transcriptional regulation by tp53	8
REACTOME_RHO_GTPASES_ACTIVATE_WASPS_AND_WAVES	1.58837e-09	9.8662e-08	10	35		C5	down	rho gtpases activate wasps and waves	28.57
REACTOME_LEISHMANIA_INFECTION	2.03421e-09	1.21676e-07	25	287		C5	down	leishmania infection	8.71
REACTOME_TCR_SIGNALING	2.19936e-09	1.26856e-07	16	115		C5	down	tcr signaling	13.91
REACTOME_DISEASES_OF_SIGNAL_TRANSDUCTION_BY_GROWTH_FACTOR_RECEPTORS_AND_SECOND_MESSENGERS	2.64616e-09	1.47363e-07	31	431		C5	down	diseases of signal transduction by growth factor receptors and second messengers	7.19
REACTOME_SIGNALING_BY_NOTCH	3.173e-09	1.70813e-07	21	209		C5	down	signaling by notch	10.05
REACTOME_DOWNSTREAM_SIGNALING_EVENTS_OF_B_CELL_RECEPTOR_BCR	1.03373e-08	5.38541e-07	13	80		C5	down	downstream signaling events of b cell receptor bcr	16.25
REACTOME_HIV_INFECTION	1.09436e-08	5.52312e-07	21	224		C5	down	hiv infection	9.38
REACTOME_NERVOUS_SYSTEM_DEVELOPMENT	1.20381e-08	5.89135e-07	35	565		C5	down	nervous system development	6.19
REACTOME_CLEC7A_DECTIN_1_SIGNALING	1.56656e-08	7.44114e-07	14	98		C5	down	clec7a dectin 1 signaling	14.29
REACTOME_INTERLEUKIN_12_SIGNALING	2.29003e-08	1.05669e-06	10	45		C5	down	interleukin 12 signaling	22.22
REACTOME_SIGNALING_BY_WNT	2.54186e-08	1.14031e-06	24	302		C5	down	signaling by wnt	7.95
REACTOME_CELL_SURFACE_INTERACTIONS_AT_THE_VASCULAR_WALL	3.30073e-08	1.44072e-06	17	157		C5	down	cell surface interactions at the vascular wall	10.83
REACTOME_ANTIGEN_PROCESSING_CROSS_PRESENTATION	3.856e-08	1.6388e-06	14	105		C5	down	antigen processing cross presentation	13.33
REACTOME_BETA_CATENIN_INDEPENDENT_WNT_SIGNALING	6.39453e-08	2.64799e-06	16	145		C5	down	beta catenin independent wnt signaling	11.03
REACTOME_SIGNALING_BY_THE_B_CELL_RECEPTOR_BCR	7.7564e-08	3.13165e-06	16	147		C5	down	signaling by the b cell receptor bcr	10.88
REACTOME_INTERFERON_SIGNALING	8.14075e-08	3.20666e-06	18	187		C5	down	interferon signaling	9.63
REACTOME_FC_EPSILON_RECEPTOR_FCERI_SIGNALING	8.98428e-08	3.45467e-06	17	168		C5	down	fc epsilon receptor fceri signaling	10.12
REACTOME_REGULATED_NECROSIS	1.20571e-07	4.52842e-06	10	53		C5	down	regulated necrosis	18.87
REACTOME_CDC42_GTPASE_CYCLE	1.23913e-07	4.54816e-06	16	152		C5	down	cdc42 gtpase cycle	10.53
REACTOME_INTERLEUKIN_12_FAMILY_SIGNALING	1.7424e-07	6.25327e-06	10	55		C5	down	interleukin 12 family signaling	18.18
REACTOME_DEATH_RECEPTOR_SIGNALLING	1.82294e-07	6.40009e-06	15	137		C5	down	death receptor signalling	10.95
REACTOME_RAB_REGULATION_OF_TRAFFICKING	1.90452e-07	6.54424e-06	14	119		C5	down	rab regulation of trafficking	11.76
REACTOME_TRANSCRIPTIONAL_REGULATION_BY_RUNX2	2.34726e-07	7.89757e-06	14	121		C5	down	transcriptional regulation by runx2	11.57
REACTOME_ONCOGENE_INDUCED_SENESCENCE	2.8913e-07	9.5295e-06	8	33		C5	down	oncogene induced senescence	24.24
REACTOME_FCGAMMA_RECEPTOR_FCGR_DEPENDENT_PHAGOCYTOSIS	3.52048e-07	1.13711e-05	14	125		C5	down	fcgamma receptor fcgr dependent phagocytosis	11.2
REACTOME_CELLULAR_RESPONSE_TO_HYPOXIA	3.60696e-07	1.14221e-05	11	74		C5	down	cellular response to hypoxia	14.86
REACTOME_PCP_CE_PATHWAY	4.07819e-07	1.26659e-05	12	91		C5	down	pcp ce pathway	13.19
REACTOME_MITOTIC_G1_PHASE_AND_G1_S_TRANSITION	4.19602e-07	1.2786e-05	15	146		C5	down	mitotic g1 phase and g1 s transition	10.27
REACTOME_INTRACELLULAR_SIGNALING_BY_SECOND_MESSENGERS	5.13194e-07	1.53483e-05	22	305		C5	down	intracellular signaling by second messengers	7.21
REACTOME_DEFECTIVE_INTRINSIC_PATHWAY_FOR_APOPTOSIS	5.57003e-07	1.63556e-05	7	25		C5	down	defective intrinsic pathway for apoptosis	28
REACTOME_TRANSCRIPTIONAL_REGULATION_BY_RUNX3	6.55251e-07	1.8897e-05	12	95		C5	down	transcriptional regulation by runx3	12.63
REACTOME_L1CAM_INTERACTIONS	6.74133e-07	1.91004e-05	13	113		C5	down	l1cam interactions	11.5
REACTOME_C_TYPE_LECTIN_RECEPTORS_CLRS	6.89017e-07	1.91856e-05	14	132		C5	down	c type lectin receptors clrs	10.61
REACTOME_SARS_COV_INFECTIONS	8.34767e-07	2.285e-05	15	154		C5	down	sars cov infections	9.74
REACTOME_CELLULAR_RESPONSE_TO_CHEMICAL_STRESS	9.06784e-07	2.44076e-05	15	155		C5	down	cellular response to chemical stress	9.68
REACTOME_TRANSLOCATION_OF_SLC2A4_GLUT4_TO_THE_PLASMA_MEMBRANE	1.0241e-06	2.71135e-05	10	66		C5	down	translocation of slc2a4 glut4 to the plasma membrane	15.15
REACTOME_CYCLIN_A_CDK2_ASSOCIATED_EVENTS_AT_S_PHASE_ENTRY	1.17687e-06	3.06556e-05	11	83		C5	down	cyclin a cdk2 associated events at s phase entry	13.25
REACTOME_NEGATIVE_REGULATION_OF_NOTCH4_SIGNALING	1.32436e-06	3.395e-05	9	53		C5	down	negative regulation of notch4 signaling	16.98
REACTOME_CELL_CYCLE_MITOTIC	1.82321e-06	4.60076e-05	29	520		C5	down	cell cycle mitotic	5.58
REACTOME_INTERLEUKIN_10_SIGNALING	2.51548e-06	6.17169e-05	8	43		C5	down	interleukin 10 signaling	18.6
REACTOME_RHOA_GTPASE_CYCLE	2.52218e-06	6.17169e-05	14	147		C5	down	rhoa gtpase cycle	9.52
REACTOME_ENDOSOMAL_VACUOLAR_PATHWAY	2.65949e-06	6.41057e-05	5	12		C5	down	endosomal vacuolar pathway	41.67
REACTOME_INTERLEUKIN_4_AND_INTERLEUKIN_13_SIGNALING	3.49896e-06	8.31002e-05	12	111		C5	down	interleukin 4 and interleukin 13 signaling	10.81
REACTOME_RESPONSE_TO_ELEVATED_PLATELET_CYTOSOLIC_CA2	5.07028e-06	0.000118674	13	135		C5	down	response to elevated platelet cytosolic ca2	9.63
REACTOME_OXIDATIVE_STRESS_INDUCED_SENESCENCE	6.17094e-06	0.000140367	11	98		C5	down	oxidative stress induced senescence	11.22
REACTOME_PARASITE_INFECTION	6.17094e-06	0.000140367	11	98		C5	down	parasite infection	11.22
REACTOME_S_PHASE	6.33496e-06	0.000142097	14	159		C5	down	s phase	8.81
REACTOME_REGULATION_OF_HMOX1_EXPRESSION_AND_ACTIVITY	6.72011e-06	0.000144706	9	64		C5	down	regulation of hmox1 expression and activity	14.06
REACTOME_SEMAPHORIN_INTERACTIONS	6.72011e-06	0.000144706	9	64		C5	down	semaphorin interactions	14.06
REACTOME_SIGNALING_BY_BRAF_AND_RAF1_FUSIONS	6.72011e-06	0.000144706	9	64		C5	down	signaling by braf and raf1 fusions	14.06
REACTOME_CELL_CYCLE	7.14406e-06	0.000151811	32	649		C5	down	cell cycle	4.93
REACTOME_SIGNALING_BY_NOTCH4	7.71389e-06	0.000161791	10	82		C5	down	signaling by notch4	12.2
REACTOME_CYTOPROTECTION_BY_HMOX1	7.89914e-06	0.000163553	12	120		C5	down	cytoprotection by hmox1	10
REACTOME_DEGRADATION_OF_BETA_CATENIN_BY_THE_DESTRUCTION_COMPLEX	9.59319e-06	0.000189816	10	84		C5	down	degradation of beta catenin by the destruction complex	11.9
REACTOME_REGULATION_OF_TP53_EXPRESSION_AND_DEGRADATION	9.61122e-06	0.000189816	7	37		C5	down	regulation of tp53 expression and degradation	18.92
REACTOME_SMOOTH_MUSCLE_CONTRACTION	9.61122e-06	0.000189816	7	37		C5	down	smooth muscle contraction	18.92
REACTOME_CELLULAR_SENESCENCE	9.70991e-06	0.000189816	14	165		C5	down	cellular senescence	8.48
REACTOME_PYROPTOSIS	9.86953e-06	0.000189816	6	25		C5	down	pyroptosis	24
REACTOME_REGULATION_OF_RAS_BY_GAPS	9.87277e-06	0.000189816	9	67		C5	down	regulation of ras by gaps	13.43
REACTOME_POST_TRANSLATIONAL_PROTEIN_MODIFICATION	1.05557e-05	0.000200558	53	1365		C5	down	post translational protein modification	3.88
REACTOME_SIGNALING_BY_VEGF	1.09824e-05	0.000206239	11	104		C5	down	signaling by vegf	10.58
REACTOME_REGULATION_OF_PTEN_STABILITY_AND_ACTIVITY	1.11714e-05	0.000207376	9	68		C5	down	regulation of pten stability and activity	13.24
REACTOME_FLT3_SIGNALING	1.15716e-05	0.000207646	7	38		C5	down	flt3 signaling	18.42
REACTOME_GENE_AND_PROTEIN_EXPRESSION_BY_JAK_STAT_SIGNALING_AFTER_INTERLEUKIN_12_STIMULATION	1.15716e-05	0.000207646	7	38		C5	down	gene and protein expression by jak stat signaling after interleukin 12 stimulation	18.42
REACTOME_TP53_REGULATES_TRANSCRIPTION_OF_CELL_DEATH_GENES	1.15716e-05	0.000207646	7	38		C5	down	tp53 regulates transcription of cell death genes	18.42
REACTOME_INTERFERON_GAMMA_SIGNALING	1.18549e-05	0.000210392	10	86		C5	down	interferon gamma signaling	11.63
REACTOME_RHO_GTPASES_ACTIVATE_IQGAPS	1.26058e-05	0.000221287	6	26		C5	down	rho gtpases activate iqgaps	23.08
REACTOME_RAC2_GTPASE_CYCLE	1.31485e-05	0.000228331	10	87		C5	down	rac2 gtpase cycle	11.49
REACTOME_INTRINSIC_PATHWAY_FOR_APOPTOSIS	1.47703e-05	0.000251094	8	54		C5	down	intrinsic pathway for apoptosis	14.81
REACTOME_REGULATION_OF_RUNX3_EXPRESSION_AND_ACTIVITY	1.47703e-05	0.000251094	8	54		C5	down	regulation of runx3 expression and activity	14.81
REACTOME_MAPK6_MAPK4_SIGNALING	1.61037e-05	0.000270911	10	89		C5	down	mapk6 mapk4 signaling	11.24
REACTOME_APC_C_CDH1_MEDIATED_DEGRADATION_OF_CDC20_AND_OTHER_APC_C_CDH1_TARGETED_PROTEINS_IN_LATE_MITOSIS_EARLY_G1	1.79262e-05	0.000295416	9	72		C5	down	apc c cdh1 mediated degradation of cdc20 and other apc c cdh1 targeted proteins in late mitosis early g1	12.5
REACTOME_REGULATION_OF_RUNX2_EXPRESSION_AND_ACTIVITY	1.79262e-05	0.000295416	9	72		C5	down	regulation of runx2 expression and activity	12.5
REACTOME_DEGRADATION_OF_DVL	1.94444e-05	0.000304565	8	56		C5	down	degradation of dvl	14.29
REACTOME_NUCLEOTIDE_BINDING_DOMAIN_LEUCINE_RICH_REPEAT_CONTAINING_RECEPTOR_NLR_SIGNALING_PATHWAYS	1.94444e-05	0.000304565	8	56		C5	down	nucleotide binding domain leucine rich repeat containing receptor nlr signaling pathways	14.29
REACTOME_STABILIZATION_OF_P53	1.94444e-05	0.000304565	8	56		C5	down	stabilization of p53	14.29
REACTOME_EPHB_MEDIATED_FORWARD_SIGNALING	1.95324e-05	0.000304565	7	41		C5	down	ephb mediated forward signaling	17.07
REACTOME_RHOF_GTPASE_CYCLE	1.95324e-05	0.000304565	7	41		C5	down	rhof gtpase cycle	17.07
REACTOME_EPH_EPHRIN_SIGNALING	1.96129e-05	0.000304565	10	91		C5	down	eph ephrin signaling	10.99
REACTOME_THE_ROLE_OF_NEF_IN_HIV_1_REPLICATION_AND_DISEASE_PATHOGENESIS	1.99123e-05	0.00030627	6	28		C5	down	the role of nef in hiv 1 replication and disease pathogenesis	21.43
REACTOME_CALCINEURIN_ACTIVATES_NFAT	2.13075e-05	0.000324638	4	9		C5	down	calcineurin activates nfat	44.44
REACTOME_IRON_UPTAKE_AND_TRANSPORT	2.22112e-05	0.000335244	8	57		C5	down	iron uptake and transport	14.04
REACTOME_ION_CHANNEL_TRANSPORT	2.29102e-05	0.000342592	14	178		C5	down	ion channel transport	7.87
REACTOME_RAC3_GTPASE_CYCLE	2.37592e-05	0.000352028	10	93		C5	down	rac3 gtpase cycle	10.75
REACTOME_DEGRADATION_OF_GLI1_BY_THE_PROTEASOME	2.53007e-05	0.00037146	8	58		C5	down	degradation of gli1 by the proteasome	13.79
REACTOME_DEVELOPMENTAL_BIOLOGY	2.57814e-05	0.000375107	42	1024		C5	down	developmental biology	4.1
REACTOME_NEGATIVE_REGULATION_OF_MAPK_PATHWAY	2.70092e-05	0.000389463	7	43		C5	down	negative regulation of mapk pathway	16.28
REACTOME_EXTRACELLULAR_MATRIX_ORGANIZATION	2.90972e-05	0.000415858	19	309		C5	down	extracellular matrix organization	6.15
REACTOME_RECOGNITION_OF_DNA_DAMAGE_BY_PCNA_CONTAINING_REPLICATION_COMPLEX	3.02959e-05	0.000429192	6	30		C5	down	recognition of dna damage by pcna containing replication complex	20
REACTOME_DISEASES_OF_PROGRAMMED_CELL_DEATH	3.09952e-05	0.00043528	9	77		C5	down	diseases of programmed cell death	11.69
REACTOME_P75_NTR_RECEPTOR_MEDIATED_SIGNALLING	3.13787e-05	0.000436867	10	96		C5	down	p75 ntr receptor mediated signalling	10.42
REACTOME_PTEN_REGULATION	3.25473e-05	0.000449264	12	138		C5	down	pten regulation	8.7
REACTOME_TRANSCRIPTIONAL_REGULATION_BY_RUNX1	3.46562e-05	0.000474319	15	209		C5	down	transcriptional regulation by runx1	7.18
REACTOME_SIGNALING_BY_MET	3.81174e-05	0.000517307	9	79		C5	down	signaling by met	11.39
REACTOME_CLATHRIN_MEDIATED_ENDOCYTOSIS	4.02601e-05	0.000541834	12	141		C5	down	clathrin mediated endocytosis	8.51
REACTOME_ONCOGENIC_MAPK_SIGNALING	4.65766e-05	0.000617935	9	81		C5	down	oncogenic mapk signaling	11.11
REACTOME_HEDGEHOG_LIGAND_BIOGENESIS	4.66799e-05	0.000617935	8	63		C5	down	hedgehog ligand biogenesis	12.7
REACTOME_MITOTIC_G2_G2_M_PHASES	4.70999e-05	0.000618425	14	190		C5	down	mitotic g2 g2 m phases	7.37
REACTOME_CYCLIN_D_ASSOCIATED_EVENTS_IN_G1	4.90646e-05	0.000639026	7	47		C5	down	cyclin d associated events in g1	14.89
REACTOME_MUSCLE_CONTRACTION	5.2792e-05	0.000682073	14	192		C5	down	muscle contraction	7.29
REACTOME_CLEC7A_DECTIN_1_INDUCES_NFAT_ACTIVATION	5.39858e-05	0.000691961	4	11		C5	down	clec7a dectin 1 induces nfat activation	36.36
REACTOME_NEF_MEDIATES_DOWN_MODULATION_OF_CELL_SURFACE_RECEPTORS_BY_RECRUITING_THEM_TO_CLATHRIN_ADAPTERS	5.85224e-05	0.000738387	5	21		C5	down	nef mediates down modulation of cell surface receptors by recruiting them to clathrin adapters	23.81
REACTOME_SIGNAL_TRANSDUCTION_BY_L1	5.85224e-05	0.000738387	5	21		C5	down	signal transduction by l1	23.81
REACTOME_COSTIMULATION_BY_THE_CD28_FAMILY	6.55577e-05	0.000820741	8	66		C5	down	costimulation by the cd28 family	12.12
REACTOME_SIGNALING_BY_GPCR	7.24883e-05	0.000900528	30	666		C5	down	signaling by gpcr	4.5
REACTOME_G1_S_DNA_DAMAGE_CHECKPOINTS	7.31082e-05	0.000901295	8	67		C5	down	g1 s dna damage checkpoints	11.94
REACTOME_APC_C_MEDIATED_DEGRADATION_OF_CELL_CYCLE_PROTEINS	7.49062e-05	0.000909576	9	86		C5	down	apc c mediated degradation of cell cycle proteins	10.47
REACTOME_REGULATION_OF_MRNA_STABILITY_BY_PROTEINS_THAT_BIND_AU_RICH_ELEMENTS	7.49062e-05	0.000909576	9	86		C5	down	regulation of mrna stability by proteins that bind au rich elements	10.47
REACTOME_CASPASE_MEDIATED_CLEAVAGE_OF_CYTOSKELETAL_PROTEINS	7.9649e-05	0.000945832	4	12		C5	down	caspase mediated cleavage of cytoskeletal proteins	33.33
REACTOME_REDUCTION_OF_CYTOSOLIC_CA_LEVELS	7.9649e-05	0.000945832	4	12		C5	down	reduction of cytosolic ca levels	33.33
REACTOME_TICAM1_DEPENDENT_ACTIVATION_OF_IRF3_IRF7	7.9649e-05	0.000945832	4	12		C5	down	ticam1 dependent activation of irf3 irf7	33.33
REACTOME_INTERFERON_ALPHA_BETA_SIGNALING	8.13664e-05	0.000959173	8	68		C5	down	interferon alpha beta signaling	11.76
REACTOME_POTENTIAL_THERAPEUTICS_FOR_SARS	8.20321e-05	0.000960014	9	87		C5	down	potential therapeutics for sars	10.34
REACTOME_APOPTOTIC_EXECUTION_PHASE	8.40766e-05	0.000976861	7	51		C5	down	apoptotic execution phase	13.73
REACTOME_DEFECTIVE_LFNG_CAUSES_SCDO3	8.62249e-05	0.000994666	3	5		C5	down	defective lfng causes scdo3	60
REACTOME_ROS_AND_RNS_PRODUCTION_IN_PHAGOCYTES	8.94174e-05	0.0010182	6	36		C5	down	ros and rns production in phagocytes	16.67
REACTOME_RAB_GEFS_EXCHANGE_GTP_FOR_GDP_ON_RABS	8.97186e-05	0.0010182	9	88		C5	down	rab gefs exchange gtp for gdp on rabs	10.23
REACTOME_TRANSPORT_OF_SMALL_MOLECULES	9.01566e-05	0.0010182	31	707		C5	down	transport of small molecules	4.38
REACTOME_RAF_INDEPENDENT_MAPK1_3_ACTIVATION	9.35056e-05	0.00104869	5	23		C5	down	raf independent mapk1 3 activation	21.74
REACTOME_OPIOID_SIGNALLING	9.80003e-05	0.00109152	9	89		C5	down	opioid signalling	10.11
REACTOME_CIRCADIAN_CLOCK	0.000100212	0.00109353	8	70		C5	down	circadian clock	11.43
REACTOME_ORC1_REMOVAL_FROM_CHROMATIN	0.000100212	0.00109353	8	70		C5	down	orc1 removal from chromatin	11.43
REACTOME_RHOB_GTPASE_CYCLE	0.000100212	0.00109353	8	70		C5	down	rhob gtpase cycle	11.43
REACTOME_G_PROTEIN_MEDIATED_EVENTS	0.000108004	0.00115514	7	53		C5	down	g protein mediated events	13.21
REACTOME_ION_HOMEOSTASIS	0.000108004	0.00115514	7	53		C5	down	ion homeostasis	13.21
REACTOME_RHOD_GTPASE_CYCLE	0.000108004	0.00115514	7	53		C5	down	rhod gtpase cycle	13.21
REACTOME_REGULATION_OF_TP53_ACTIVITY	0.000114007	0.00121132	12	157		C5	down	regulation of tp53 activity	7.64
REACTOME_AUF1_HNRNP_D0_BINDS_AND_DESTABILIZES_MRNA	0.00012189	0.00127487	7	54		C5	down	auf1 hnrnp d0 binds and destabilizes mrna	12.96
REACTOME_DEGRADATION_OF_AXIN	0.00012189	0.00127487	7	54		C5	down	degradation of axin	12.96
REACTOME_APOPTOTIC_CLEAVAGE_OF_CELLULAR_PROTEINS	0.000122356	0.00127487	6	38		C5	down	apoptotic cleavage of cellular proteins	15.79
REACTOME_RHOC_GTPASE_CYCLE	0.000135142	0.00139015	8	73		C5	down	rhoc gtpase cycle	10.96
REACTOME_THE_ROLE_OF_GTSE1_IN_G2_M_PROGRESSION_AFTER_G2_CHECKPOINT	0.000135142	0.00139015	8	73		C5	down	the role of gtse1 in g2 m progression after g2 checkpoint	10.96
REACTOME_UCH_PROTEINASES	0.000137823	0.00140876	9	93		C5	down	uch proteinases	9.68
REACTOME_BASIGIN_INTERACTIONS	0.000142662	0.00144905	5	25		C5	down	basigin interactions	20
REACTOME_CLASS_I_MHC_MEDIATED_ANTIGEN_PROCESSING_PRESENTATION	0.000144806	0.00146164	20	378		C5	down	class i mhc mediated antigen processing presentation	5.29
REACTOME_INTERLEUKIN_1_FAMILY_SIGNALING	0.000150406	0.00150873	11	138		C5	down	interleukin 1 family signaling	7.97
REACTOME_DNA_REPLICATION	0.000153349	0.00152876	12	162		C5	down	dna replication	7.41
REACTOME_FCERI_MEDIATED_NF_KB_ACTIVATION	0.000180563	0.0017781	10	118		C5	down	fceri mediated nf kb activation	8.47
REACTOME_SYNTHESIS_OF_DNA	0.000180563	0.0017781	10	118		C5	down	synthesis of dna	8.47
REACTOME_RECYCLING_PATHWAY_OF_L1	0.000189056	0.00185046	6	41		C5	down	recycling pathway of l1	14.63
REACTOME_CDT1_ASSOCIATION_WITH_THE_CDC6_ORC_ORIGIN_COMPLEX	0.000192662	0.00186317	7	58		C5	down	cdt1 association with the cdc6 orc origin complex	12.07
REACTOME_METABOLISM_OF_POLYAMINES	0.000192662	0.00186317	7	58		C5	down	metabolism of polyamines	12.07
REACTOME_SELECTIVE_AUTOPHAGY	0.000196769	0.00189156	8	77		C5	down	selective autophagy	10.39
REACTOME_DNA_REPLICATION_PRE_INITIATION	0.000207266	0.00196682	10	120		C5	down	dna replication pre initiation	8.33
REACTOME_NEGATIVE_REGULATION_OF_FLT3	0.000209009	0.00196682	4	15		C5	down	negative regulation of flt3	26.67
REACTOME_INFECTION_WITH_MYCOBACTERIUM_TUBERCULOSIS	0.000209469	0.00196682	5	27		C5	down	infection with mycobacterium tuberculosis	18.52
REACTOME_INTEGRIN_SIGNALING	0.000209469	0.00196682	5	27		C5	down	integrin signaling	18.52
REACTOME_SCF_SKP2_MEDIATED_DEGRADATION_OF_P27_P21	0.000214728	0.00199857	7	59		C5	down	scf skp2 mediated degradation of p27 p21	11.86
REACTOME_DDX58_IFIH1_MEDIATED_INDUCTION_OF_INTERFERON_ALPHA_BETA	0.000215325	0.00199857	8	78		C5	down	ddx58 ifih1 mediated induction of interferon alpha beta	10.26
REACTOME_AUTOPHAGY	0.000218682	0.00201813	11	144		C5	down	autophagy	7.64
REACTOME_TNFR2_NON_CANONICAL_NF_KB_PATHWAY	0.000222266	0.00203954	9	99		C5	down	tnfr2 non canonical nf kb pathway	9.09
REACTOME_DEFECTIVE_CFTR_CAUSES_CYSTIC_FIBROSIS	0.000238788	0.00217877	7	60		C5	down	defective cftr causes cystic fibrosis	11.67
REACTOME_TBC_RABGAPS	0.000247493	0.00224552	6	43		C5	down	tbc rabgaps	13.95
REACTOME_PLATELET_CALCIUM_HOMEOSTASIS	0.000250677	0.0022617	5	28		C5	down	platelet calcium homeostasis	17.86
REACTOME_INTERLEUKIN_1_SIGNALING	0.00025852	0.0023195	9	101		C5	down	interleukin 1 signaling	8.91
REACTOME_DECTIN_1_MEDIATED_NONCANONICAL_NF_KB_SIGNALING	0.00026497	0.00236424	7	61		C5	down	dectin 1 mediated noncanonical nf kb signaling	11.48
REACTOME_ASSEMBLY_OF_THE_HIV_VIRION	0.000274116	0.00241911	4	16		C5	down	assembly of the hiv virion	25
REACTOME_THE_NLRP3_INFLAMMASOME	0.000274116	0.00241911	4	16		C5	down	the nlrp3 inflammasome	25
REACTOME_SIGNALING_BY_MODERATE_KINASE_ACTIVITY_BRAF_MUTANTS	0.00028159	0.00245821	6	44		C5	down	signaling by moderate kinase activity braf mutants	13.64
REACTOME_TNF_SIGNALING	0.00028159	0.00245821	6	44		C5	down	tnf signaling	13.64
REACTOME_MODULATION_BY_MTB_OF_HOST_IMMUNE_SYSTEM	0.000292533	0.00252642	3	7		C5	down	modulation by mtb of host immune system	42.86
REACTOME_RUNX1_REGULATES_TRANSCRIPTION_OF_GENES_INVOLVED_IN_DIFFERENTIATION_OF_MYELOID_CELLS	0.000292533	0.00252642	3	7		C5	down	runx1 regulates transcription of genes involved in differentiation of myeloid cells	42.86
REACTOME_MITOPHAGY	0.000297762	0.00255791	5	29		C5	down	mitophagy	17.24
REACTOME_RUNX1_REGULATES_TRANSCRIPTION_OF_GENES_INVOLVED_IN_DIFFERENTIATION_OF_HSCS	0.000299542	0.00255958	9	103		C5	down	runx1 regulates transcription of genes involved in differentiation of hscs	8.74
REACTOME_ASYMMETRIC_LOCALIZATION_OF_PCP_PROTEINS	0.000324253	0.00275615	7	63		C5	down	asymmetric localization of pcp proteins	11.11
REACTOME_FACTORS_INVOLVED_IN_MEGAKARYOCYTE_DEVELOPMENT_AND_PLATELET_PRODUCTION	0.000349033	0.00295046	11	152		C5	down	factors involved in megakaryocyte development and platelet production	7.24
REACTOME_ACTIVATION_OF_IRF3_IRF7_MEDIATED_BY_TBK1_IKK_EPSILON	0.000352593	0.00295046	4	17		C5	down	activation of irf3 irf7 mediated by tbk1 ikk epsilon	23.53
REACTOME_TRANSLESION_SYNTHESIS_BY_POLK	0.000352593	0.00295046	4	17		C5	down	translesion synthesis by polk	23.53
REACTOME_INTEGRIN_CELL_SURFACE_INTERACTIONS	0.000359207	0.0029903	8	84		C5	down	integrin cell surface interactions	9.52
REACTOME_TCF_DEPENDENT_SIGNALING_IN_RESPONSE_TO_WNT	0.000382401	0.00316707	13	205		C5	down	tcf dependent signaling in response to wnt	6.34
REACTOME_HEDGEHOG_ON_STATE	0.00038943	0.00320882	8	85		C5	down	hedgehog on state	9.41
REACTOME_DUAL_INCISION_IN_TC_NER	0.000393723	0.00322773	7	65		C5	down	dual incision in tc ner	10.77
REACTOME_DNA_DAMAGE_BYPASS	0.000406396	0.0033148	6	47		C5	down	dna damage bypass	12.77
REACTOME_GENERATION_OF_SECOND_MESSENGER_MOLECULES	0.000411707	0.00334124	5	31		C5	down	generation of second messenger molecules	16.13
REACTOME_FOXO_MEDIATED_TRANSCRIPTION	0.000432658	0.00349372	7	66		C5	down	foxo mediated transcription	10.61
REACTOME_G_ALPHA_I_SIGNALLING_EVENTS	0.000443673	0.00356484	16	292		C5	down	g alpha i signalling events	5.48
REACTOME_PRE_NOTCH_PROCESSING_IN_GOLGI	0.000445922	0.00356516	4	18		C5	down	pre notch processing in golgi	22.22
REACTOME_HEDGEHOG_OFF_STATE	0.000487752	0.00386137	9	110		C5	down	hedgehog off state	8.18
REACTOME_NUCLEOTIDE_EXCISION_REPAIR	0.000487752	0.00386137	9	110		C5	down	nucleotide excision repair	8.18
REACTOME_SWITCHING_OF_ORIGINS_TO_A_POST_REPLICATIVE_STATE	0.000531706	0.0041888	8	89		C5	down	switching of origins to a post replicative state	8.99
REACTOME_APOPTOTIC_FACTOR_MEDIATED_RESPONSE	0.000555604	0.00427413	4	19		C5	down	apoptotic factor mediated response	21.05
REACTOME_TP53_REGULATES_TRANSCRIPTION_OF_GENES_INVOLVED_IN_CYTOCHROME_C_RELEASE	0.000555604	0.00427413	4	19		C5	down	tp53 regulates transcription of genes involved in cytochrome c release	21.05
REACTOME_TRANSLESION_SYNTHESIS_BY_POLH	0.000555604	0.00427413	4	19		C5	down	translesion synthesis by polh	21.05
REACTOME_CD28_CO_STIMULATION	0.000555769	0.00427413	5	33		C5	down	cd28 co stimulation	15.15
REACTOME_NEGATIVE_REGULATORS_OF_DDX58_IFIH1_SIGNALING	0.000555769	0.00427413	5	33		C5	down	negative regulators of ddx58 ifih1 signaling	15.15
REACTOME_PREVENTION_OF_PHAGOSOMAL_LYSOSOMAL_FUSION	0.000680592	0.0051847	3	9		C5	down	prevention of phagosomal lysosomal fusion	33.33
REACTOME_PTK6_REGULATES_RTKS_AND_THEIR_EFFECTORS_AKT1_AND_DOK1	0.000680592	0.0051847	3	9		C5	down	ptk6 regulates rtks and their effectors akt1 and dok1	33.33
REACTOME_CTLA4_INHIBITORY_SIGNALING	0.00083014	0.0062357	4	21		C5	down	ctla4 inhibitory signaling	19.05
REACTOME_INFLAMMASOMES	0.00083014	0.0062357	4	21		C5	down	inflammasomes	19.05
REACTOME_RHO_GTPASES_ACTIVATE_PAKS	0.00083014	0.0062357	4	21		C5	down	rho gtpases activate paks	19.05
REACTOME_NOD1_2_SIGNALING_PATHWAY	0.000838762	0.0062713	5	36		C5	down	nod1 2 signaling pathway	13.89
REACTOME_SIGNALING_BY_NOTCH1	0.000939554	0.00699253	7	75		C5	down	signaling by notch1	9.33
REACTOME_RUNX3_REGULATES_P14_ARF	0.000957306	0.00709197	3	10		C5	down	runx3 regulates p14 arf	30
REACTOME_SIGNALING_BY_HEDGEHOG	0.000979835	0.00722572	10	146		C5	down	signaling by hedgehog	6.85
REACTOME_PINK1_PRKN_MEDIATED_MITOPHAGY	0.000998072	0.00732676	4	22		C5	down	pink1 prkn mediated mitophagy	18.18
REACTOME_ABC_TRANSPORTER_DISORDERS	0.00101666	0.00736278	7	76		C5	down	abc transporter disorders	9.21
REACTOME_ANTIVIRAL_MECHANISM_BY_IFN_STIMULATED_GENES	0.00101666	0.00736278	7	76		C5	down	antiviral mechanism by ifn stimulated genes	9.21
REACTOME_CELL_DEATH_SIGNALLING_VIA_NRAGE_NRIF_AND_NADE	0.00101666	0.00736278	7	76		C5	down	cell death signalling via nrage nrif and nade	9.21
REACTOME_MITOTIC_METAPHASE_AND_ANAPHASE	0.00103178	0.00743898	13	228		C5	down	mitotic metaphase and anaphase	5.7
REACTOME_M_PHASE	0.00107261	0.00769227	18	379		C5	down	m phase	4.75
REACTOME_ABC_FAMILY_PROTEINS_MEDIATED_TRANSPORT	0.00107644	0.00769227	8	99		C5	down	abc family proteins mediated transport	8.08
REACTOME_TRANSCRIPTION_COUPLED_NUCLEOTIDE_EXCISION_REPAIR_TC_NER	0.00118573	0.00834539	7	78		C5	down	transcription coupled nucleotide excision repair tc ner	8.97
REACTOME_ACTIVATED_TAK1_MEDIATES_P38_MAPK_ACTIVATION	0.00118851	0.00834539	4	23		C5	down	activated tak1 mediates p38 mapk activation	17.39
REACTOME_OTHER_INTERLEUKIN_SIGNALING	0.00118851	0.00834539	4	23		C5	down	other interleukin signaling	17.39
REACTOME_RESPONSE_OF_MTB_TO_PHAGOCYTOSIS	0.00118851	0.00834539	4	23		C5	down	response of mtb to phagocytosis	17.39
REACTOME_AGGREPHAGY	0.00121719	0.00843673	5	39		C5	down	aggrephagy	12.82
REACTOME_MAP2K_AND_MAPK_ACTIVATION	0.00121719	0.00843673	5	39		C5	down	map2k and mapk activation	12.82
REACTOME_PLATELET_AGGREGATION_PLUG_FORMATION	0.00121719	0.00843673	5	39		C5	down	platelet aggregation plug formation	12.82
REACTOME_PEXOPHAGY	0.00129605	0.00886916	3	11		C5	down	pexophagy	27.27
REACTOME_REGULATION_OF_BACH1_ACTIVITY	0.00129605	0.00886916	3	11		C5	down	regulation of bach1 activity	27.27
REACTOME_TYPE_I_HEMIDESMOSOME_ASSEMBLY	0.00129605	0.00886916	3	11		C5	down	type i hemidesmosome assembly	27.27
REACTOME_RHOQ_GTPASE_CYCLE	0.00138288	0.0094234	6	59		C5	down	rhoq gtpase cycle	10.17
REACTOME_CASPASE_ACTIVATION_VIA_EXTRINSIC_APOPTOTIC_SIGNALLING_PATHWAY	0.00140299	0.00952027	4	24		C5	down	caspase activation via extrinsic apoptotic signalling pathway	16.67
REACTOME_CELL_CELL_COMMUNICATION	0.00144328	0.00975268	9	128		C5	down	cell cell communication	7.03
REACTOME_DUAL_INCISION_IN_GG_NER	0.0015313	0.0102616	5	41		C5	down	dual incision in gg ner	12.2
REACTOME_MET_PROMOTES_CELL_MOTILITY	0.0015313	0.0102616	5	41		C5	down	met promotes cell motility	12.2
REACTOME_PRE_NOTCH_EXPRESSION_AND_PROCESSING	0.00158948	0.0106075	7	82		C5	down	pre notch expression and processing	8.54
REACTOME_GAP_FILLING_DNA_REPAIR_SYNTHESIS_AND_LIGATION_IN_GG_NER	0.00164305	0.0108751	4	25		C5	down	gap filling dna repair synthesis and ligation in gg ner	16
REACTOME_INACTIVATION_OF_CSF3_G_CSF_SIGNALING	0.00164305	0.0108751	4	25		C5	down	inactivation of csf3 g csf signaling	16
REACTOME_SEPARATION_OF_SISTER_CHROMATIDS	0.00168807	0.0111253	11	184		C5	down	separation of sister chromatids	5.98
REACTOME_CD28_DEPENDENT_VAV1_PATHWAY	0.00170152	0.0111253	3	12		C5	down	cd28 dependent vav1 pathway	25
REACTOME_INTERLEUKIN_35_SIGNALLING	0.00170152	0.0111253	3	12		C5	down	interleukin 35 signalling	25
REACTOME_GLOBAL_GENOME_NUCLEOTIDE_EXCISION_REPAIR_GG_NER	0.00182778	0.0119027	7	84		C5	down	global genome nucleotide excision repair gg ner	8.33
REACTOME_FORMATION_OF_INCISION_COMPLEX_IN_GG_NER	0.00190124	0.0122421	5	43		C5	down	formation of incision complex in gg ner	11.63
REACTOME_ANTIGEN_PRESENTATION_FOLDING_ASSEMBLY_AND_PEPTIDE_LOADING_OF_CLASS_I_MHC	0.00191022	0.0122421	4	26		C5	down	antigen presentation folding assembly and peptide loading of class i mhc	15.38
REACTOME_INSULIN_RECEPTOR_RECYCLING	0.00191022	0.0122421	4	26		C5	down	insulin receptor recycling	15.38
REACTOME_PURINERGIC_SIGNALING_IN_LEISHMANIASIS_INFECTION	0.00191022	0.0122421	4	26		C5	down	purinergic signaling in leishmaniasis infection	15.38
REACTOME_RHO_GTPASES_ACTIVATE_FORMINS	0.00198088	0.0126447	9	134		C5	down	rho gtpases activate formins	6.72
REACTOME_AMYLOID_FIBER_FORMATION	0.00209289	0.0133071	7	86		C5	down	amyloid fiber formation	8.14
REACTOME_DOWNREGULATION_OF_ERBB2_ERBB3_SIGNALING	0.00217802	0.0136338	3	13		C5	down	downregulation of erbb2 erbb3 signaling	23.08
REACTOME_NF_KB_IS_ACTIVATED_AND_SIGNALS_SURVIVAL	0.00217802	0.0136338	3	13		C5	down	nf kb is activated and signals survival	23.08
REACTOME_SUPPRESSION_OF_PHAGOSOMAL_MATURATION	0.00217802	0.0136338	3	13		C5	down	suppression of phagosomal maturation	23.08
REACTOME_TRAF6_MEDIATED_IRF7_ACTIVATION_IN_TLR7_8_OR_9_SIGNALING	0.00217802	0.0136338	3	13		C5	down	traf6 mediated irf7 activation in tlr7 8 or 9 signaling	23.08
REACTOME_BUDDING_AND_MATURATION_OF_HIV_VIRION	0.002206	0.0137027	4	27		C5	down	budding and maturation of hiv virion	14.81
REACTOME_EFFECTS_OF_PIP2_HYDROLYSIS	0.002206	0.0137027	4	27		C5	down	effects of pip2 hydrolysis	14.81
REACTOME_THE_CITRIC_ACID_TCA_CYCLE_AND_RESPIRATORY_ELECTRON_TRANSPORT	0.00233526	0.01445	10	164		C5	down	the citric acid tca cycle and respiratory electron transport	6.1
REACTOME_APOBEC3G_MEDIATED_RESISTANCE_TO_HIV_1_INFECTION	0.00250935	0.0153508	2	4		C5	down	apobec3g mediated resistance to hiv 1 infection	50
REACTOME_FASL_CD95L_SIGNALING	0.00250935	0.0153508	2	4		C5	down	fasl cd95l signaling	50
REACTOME_METALLOTHIONEINS_BIND_METALS	0.00250935	0.0153508	2	4		C5	down	metallothioneins bind metals	50
REACTOME_RIPK1_MEDIATED_REGULATED_NECROSIS	0.00253189	0.0154302	4	28		C5	down	ripk1 mediated regulated necrosis	14.29
REACTOME_RESPIRATORY_ELECTRON_TRANSPORT_ATP_SYNTHESIS_BY_CHEMIOSMOTIC_COUPLING_AND_HEAT_PRODUCTION_BY_UNCOUPLING_PROTEINS	0.00264361	0.0160505	8	114		C5	down	respiratory electron transport atp synthesis by chemiosmotic coupling and heat production by uncoupling proteins	7.02
REACTOME_ESR_MEDIATED_SIGNALING	0.00265754	0.0160746	11	195		C5	down	esr mediated signaling	5.64
REACTOME_SEMA3A_PLEXIN_REPULSION_SIGNALING_BY_INHIBITING_INTEGRIN_ADHESION	0.00272953	0.0164485	3	14		C5	down	sema3a plexin repulsion signaling by inhibiting integrin adhesion	21.43
REACTOME_DEUBIQUITINATION	0.00287093	0.0172362	13	256		C5	down	deubiquitination	5.08
REACTOME_DOWNREGULATION_OF_ERBB2_SIGNALING	0.00288935	0.0172826	4	29		C5	down	downregulation of erbb2 signaling	13.79
REACTOME_FCERI_MEDIATED_CA_2_MOBILIZATION	0.00309212	0.0182471	6	69		C5	down	fceri mediated ca 2 mobilization	8.7
REACTOME_SARS_COV_2_INFECTION	0.00309212	0.0182471	6	69		C5	down	sars cov 2 infection	8.7
REACTOME_CHEMOKINE_RECEPTORS_BIND_CHEMOKINES	0.0031071	0.0182471	5	48		C5	down	chemokine receptors bind chemokines	10.42
REACTOME_CROSS_PRESENTATION_OF_SOLUBLE_EXOGENOUS_ANTIGENS_ENDOSOMES	0.0031071	0.0182471	5	48		C5	down	cross presentation of soluble exogenous antigens endosomes	10.42
REACTOME_NOTCH1_INTRACELLULAR_DOMAIN_REGULATES_TRANSCRIPTION	0.0031071	0.0182471	5	48		C5	down	notch1 intracellular domain regulates transcription	10.42
REACTOME_SIGNALING_BY_CSF3_G_CSF	0.00327982	0.0191224	4	30		C5	down	signaling by csf3 g csf	13.33
REACTOME_SYNTHESIS_OF_ACTIVE_UBIQUITIN_ROLES_OF_E1_AND_E2_ENZYMES	0.00327982	0.0191224	4	30		C5	down	synthesis of active ubiquitin roles of e1 and e2 enzymes	13.33
REACTOME_GRB2_SOS_PROVIDES_LINKAGE_TO_MAPK_SIGNALING_FOR_INTEGRINS	0.00335966	0.0193091	3	15		C5	down	grb2 sos provides linkage to mapk signaling for integrins	20
REACTOME_P130CAS_LINKAGE_TO_MAPK_SIGNALING_FOR_INTEGRINS	0.00335966	0.0193091	3	15		C5	down	p130cas linkage to mapk signaling for integrins	20
REACTOME_RAP1_SIGNALLING	0.00335966	0.0193091	3	15		C5	down	rap1 signalling	20
REACTOME_SIGNALING_BY_NOTCH1_HD_DOMAIN_MUTANTS_IN_CANCER	0.00335966	0.0193091	3	15		C5	down	signaling by notch1 hd domain mutants in cancer	20
REACTOME_HIV_LIFE_CYCLE	0.00337283	0.019316	9	145		C5	down	hiv life cycle	6.21
REACTOME_IRE1ALPHA_ACTIVATES_CHAPERONES	0.0034021	0.0193465	5	49		C5	down	ire1alpha activates chaperones	10.2
REACTOME_SARS_COV_1_INFECTION	0.0034021	0.0193465	5	49		C5	down	sars cov 1 infection	10.2
REACTOME_PROTEIN_UBIQUITINATION	0.00356829	0.0202203	6	71		C5	down	protein ubiquitination	8.45
REACTOME_TERMINATION_OF_TRANSLESION_DNA_SYNTHESIS	0.00370473	0.020842	4	31		C5	down	termination of translesion dna synthesis	12.9
REACTOME_TRANSFERRIN_ENDOCYTOSIS_AND_RECYCLING	0.00370473	0.020842	4	31		C5	down	transferrin endocytosis and recycling	12.9
REACTOME_SIGNALING_BY_ERBB2	0.00371671	0.020842	5	50		C5	down	signaling by erbb2	10
REACTOME_G2_M_CHECKPOINTS	0.00386167	0.0215799	9	148		C5	down	g2 m checkpoints	6.08
REACTOME_E3_UBIQUITIN_LIGASES_UBIQUITINATE_TARGET_PROTEINS	0.00405162	0.0223667	5	51		C5	down	e3 ubiquitin ligases ubiquitinate target proteins	9.8
REACTOME_CRMPS_IN_SEMA3A_SIGNALING	0.00407171	0.0223667	3	16		C5	down	crmps in sema3a signaling	18.75
REACTOME_P75NTR_SIGNALS_VIA_NF_KB	0.00407171	0.0223667	3	16		C5	down	p75ntr signals via nf kb	18.75
REACTOME_SEMA3A_PAK_DEPENDENT_AXON_REPULSION	0.00407171	0.0223667	3	16		C5	down	sema3a pak dependent axon repulsion	18.75
REACTOME_TGF_BETA_RECEPTOR_SIGNALING_IN_EMT_EPITHELIAL_TO_MESENCHYMAL_TRANSITION	0.00407171	0.0223667	3	16		C5	down	tgf beta receptor signaling in emt epithelial to mesenchymal transition	18.75
REACTOME_RHOG_GTPASE_CYCLE	0.00409686	0.0224285	6	73		C5	down	rhog gtpase cycle	8.22
REACTOME_MYD88_INDEPENDENT_TLR4_CASCADE	0.00412036	0.022481	7	97		C5	down	myd88 independent tlr4 cascade	7.22
REACTOME_ACTIVATED_NOTCH1_TRANSMITS_SIGNAL_TO_THE_NUCLEUS	0.00416545	0.0225745	4	32		C5	down	activated notch1 transmits signal to the nucleus	12.5
REACTOME_TGF_BETA_RECEPTOR_SIGNALING_ACTIVATES_SMADS	0.00416545	0.0225745	4	32		C5	down	tgf beta receptor signaling activates smads	12.5
REACTOME_UB_SPECIFIC_PROCESSING_PROTEASES	0.00453883	0.0245158	10	180		C5	down	ub specific processing proteases	5.56
REACTOME_TOLL_LIKE_RECEPTOR_CASCADES	0.00459777	0.0247513	9	152		C5	down	toll like receptor cascades	5.92
REACTOME_NEDDYLATION	0.00462677	0.0248247	12	240		C5	down	neddylation	5
REACTOME_LATE_ENDOSOMAL_MICROAUTOPHAGY	0.00466334	0.024938	4	33		C5	down	late endosomal microautophagy	12.12
REACTOME_SENSORY_PROCESSING_OF_SOUND	0.00468116	0.0249507	6	75		C5	down	sensory processing of sound	8
REACTOME_FORMATION_OF_TC_NER_PRE_INCISION_COMPLEX	0.00478516	0.0253378	5	53		C5	down	formation of tc ner pre incision complex	9.43
REACTOME_SENSORY_PROCESSING_OF_SOUND_BY_OUTER_HAIR_CELLS_OF_THE_COCHLEA	0.00478516	0.0253378	5	53		C5	down	sensory processing of sound by outer hair cells of the cochlea	9.43
REACTOME_CELL_EXTRACELLULAR_MATRIX_INTERACTIONS	0.00486867	0.0256957	3	17		C5	down	cell extracellular matrix interactions	17.65
REACTOME_SIGNALING_BY_ROBO_RECEPTORS	0.00499455	0.0262743	11	212		C5	down	signaling by robo receptors	5.19
REACTOME_ION_TRANSPORT_BY_P_TYPE_ATPASES	0.00518518	0.0270888	5	54		C5	down	ion transport by p type atpases	9.26
REACTOME_SIGNALING_BY_PTK6	0.00518518	0.0270888	5	54		C5	down	signaling by ptk6	9.26
REACTOME_SIGNALING_BY_NOTCH2	0.00519971	0.0270888	4	34		C5	down	signaling by notch2	11.76
REACTOME_ANTIGEN_PROCESSING_UBIQUITINATION_PROTEASOME_DEGRADATION	0.00570774	0.0296398	14	310		C5	down	antigen processing ubiquitination proteasome degradation	4.52
REACTOME_TP53_REGULATES_TRANSCRIPTION_OF_GENES_INVOLVED_IN_G2_CELL_CYCLE_ARREST	0.00575322	0.0297069	3	18		C5	down	tp53 regulates transcription of genes involved in g2 cell cycle arrest	16.67
REACTOME_GPVI_MEDIATED_ACTIVATION_CASCADE	0.00577584	0.0297069	4	35		C5	down	gpvi mediated activation cascade	11.43
REACTOME_REGULATION_OF_TNFR1_SIGNALING	0.00577584	0.0297069	4	35		C5	down	regulation of tnfr1 signaling	11.43
REACTOME_ACTIVATION_OF_CASPASES_THROUGH_APOPTOSOME_MEDIATED_CLEAVAGE	0.00610226	0.030991	2	6		C5	down	activation of caspases through apoptosome mediated cleavage	33.33
REACTOME_CLEC7A_INFLAMMASOME_PATHWAY	0.00610226	0.030991	2	6		C5	down	clec7a inflammasome pathway	33.33
REACTOME_PRE_NOTCH_PROCESSING_IN_THE_ENDOPLASMIC_RETICULUM	0.00610226	0.030991	2	6		C5	down	pre notch processing in the endoplasmic reticulum	33.33
REACTOME_RUNX3_REGULATES_IMMUNE_RESPONSE_AND_CELL_MIGRATION	0.00610226	0.030991	2	6		C5	down	runx3 regulates immune response and cell migration	33.33
REACTOME_RHOH_GTPASE_CYCLE	0.00639297	0.0323657	4	36		C5	down	rhoh gtpase cycle	11.11
REACTOME_RHO_GTPASES_ACTIVATE_CIT	0.00672777	0.0339542	3	19		C5	down	rho gtpases activate cit	15.79
REACTOME_FANCONI_ANEMIA_PATHWAY	0.00705231	0.0354813	4	37		C5	down	fanconi anemia pathway	10.81
REACTOME_SIGNALING_BY_ERBB4	0.00754522	0.0378433	5	59		C5	down	signaling by erbb4	8.47
REACTOME_DNA_DAMAGE_RECOGNITION_IN_GG_NER	0.00775501	0.0386554	4	38		C5	down	dna damage recognition in gg ner	10.53
REACTOME_TRANSLESION_SYNTHESIS_BY_Y_FAMILY_DNA_POLYMERASES_BYPASSES_LESIONS_ON_DNA_TEMPLATE	0.00775501	0.0386554	4	38		C5	down	translesion synthesis by y family dna polymerases bypasses lesions on dna template	10.53
REACTOME_PD_1_SIGNALING	0.00779447	0.0387325	3	20		C5	down	pd 1 signaling	15
REACTOME_DISEASES_OF_GLYCOSYLATION	0.00796434	0.0394552	8	137		C5	down	diseases of glycosylation	5.84
REACTOME_TP53_REGULATES_METABOLIC_GENES	0.00809002	0.0398773	6	84		C5	down	tp53 regulates metabolic genes	7.14
REACTOME_INTRA_GOLGI_AND_RETROGRADE_GOLGI_TO_ER_TRAFFIC	0.00812362	0.0398773	10	196		C5	down	intra golgi and retrograde golgi to er traffic	5.1
REACTOME_NEUROTRANSMITTER_RECEPTORS_AND_POSTSYNAPTIC_SIGNAL_TRANSMISSION	0.00812362	0.0398773	10	196		C5	down	neurotransmitter receptors and postsynaptic signal transmission	5.1
REACTOME_ACTIVATION_OF_RAC1_DOWNSTREAM_OF_NMDARS	0.00842615	0.0408656	2	7		C5	down	activation of rac1 downstream of nmdars	28.57
REACTOME_FLT3_SIGNALING_BY_CBL_MUTANTS	0.00842615	0.0408656	2	7		C5	down	flt3 signaling by cbl mutants	28.57
REACTOME_NEF_MEDIATED_CD8_DOWN_REGULATION	0.00842615	0.0408656	2	7		C5	down	nef mediated cd8 down regulation	28.57
REACTOME_RESPONSE_TO_METAL_IONS	0.00842615	0.0408656	2	7		C5	down	response to metal ions	28.57
REACTOME_MHC_CLASS_II_ANTIGEN_PRESENTATION	0.00851758	0.0411853	7	111		C5	down	mhc class ii antigen presentation	6.31
REACTOME_ER_QUALITY_CONTROL_COMPARTMENT_ERQC	0.00895519	0.0430435	3	21		C5	down	er quality control compartment erqc	14.29
REACTOME_NEGATIVE_REGULATION_OF_MET_ACTIVITY	0.00895519	0.0430435	3	21		C5	down	negative regulation of met activity	14.29
REACTOME_PLATELET_HOMEOSTASIS	0.00904055	0.0431967	6	86		C5	down	platelet homeostasis	6.98
REACTOME_REGULATION_OF_PLK1_ACTIVITY_AT_G2_M_TRANSITION	0.00904055	0.0431967	6	86		C5	down	regulation of plk1 activity at g2 m transition	6.98
REACTOME_DAG_AND_IP3_SIGNALING	0.00929492	0.0442811	4	40		C5	down	dag and ip3 signaling	10
REACTOME_NEGATIVE_REGULATION_OF_THE_PI3K_AKT_NETWORK	0.00935189	0.0444215	7	113		C5	down	negative regulation of the pi3k akt network	6.19
REACTOME_CYTOSOLIC_SENSORS_OF_PATHOGEN_ASSOCIATED_DNA	0.00990473	0.0467723	5	63		C5	down	cytosolic sensors of pathogen associated dna	7.94
REACTOME_DISEASES_ASSOCIATED_WITH_O_GLYCOSYLATION_OF_PROTEINS	0.00990473	0.0467723	5	63		C5	down	diseases associated with o glycosylation of proteins	7.94
REACTOME_ASPARAGINE_N_LINKED_GLYCOSYLATION	0.00993757	0.0467906	13	298		C5	down	asparagine n linked glycosylation	4.36
REACTOME_CD28_DEPENDENT_PI3K_AKT_SIGNALING	0.0102116	0.047802	3	22		C5	down	cd28 dependent pi3k akt signaling	13.64
REACTOME_CHAPERONE_MEDIATED_AUTOPHAGY	0.0102116	0.047802	3	22		C5	down	chaperone mediated autophagy	13.64
REACTOME_ANTI_INFLAMMATORY_RESPONSE_FAVOURING_LEISHMANIA_PARASITE_INFECTION	0.0102481	0.0478342	10	203		C5	down	anti inflammatory response favouring leishmania parasite infection	4.93
REACTOME_DISEASES_OF_METABOLISM	0.0104572	0.0486698	11	235		C5	down	diseases of metabolism	4.68
REACTOME_UNFOLDED_PROTEIN_RESPONSE_UPR	0.0106122	0.049249	6	89		C5	down	unfolded protein response upr	6.74
